# Supplementary material for: Comparative transcriptome profiling reveals cold stress responsiveness in two contrasting Chinese jujube cultivars
Source: BMC Plant Biol. 2020 May 27;20:240. doi: 10.1186/s12870-020-02450-z (PMC7254757; doi:10.1186/s12870-020-02450-z)
Supplement: Supplementary file 2 — Additional file 2. FPKM values in ‘Dongzao’ and ‘Jinsixiaozao’. [file 12870_2020_2450_MOESM2_ESM.xlsx]

## Sheet: FPKM
Gene ID	DZCK	DZA	DZB	DZC	DZD	JSCK	JSA	JSB	JSC	JSD	KEGG Orthology	GO Component	GO Function	GO Process	Blast nr
107424572	32096.2	30661.4	36195.8	30837.2	33233	30046.6	26268.8	27452.1	26972.1	39065.3	-	-	-	GO:0050896//response to stimulus	gi|698567023|ref|XP_009773655.1|/7.28741e-07/PREDICTED: late embryogenesis abundant protein-like [Nicotiana sylvestris]
107412149	23174	24848	24078.6	25606.7	27847.5	12430.2	14390.8	16448.9	17884.6	11407.4	-	GO:0030312//external encapsulating structure	-	GO:0006952//defense response	gi|823262860|ref|XP_012464188.1|/1.03382e-56/PREDICTED: pathogenesis-related protein PR-4A-like [Gossypium raimondii]
107412150	19931.5	21546.6	20386.7	23163	23440.5	8522.07	10489	12180.5	12789.6	7838.74	-	GO:0030312//external encapsulating structure	-	GO:0006952//defense response	gi|590642566|ref|XP_007030553.1|/7.67834e-57/Pathogenesis-related protein P2 [Theobroma cacao]
107412151	10388.9	10939.4	10636.4	12186.1	13100.4	2266.43	2522.03	3159.36	2986.49	2053.41	-	GO:0030312//external encapsulating structure;GO:0030312//external encapsulating structure	-	GO:0006952//defense response;GO:0006952//defense response	gi|590642566|ref|XP_007030553.1|/6.30729e-60/Pathogenesis-related protein P2 [Theobroma cacao]
107430516	10246.5	11555.3	11331.9	11239.6	10561.5	11467	10426.4	11255.5	10841.4	10891.8	-	-	-	-	-
107433142	9601.15	9172.17	10369.9	9106.16	11537.3	11485.6	13275.3	15999.8	16691.9	14489.8	-	-	-	-	gi|380857379|gb|AFE89428.1|/6.80465e-26/abscisic stress ripening protein [Ziziphus mauritiana]
107432766	6894.6	7362.66	8194.43	6941.04	7842.87	7276.13	7007.65	6862.66	6212.51	8479.87	-	-	-	-	gi|703132545|ref|XP_010105150.1|/3.64636e-27/Late embryogenesis abundant protein Lea5 [Morus notabilis]
107421702	5476.81	5868.94	5666.91	5858.94	7692.81	0	0	0.15	0	0	-	-	-	-	-
107422617	4584.84	4833.02	4757.84	5127.2	5163.9	4362.53	3615.46	3693.78	4392.86	4152.64	K01177|1|0.0|967|cmo:103483532|beta-amylase [EC:3.2.1.2]	-	GO:0043167//ion binding;GO:0016160//amylase activity	GO:0005976//polysaccharide metabolic process	gi|659075983|ref|XP_008438436.1|/0/PREDICTED: beta-amylase 1, chloroplastic-like [Cucumis melo]
107423108	6235.07	4516.59	5695.86	5349.96	4203.46	5292.5	5504.55	4268.29	3645.52	4481.77	-	-	-	-	gi|28194659|gb|AAO33591.1|AF479309_1/8.42002e-51/putative early light induced protein [Arachis hypogaea]
107423234	6089.63	4576.42	5976.54	4207.57	5200.84	3875.27	4065.89	3501.25	2505.89	4480.38	K01061|1|6e-73|275|sind:105171407|carboxymethylenebutenolidase [EC:3.1.1.45]	-	GO:0003824//catalytic activity	-	gi|596207003|ref|XP_007223790.1|/6.2852e-91/hypothetical protein PRUPE_ppa010646mg [Prunus persica]
107405526	1948.41	2938.23	2551.42	2699.67	3276.01	1986.34	2299.77	3151.75	2803.74	2936.84	-	-	-	-	gi|947068959|gb|KRH17850.1|/1.2377e-130/hypothetical protein GLYMA_13G021500 [Glycine max]
107419806	3615.86	3344.41	3856.55	3103.14	2467.14	1950.88	1152.98	1256.15	1392.62	2500.97	-	-	-	-	gi|255539142|ref|XP_002510636.1|/3.56382e-18/PREDICTED: phosphoprotein ECPP44 [Ricinus communis]
107409332	2798.69	3251.51	2775.67	3354.32	2974.73	3575.17	4474.61	3902.78	3951.48	2949.36	K00975|1|4e-117|422|vvi:100253688|glucose-1-phosphate adenylyltransferase [EC:2.7.7.27]	GO:0009536//plastid	GO:0070566//adenylyltransferase activity	GO:0005977//glycogen metabolic process	gi|703071093|ref|XP_010088945.1|/2.23762e-116/Glucose-1-phosphate adenylyltransferase large subunit 3 [Morus notabilis]
107430373	2910.5	3094.96	2350.04	3342.68	3006.61	1089.79	956.75	1188.56	1303.25	846.613	K20628|1|5e-35|148|ats:F775_29364|expansin	-	-	GO:0000003//reproduction	gi|255580799|ref|XP_002531220.1|/3.12513e-93/PREDICTED: expansin-like B1 [Ricinus communis]
107413527	2406.16	2456	2210.38	2533.1	1975.03	3611.22	2351.43	2055.66	2721.1	2361.12	K03283|1|0.0|1133|sind:105174436|heat shock 70kDa protein 1/8	-	GO:0016628//oxidoreductase activity, acting on the CH-CH group of donors, NAD or NADP as acceptor;GO:0032559	GO:0008152//metabolic process;GO:0050896//response to stimulus	gi|488468938|gb|AGL07711.1|/0/heat shock protein 70 [Ziziphus jujuba]
107433241	3961.92	3731.78	3142.72	3409.26	3647.98	5294.44	5166.68	4680.78	5854.52	5483.64	K14496|1|5e-06|52.8|crb:CARUB_v10024125mg|abscisic acid receptor PYR/PYL family	-	-	GO:0006950//response to stress	gi|631901704|gb|AHZ31602.1|/4.42948e-73/pollen allergen Ziz j 1 [Ziziphus jujuba]
107423690	2717.33	2764.88	2654.2	2892.19	3299.61	2676.1	3190.64	3485.44	3458.01	2687.86	K09338|1|2e-73|277|pop:POPTR_0014s09860g|homeobox-leucine zipper protein	-	-	-	gi|224130632|ref|XP_002320889.1|/1.0437e-72/homeobox leucine zipper family protein [Populus trichocarpa]
107430529	2553.68	2489.05	2414.61	2621.49	2312.54	3731.79	2957.74	2681.77	3091.23	3314.8	K08770|1|6e-168|591|dosa:Os02t0161900-01|ubiquitin C	GO:0043231//intracellular membrane-bounded organelle	-	GO:0043412//macromolecule modification;GO:0010033//response to organic substance;GO:0032502//developmental process	gi|937902065|dbj|BAS77119.1|/3.09319e-167/Os02g0161900, partial [Oryza sativa Japonica Group]
107424778	2808.34	2746.62	2598.18	2897.88	3552.26	2511.8	3103.07	3316.89	3567.8	2511.11	-	-	-	-	gi|703088866|ref|XP_010093645.1|/1.59175e-50/hypothetical protein L484_011069 [Morus notabilis]
107433263	1028.73	1346.44	1887.03	1509.4	1160.95	1851.06	1631.2	1941.66	1045.5	670.457	K14496|1|3e-06|52.8|crb:CARUB_v10024125mg|abscisic acid receptor PYR/PYL family	-	-	GO:0006950//response to stress	gi|631901704|gb|AHZ31602.1|/3.31014e-73/pollen allergen Ziz j 1 [Ziziphus jujuba]
107416547	2618.69	2551.61	2213.02	3013.43	3124.88	2837.98	2795.29	2476.66	2965.83	2240.88	K13066|1|1e-66|255|aly:ARALYDRAFT_495497|caffeic acid 3-O-methyltransferase [EC:2.1.1.68];K16040|3|9e-66|252|vvi:100233030|trans-resveratrol di-O-methyltransferase [EC:2.1.1.240];K13262|4|9e-66|252|vvi:100243529|isoflavone-7-O-methyltransferase [EC:2.1.1.150]	-	GO:0005515//protein binding;GO:0008171//O-methyltransferase activity	GO:0006730//one-carbon metabolic process	gi|703091251|ref|XP_010094297.1|/1.19746e-145/(RS)-norcoclaurine 6-O-methyltransferase [Morus notabilis]
107432461	2065.89	2026.4	1997.2	2106.78	1822.16	1414.93	1304.42	1147.86	1181.73	1409.86	-	GO:0043231//intracellular membrane-bounded organelle	-	GO:0043412//macromolecule modification;GO:0010033//response to organic substance;GO:0032502//developmental process	gi|823134063|ref|XP_012466865.1|/0/PREDICTED: polyubiquitin-like [Gossypium raimondii]
107413815	1701.81	1929.01	1844.95	1830.83	1479.18	1019.48	829.46	834.683	1072.43	1034.33	K13993|1|4e-61|235|jcu:105646885|HSP20 family protein	-	-	-	gi|802547042|ref|XP_012088215.1|/1.95587e-60/PREDICTED: 17.8 kDa class I heat shock protein-like [Jatropha curcas]
107429895	1754.9	2022.66	1747.26	1810.68	1783.58	1825.63	1901.24	1883.74	1799.12	1842.84	K00432|1|3e-94|346|pper:PRUPE_ppa010771mg|glutathione peroxidase [EC:1.11.1.9]	GO:0016020//membrane;GO:0009536//plastid	GO:0004601//peroxidase activity	GO:0006970//response to osmotic stress;GO:0008152//metabolic process;GO:0010038//response to metal ion	gi|595848524|ref|XP_007209545.1|/1.5073e-93/hypothetical protein PRUPE_ppa010771mg [Prunus persica]
107432450	2023.15	1944.03	2246.2	1883.67	1854.47	506.013	415.997	473.927	483.457	597.05	K13783|1|9e-23|108|mdm:103409501|MFS transporter, OPA family, solute carrier family 37 (glycerol-3-phosphate transporter), member 1/2;K01953|2|3e-06|53.9|zma:100192350|asparagine synthase (glutamine-hydrolysing) [EC:6.3.5.4]	-	-	-	gi|659103108|ref|XP_008452478.1|/6.78425e-125/PREDICTED: stem-specific protein TSJT1 isoform X2 [Cucumis melo]
107429661	2449.37	2093.7	2424.07	2269.64	2425.35	2254.35	1818.47	1929.42	1887.69	2076.39	K10752|1|1e-39|164|mdm:103421028|histone-binding protein RBBP4;K07213|2|3e-10|66.6|mus:103988043|copper chaperone	-	GO:0043169//cation binding	GO:0006812//cation transport	gi|590696127|ref|XP_007045081.1|/1.19267e-66/Heavy metal transport/detoxification superfamily protein [Theobroma cacao]
107423293	2340.62	2374.44	2166.05	2534.72	2497.38	2445.95	2231.06	2011.67	2758.58	2242.6	K13783|1|6e-10|66.2|mdm:103409501|MFS transporter, OPA family, solute carrier family 37 (glycerol-3-phosphate transporter), member 1/2;K01953|2|3e-09|63.9|ppp:PHYPADRAFT_173106|asparagine synthase (glutamine-hydrolysing) [EC:6.3.5.4]	-	-	-	gi|703090168|ref|XP_010094006.1|/1.18593e-120/hypothetical protein L484_007352 [Morus notabilis]
107407069	493.947	1332.37	851.897	976.283	1283.94	587.54	786.153	1446.1	960.377	853.197	-	-	-	-	gi|922327137|ref|XP_013442961.1|/5.26182e-82/hypothetical protein MTR_0055s0030 [Medicago truncatula]
107417626	1889.18	1892.66	1839.33	2083.74	2303.5	2021.58	2379.33	2355.79	2199.32	1679.03	K15382|1|4e-97|356|pxb:103929033|solute carrier family 50 (sugar transporter)	-	-	-	gi|703077796|ref|XP_010090683.1|/1.3009e-97/Bidirectional sugar transporter N3 [Morus notabilis]
107421702	1145.99	1277.03	1094.21	1255.82	1417.97	4777.43	5300.55	5124.87	5915.07	5495.37	-	-	GO:0043169//cation binding;GO:0043169//cation binding	-	gi|313150354|dbj|BAJ39944.1|/2.95674e-27/metallothionein [Ziziphus jujuba]
107427062	1219.77	1381.29	1209.96	1423.71	1326.84	1515.15	1263.64	1264.81	1414.72	1147.57	K09843|1|0.0|789|vvi:100246968|(+)-abscisic acid 8'-hydroxylase [EC:1.14.13.93]	-	GO:0016491//oxidoreductase activity;GO:0005506//iron ion binding	GO:0008152//metabolic process	gi|225428814|ref|XP_002282233.1|/0/PREDICTED: abscisic acid 8'-hydroxylase 4 [Vitis vinifera]
107421994	1445.47	1699.15	1405.41	1713.66	1723.49	1633.64	1537.95	1498.14	1617.59	1166	K15639|1|0.0|645|pper:PRUPE_ppa023692mg|PHYB activation tagged suppressor 1 [EC:1.14.-.-]	-	-	-	gi|703081187|ref|XP_010091621.1|/0/Cytochrome P450 734A1 [Morus notabilis]
107417141	1294.29	1286.21	1200.8	1293.51	1291.55	710.39	803.12	887.477	864.61	690.31	K14638|1|0.0|684|tcc:TCM_002157|solute carrier family 15 (peptide/histidine transporter), member 3/4	-	-	-	gi|703153262|ref|XP_010110635.1|/0/Nitrate transporter 1.3 [Morus notabilis]
107429822	1160.67	1194.86	1198.63	1225.3	1088.28	1110.18	882.927	900.043	876.927	1038	K10457|1|2e-23|112|vvi:100267149|kelch-like protein 20;K10450|4|5e-20|100|bvg:104905945|kelch-like protein 12;K10443|5|2e-19|98.6|thj:104816526|kelch-like protein 2/3	-	-	-	gi|595847158|ref|XP_007209268.1|/4.13743e-132/hypothetical protein PRUPE_ppa007415mg [Prunus persica]
107412151	1424.21	1630.62	1627.32	1646.33	1761.36	250.653	297.827	325.66	347.497	256.147	K01373|1|1e-164|580|tcc:TCM_034140|cathepsin F [EC:3.4.22.41]	-	GO:0004175//endopeptidase activity	GO:0019538//protein metabolic process	gi|703133049|ref|XP_010105270.1|/1.43762e-164/Cysteine proteinase 15A [Morus notabilis]
107420476	1334.97	1296.85	1271.17	1342.56	1367.74	1158.91	1171.85	1194.91	1248.7	1240.42	-	-	-	-	-
107433044	1759.94	1494.82	1603.54	1501.9	1493.18	2247.79	1504.39	1409.01	1716.22	1803.07	K03113|1|2e-54|212|pmum:103326455|translation initiation factor 1	-	GO:0008135//translation factor activity, nucleic acid binding	GO:0006412//translation	gi|595877910|ref|XP_007212250.1|/1.1676e-53/hypothetical protein PRUPE_ppa013625mg [Prunus persica]
107424749	1043.99	996.447	986.993	1006.96	882.283	1109.46	969.657	870.077	985.633	779.48	K08233|1|3e-104|379|pper:PRUPE_ppa009951mg|polyneuridine-aldehyde esterase [EC:3.1.1.78]	-	-	-	gi|595806414|ref|XP_007202442.1|/1.37833e-103/hypothetical protein PRUPE_ppa009951mg [Prunus persica]
107435808	1231.94	1350.16	1155.26	1248.66	999.68	1152.8	783.037	810.413	1014.69	1163.82	K09872|1|4e-147|522|cic:CICLE_v10012384mg|aquaporin PIP	GO:0031224//intrinsic component of membrane	-	GO:0006810//transport	gi|567873467|ref|XP_006429323.1|/2.03294e-146/hypothetical protein CICLE_v10012384mg [Citrus clementina]
107421030	1282.13	1324.7	1260.78	1411.44	1597.73	690.813	844.813	869.447	823.853	688.287	K14209|1|6e-146|519|adu:107457692|solute carrier family 36 (proton-coupled amino acid transporter)	GO:0031224//intrinsic component of membrane	-	-	gi|694423231|ref|XP_009339426.1|/0/PREDICTED: amino acid permease 3-like [Pyrus x bretschneideri]
107415589	1264.66	1251.74	1152.81	1252.97	1441.23	914.18	1020.32	1073.56	1085.24	806.68	K01535|1|0.0|1550|rcu:8276012|H+-transporting ATPase [EC:3.6.3.6]	-	-	-	gi|1000970009|ref|XP_015573644.1|/0/PREDICTED: plasma membrane ATPase 3 isoform X1 [Ricinus communis]
107411103	1762.32	1623.64	1578.67	1713.95	2213.39	1759.52	1960.67	1744.98	2340.49	1749.23	K04733|1|7e-43|175|adu:107464041|interleukin-1 receptor-associated kinase 4 [EC:2.7.11.1]	GO:0030312//external encapsulating structure	-	-	gi|488468934|gb|AGL07709.1|/3.12954e-144/pathogenesis-related thaumatin-like protein [Ziziphus jujuba]
107411073	819.75	902.09	765.07	809.017	719.107	672.813	506.92	506.39	556.567	600.67	K01761|1|6e-116|418|fve:101304344|methionine-gamma-lyase [EC:4.4.1.11]	-	GO:0048037//cofactor binding;GO:0016765//transferase activity, transferring alkyl or aryl (other than methyl) groups	GO:0019752//carboxylic acid metabolic process	gi|470147949|ref|XP_004309539.1|/3.07987e-115/PREDICTED: methionine gamma-lyase [Fragaria vesca subsp. vesca]
107430088	1091.03	1111.42	1038.54	1154.69	1400.56	1112.62	921.743	841.557	937.123	1107.83	K14445|1|0.0|892|mdm:103434430|solute carrier family 13 (sodium-dependent dicarboxylate transporter), member 2/3/5	GO:0044464	-	GO:0030001//metal ion transport	gi|657958919|ref|XP_008371002.1|/0/PREDICTED: tonoplast dicarboxylate transporter [Malus domestica]
107414858	1146.53	1177.53	1095.42	1199.76	1271.51	794.853	846.48	797.48	953.41	706.27	K13679|1|0.0|1018|tcc:TCM_015612|granule-bound starch synthase [EC:2.4.1.242]	-	GO:0046527//glucosyltransferase activity	GO:0005977//glycogen metabolic process	gi|590675064|ref|XP_007039341.1|/0/UDP-Glycosyltransferase superfamily protein isoform 1 [Theobroma cacao]
107403798	1279.81	1196.55	1189.47	1184.98	1040.7	2123.42	2474.96	2163.25	2080.49	2051.9	K09503|1|0.0|644|tcc:TCM_044345|DnaJ homolog subfamily A member 2	GO:0016020//membrane;GO:0044424	GO:0043169//cation binding;GO:0005515//protein binding;GO:0032559	GO:0006950//response to stress;GO:0044267//cellular protein metabolic process	gi|590567325|ref|XP_007010484.1|/0/DNAJ [Theobroma cacao]
107413164	1018.01	1120.69	1024.14	1113.28	1200.01	752.387	909.07	1081.89	1014.72	843.393	-	-	-	-	gi|449454444|ref|XP_004144965.1|/2.09956e-43/PREDICTED: uncharacterized protein LOC101217755 [Cucumis sativus]
107423359	1154.52	1173.8	1077.82	1214.2	1397.19	884.453	1039.05	1149.2	1335.22	961.597	K13126|1|0.0|922|vra:106764874|polyadenylate-binding protein	-	GO:0003676//nucleic acid binding	-	gi|950992902|ref|XP_014504789.1|/0/PREDICTED: polyadenylate-binding protein 2-like [Vigna radiata var. radiata]
107419988	1048.81	1022	986.323	1102.46	1174	1020.89	1144.8	1188.98	1194.43	1029.05	K07560|1|5e-32|140|apro:F751_1912|D-tyrosyl-tRNA(Tyr) deacylase [EC:3.1.-.-];K15172|2|9e-24|112|vcn:VOLCADRAFT_106802|transcription elongation factor SPT5	-	-	-	gi|645274677|ref|XP_008242454.1|/1.94227e-146/PREDICTED: zinc finger CCCH domain-containing protein 20-like [Prunus mume]
107424027	830.787	889.807	824.17	884.51	952.727	720.903	763.157	782.203	887.093	768.637	K08064|1|2e-105|384|pxb:103961538|nuclear transcription factor Y, alpha	-	-	-	gi|645243989|ref|XP_008228231.1|/3.60977e-113/PREDICTED: nuclear transcription factor Y subunit A-3-like isoform X3 [Prunus mume]
107429423	453.113	605.39	387.3	525.337	322.287	507.117	457.317	390.073	484.223	378.683	K14638|1|0.0|875|pop:POPTR_0010s13620g|solute carrier family 15 (peptide/histidine transporter), member 3/4	-	-	-	gi|645276289|ref|XP_008243217.1|/0/PREDICTED: protein NRT1/ PTR FAMILY 3.1 [Prunus mume]
107424595	1246.35	950.063	1127.34	796.523	973.7	908.373	867.877	859.833	735.253	998.32	K05894|1|2e-173|609|mdm:103446279|12-oxophytodienoic acid reductase [EC:1.3.1.42]	-	-	-	gi|657983031|ref|XP_008383583.1|/1.19227e-172/PREDICTED: putative 12-oxophytodienoate reductase 11 [Malus domestica]
107412929	972.367	1004.52	905.05	1129.15	978.343	927.753	767.24	600.637	697.28	656.11	K13993|1|2e-70|266|gmx:100526965|HSP20 family protein	GO:0044432	-	GO:0050896//response to stimulus	gi|734398571|gb|KHN30529.1|/2.36207e-70/22.0 kDa class IV heat shock protein [Glycine soja]
107424261	883.57	802.273	836.383	672.177	548.027	923.017	540.73	517.603	634.717	827.53	K08770|1|7e-169|594|dosa:Os06t0681400-01|ubiquitin C	GO:0043231//intracellular membrane-bounded organelle	-	GO:0043412//macromolecule modification;GO:0010033//response to organic substance;GO:0032502//developmental process	gi|937924235|dbj|BAS99152.1|/3.75149e-168/Os06g0681400, partial [Oryza sativa Japonica Group]
107420858	930.27	918.273	950.36	1056.33	855.49	744.797	686.52	710.267	672.15	694.733	K06617|1|0.0|1425|tcc:TCM_024718|raffinose synthase [EC:2.4.1.82]	-	-	-	gi|590636163|ref|XP_007028791.1|/0/Seed imbibition 2 isoform 1 [Theobroma cacao]
107432380	1038.54	1055.24	1013.78	1090.4	1206.94	1686.36	2118.56	1900.71	2153.65	1594.25	K07025|1|2e-108|394|tcc:TCM_021914|putative hydrolase of the HAD superfamily	-	-	-	gi|590629444|ref|XP_007026991.1|/1.06377e-107/Haloacid dehalogenase-like hydrolase (HAD) superfamily protein [Theobroma cacao]
107430625	876.367	891.273	836.853	953.363	908.653	1023.5	937.143	926.2	943.75	753.17	K13993|1|3e-69|263|pxb:103955267|HSP20 family protein	-	-	-	gi|694378358|ref|XP_009365421.1|/1.58204e-68/PREDICTED: 26.5 kDa heat shock protein, mitochondrial [Pyrus x bretschneideri]
107407995	812.433	794.217	856.313	837.38	994.5	566.023	556.327	641.12	658.007	505.1	-	-	GO:0005515//protein binding;GO:0004175//endopeptidase activity	GO:0044092//negative regulation of molecular function	gi|595793753|ref|XP_007200625.1|/1.81243e-36/hypothetical protein PRUPE_ppa013400mg [Prunus persica]
107430458	1059.04	944.393	1136.6	981.423	1089.13	1285.65	1303.98	1409.97	1262.94	1292.04	K12581|1|1e-19|99.0|bna:106383523|CCR4-NOT transcription complex subunit 7/8;K01054|2|4e-17|90.9|bna:106399005|acylglycerol lipase [EC:3.1.1.23];K13126|3|2e-07|58.9|fve:101312606|polyadenylate-binding protein;K05941|4|2e-06|55.5|mdm:103435918|glutathione gamma-glutamylcysteinyltransferase [EC:2.3.2.15]	-	GO:0003676//nucleic acid binding	-	gi|590608672|ref|XP_007021328.1|/1.13568e-146/NAC domain class transcription factor isoform 1 [Theobroma cacao]
107406551	799.593	796.397	903.777	959.65	963.18	994.25	743	830.823	840.833	681.103	-	-	-	-	-
107411601	1023.37	919.657	1009	944.253	930.693	965.073	849.293	812.907	889.58	937.037	K02866|1|6e-123|441|jcu:105638624|large subunit ribosomal protein L10e	GO:0030529//ribonucleoprotein complex	GO:0005198//structural molecule activity	GO:0010467//gene expression	gi|802540698|ref|XP_012077844.1|/2.92304e-122/PREDICTED: 60S ribosomal protein L10 [Jatropha curcas]
107407379	597.867	653.963	622.077	763.707	531.173	634.46	510.067	410.247	516.38	408.607	-	-	-	-	gi|703069288|ref|XP_010088462.1|/1.28272e-25/hypothetical protein L484_018235 [Morus notabilis]
107406481	634.26	684.273	568.567	679.9	450.35	889.697	609.407	537.037	676.08	731.67	K03283|1|0.0|1097|pper:PRUPE_ppa002598mg|heat shock 70kDa protein 1/8	-	GO:0016628//oxidoreductase activity, acting on the CH-CH group of donors, NAD or NADP as acceptor;GO:0032559	GO:0008152//metabolic process;GO:0050896//response to stimulus	gi|703090384|ref|XP_010094065.1|/0/Heat shock 70 kDa protein [Morus notabilis]
107423999	814.96	763.12	764.687	728.223	738.633	716.107	578.793	500.127	582.117	707.623	K03265|1|0.0|799|pper:PRUPE_ppa005947mg|peptide chain release factor subunit 1	GO:0044424	GO:0003747//translation release factor activity	GO:0006412//translation	gi|596135968|ref|XP_007222327.1|/0/hypothetical protein PRUPE_ppa005947mg [Prunus persica]
107431820	838.93	850.833	755.077	839.943	793.883	756.77	750.65	721.91	795.383	680.603	-	-	-	-	gi|566198267|ref|XP_002318815.2|/1.08637e-77/stress-responsive family protein [Populus trichocarpa]
107414479	844.813	843.05	867.56	857.9	851.173	840.453	695.293	705.997	758.587	706.987	-	-	-	-	-
107415453	868.86	842.8	771.943	871.95	818.18	841.797	797.153	717.543	869.07	853.657	-	-	-	-	gi|657974833|ref|XP_008379253.1|/6.62671e-55/PREDICTED: CASP-like protein At5g40300 [Malus domestica]
107427567	919.947	858.973	951.203	879.373	980.153	863.933	754.6	962.683	895.807	926.017	-	-	-	-	gi|703070008|ref|XP_010088668.1|/3.20917e-40/hypothetical protein L484_003219 [Morus notabilis]
107419490	970.117	971.3	893.03	989.533	1066.32	1216.3	1197.76	1124.86	1232.52	1154.41	K02183|1|7e-78|291|pda:103713163|calmodulin	-	GO:0046872//metal ion binding	-	gi|672110961|ref|XP_008798212.1|/3.46159e-77/PREDICTED: calmodulin [Phoenix dactylifera]
107407562	754.74	780.507	773.567	768.757	732.763	693.403	610.277	590.027	686.937	662.213	K07374|1|1e-53|212|pxb:103938520|tubulin alpha;K15030|2|2e-28|128|bna:106426882|translation initiation factor 3 subunit M	-	-	-	gi|703126754|ref|XP_010103660.1|/7.75514e-135/F-box protein [Morus notabilis]
107407926	821.94	745.27	871.133	471.167	612.567	1719.37	1025.74	1079.28	1054.92	1366.47	-	-	-	-	gi|703068640|ref|XP_010088289.1|/9.07842e-25/Indole-3-acetic acid-induced protein ARG2 [Morus notabilis]
107408052	821.94	745.27	871.133	471.167	612.567	1719.37	1025.74	1079.28	1054.92	1366.47	-	-	-	-	gi|703068640|ref|XP_010088289.1|/9.07842e-25/Indole-3-acetic acid-induced protein ARG2 [Morus notabilis]
107412105	757.687	784.877	764.357	789.523	726.5	812.557	856.157	816.087	820.237	706.987	K14724|1|0.0|845|pper:PRUPE_ppa003943mg|solute carrier family 9 (sodium/hydrogen exchanger), member 8	GO:0031224//intrinsic component of membrane	GO:0005451//monovalent cation:proton antiporter activity	GO:0055067;GO:0030001//metal ion transport	gi|674304933|gb|AIL23819.1|/0/NHX1 [Morus notabilis]
107411473	731.68	734.907	717.787	777.693	641.113	870.993	742.647	649.153	701.943	796.203	K06185|1|0.0|1036|cmo:103502994|ATP-binding cassette, subfamily F, member 2	-	GO:0042626//ATPase activity, coupled to transmembrane movement of substances;GO:0032559	GO:0009207	gi|703157772|ref|XP_010111813.1|/0/ABC transporter F family member 1 [Morus notabilis]
107413804	809.527	725.983	828.35	727.39	705.037	549.483	436.82	470.367	547.6	595.06	-	-	GO:0008135//translation factor activity, nucleic acid binding;GO:0008135//translation factor activity, nucleic acid binding	GO:0006412//translation;GO:0006412//translation	gi|703076897|ref|XP_010090451.1|/7.61474e-35/hypothetical protein L484_011426 [Morus notabilis]
107411457	728.043	726.677	678.387	763.943	828.53	700.81	556.687	591.287	659.803	543.363	K13993|1|8e-58|225|pxb:103936191|HSP20 family protein	-	-	-	gi|694318795|ref|XP_009344315.1|/3.98024e-57/PREDICTED: 16.9 kDa class I heat shock protein 2-like [Pyrus x bretschneideri]
107430994	850.137	771.95	803.963	714.593	695.957	0.136667	0.363333	0.41	0.27	0.496667	K07213|1|5e-07|57.0|ppp:PHYPADRAFT_9559|copper chaperone	-	-	-	gi|694415578|ref|XP_009335966.1|/2.5189e-40/PREDICTED: uncharacterized protein LOC103928614 isoform X2 [Pyrus x bretschneideri]
107405433	390.567	580.687	414.84	514.807	607.063	399.76	512.29	690.023	539.923	619.933	K08829|1|0.0|744|pper:PRUPE_ppa005252mg|male germ cell-associated kinase [EC:2.7.11.22]	-	GO:0004674//protein serine/threonine kinase activity;GO:0032559	GO:0006464//cellular protein modification process	gi|595850789|ref|XP_007209990.1|/0/hypothetical protein PRUPE_ppa005252mg [Prunus persica]
107432510	1033.38	898.623	973.077	966.247	1000.89	1062.86	1081.36	1027.92	982.843	1057.64	K08247|1|2e-59|232|thj:104800334|methionine S-methyltransferase [EC:2.1.1.12];K01537|2|5e-54|214|egr:104417668|Ca2+-transporting ATPase [EC:3.6.3.8];K10357|3|9e-40|166|ats:F775_01356|myosin V;K14513|4|7e-27|124|mdm:103408320|ethylene-insensitive protein 2;K14638|5|8e-26|120|bna:106412703|solute carrier family 15 (peptide/histidine transporter), member 3/4	-	-	-	gi|568882001|ref|XP_006493831.1|/0/PREDICTED: uncharacterized protein LOC102625991 [Citrus sinensis]
107425304	627.96	701.14	616.263	677.607	513.543	523.637	404.39	396.11	436.967	522.607	K00430|1|6e-143|508|fve:101312090|peroxidase [EC:1.11.1.7]	-	-	-	gi|470103493|ref|XP_004288171.1|/3.12805e-142/PREDICTED: peroxidase 17-like [Fragaria vesca subsp. vesca]
107425062	647.163	651.57	663.527	683.503	681.92	560.353	611.687	581.88	661.493	499.033	K06630|1|6e-112|405|pmum:103336025|14-3-3 protein epsilon	-	GO:0005515//protein binding;GO:0005515//protein binding	-	gi|595793675|ref|XP_007200586.1|/3.22781e-111/hypothetical protein PRUPE_ppa010141mg [Prunus persica]
107434111	600.19	577.22	562.927	584.89	437.06	578.2	485.347	409.683	442.66	513.49	K00083|1|1e-117|423|pmum:103335277|cinnamyl-alcohol dehydrogenase [EC:1.1.1.195]	-	GO:0046872//metal ion binding;GO:0003824//catalytic activity	GO:0008152//metabolic process	gi|703096590|ref|XP_010095885.1|/1.91531e-117/putative mannitol dehydrogenase [Morus notabilis]
107435490	730.07	687.273	908.347	644.73	545.207	925.367	768.377	686.2	705.62	1064.81	K13448|1|7e-56|218|adu:107481886|calcium-binding protein CML	-	GO:0046872//metal ion binding	-	gi|922354179|ref|XP_013452904.1|/4.57827e-53/EF hand calcium-binding family protein [Medicago truncatula]
107403570	725.423	722.393	736.577	750.58	938.883	765.563	943.943	1043.96	1074.94	766.607	K03671|1|2e-48|192|jcu:105633860|thioredoxin 1	-	GO:0015036//disulfide oxidoreductase activity;GO:0015036//disulfide oxidoreductase activity	GO:0018904;GO:0019725//cellular homeostasis;GO:0018904;GO:0019725//cellular homeostasis	gi|821324773|ref|NP_001295646.1|/1.12954e-47/thioredoxin H1-like [Jatropha curcas]
107413210	687.907	713.73	665.18	692.203	645.58	712.913	848.707	804.977	775.45	763.31	K12657|1|0.0|1134|gra:105776210|delta-1-pyrroline-5-carboxylate synthetase [EC:2.7.2.11 1.2.1.41]	GO:0044424	GO:0016620//oxidoreductase activity, acting on the aldehyde or oxo group of donors, NAD or NADP as acceptor;GO:0016774//phosphotransferase activity, carboxyl group as acceptor	GO:0006560//proline metabolic process	gi|209573854|gb|ACI62865.1|/0/delta 1-pyrroline-5-carboxylate synthetase [Gossypium arboreum]
107424585	829.217	788.567	835.04	772.923	828.193	906.743	866.07	841.693	847.563	819.31	-	-	-	-	gi|703164019|ref|XP_010113494.1|/8.23539e-39/hypothetical protein L484_026829 [Morus notabilis]
107409328	759.557	687.267	723.247	731.02	714.01	0.66	0.553333	0.513333	0.306667	0.843333	K00799|1|3e-104|379|pmum:103340362|glutathione S-transferase [EC:2.5.1.18]	-	GO:0003824//catalytic activity	-	gi|645220819|ref|XP_008241993.1|/1.36501e-103/PREDICTED: glutathione S-transferase L3-like [Prunus mume]
107431966	557.853	594.803	568.947	683.047	496.577	417.287	348.273	316.157	402.527	378.2	K14794|1|7e-87|323|aly:ARALYDRAFT_321151|ribosomal RNA-processing protein 12	-	-	-	gi|645272421|ref|XP_008241388.1|/0/PREDICTED: uncharacterized protein LOC103339814 [Prunus mume]
107407210	504.47	538.48	412.85	364.657	97.4333	221.353	111.07	95.0733	74.11	263.59	K15730|1|2e-23|110|ats:F775_31652|cytosolic prostaglandin-E synthase [EC:5.3.99.3]	-	-	-	gi|297743870|emb|CBI36840.3|/4.12693e-48/unnamed protein product [Vitis vinifera]
107430250	653.977	642.447	675.913	642.587	598.78	761.91	702.507	703.823	700.27	753.683	K20547|1|7e-130|464|pop:POPTR_0004s18870g|basic endochitinase B [EC:3.2.1.14]	-	GO:0016798//hydrolase activity, acting on glycosyl bonds	GO:0005975//carbohydrate metabolic process;GO:0043170;GO:0009056//catabolic process	gi|67867096|gb|AAY82488.1|/1.5388e-132/chitinase [Ulmus pumila]
107426343	733.233	685.093	653.087	642.26	707.463	802.837	731.78	780.933	807.693	847.05	K09286|1|1e-138|494|pxb:103930679|EREBP-like factor	-	-	GO:0006351//transcription, DNA-templated;GO:0006351//transcription, DNA-templated;GO:0006351//transcription, DNA-templated	gi|703074010|ref|XP_010089706.1|/6.52735e-144/Ethylene-responsive transcription factor [Morus notabilis]
107429926	569.21	566.333	562.633	367.123	97.6333	495.28	238.97	206.477	161.893	585.463	K15622|1|2e-91|337|vvi:100243132|myeloid leukemia factor 1	-	-	-	gi|590677313|ref|XP_007039982.1|/6.48161e-104/Glycine-rich protein, putative isoform 1 [Theobroma cacao]
107414994	727.343	827.253	667.527	831.023	866.897	1069.13	950.083	858.713	1200.15	1078.64	K04733|1|2e-65|249|ats:F775_00388|interleukin-1 receptor-associated kinase 4 [EC:2.7.11.1]	-	-	-	gi|823213773|ref|XP_012439628.1|/3.16666e-115/PREDICTED: protein P21 [Gossypium raimondii]
107429739	748.4	650.17	540.697	592.413	716.137	782.753	622.583	657.683	773.07	744.3	-	-	-	GO:0006950//response to stress	gi|698471361|ref|XP_009784025.1|/1.49794e-10/PREDICTED: defensin J1-2 [Nicotiana sylvestris]
107409311	582.53	608.053	529.213	602.51	569.07	721.34	710.013	640	734.743	655.383	K03301|1|0.0|1003|pper:PRUPE_ppa002937mg|ATP:ADP antiporter, AAA family	GO:0031224//intrinsic component of membrane	GO:0032559	GO:0051234//establishment of localization	gi|595972240|ref|XP_007217627.1|/0/hypothetical protein PRUPE_ppa002937mg [Prunus persica]
107425282	548.74	505.413	437.75	519.387	358.047	425.92	327.533	257.803	352.17	383.403	K19891|1|2e-78|294|ppp:PHYPADRAFT_214139|glucan endo-1,3-beta-glucosidase 1/2/3 [EC:3.2.1.39]	-	GO:0004553//hydrolase activity, hydrolyzing O-glycosyl compounds;GO:0043167//ion binding;GO:0004553//hydrolase activity, hydrolyzing O-glycosyl compounds;GO:0043167//ion binding	GO:0044238;GO:0044238	gi|743780419|ref|XP_011029787.1|/1.46457e-173/PREDICTED: glucan endo-1,3-beta-glucosidase-like [Populus euphratica]
107435205	561.107	590.133	527.577	654.21	633.753	630.717	597.387	645.703	682.977	497.043	K09286|1|2e-44|180|pper:PRUPE_ppa010090mg|EREBP-like factor	-	-	-	gi|703155385|ref|XP_010111188.1|/2.8537e-53/Ethylene-responsive transcription factor 4 [Morus notabilis]
107412532	622.327	613.087	617.857	635.16	634.287	750.163	693.15	706.123	747.413	715.87	K07088|1|0.0|641|egr:104419566|uncharacterized protein	-	-	-	gi|702466862|ref|XP_010029570.1|/0/PREDICTED: uncharacterized protein LOC104419566 [Eucalyptus grandis]
107429495	571.567	578.843	549.23	544.597	513.15	560.363	605.683	602.923	573.297	517.793	K14494|1|3e-58|228|pop:POPTR_0008s13090g|DELLA protein	-	-	-	gi|703092628|ref|XP_010094683.1|/0/hypothetical protein L484_004260 [Morus notabilis]
107420972	718.067	587.837	691.713	576.36	599.297	957.123	911.157	870.707	816.707	964.463	K03240|1|2e-09|65.5|gra:105783297|translation initiation factor eIF-2B subunit epsilon	-	GO:0008135//translation factor activity, nucleic acid binding	GO:0006412//translation	gi|255547564|ref|XP_002514839.1|/0/PREDICTED: basic leucine zipper and W2 domain-containing protein 2 [Ricinus communis]
107419839	614.907	586.973	600.747	582.413	614.55	637.817	673.123	653.377	668.323	644.507	K01537|1|0.0|1387|pmum:103323633|Ca2+-transporting ATPase [EC:3.6.3.8]	GO:0031224//intrinsic component of membrane	GO:0046873//metal ion transmembrane transporter activity;GO:0019829//cation-transporting ATPase activity;GO:0032559	GO:0009206;GO:0006816//calcium ion transport	gi|645234534|ref|XP_008223854.1|/0/PREDICTED: calcium-transporting ATPase 10, plasma membrane-type [Prunus mume]
107434390	569.497	538.573	518.68	459.06	420.797	758.383	657.567	508.213	627.437	783.36	K18643|1|2e-13|79.0|cre:CHLREDRAFT_80954|katanin p80 WD40 repeat-containing subunit B1;K14963|2|2e-13|79.0|bdi:100832822|COMPASS component SWD3	-	-	-	gi|703135527|ref|XP_010105894.1|/0/Uncharacterized WD repeat-containing protein [Morus notabilis]
107412950	530.66	538.093	511.753	565.997	504.407	1280.43	1235.09	1234.63	1214.87	1252.71	K03781|1|0.0|1013|gra:105783611|catalase [EC:1.11.1.6]	GO:0042579//microbody	GO:0005506//iron ion binding;GO:0004601//peroxidase activity	GO:0042743//hydrogen peroxide metabolic process;GO:0006950//response to stress	gi|357966938|gb|AET97564.1|/0/catalase [Ziziphus jujuba]
107416501	553.167	556.493	546.497	617.167	572.75	643.307	641.8	616.897	662.837	604.477	-	-	-	-	gi|1000965078|ref|XP_015575091.1|/1.43198e-15/PREDICTED: uncharacterized protein LOC8280072 [Ricinus communis]
107411115	665.707	532.573	621.65	447.8	286.823	411.5	285.177	252.303	230.843	493.113	K08770|1|0.0|877|dosa:Os06t0681400-01|ubiquitin C	GO:0043231//intracellular membrane-bounded organelle	-	-	gi|937924235|dbj|BAS99152.1|/0/Os06g0681400, partial [Oryza sativa Japonica Group]
107417535	632.827	601.203	709.25	711.763	721.473	669.79	692.053	742.3	642.373	585.57	K01611|1|2e-163|577|pmum:103329636|S-adenosylmethionine decarboxylase [EC:4.1.1.50]	-	GO:0016831//carboxy-lyase activity	GO:0006596//polyamine biosynthetic process	gi|703115490|ref|XP_010100905.1|/1.19456e-168/S-adenosylmethionine decarboxylase proenzyme [Morus notabilis]
107431944	513.72	551.76	518.397	558.487	524.26	538.493	579.363	591.527	569.68	526.403	K13993|1|8e-67|254|tcc:TCM_041856|HSP20 family protein	-	-	-	gi|590589403|ref|XP_007016441.1|/4.26545e-66/HSP20-like chaperones superfamily protein [Theobroma cacao]
107432484	728.47	624.53	735.293	678.557	679.537	760.613	758.363	794.21	749.697	787.677	K06689|1|7e-83|307|egr:104450384|ubiquitin-conjugating enzyme E2 D [EC:2.3.2.23]	-	GO:0016879//ligase activity, forming carbon-nitrogen bonds;GO:0032559	GO:0006464//cellular protein modification process	gi|702379349|ref|XP_010063213.1|/3.18146e-82/PREDICTED: ubiquitin-conjugating enzyme E2-17 kDa [Eucalyptus grandis]
107426850	575.423	555.337	539.84	652.137	621.767	745.32	649.787	582.323	676.813	603.587	K03921|1|0.0|666|cic:CICLE_v10001415mg|acyl-[acyl-carrier-protein] desaturase [EC:1.14.19.2 1.14.19.11 1.14.19.26]	GO:0009536//plastid;GO:0009536//plastid	GO:0046872//metal ion binding;GO:0016717//oxidoreductase activity, acting on paired donors, with oxidation of a pair of donors resulting in the reduction of molecular oxygen to two molecules of water;GO:0046872//metal ion binding;GO:0016717//oxidoreductase activity, acting on paired donors, with oxidation of a pair of donors resulting in the reduction of molecular oxygen to two molecules of water	GO:0006631//fatty acid metabolic process;GO:0006631//fatty acid metabolic process	gi|595824905|ref|XP_007205316.1|/0/hypothetical protein PRUPE_ppa006858mg [Prunus persica]
107435642	414.157	493.073	412.15	511.607	525.92	174.57	226.627	247.317	251.96	168.177	K10144|1|2e-147|507|jcu:105638294|RING finger and CHY zinc finger domain-containing protein 1 [EC:2.3.2.27]	-	GO:0046914//transition metal ion binding;GO:0046914//transition metal ion binding;GO:0046914//transition metal ion binding;GO:0046914//transition metal ion binding;GO:0046914//transition metal ion binding	-	gi|802633436|ref|XP_012077474.1|/3.58241e-145/PREDICTED: RING finger and CHY zinc finger domain-containing protein 1 isoform X1 [Jatropha curcas]
107424461	608.473	587.02	609.677	644.487	667.017	721.697	687.613	698.427	667.793	642.183	K13525|1|0.0|1455|vvi:100265402|transitional endoplasmic reticulum ATPase	-	GO:0032559;GO:0042623//ATPase activity, coupled	GO:0009987//cellular process	gi|225440045|ref|XP_002282146.1|/0/PREDICTED: cell division cycle protein 48 homolog [Vitis vinifera]
107427624	485.14	485.737	423.933	513.943	514.327	535.557	614.913	575.363	587.28	519.543	K03113|1|4e-56|219|vra:106756612|translation initiation factor 1	-	GO:0008135//translation factor activity, nucleic acid binding	GO:0006412//translation	gi|734432978|gb|KHN46541.1|/1.55986e-57/Protein translation factor SUI1 like 1 [Glycine soja]
107412039	690.683	649.747	610.853	655.657	612.32	812.937	746	649.49	781.713	789.477	K07198|1|0.0|692|rcu:8258867|5'-AMP-activated protein kinase, catalytic alpha subunit [EC:2.7.11.11]	-	GO:0004674//protein serine/threonine kinase activity;GO:0032559	GO:0006464//cellular protein modification process;GO:0023052//signaling	gi|488468936|gb|AGL07710.1|/0/CBL-interacting protein kinase [Ziziphus jujuba]
107421702	504.353	504.543	511.387	458.507	731.077	1347.15	1676.12	1440.41	1681.56	1473.02	K01535|1|0.0|746|pper:PRUPE_ppa000931mg|H+-transporting ATPase [EC:3.6.3.6]	-	-	-	gi|595924577|ref|XP_007214948.1|/0/hypothetical protein PRUPE_ppa000931mg [Prunus persica]
107423094	604.533	605.97	573.107	602	612.763	585.63	602.287	591.167	609.043	602.093	K03094|1|3e-68|258|nnu:104603641|S-phase kinase-associated protein 1	-	-	GO:0019941//modification-dependent protein catabolic process	gi|720032101|ref|XP_010266012.1|/1.69848e-67/PREDICTED: SKP1-like protein 1B [Nelumbo nucifera]
107423905	570.903	567.273	553.097	553.997	609.647	603.347	689.993	680.633	737.62	597.023	K13354|1|2e-117|424|pop:POPTR_0010s10220g|solute carrier family 25 (peroxisomal adenine nucleotide transporter), member 17	GO:0019866//organelle inner membrane;GO:0031224//intrinsic component of membrane	-	GO:0006810//transport	gi|567881511|ref|XP_006433314.1|/4.35974e-131/hypothetical protein CICLE_v10001869mg [Citrus clementina]
107432535	507.603	523.117	526.2	499.13	536.313	403.723	402.587	457.993	451.813	434.28	K07937|1|5e-100|365|mdm:103442241|ADP-ribosylation factor 1	GO:0043231//intracellular membrane-bounded organelle;GO:0043231//intracellular membrane-bounded organelle	GO:0032561//guanyl ribonucleotide binding;GO:0003824//catalytic activity;GO:0032561//guanyl ribonucleotide binding;GO:0003824//catalytic activity	GO:0035556//intracellular signal transduction;GO:0006810//transport;GO:0035556//intracellular signal transduction;GO:0006810//transport	gi|703146397|ref|XP_010108788.1|/2.00655e-99/ADP-ribosylation factor [Morus notabilis]
107410013	626.74	596.113	590.587	606.537	689.787	745.893	793.753	790.3	738.343	680.127	K08967|1|2e-111|402|pper:PRUPE_ppa010941mg|1,2-dihydroxy-3-keto-5-methylthiopentene dioxygenase [EC:1.13.11.53 1.13.11.54]	-	GO:0043169//cation binding;GO:0016701//oxidoreductase activity, acting on single donors with incorporation of molecular oxygen	GO:0043102	gi|596214992|ref|XP_007223907.1|/1.11012e-110/hypothetical protein PRUPE_ppa010941mg [Prunus persica]
107424314	737.517	632.623	667.73	600.43	808.013	791.013	701.087	662.107	847.823	844.437	K14085|1|0.0|867|pper:PRUPE_ppa004461mg|aldehyde dehydrogenase family 7 member A1 [EC:1.2.1.31 1.2.1.8 1.2.1.3]	-	GO:0004030//aldehyde dehydrogenase [NAD(P)+] activity	GO:0044237//cellular metabolic process	gi|595802986|ref|XP_007201943.1|/0/hypothetical protein PRUPE_ppa004461mg [Prunus persica]
107432390	499.36	537.837	534.587	566.023	485.843	650.173	665.937	649.947	639.763	547.457	K07300|1|4e-07|58.2|egr:104423254|Ca2+:H+ antiporter	GO:0031224//intrinsic component of membrane	GO:0046872//metal ion binding	GO:0006810//transport	gi|703106128|ref|XP_010098421.1|/0/hypothetical protein L484_012136 [Morus notabilis]
107412106	669.78	666.687	615.123	651.743	754.123	722.953	685.31	699.76	782.817	715.81	K01537|1|8e-39|161|fve:101314756|Ca2+-transporting ATPase [EC:3.6.3.8]	-	-	-	gi|703091027|ref|XP_010094240.1|/4.54112e-39/Calcium-transporting ATPase 10, plasma membrane-type [Morus notabilis]
107411446	490.91	549.183	528.853	609.96	623.637	728.23	838.023	702.657	831.823	581.01	-	-	GO:0003676//nucleic acid binding;GO:0046914//transition metal ion binding;GO:0003676//nucleic acid binding;GO:0046914//transition metal ion binding	-	gi|703121385|ref|XP_010102314.1|/2.94984e-71/Zinc finger A20 and AN1 domain-containing stress-associated protein 8 [Morus notabilis]
107422401	619.747	584.477	655.44	601.183	587.223	616.087	627.61	621.847	644.613	625.583	K10802|1|2e-09|62.4|vvi:100257544|high mobility group protein B1	-	-	-	gi|731387996|ref|XP_010649447.1|/9.97617e-09/PREDICTED: HMG1/2-like protein isoform X2 [Vitis vinifera]
107435434	626.7	543.88	556.98	503.017	545.993	407.737	379.117	358.16	300.5	395.017	K07936|1|1e-119|430|pmum:103320061|GTP-binding nuclear protein Ran	-	GO:0017111//nucleoside-triphosphatase activity;GO:0032561//guanyl ribonucleotide binding	GO:0023052//signaling;GO:0009207;GO:0051169//nuclear transport;GO:0015031//protein transport	gi|645226130|ref|XP_008219897.1|/6.42515e-119/PREDICTED: GTP-binding nuclear protein Ran-3 [Prunus mume]
107433765	610.32	564.37	546.217	523.577	723.707	375.223	429.49	522.94	510.357	367.01	K04565|1|2e-68|260|pxb:103934033|superoxide dismutase, Cu-Zn family [EC:1.15.1.1]	GO:0044424	GO:0003824//catalytic activity;GO:0016209//antioxidant activity;GO:0043169//cation binding	GO:0072593//reactive oxygen species metabolic process	gi|38228697|emb|CAE54085.1|/2.58176e-71/superoxide dismutase [Fagus sylvatica]
107416030	471.767	416.453	439.827	338.077	334.543	352.147	172.04	129.697	146.667	399.267	K08867|1|0.0|885|pmum:103341023|WNK lysine deficient protein kinase [EC:2.7.11.1]	-	GO:0004702//receptor signaling protein serine/threonine kinase activity;GO:0032559	GO:0006464//cellular protein modification process	gi|645215663|ref|XP_008242759.1|/0/PREDICTED: probable serine/threonine-protein kinase WNK4 [Prunus mume]
107424331	552.357	582.52	520.507	564.74	645.537	495.31	504.137	440.267	514.393	431.76	K03094|1|3e-74|279|jcu:105635306|S-phase kinase-associated protein 1	-	-	GO:0019941//modification-dependent protein catabolic process	gi|703095476|ref|XP_010095548.1|/1.72774e-75/SKP1-like protein 1B [Morus notabilis]
107407567	578.207	499.36	525.657	546.19	542.103	567.93	691.547	638.23	658.577	578.253	K14411|1|3e-20|101|csv:101220676|RNA-binding protein Musashi	-	-	-	gi|645231649|ref|XP_008222494.1|/3.73293e-179/PREDICTED: protein IQ-DOMAIN 14 isoform X2 [Prunus mume]
107407137	552.967	546.897	518.157	546.583	504.793	493.123	495.72	491.09	525.693	485.28	K01369|1|7e-162|572|pmum:103337239|legumain [EC:3.4.22.34]	-	GO:0008233//peptidase activity	-	gi|645266467|ref|XP_008238625.1|/3.49617e-161/PREDICTED: LOW QUALITY PROTEIN: legumain [Prunus mume]
107417576	646.473	563.23	589.68	572.613	623.41	597.36	601.967	668.777	613.307	620.37	K01082|1|3e-18|94.4|bpg:Bathy09g01660|3'(2'), 5'-bisphosphate nucleotidase [EC:3.1.3.7];K01097|2|1e-11|72.4|atr:18432282|N-acylneuraminate-9-phosphatase [EC:3.1.3.29]	-	GO:0016791//phosphatase activity	-	gi|595805683|ref|XP_007202329.1|/4.31422e-141/hypothetical protein PRUPE_ppa009153mg [Prunus persica]
107411754	571.76	534.763	531.003	558.507	600.95	538.84	566.48	572.04	619.223	544.097	-	-	-	-	gi|568857307|ref|XP_006482208.1|/5.78265e-19/PREDICTED: non-specific lipid-transfer protein 2-like [Citrus sinensis]
107434950	553.063	521.123	498.893	533.727	494.62	331.147	345.873	300.14	325.147	330.597	-	-	GO:0046872//metal ion binding	-	gi|645250656|ref|XP_008231312.1|/2.4797e-38/PREDICTED: zinc finger A20 and AN1 domain-containing stress-associated protein 8-like [Prunus mume]
107415305	615.067	574.243	542.77	509.257	564.597	0	2.15333	2.54667	0	4.54333	K03146|1|9e-32|136|pper:PRUPE_ppa007657mg|thiamine thiazole synthase	GO:0009941//chloroplast envelope	-	GO:0006772//thiamine metabolic process	gi|702378213|ref|XP_010062976.1|/3.91257e-31/PREDICTED: thiamine thiazole synthase 1, chloroplastic [Eucalyptus grandis]
107432742	513.12	572.287	488.967	581.057	606.98	200.557	338.037	298.043	443.303	278.757	-	-	GO:0003676//nucleic acid binding;GO:0046914//transition metal ion binding	-	gi|645250656|ref|XP_008231312.1|/7.40816e-44/PREDICTED: zinc finger A20 and AN1 domain-containing stress-associated protein 8-like [Prunus mume]
107432826	534.23	558.397	542.207	565.177	603.447	589.397	614.453	531.57	625.503	680.08	K07953|1|4e-100|365|nnu:104605101|GTP-binding protein SAR1 [EC:3.6.5.-]	GO:0043231//intracellular membrane-bounded organelle	GO:0032561//guanyl ribonucleotide binding	GO:0015031//protein transport	gi|720038567|ref|XP_010268019.1|/2.24085e-99/PREDICTED: GTP-binding protein SAR1A [Nelumbo nucifera]
107418172	398.24	430.06	449.827	458.533	542.997	346.94	359.227	411	395.037	340.853	K08232|1|0.0|781|pper:PRUPE_ppa005968mg|monodehydroascorbate reductase (NADH) [EC:1.6.5.4]	-	GO:0050662//coenzyme binding;GO:0003824//catalytic activity	GO:0008152//metabolic process	gi|402695540|gb|AFQ90616.1|/0/monodehydroascorbate reductase [Ziziphus mauritiana]
107430261	442.187	461.71	437.033	451.3	441.613	497.527	505.143	489.917	500.893	469.157	-	-	-	-	gi|645216243|ref|XP_008220237.1|/2.38955e-57/PREDICTED: uncharacterized protein LOC103320342 isoform X1 [Prunus mume]
107432342	503.98	440.78	562.263	450.653	569.62	608.243	545.473	676.287	735.86	793.893	K07426|1|1e-175|617|cam:101499206|cytochrome P450 family 4 subfamily B polypeptide 1 [EC:1.14.14.1];K07428|2|2e-173|610|pxb:103931570|cytochrome P450 family 4 subfamily X [EC:1.14.14.1]	-	-	-	gi|595902439|ref|XP_007213922.1|/0/hypothetical protein PRUPE_ppa004271mg [Prunus persica]
107423437	386.533	392.907	375.39	314.633	149.107	208.13	100.19	115.493	118.557	212.577	K12160|1|1e-48|194|pxb:103951409|small ubiquitin-related modifier	-	-	-	gi|657953789|ref|XP_008364572.1|/6.09958e-48/PREDICTED: small ubiquitin-related modifier 1 [Malus domestica]
107407566	582.54	518.153	582.04	536.51	593.503	537.287	556.167	585.327	596.737	603.09	-	-	-	-	gi|567895142|ref|XP_006440059.1|/1.71665e-83/hypothetical protein CICLE_v10021486mg [Citrus clementina]
107416568	530.637	484.483	511.457	541.713	514.08	359.757	347.027	345.35	412.383	403.01	K09560|1|4e-98|360|pxb:103952277|suppressor of tumorigenicity protein 13	-	-	-	gi|703088907|ref|XP_010093657.1|/3.08721e-100/Hsc70-interacting protein [Morus notabilis]
107415024	444.687	538.183	396.07	535.757	615.96	230.55	333.103	299.71	369.07	243.56	-	-	-	GO:0007275//multicellular organismal development;GO:0050896//response to stimulus	gi|595807807|ref|XP_007202673.1|/1.28254e-19/hypothetical protein PRUPE_ppa012476mg [Prunus persica]
107403384	429.853	442.823	447.963	435.807	395.21	476.23	444.583	417.467	436.867	488.75	K00799|1|3e-97|356|aip:107612911|glutathione S-transferase [EC:2.5.1.18]	-	GO:0016765//transferase activity, transferring alkyl or aryl (other than methyl) groups	-	gi|748303041|gb|AJE59679.1|/2.18665e-95/tau class glutathione S-transferase [Glycine max]
107429634	449.86	450.24	410.527	442.58	466.213	460.853	471.143	460.947	485.217	491.367	-	-	GO:0046872//metal ion binding	-	gi|645250656|ref|XP_008231312.1|/3.64273e-38/PREDICTED: zinc finger A20 and AN1 domain-containing stress-associated protein 8-like [Prunus mume]
107410922	518.077	463.793	488.873	487.257	481.577	657.857	720.113	711.387	630.583	605.433	K06630|1|6e-138|491|jcu:105638710|14-3-3 protein epsilon	-	GO:0005515//protein binding	-	gi|310007371|gb|ADP00759.1|/3.48726e-138/14-3-3 protein [Litchi chinensis]
107414074	414.303	420.937	423.843	460.11	449.497	641.61	648.777	664.72	702.003	568.87	-	-	-	-	gi|590721987|ref|XP_007051772.1|/1.66135e-104/Mesoderm induction early response protein 1, putative isoform 1 [Theobroma cacao]
107414306	364.687	388.317	353.883	355.693	264.49	440.877	322.653	288.13	331.27	418.923	K16670|1|3e-57|224|bdi:100844103|homeobox protein Meis2;K15613|2|2e-45|186|pmum:103332542|homeobox protein Meis1	-	GO:0003677//DNA binding;GO:0003677//DNA binding;GO:0003677//DNA binding;GO:0003677//DNA binding;GO:0003677//DNA binding;GO:0003677//DNA binding	GO:0006351//transcription, DNA-templated;GO:0006351//transcription, DNA-templated;GO:0006351//transcription, DNA-templated;GO:0006351//transcription, DNA-templated;GO:0006351//transcription, DNA-templated;GO:0006351//transcription, DNA-templated	gi|595817718|ref|XP_007204250.1|/0/hypothetical protein PRUPE_ppa002158mg [Prunus persica]
107425309	671.433	630.563	687.217	538.777	656.763	727.197	644.813	620.983	672.75	763.57	K01638|1|0.0|980|tcc:TCM_014591|malate synthase [EC:2.3.3.9]	GO:0005777//peroxisome	GO:0016747//transferase activity, transferring acyl groups other than amino-acyl groups;GO:0046912//transferase activity, transferring acyl groups, acyl groups converted into alkyl on transfer	GO:0009060//aerobic respiration;GO:0044262//cellular carbohydrate metabolic process	gi|590669943|ref|XP_007037917.1|/0/Malate synthase, glyoxysomal [Theobroma cacao]
107432838	392.15	384.847	346.563	349.85	260.13	367.897	329.12	363.127	338.247	382.977	K03696|1|0.0|748|ats:F775_18894|ATP-dependent Clp protease ATP-binding subunit ClpC	-	-	-	gi|976911545|gb|KVH98191.1|/0/AAA+ ATPase domain-containing protein [Cynara cardunculus var. scolymus]
107413694	335.497	387.263	251.74	347.877	260.687	49.4933	56.9433	43.23	50.8367	51.94	-	-	-	-	gi|698524620|ref|XP_009759114.1|/3.19238e-166/PREDICTED: probable serine incorporator isoform X1 [Nicotiana sylvestris]
107434230	441.657	433.533	424.447	471.423	425.357	370.997	341.133	308.54	308.163	301.297	K12741|1|4e-142|506|vvi:100258161|heterogeneous nuclear ribonucleoprotein A1/A3	-	-	-	gi|147853236|emb|CAN80681.1|/2.51836e-141/hypothetical protein VITISV_037734 [Vitis vinifera]
107431970	354.543	432.733	327.15	406.057	396.733	245.36	272.48	245.027	308.07	241.85	K13993|1|3e-67|256|aip:107629638|HSP20 family protein	-	-	-	gi|703073935|ref|XP_010089681.1|/5.67176e-72/hypothetical protein L484_001270 [Morus notabilis]
107412718	470.393	440.043	447.323	481.373	522.357	493.19	505.607	581.31	513.11	523.617	K07304|1|1e-115|417|pmum:103333018|peptide-methionine (S)-S-oxide reductase [EC:1.8.4.11]	-	GO:0016671//oxidoreductase activity, acting on a sulfur group of donors, disulfide as acceptor	GO:0043412//macromolecule modification	gi|645256635|ref|XP_008234041.1|/7.22879e-115/PREDICTED: peptide methionine sulfoxide reductase A1-like [Prunus mume]
107427582	422.563	421.507	427.03	447.9	490.95	386.19	445.823	439.657	494.867	459.4	K11253|1|3e-65|249|ppp:PHYPADRAFT_111893|histone H3	GO:0000785//chromatin;GO:0043231//intracellular membrane-bounded organelle	GO:0003676//nucleic acid binding	GO:0034728//nucleosome organization	gi|147826736|emb|CAN70652.1|/1.36362e-64/hypothetical protein VITISV_010022 [Vitis vinifera]
107417392	563.24	516.757	513.363	521.967	489.347	506.64	436.11	398.667	453.373	570.653	K16670|1|3e-57|224|bdi:100844103|homeobox protein Meis2;K15613|2|2e-45|186|pmum:103332542|homeobox protein Meis1	-	GO:0003677//DNA binding;GO:0003677//DNA binding;GO:0003677//DNA binding;GO:0003677//DNA binding;GO:0003677//DNA binding	GO:0006351//transcription, DNA-templated;GO:0006351//transcription, DNA-templated;GO:0006351//transcription, DNA-templated;GO:0006351//transcription, DNA-templated;GO:0006351//transcription, DNA-templated	gi|595817718|ref|XP_007204250.1|/0/hypothetical protein PRUPE_ppa002158mg [Prunus persica]
107406966	403.313	424.673	420.01	440.257	448.707	438.757	482.303	458	461.453	429.42	K00029|1|0.0|1004|cic:CICLE_v10007810mg|malate dehydrogenase (oxaloacetate-decarboxylating)(NADP+) [EC:1.1.1.40]	GO:0044424	GO:0004470//malic enzyme activity;GO:0000166//nucleotide binding;GO:0043169//cation binding	GO:0043648//dicarboxylic acid metabolic process	gi|567918534|ref|XP_006451273.1|/0/hypothetical protein CICLE_v10007810mg [Citrus clementina]
107425168	447.957	410.287	414.18	475.57	487.307	412.117	418.103	384.44	414.203	367.673	K09872|1|9e-91|335|gra:105787116|aquaporin PIP	GO:0044464	-	-	gi|332149395|dbj|BAK20223.1|/7.23062e-102/plasma membrane intrinsic protein 2 [Ziziphus jujuba]
107410541	432.09	403.697	428.023	423.913	509.823	507.223	480.247	520.127	642.423	454.853	-	-	-	-	gi|694413956|ref|XP_009335220.1|/2.25826e-84/PREDICTED: uncharacterized protein LOC103927960 [Pyrus x bretschneideri]
107405023	352.83	427.143	299.597	434.86	358.657	1031.31	1189.52	1046.63	1107.81	1023.46	K10752|1|5e-07|57.0|mdm:103421028|histone-binding protein RBBP4;K07213|2|7e-06|53.1|ppp:PHYPADRAFT_49866|copper chaperone	-	-	-	gi|356505250|ref|XP_003521405.1|/7.67056e-43/PREDICTED: uncharacterized protein LOC100792662 [Glycine max]
107406434	459.083	508.95	431.607	548.317	601.913	258.837	380.187	423.84	440.11	301.243	K01802|1|1e-83|310|cic:CICLE_v10029386mg|peptidylprolyl isomerase [EC:5.2.1.8]	-	GO:0016859//cis-trans isomerase activity	GO:0044267//cellular protein metabolic process	gi|574284219|ref|NP_001276071.1|/6.99772e-83/uncharacterized protein LOC102623101 [Citrus sinensis]
107434958	512.07	512.95	441.54	480.213	533.563	528.943	477.417	498.32	599.32	525.147	K03236|1|4e-52|205|cmo:103497302|translation initiation factor 1A	-	GO:0008135//translation factor activity, nucleic acid binding	GO:0006412//translation	gi|728834397|gb|KHG13840.1|/1.66995e-51/Eukaryotic translation initiation factor 1A [Gossypium arboreum]
107413813	425.447	458.393	406.427	448.197	526.527	258.99	353.703	358.267	391.5	308.693	K20827|1|2e-104|380|aly:ARALYDRAFT_326902|RNA polymerase II subunit B1 CTD phosphatase RPAP2 [EC:3.1.3.16];K06636|2|6e-07|57.0|sind:105165648|structural maintenance of chromosome 1;K10400|3|1e-06|56.2|bna:106451909|kinesin family member 15	-	-	-	gi|703093333|ref|XP_010094895.1|/2.34735e-131/hypothetical protein L484_022643 [Morus notabilis]
107406389	425.447	458.393	406.427	448.197	526.527	258.99	353.703	358.267	391.5	308.693	-	-	-	-	gi|645219515|ref|XP_008236180.1|/6.19377e-64/PREDICTED: uncharacterized protein LOC103334970 [Prunus mume]
107421702	178.613	350.533	172.227	305.683	192.447	0	0	0	0	0	-	-	-	-	gi|470115712|ref|XP_004294037.1|/1.13563e-48/PREDICTED: uncharacterized protein LOC101299937 [Fragaria vesca subsp. vesca]
107426339	391.457	372.72	372.287	355.907	413.327	343.327	291.877	304.553	333.217	345.217	-	-	-	-	gi|590578314|ref|XP_007013474.1|/1.04724e-68/Tetratricopeptide repeat-like superfamily protein, putative [Theobroma cacao]
107431950	406.71	387.097	357.34	419.47	348.757	215.667	138.053	127.127	130.78	142.62	K09060|1|2e-08|58.9|nnu:104588181|plant G-box-binding factor	GO:0043231//intracellular membrane-bounded organelle	GO:0003677//DNA binding;GO:0001071//nucleic acid binding transcription factor activity;GO:0005515//protein binding	GO:0006351//transcription, DNA-templated	gi|568867867|ref|XP_006487251.1|/3.45082e-48/PREDICTED: bZIP transcription factor 53 [Citrus sinensis]
107432990	388.553	399.04	384.817	408.34	392.293	439.467	443.86	419.947	426.513	416.217	-	-	-	GO:0009414//response to water deprivation;GO:0009414//response to water deprivation;GO:0009414//response to water deprivation;GO:0009414//response to water deprivation	gi|641830663|gb|KDO49745.1|/1.83711e-148/hypothetical protein CISIN_1g018706mg [Citrus sinensis]
107424406	269.037	261.95	245.32	267.447	266.267	290.587	256.207	238.73	260.043	280.087	K06617|1|0.0|1306|pop:POPTR_0006s06460g|raffinose synthase [EC:2.4.1.82]	-	-	-	gi|566174829|ref|XP_002308061.2|/0/hypothetical protein POPTR_0006s06460g [Populus trichocarpa]
107426591	399.66	409.947	399.67	442.06	403.8	545.167	483.383	448.42	535.05	484.357	K19748|1|2e-39|164|eus:EUTSA_v10017323mg|RAB6-interacting golgin;K00850|3|5e-15|83.2|brp:103868514|6-phosphofructokinase 1 [EC:2.7.1.11];K10357|4|7e-06|52.8|bpg:Bathy05g03550|myosin V	-	-	-	gi|703072873|ref|XP_010089400.1|/2.09455e-56/hypothetical protein L484_013791 [Morus notabilis]
107421700	368.363	421.127	387.97	488.977	524.493	210.623	278.837	257.09	261.87	218.767	K09872|1|7e-149|528|rcu:8270440|aquaporin PIP	GO:0031224//intrinsic component of membrane	-	GO:0006810//transport	gi|255571847|ref|XP_002526866.1|/3.71711e-148/PREDICTED: probable aquaporin PIP1-2 [Ricinus communis]
107417227	402.56	401.14	433.17	409.397	364.86	297.053	344.4	315.53	308.233	309.533	K09872|1|7e-149|528|rcu:8270440|aquaporin PIP	GO:0031224//intrinsic component of membrane	-	GO:0006810//transport	gi|255571847|ref|XP_002526866.1|/3.71711e-148/PREDICTED: probable aquaporin PIP1-2 [Ricinus communis]
107423864	284.617	305.267	268.127	316.51	260.607	212.203	177.667	145.49	134.75	156.907	K05770|1|1e-51|204|jcu:105642497|benzodiazapine receptor	-	-	-	gi|802688691|ref|XP_012082728.1|/5.68815e-51/PREDICTED: translocator protein homolog [Jatropha curcas]
107404235	677.083	617.75	658.81	771.967	613.387	929.75	545.423	490.853	688.153	661.11	K00789|1|0.0|736|rcu:8283996|S-adenosylmethionine synthetase [EC:2.5.1.6]	GO:0044424	GO:0046872//metal ion binding;GO:0016765//transferase activity, transferring alkyl or aryl (other than methyl) groups;GO:0032559	GO:0044237//cellular metabolic process	gi|255556894|ref|XP_002519480.1|/0/PREDICTED: S-adenosylmethionine synthase 3 [Ricinus communis]
107416736	308.637	372.957	324.547	372.59	350.807	358.63	352.243	351.34	398.85	356.883	K09755|1|0.0|786|fve:101307828|ferulate-5-hydroxylase [EC:1.14.-.-]	-	-	-	gi|470102804|ref|XP_004287841.1|/0/PREDICTED: cytochrome P450 84A1 [Fragaria vesca subsp. vesca]
107410460	309.23	359.523	334.91	370.927	324.397	381.343	406.797	396.993	427.553	396.063	-	-	-	-	gi|802667872|ref|XP_012081388.1|/5.22389e-31/PREDICTED: uncharacterized protein C6C3.02c [Jatropha curcas]
107414491	495.96	479.76	509.987	509.983	625.593	399.363	422.193	437.217	417.14	390.507	-	-	-	-	gi|565388073|ref|XP_006359804.1|/7.8109e-08/PREDICTED: abscisic stress-ripening protein 2 [Solanum tuberosum]
107420159	326.21	327.22	308.49	288.017	196.787	623.26	413.1	383.09	473.893	584.703	K03798|1|0.0|1082|vvi:100250511|cell division protease FtsH [EC:3.4.24.-]	-	-	-	gi|703120568|ref|XP_010102129.1|/0/ATP-dependent zinc metalloprotease FTSH 2 [Morus notabilis]
107409989	408.883	337.773	336.81	322.91	396.373	149.697	162.723	144.83	175.4	183.803	K08237|1|4e-154|546|tcc:TCM_005182|hydroquinone glucosyltransferase [EC:2.4.1.218]	-	GO:0016758//transferase activity, transferring hexosyl groups	-	gi|698425692|ref|XP_009785688.1|/1.10886e-153/PREDICTED: hydroquinone glucosyltransferase-like [Nicotiana sylvestris]
107426875	373.227	374	375.753	411.73	422.99	374.607	385.357	436.103	376.487	335.41	K08233|1|3e-104|379|pper:PRUPE_ppa009951mg|polyneuridine-aldehyde esterase [EC:3.1.1.78]	-	-	-	gi|595806414|ref|XP_007202442.1|/1.42806e-103/hypothetical protein PRUPE_ppa009951mg [Prunus persica]
107407219	386.88	368.14	360.18	376.01	416.357	446.887	414.617	396.017	426.583	366.877	K04079|1|0.0|1145|adu:107459569|molecular chaperone HtpG	GO:0044424	GO:0005515//protein binding;GO:0032559	GO:0044267//cellular protein metabolic process;GO:0050896//response to stimulus	gi|747044526|ref|XP_011089536.1|/0/PREDICTED: heat shock cognate protein 80 [Sesamum indicum]
107422443	316.837	317.617	308.457	283.413	236.083	263.67	217.737	188.217	181.49	288.743	K14514|1|0.0|946|tcc:TCM_042022|ethylene-insensitive protein 3	GO:0043231//intracellular membrane-bounded organelle	GO:0001071//nucleic acid binding transcription factor activity	GO:0010467//gene expression	gi|685511338|gb|AIO12156.1|/0/ethylene insensitive 3-like 1 [Carica papaya]
107411111	405.843	377.263	390.003	392.65	395.75	384.373	402.343	414.833	408.053	423.79	K09489|1|0.0|1343|jcu:105634970|heat shock 70kDa protein 4	-	GO:0016628//oxidoreductase activity, acting on the CH-CH group of donors, NAD or NADP as acceptor;GO:0032559;GO:0016628//oxidoreductase activity, acting on the CH-CH group of donors, NAD or NADP as acceptor;GO:0032559	GO:0008152//metabolic process;GO:0050896//response to stimulus;GO:0008152//metabolic process;GO:0050896//response to stimulus	gi|802603909|ref|XP_012073334.1|/0/PREDICTED: heat shock 70 kDa protein 15-like [Jatropha curcas]
107431817	364.907	379.593	400.833	424.577	422.817	403.757	451.647	428.843	421.497	420.613	K05282|1|1e-50|202|pda:103697092|gibberellin 20-oxidase [EC:1.14.11.12]	-	-	-	gi|470108023|ref|XP_004290335.1|/3.41996e-149/PREDICTED: 1-aminocyclopropane-1-carboxylate oxidase 5-like [Fragaria vesca subsp. vesca]
107427212	385.3	346.953	337.15	378.897	327.37	456.233	358.027	309.337	401.437	455.067	-	-	-	-	gi|225470169|ref|XP_002267609.1|/5.43568e-49/PREDICTED: remorin [Vitis vinifera]
107420765	350.143	345.623	323.963	339.227	338.063	470.21	414.287	371.207	444.557	357.657	K13993|1|2e-66|253|vvi:100245734|HSP20 family protein	-	-	GO:0050896//response to stimulus	gi|259123935|gb|ACV93250.1|/4.53038e-66/CII small heat shock protein 1 [Prunus salicina]
107432019	296.667	332.97	268.35	374.693	272.503	260.07	196.22	194.12	245.663	156.65	K13195|1|2e-33|143|pop:POPTR_0004s16260g|cold-inducible RNA-binding protein;K13098|4|5e-30|131|sot:102588476|RNA-binding protein FUS	-	GO:0005488//binding	-	gi|645262944|ref|XP_008236997.1|/4.22957e-35/PREDICTED: glycine-rich RNA-binding protein GRP1A [Prunus mume]
107410674	371.087	362.387	348.83	316.747	351.773	422.273	389.757	378.37	427.597	418.677	K01177|1|1e-85|318|smo:SELMODRAFT_232533|beta-amylase [EC:3.2.1.2]	-	GO:0043167//ion binding;GO:0016160//amylase activity	GO:0005976//polysaccharide metabolic process	gi|645232940|ref|XP_008223100.1|/0/PREDICTED: inactive beta-amylase 9 [Prunus mume]
107423171	325.1	342.377	343.83	339.893	323.287	327.503	322.31	329.337	342.907	342.647	K03006|1|9e-39|162|thj:104811869|DNA-directed RNA polymerase II subunit RPB1 [EC:2.7.7.6];K04733|2|2e-07|58.5|mdm:103419981|interleukin-1 receptor-associated kinase 4 [EC:2.7.11.1]	-	-	-	gi|703136522|ref|XP_010106178.1|/7.73346e-52/hypothetical protein L484_009602 [Morus notabilis]
107415090	341.667	334.52	321.683	327.807	315.517	308.863	286.67	268.173	304.32	292.577	K16812|1|4e-08|60.8|ppp:PHYPADRAFT_159866|targeting protein for Xklp2	-	-	-	gi|703121226|ref|XP_010102276.1|/1.31108e-102/hypothetical protein L484_024558 [Morus notabilis]
107432858	344.36	345.497	379.633	311.683	284.983	288.7	282.273	249.71	251.033	306.8	K19044|1|5e-171|602|obr:102716869|E3 ubiquitin-protein ligase XBAT32/33 [EC:2.3.2.27]	-	GO:0046914//transition metal ion binding	-	gi|703137503|ref|XP_010106460.1|/0/Putative E3 ubiquitin-protein ligase XBAT31 [Morus notabilis]
107411477	314.98	339.937	323.913	328.933	293.383	363.267	393.533	372.257	340.067	339.217	K03386|1|1e-72|274|ath:AT1G60740|peroxiredoxin (alkyl hydroperoxide reductase subunit C) [EC:1.11.1.15];K11187|2|5e-26|119|apro:F751_3392|peroxiredoxin 5, atypical 2-Cys peroxiredoxin [EC:1.11.1.15]	GO:0016020//membrane;GO:0009536//plastid	GO:0016209//antioxidant activity;GO:0003824//catalytic activity	GO:0019725//cellular homeostasis;GO:0010038//response to metal ion	gi|723802067|ref|NP_001289773.1|/7.84233e-77/peroxiredoxin-2B [Nelumbo nucifera]
107404841	157.053	272.483	225.023	243.01	425.44	181.75	205.22	373.86	305.697	287.383	-	-	-	-	gi|595805386|ref|XP_007202287.1|/9.8302e-46/hypothetical protein PRUPE_ppa009094mg [Prunus persica]
107408059	442.737	411.867	434.593	415.813	446.517	533.307	494.67	503.633	517.8	511.9	K03327|1|0.0|764|cam:101494597|multidrug resistance protein, MATE family	GO:0044464	GO:0015291//secondary active transmembrane transporter activity	GO:0015893//drug transport	gi|502133193|ref|XP_004501679.1|/0/PREDICTED: protein TRANSPARENT TESTA 12-like [Cicer arietinum]
107411426	279.41	319.82	259.213	304.01	376.197	310.827	353.82	501.143	606.357	368.38	K13496|1|1e-155|550|gmx:100777956|UDP-glucosyl transferase 73C [EC:2.4.1.-]	-	-	-	gi|147864249|emb|CAN83016.1|/2.57355e-158/hypothetical protein VITISV_041695 [Vitis vinifera]
107407999	387.89	354.953	321.323	351.32	331.503	365.46	312.587	278.453	324.533	316.073	K20553|1|1e-127|458|osa:4334408|5'-3' exoribonuclease 4 [EC:3.1.13.-];K10352|5|6e-17|90.9|pmum:103321923|myosin heavy chain	-	-	-	gi|703078543|ref|XP_010090919.1|/0/hypothetical protein L484_004461 [Morus notabilis]
107430839	439.073	377.343	313.607	385.593	427.057	577.41	554.677	504.607	594.36	440.717	K02218|1|2e-80|301|cvr:CHLNCDRAFT_140695|casein kinase 1 [EC:2.7.11.1];K20476|5|3e-27|124|smo:SELMODRAFT_439971|RAB6A-GEF complex partner protein 1	-	GO:0004672//protein kinase activity;GO:0032559	GO:0006464//cellular protein modification process	gi|645215286|ref|XP_008226475.1|/8.26139e-113/PREDICTED: protein kinase 3 [Prunus mume]
107424671	351.627	339.187	342.48	343.663	385	340.757	332.603	352.167	353.61	353.6	K18732|1|1e-48|194|pper:PRUPE_ppa011183mg|SAP domain-containing ribonucleoprotein	-	-	-	gi|595829375|ref|XP_007205864.1|/5.41466e-48/hypothetical protein PRUPE_ppa011183mg [Prunus persica]
107419446	348.447	340.753	363.423	368.097	345.233	336.067	383.783	350.177	323.797	335.42	K04077|1|7e-155|548|ccp:CHC_T00010148001|chaperonin GroEL	GO:0044424	GO:0005515//protein binding;GO:0032559	GO:0006457//protein folding	gi|802551349|ref|XP_012064751.1|/0/PREDICTED: ruBisCO large subunit-binding protein subunit alpha [Jatropha curcas]
107411640	351.153	308.52	389.4	260.887	158.63	450.9	356.963	363.223	343.263	634.003	-	-	-	-	gi|694380941|ref|XP_009366572.1|/2.21288e-70/PREDICTED: uncharacterized protein LOC103956333 [Pyrus x bretschneideri]
107428182	287.04	288.57	228.083	267.387	224.66	331.05	284.037	247.36	271.107	237.623	K01802|1|2e-58|225|adu:107468722|peptidylprolyl isomerase [EC:5.2.1.8]	-	GO:0016859//cis-trans isomerase activity	GO:0044267//cellular protein metabolic process	gi|388493830|gb|AFK34981.1|/1.20253e-56/unknown [Lotus japonicus]
107423885	404.907	374.253	370.71	369.937	404.15	408.233	407.607	403.87	421.897	410.077	K01953|1|0.0|1021|vvi:100241610|asparagine synthase (glutamine-hydrolysing) [EC:6.3.5.4]	-	GO:0016884//carbon-nitrogen ligase activity, with glutamine as amido-N-donor	GO:0006528//asparagine metabolic process	gi|526117988|ref|NP_001268166.1|/0/asparagine synthetase [glutamine-hydrolyzing]-like [Vitis vinifera]
107427086	370.833	382.1	382.887	388.473	444.973	350.087	371.773	406.33	401.02	328.117	K14497|1|5e-138|492|tcc:TCM_042736|protein phosphatase 2C [EC:3.1.3.16]	-	-	-	gi|703099330|ref|XP_010096621.1|/1.66564e-145/Protein phosphatase 2C 37 [Morus notabilis]
107408548	481.127	417.83	410.64	425.443	503.323	0.306667	0	0.163333	0	0	K07300|1|9e-62|238|gmx:100816231|Ca2+:H+ antiporter	GO:0031224//intrinsic component of membrane	GO:0015075//ion transmembrane transporter activity	GO:0006811//ion transport	gi|356568086|ref|XP_003552244.1|/4.46502e-61/PREDICTED: vacuolar cation/proton exchanger 3 [Glycine max]
107415385	352.75	298.96	311.36	273.703	251.07	448.71	363.827	357.297	333.023	510.19	-	GO:0044464	-	-	gi|225462291|ref|XP_002265244.1|/4.32487e-157/PREDICTED: ALA-interacting subunit 3 [Vitis vinifera]
107427556	296.123	321.46	313.783	339.287	338.03	398.703	386.363	384.95	449.457	410.107	-	-	-	-	gi|645270322|ref|XP_008240405.1|/1.45478e-153/PREDICTED: uncharacterized protein LOC103338912 [Prunus mume]
107411103	545.91	517.55	420.01	491.833	665.937	695.723	830.52	743.493	978.877	634.713	K18819|1|2e-156|553|gra:105783571|inositol 3-alpha-galactosyltransferase [EC:2.4.1.123]	-	GO:0016740//transferase activity	-	gi|661346097|gb|AIE11285.1|/8.04426e-156/galactinol synthase [Manihot esculenta]
107430347	437.743	368.553	380.19	417.593	419.22	239.14	154.15	151.497	187.353	261.05	K19366|1|3e-160|566|fve:101311428|spartin	-	-	-	gi|764525950|ref|XP_011457935.1|/1.39528e-159/PREDICTED: uncharacterized protein LOC101311428 [Fragaria vesca subsp. vesca]
107427115	412.373	386.44	404.017	365.453	385.703	441.093	435.407	422.673	423.627	415.873	K03868|1|1e-67|256|pmum:103331952|RING-box protein 1	-	GO:0046914//transition metal ion binding	-	gi|596011505|ref|XP_007218617.1|/5.31042e-67/hypothetical protein PRUPE_ppa013547mg [Prunus persica]
107420135	305.807	320.787	289.673	310.973	303.323	297.993	298.617	316.76	295.97	287.037	K14432|1|6e-118|426|pmum:103335361|ABA responsive element binding factor	-	-	-	gi|645262055|ref|XP_008236589.1|/3.31416e-117/PREDICTED: ABSCISIC ACID-INSENSITIVE 5-like protein 7 [Prunus mume]
107420012	425.937	387.537	388.303	453.52	510.297	307.76	324.067	336.94	432.99	343.55	K00799|1|2e-72|273|pmum:103340362|glutathione S-transferase [EC:2.5.1.18]	-	GO:0003824//catalytic activity	-	gi|645220819|ref|XP_008241993.1|/9.71828e-72/PREDICTED: glutathione S-transferase L3-like [Prunus mume]
107432394	301.58	327.69	321.383	320.49	296.697	351.6	340.953	326.93	356.937	350.817	K18980|1|4e-118|426|pmum:103329867|2-methylene-furan-3-one reductase [EC:1.3.1.105]	-	GO:0005488//binding;GO:0003824//catalytic activity	GO:0008152//metabolic process	gi|645249135|ref|XP_008230612.1|/1.8323e-117/PREDICTED: 2-methylene-furan-3-one reductase-like [Prunus mume]
107407308	354.897	367.677	299.07	341.707	364.32	337.467	379.823	362.81	384.397	346.79	K14674|1|8e-06|53.1|bpg:Bathy06g03390|TAG lipase / steryl ester hydrolase / phospholipase A2 / LPA acyltransferase [EC:3.1.1.3 3.1.1.13 3.1.1.4 2.3.1.51]	-	-	-	gi|645261258|ref|XP_008236206.1|/4.46735e-87/PREDICTED: S-antigen protein [Prunus mume]
107421097	328.653	299	314.75	335.013	304.62	381.813	286.193	228.387	250.113	301.133	K09286|1|3e-50|200|cmo:103484041|EREBP-like factor	-	-	-	gi|402483605|gb|AFQ59977.1|/1.19784e-56/CRT/DRE binding factor 1 [Morus alba var. multicaulis]
107421258	336.957	317.247	361.793	317.633	367.547	289.137	298.627	273.85	249.887	275.707	K06694|1|8e-16|86.3|lja:Lj2g3v1267150.1|26S proteasome non-ATPase regulatory subunit 10	-	-	-	gi|703077999|ref|XP_010090746.1|/1.66375e-165/Ankyrin repeat domain-containing protein 2 [Morus notabilis]
107426833	308.477	312.593	335.003	345.71	372.023	235.407	183.17	230.903	192.077	177.36	K01369|1|0.0|860|pper:PRUPE_ppa004713mg|legumain [EC:3.4.22.34]	-	GO:0004175//endopeptidase activity	GO:0019538//protein metabolic process	gi|596134117|ref|XP_007222246.1|/0/hypothetical protein PRUPE_ppa004713mg [Prunus persica]
107409695	334.92	327.943	343.867	351.013	360.337	422.177	419.153	435.817	488.133	392.117	K13051|1|3e-169|595|adu:107461269|beta-aspartyl-peptidase (threonine type) [EC:3.4.19.5]	-	GO:0016811//hydrolase activity, acting on carbon-nitrogen (but not peptide) bonds, in linear amides	-	gi|703118700|ref|XP_010101665.1|/6.68676e-171/putative isoaspartyl peptidase/L-asparaginase 2 [Morus notabilis]
107426626	268.397	263.363	244.41	247.83	199.427	437.047	322.887	302.823	384.74	387.59	K03066|1|0.0|754|pmum:103341010|26S proteasome regulatory subunit T6	-	-	-	gi|595804447|ref|XP_007202157.1|/0/hypothetical protein PRUPE_ppa006323mg [Prunus persica]
107434029	289.91	291.08	282.85	293.103	236.353	53.0867	49.1767	43.9367	41.27	48.98	K05863|1|5e-172|605|tcc:TCM_008142|solute carrier family 25 (mitochondrial adenine nucleotide translocator), member 4/5/6/31	GO:0019866//organelle inner membrane;GO:0031224//intrinsic component of membrane	-	GO:0006810//transport	gi|590690871|ref|XP_007043627.1|/2.75983e-171/ADP/ATP carrier 3 isoform 1 [Theobroma cacao]
107413540	499.617	326.553	571.68	354.23	434.897	232.343	220.067	221.647	172.977	380.947	K01054|1|3e-20|100|bna:106399005|acylglycerol lipase [EC:3.1.1.23];K12581|2|6e-17|90.1|bna:106383523|CCR4-NOT transcription complex subunit 7/8;K13126|3|6e-11|70.1|fve:101312606|polyadenylate-binding protein;K05941|4|2e-08|61.6|mdm:103435918|glutathione gamma-glutamylcysteinyltransferase [EC:2.3.2.15];K03094|5|3e-07|57.8|lja:Lj2g3v3084320.1|S-phase kinase-associated protein 1	-	GO:0003676//nucleic acid binding	-	gi|640938551|gb|AIA57507.1|/1.57625e-137/NAC domain-containing protein [Boehmeria nivea]
107421718	361.003	326.37	350.273	350.27	359.953	426.147	405.783	408.41	411.673	396.82	-	-	-	-	gi|694413022|ref|XP_009334797.1|/2.62406e-31/PREDICTED: uncharacterized protein LOC103927583 [Pyrus x bretschneideri]
107416267	294.95	301.79	313.873	272.13	271.517	254.477	189.443	202.373	209.39	277.93	-	-	-	-	gi|703110511|ref|XP_010099609.1|/1.09488e-60/Zinc finger protein ZAT10 [Morus notabilis]
107431674	308.263	324.427	292.957	322.717	314.17	266.72	251.09	243.07	261.837	250.063	K01681|1|0.0|675|egr:104435440|aconitate hydratase [EC:4.2.1.3]	GO:0044424	GO:0043169//cation binding;GO:0051536//iron-sulfur cluster binding;GO:0016836//hydro-lyase activity	GO:0044262//cellular carbohydrate metabolic process	gi|703114388|ref|XP_010100637.1|/0/Aconitate hydratase [Morus notabilis]
107411076	278.917	285.557	260.817	292.3	223.397	390.333	283.587	247.543	330.397	296.083	K03283|1|0.0|1046|pper:PRUPE_ppa002595mg|heat shock 70kDa protein 1/8	-	-	-	gi|595814637|ref|XP_007203774.1|/0/hypothetical protein PRUPE_ppa002595mg [Prunus persica]
107409747	360.143	382.067	339.45	378.927	383.93	393.567	393.647	401.507	427.953	385.91	K08770|1|0.0|719|egr:104450211|ubiquitin C	-	-	-	gi|697128365|ref|XP_009618235.1|/0/PREDICTED: polyubiquitin-like isoform X1 [Nicotiana tomentosiformis]
107424595	479.34	424.037	388.603	330.603	380.6	408.887	365.883	294.127	318.83	456.35	K08912|1|2e-140|499|cmo:103484386|light-harvesting complex II chlorophyll a/b binding protein 1	GO:0009521;GO:0031224//intrinsic component of membrane;GO:0009534//chloroplast thylakoid	GO:0046906//tetrapyrrole binding;GO:0043169//cation binding	GO:0006464//cellular protein modification process;GO:0006091//generation of precursor metabolites and energy	gi|659078310|ref|XP_008439659.1|/9.32713e-140/PREDICTED: chlorophyll a-b binding protein of LHCII type 1-like [Cucumis melo]
107422570	342.223	329.327	312.03	315.137	297.907	302.163	269.773	254.717	271.123	290.917	K03695|1|0.0|1507|tcc:TCM_014230|ATP-dependent Clp protease ATP-binding subunit ClpB	-	GO:0016462//pyrophosphatase activity;GO:0032559;GO:0016462//pyrophosphatase activity;GO:0032559	GO:0050896//response to stimulus;GO:0043170;GO:0050896//response to stimulus;GO:0043170	gi|703135252|ref|XP_010105828.1|/0/Chaperone protein [Morus notabilis]
107423735	250.1	280.163	265.77	282.873	230.77	268.937	250.44	256.5	245.887	249.927	K12124|1|7e-169|595|pmum:103336221|GIGANTEA	-	-	-	gi|645263979|ref|XP_008237480.1|/3.65524e-168/PREDICTED: protein GIGANTEA [Prunus mume]
107410029	363.203	379.333	328.14	372.563	456.033	477.213	473.4	507.027	596.18	475.577	-	-	-	-	gi|590652162|ref|XP_007033077.1|/3.32024e-73/Plastid movement impaired 2 [Theobroma cacao]
107406940	262.767	314.807	338.173	342.353	480.553	271.973	366.01	391.553	419.133	382.49	K11296|1|2e-33|143|gra:105793859|high mobility group protein B3;K10802|2|5e-33|142|vvi:100246082|high mobility group protein B1	-	-	-	gi|763790954|gb|KJB57950.1|/6.8895e-35/hypothetical protein B456_009G186800, partial [Gossypium raimondii]
107428459	306.35	370.697	331.857	359.337	362.59	318.027	256.103	252.033	311.447	268.427	K13422|1|2e-06|54.7|atr:18429253|transcription factor MYC2	-	-	-	gi|595863858|ref|XP_007211667.1|/3.42061e-91/hypothetical protein PRUPE_ppa009077mg [Prunus persica]
107431488	323.467	304.563	301.89	322.407	317.25	321.53	277	245.953	300.593	335.727	K03283|1|0.0|1161|gra:105768645|heat shock 70kDa protein 1/8	-	GO:0032559	GO:0050896//response to stimulus	gi|823222853|ref|XP_012444152.1|/0/PREDICTED: heat shock cognate 70 kDa protein 2-like [Gossypium raimondii]
107425197	287.173	293.713	249.277	293.3	304.81	507.943	524.197	593.06	510.613	383.777	K14209|1|0.0|705|adu:107473221|solute carrier family 36 (proton-coupled amino acid transporter)	GO:0031224//intrinsic component of membrane	-	-	gi|595823985|ref|XP_007205164.1|/0/hypothetical protein PRUPE_ppa005467mg [Prunus persica]
107435298	292	285.383	270.97	306.47	280.647	425.487	438.877	450.117	470.41	366.797	K17278|1|5e-47|188|mdm:103440517|membrane-associated progesterone receptor component	-	GO:0005506//iron ion binding	-	gi|657944981|ref|XP_008377439.1|/2.66467e-46/PREDICTED: membrane steroid-binding protein 2-like [Malus domestica]
107404752	301.6	289.357	315.147	227.693	187.77	372.53	287.6	314.873	258.92	358.94	K07513|1|0.0|684|tcc:TCM_020387|acetyl-CoA acyltransferase 1 [EC:2.3.1.16]	-	GO:0016747//transferase activity, transferring acyl groups other than amino-acyl groups	-	gi|703108804|ref|XP_010099126.1|/0/3-ketoacyl-CoA thiolase 2 [Morus notabilis]
107414998	308.757	307.823	322.337	332.123	296.577	354.013	367.25	346.61	326.68	309.303	K14484|1|7e-121|429|pmum:103327830|auxin-responsive protein IAA	-	-	-	gi|359482888|ref|XP_002283588.2|/3.73765e-128/PREDICTED: auxin-responsive protein IAA26-like isoform X2 [Vitis vinifera]
107432397	386.093	341.587	379.98	340.837	368.47	536.073	572.903	553.163	544.3	566.67	K01555|1|8e-10|68.2|tcc:TCM_030354|fumarylacetoacetase [EC:3.7.1.2]	-	-	-	gi|703086016|ref|XP_010092893.1|/0/BAG family molecular chaperone regulator 6 [Morus notabilis]
107410186	357.137	323.697	304.073	319.867	347.56	489.083	542.49	568.797	468.42	451.09	K03098|1|5e-71|268|jcu:105633476|apolipoprotein D and lipocalin family protein	-	-	GO:0051234//establishment of localization	gi|77744871|gb|ABB02389.1|/3.56176e-72/temperature-induced lipocalin' [Populus balsamifera]
107432716	334.18	312	375.503	367.747	308.423	231.697	285.65	243.687	219.65	256.42	-	-	-	-	gi|902159808|gb|KNA06354.1|/5.26376e-39/hypothetical protein SOVF_181660, partial [Spinacia oleracea]
107413456	251.5	248.917	241.63	255.653	207.653	107.527	89.7167	82.7067	81.3333	90.6433	K01773|1|1e-176|620|pop:POPTR_0008s18810g|aldoxime dehydratase [EC:4.99.1.-];K20617|3|6e-158|558|egr:104433477|cytochrome P450 family 71 subfamily A;K00517|4|4e-155|549|aly:ARALYDRAFT_484394|	-	GO:0016709//oxidoreductase activity, acting on paired donors, with incorporation or reduction of molecular oxygen, NAD(P)H as one donor, and incorporation of one atom of oxygen;GO:0005506//iron ion binding	GO:0008152//metabolic process	gi|703113298|ref|XP_010100350.1|/0/Cytochrome P450 [Morus notabilis]
107430141	321.013	308.227	319.687	302.33	295.037	392.963	337.053	338.343	401.807	378.947	K11251|1|7e-38|158|crb:CARUB_v10027287mg|histone H2A	GO:0031981//nuclear lumen	GO:0003676//nucleic acid binding	GO:0006950//response to stress;GO:0051707//response to other organism;GO:0009292//genetic transfer	gi|920700635|gb|KOM43860.1|/1.59861e-37/hypothetical protein LR48_Vigan05g146500 [Vigna angularis]
107417915	375.697	326.847	316.463	334.233	338.677	430.357	424.393	412.003	425.807	382.84	K17095|1|2e-125|449|gra:105804217|annexin A7/11	-	GO:0005543//phospholipid binding;GO:0046872//metal ion binding	-	gi|703065939|ref|XP_010087582.1|/3.93871e-131/Annexin D2 [Morus notabilis]
107413456	324.883	279.867	239.943	269.593	249.437	277.093	213.64	195.403	226.627	240.58	K13993|1|5e-67|254|pmum:103333576|HSP20 family protein	-	-	-	gi|645257957|ref|XP_008234657.1|/2.63655e-66/PREDICTED: small heat shock protein, chloroplastic [Prunus mume]
107424414	343.727	307.847	314.69	315.14	321.657	385.447	388.653	412.697	398.567	371.143	K12130|1|0.0|772|pper:PRUPE_ppa002188mg|pseudo-response regulator 5	-	-	-	gi|703109887|ref|XP_010099422.1|/0/Two-component response regulator-like protein [Morus notabilis]
107414756	327.163	311.5	314.433	330.087	371.177	561.67	511.063	579.767	588.427	550.257	K13137|1|0.0|663|pper:PRUPE_ppa008052mg|serine-threonine kinase receptor-associated protein	-	GO:0004871//signal transducer activity;GO:0016772//transferase activity, transferring phosphorus-containing groups	GO:0006796//phosphate-containing compound metabolic process	gi|703108275|ref|XP_010098976.1|/0/Serine-threonine kinase receptor-associated protein [Morus notabilis]
107426740	276.833	273.36	272.683	282.06	255.163	261.357	246.183	224.343	252.86	246.857	K09580|1|3e-51|201|pxb:103942621|protein disulfide-isomerase A1 [EC:5.3.4.1]	-	-	-	gi|703094962|ref|XP_010095405.1|/3.00286e-54/Protein disulfide-isomerase [Morus notabilis]
107410936	312.67	263.97	281.93	220.33	162.053	402.15	300.033	288.257	279.057	460.61	K14432|1|9e-115|415|tcc:TCM_033824|ABA responsive element binding factor	-	GO:0005488//binding;GO:0005488//binding;GO:0005488//binding;GO:0005488//binding	-	gi|703159199|ref|XP_010112189.1|/9.91979e-120/ABSCISIC ACID-INSENSITIVE 5-like protein 5 [Morus notabilis]
107435988	327.04	302.063	301.217	298.87	312.027	397.813	340.28	330.763	384.217	356.2	K12812|1|0.0|697|tcc:TCM_037013|ATP-dependent RNA helicase UAP56/SUB2 [EC:3.6.4.13]	-	GO:0032559;GO:0042623//ATPase activity, coupled;GO:0032559;GO:0042623//ATPase activity, coupled	-	gi|694404052|ref|XP_009376926.1|/0/PREDICTED: DEAD-box ATP-dependent RNA helicase 56-like [Pyrus x bretschneideri]
107432451	353.733	318.49	353.943	305.78	302.857	1151.33	908.95	1011.94	1011.42	1390.72	K14190|1|0.0|711|pmum:103326528|GDP-L-galactose phosphorylase [EC:2.7.7.69]	-	-	-	gi|645241230|ref|XP_008226982.1|/0/PREDICTED: GDP-L-galactose phosphorylase 1 [Prunus mume]
107420996	290.8	276.263	259.587	267.167	260.333	315.843	268.183	273.913	280.523	319.567	K14497|1|1e-91|338|pxb:103949221|protein phosphatase 2C [EC:3.1.3.16]	-	GO:0016787//hydrolase activity	-	gi|694354964|ref|XP_009358598.1|/5.38579e-91/PREDICTED: probable protein phosphatase 2C 8 [Pyrus x bretschneideri]
107423402	323.173	315.367	323.507	340.733	334.583	319.42	314.527	330.173	348.717	351.913	K00927|1|0.0|736|vra:106762334|phosphoglycerate kinase [EC:2.7.2.3]	GO:0044424	GO:0016301//kinase activity	GO:0006796//phosphate-containing compound metabolic process;GO:0006007//glucose catabolic process	gi|950978448|ref|XP_014501683.1|/0/PREDICTED: phosphoglycerate kinase, cytosolic [Vigna radiata var. radiata]
107426058	280.543	268.32	278.623	263.67	268.36	278.963	259.157	263.11	250.36	261.64	K01285|1|7e-35|150|pop:POPTR_0010s23860g|lysosomal Pro-X carboxypeptidase [EC:3.4.16.2]	-	GO:0008238//exopeptidase activity	GO:0019538//protein metabolic process	gi|590702959|ref|XP_007046746.1|/0/Serine carboxypeptidase S28 family protein [Theobroma cacao]
107411511	256.353	280.49	272.34	287.157	269.703	317.01	312.517	291.873	326.013	299.597	-	-	-	-	gi|703134886|ref|XP_010105749.1|/1.50933e-73/hypothetical protein L484_014239 [Morus notabilis]
107425994	260.483	270.907	246.003	279.753	259.227	219.81	230.9	219.343	225.46	219.92	K11721|1|1e-159|565|cam:101492234|bromodomain-containing protein 3	-	-	-	gi|703159503|ref|XP_010112266.1|/0/Transcription factor GTE4 [Morus notabilis]
107425959	356.413	298.843	367.617	222.807	176.963	89.1867	49.1933	36.5533	36.8133	103.483	K12818|1|4e-93|343|smo:SELMODRAFT_429199|ATP-dependent RNA helicase DHX8/PRP22 [EC:3.6.4.13];K17866|2|2e-34|148|ota:Ot07g02460|diphthamide biosynthesis protein 2;K08193|3|4e-06|54.3|mdm:103405038|MFS transporter, ACS family, solute carrier family 17 (sodium-dependent inorganic phosphate cotransporter), other	-	-	GO:0006810//transport;GO:0006810//transport;GO:0006810//transport;GO:0006810//transport;GO:0006810//transport	gi|645251611|ref|XP_008231756.1|/0/PREDICTED: protein ZINC INDUCED FACILITATOR-LIKE 1-like [Prunus mume]
107407505	370.117	333.907	330.1	337.797	358.437	308.783	327.633	322.657	321.18	314.333	K13993|1|1e-70|267|gmx:100499727|HSP20 family protein	GO:0044424	-	GO:0050896//response to stimulus	gi|351721881|ref|NP_001235177.1|/6.14521e-70/18.5 kDa class I heat shock protein [Glycine max]
107427897	253.347	263.663	258.703	292.047	315.313	303.17	344.947	351.77	344.767	302.783	-	-	-	-	gi|703123054|ref|XP_010102715.1|/8.31341e-58/hypothetical protein L484_015513 [Morus notabilis]
107403632	315.21	277.62	294.333	274.283	358.42	396.697	384.74	363.9	445.157	465.723	K12194|1|3e-59|229|pper:PRUPE_ppa011232mg|charged multivesicular body protein 4	-	-	-	gi|703063155|ref|XP_010086896.1|/1.16826e-58/Vacuolar protein sorting-associated protein 32-2-like protein [Morus notabilis]
107419960	370.333	305.257	316.087	320.623	369.183	262.603	254.66	248.48	291.203	238.647	-	-	GO:0005488//binding;GO:0005488//binding	-	gi|703118400|ref|XP_010101592.1|/5.19828e-59/Zinc finger A20 and AN1 domain-containing stress-associated protein 4 [Morus notabilis]
107421212	297.36	280.78	290.073	276.583	283.853	281.7	295.65	268.123	275.68	257.207	K18857|1|0.0|671|pmum:103336425|alcohol dehydrogenase class-P [EC:1.1.1.1]	-	GO:0016616//oxidoreductase activity, acting on the CH-OH group of donors, NAD or NADP as acceptor;GO:0046914//transition metal ion binding	GO:0008152//metabolic process	gi|703152639|ref|XP_010110474.1|/0/Alcohol dehydrogenase 1 [Morus notabilis]
107413253	306.377	314.24	299.497	313.57	298.163	325.053	342.78	340.52	337.06	301.417	K13783|1|9e-23|108|mdm:103409501|MFS transporter, OPA family, solute carrier family 37 (glycerol-3-phosphate transporter), member 1/2;K01953|2|3e-06|53.9|zma:100192350|asparagine synthase (glutamine-hydrolysing) [EC:6.3.5.4]	-	-	-	gi|659103108|ref|XP_008452478.1|/9.1812e-124/PREDICTED: stem-specific protein TSJT1 isoform X2 [Cucumis melo]
107414544	246.363	289.323	255.497	288.513	251.173	194.477	234.573	227.74	233.78	179.947	K03262|1|1e-165|584|vvi:100262554|translation initiation factor 5	-	-	-	gi|703095323|ref|XP_010095506.1|/6.5993e-170/putative eukaryotic translation initiation factor 5-2 [Morus notabilis]
107412440	325.553	280.233	299.54	276.47	249.553	254.907	278.397	265.193	293.827	309.61	K02183|1|5e-80|298|bna:106406020|calmodulin	-	GO:0046872//metal ion binding;GO:0016628//oxidoreductase activity, acting on the CH-CH group of donors, NAD or NADP as acceptor	GO:0019932//second-messenger-mediated signaling;GO:0008152//metabolic process;GO:0009640//photomorphogenesis;GO:0009593//detection of chemical stimulus	gi|923844945|ref|XP_013702056.1|/2.50172e-79/PREDICTED: calmodulin-2/4-like [Brassica napus]
107419994	271.12	291.18	286.61	303.46	306.01	113.15	107	116.957	99.34	126.393	K13098|1|2e-79|297|nnu:104602525|RNA-binding protein FUS	-	-	-	gi|720027369|ref|XP_010264553.1|/1.27371e-78/PREDICTED: transcription initiation factor TFIID subunit 15b isoform X2 [Nelumbo nucifera]
107416589	270.043	273.38	279.51	281.533	320.157	187.26	200.457	202.213	235.713	196.937	K15015|1|0.0|780|vvi:100249618|solute carrier family 32 (vesicular inhibitory amino acid transporter)	GO:0031224//intrinsic component of membrane;GO:0031224//intrinsic component of membrane	-	-	gi|590565337|ref|XP_007009920.1|/0/Transmembrane amino acid transporter family protein isoform 3 [Theobroma cacao]
107411848	374.993	293.55	345.137	278.55	293.607	401.327	393.967	377.427	351.843	376.903	K01090|1|0.0|1561|tcc:TCM_004502|protein phosphatase [EC:3.1.3.16]	-	GO:0046914//transition metal ion binding;GO:0016791//phosphatase activity	-	gi|590718083|ref|XP_007050742.1|/0/BRI1 suppressor 1 (BSU1)-like 1 [Theobroma cacao]
107433631	278.25	293.31	255.2	280.577	328.23	189.783	220.407	228.033	265.54	211.253	K15306|1|3e-80|299|vvi:100257001|Ran-binding protein 1	-	-	GO:0006810//transport	gi|703123279|ref|XP_010102783.1|/4.10352e-82/Ran-binding protein 1-b-like protein [Morus notabilis]
107405648	278.25	293.31	255.2	280.577	328.23	189.783	220.407	228.033	265.54	211.253	K06634|1|2e-12|75.5|egr:104456698|cyclin H	-	-	-	gi|567903302|ref|XP_006444139.1|/4.0162e-128/hypothetical protein CICLE_v10020315mg [Citrus clementina]
107406508	455.277	354.76	392.577	342.563	304.783	561.2	432.593	360.733	453.457	663.877	K10779|1|5e-12|73.2|smo:SELMODRAFT_443867|transcriptional regulator ATRX [EC:3.6.4.12]	-	-	-	gi|659100915|ref|XP_008451333.1|/4.61832e-90/PREDICTED: late embryogenesis abundant protein D-34-like [Cucumis melo]
107426739	251.927	264.96	256.967	280.457	282.89	163.12	203.047	214.8	210.753	172.233	K07937|1|7e-97|354|pper:PRUPE_ppa010615mg|ADP-ribosylation factor 1	GO:0043231//intracellular membrane-bounded organelle	GO:0032561//guanyl ribonucleotide binding	GO:0035556//intracellular signal transduction	gi|763814284|gb|KJB81136.1|/7.13669e-97/hypothetical protein B456_013G131000 [Gossypium raimondii]
107411066	306.37	303.297	325.4	325.92	368.933	324.087	377.947	398.377	364.277	357.27	-	-	-	-	gi|595807364|ref|XP_007202593.1|/1.43191e-57/hypothetical protein PRUPE_ppa011611mg [Prunus persica]
107419096	219.447	234.063	216.093	228.933	201.203	136.247	152.257	153.12	120.277	163.593	K13195|1|2e-35|150|pop:POPTR_0004s16260g|cold-inducible RNA-binding protein;K13098|4|9e-32|138|sot:102588476|RNA-binding protein FUS	-	GO:0005488//binding	-	gi|645262944|ref|XP_008236997.1|/6.37851e-38/PREDICTED: glycine-rich RNA-binding protein GRP1A [Prunus mume]
107432564	245.72	252.553	236.49	253.84	241.25	258.593	265.967	260.74	248.57	249.163	-	GO:0042579//microbody	GO:0005496//steroid binding	GO:0009062//fatty acid catabolic process;GO:0032501//multicellular organismal process;GO:0006869//lipid transport;GO:0006081//cellular aldehyde metabolic process	gi|685358806|ref|XP_009114029.1|/2.30911e-50/PREDICTED: non-specific lipid-transfer protein-like [Brassica rapa]
107411589	244.91	250.887	237.757	247.91	212.337	243.41	233.667	231.733	250.4	224.13	K17985|1|0.0|1172|pmum:103323811|activating molecule in BECN1-regulated autophagy protein 1	-	-	-	gi|645234960|ref|XP_008224052.1|/0/PREDICTED: uncharacterized protein LOC103323811 isoform X1 [Prunus mume]
107405039	231.593	259.403	239.77	277.733	238.887	272.02	261.977	252.947	276.927	229.823	K05305|1|2e-95|351|ats:F775_22173|fucokinase [EC:2.7.1.52];K14165|2|5e-31|137|mis:MICPUN_71544|atypical dual specificity phosphatase [EC:3.1.3.16 3.1.3.48]	-	GO:0004721//phosphoprotein phosphatase activity	GO:0006796//phosphate-containing compound metabolic process;GO:0006464//cellular protein modification process	gi|618730411|sp|G4LTX4.1|DSP4_CASSA/3.84548e-175/RecName: Full=Phosphoglucan phosphatase DSP4, amyloplastic; AltName: Full=Dual specificity protein phosphatase 4; Short=CsDSP4; Flags: Precursor
107418185	254.873	256.013	220.087	265.753	197.903	357.183	313.533	292.327	301.913	313.15	K05666|1|0.0|2056|tcc:TCM_015324|ATP-binding cassette, subfamily C (CFTR/MRP), member 2	GO:0031224//intrinsic component of membrane	GO:0017111//nucleoside-triphosphatase activity;GO:0016628//oxidoreductase activity, acting on the CH-CH group of donors, NAD or NADP as acceptor;GO:0015405;GO:0032559	GO:0006810//transport;GO:0009207	gi|590673528|ref|XP_007038918.1|/0/Multidrug resistance-associated protein 14 isoform 2 [Theobroma cacao]
107404933	233.957	275.363	243.31	294.527	262.2	185.547	178.31	195.76	202.963	157.323	K10643|1|3e-10|68.2|gsl:Gasu_21720|CCR4-NOT transcription complex subunit 4 [EC:2.3.2.27]	-	-	-	gi|703066507|ref|XP_010087730.1|/9.88506e-107/CCR4-NOT transcription complex subunit 4 [Morus notabilis]
107432215	327.843	287.07	294.85	289.51	349.187	368.893	409.65	376.987	451.013	395.903	K12876|1|6e-49|194|pxb:103940311|RNA-binding protein 8A	GO:0044424	GO:0003676//nucleic acid binding	-	gi|703121609|ref|XP_010102375.1|/3.67458e-51/RNA-binding protein 8A [Morus notabilis]
107421563	207.45	236.093	200.717	251.49	183.123	172.177	144.097	130.89	143.697	172.29	K16292|1|9e-149|528|ppp:PHYPADRAFT_224348|KDEL-tailed cysteine endopeptidase [EC:3.4.22.-];K01365|3|1e-120|435|bna:106361414|cathepsin L [EC:3.4.22.15]	-	-	-	gi|645226919|ref|XP_008220266.1|/0/PREDICTED: low-temperature-induced cysteine proteinase [Prunus mume]
107421019	223.497	235.893	227.867	255.42	237.433	98.1867	83.55	89.5767	91.1833	83.5	K00457|1|0.0|702|fve:101313724|4-hydroxyphenylpyruvate dioxygenase [EC:1.13.11.27]	-	-	-	gi|470136207|ref|XP_004303888.1|/0/PREDICTED: 4-hydroxyphenylpyruvate dioxygenase [Fragaria vesca subsp. vesca]
107425479	308.95	248.683	344.093	155.433	92.9367	242.723	129.513	111.713	54.49	348.463	K12890|1|1e-59|231|pmum:103344603|splicing factor, arginine/serine-rich 1	-	-	-	gi|645222104|ref|XP_008246435.1|/5.9128e-59/PREDICTED: pre-mRNA-splicing factor SF2 isoform X3 [Prunus mume]
107407811	210.037	209.837	244.057	212.087	135.41	185.11	136.033	113.167	119.777	193.28	K01054|1|5e-21|103|bna:106399005|acylglycerol lipase [EC:3.1.1.23];K12581|2|4e-19|96.7|bna:106383523|CCR4-NOT transcription complex subunit 7/8;K13126|3|3e-12|73.9|fve:101312606|polyadenylate-binding protein;K05941|4|5e-07|56.6|mdm:103435918|glutathione gamma-glutamylcysteinyltransferase [EC:2.3.2.15];K03094|5|3e-06|54.3|lja:Lj2g3v3084320.1|S-phase kinase-associated protein 1	-	GO:0003676//nucleic acid binding;GO:0003676//nucleic acid binding	-	gi|925170185|gb|ALC79009.1|/2.0977e-120/NAC transcription factors 32 [Manihot esculenta]
107411869	375.807	350	349.063	361.12	362.643	330.37	284.34	225.277	242.467	253.667	K03671|1|4e-36|150|pper:PRUPE_ppa013161mg|thioredoxin 1	-	GO:0015036//disulfide oxidoreductase activity	GO:0018904;GO:0019725//cellular homeostasis	gi|502126166|ref|XP_004499205.1|/1.58975e-35/PREDICTED: thioredoxin H-type 1-like [Cicer arietinum]
107435991	351.283	291.23	351.037	291.15	300.907	346.453	329.927	319.957	303.027	311.213	K09503|1|0.0|686|nnu:104590934|DnaJ homolog subfamily A member 2	GO:0044424;GO:0044424;GO:0044424	GO:0043169//cation binding;GO:0005515//protein binding;GO:0032559;GO:0043169//cation binding;GO:0005515//protein binding;GO:0032559;GO:0043169//cation binding;GO:0005515//protein binding;GO:0032559	GO:0006950//response to stress;GO:0044267//cellular protein metabolic process;GO:0006950//response to stress;GO:0044267//cellular protein metabolic process;GO:0006950//response to stress;GO:0044267//cellular protein metabolic process	gi|720099684|ref|XP_010248011.1|/0/PREDICTED: dnaJ protein homolog 2-like [Nelumbo nucifera]
107412495	241.173	240.35	222.523	235.337	186.05	212.283	208.22	181.403	215.767	206.537	K16670|1|2e-56|222|bdi:100844103|homeobox protein Meis2;K15613|2|4e-42|174|pmum:103332542|homeobox protein Meis1	-	GO:0003677//DNA binding	GO:0006351//transcription, DNA-templated	gi|703142769|ref|XP_010107836.1|/0/BEL1-like homeodomain protein 6 [Morus notabilis]
107419959	227.3	253.387	261.833	286.497	208.503	219.287	246.9	275.717	252.27	233.86	K01759|1|8e-151|534|gmx:100794901|lactoylglutathione lyase [EC:4.4.1.5]	-	-	-	gi|734404513|gb|KHN33024.1|/2.21337e-150/Putative lactoylglutathione lyase [Glycine soja]
107424843	280.157	253.4	308.22	235.47	267.437	281.553	277.983	266.59	239.637	316.583	K11252|1|2e-40|167|pda:103696608|histone H2B	GO:0000785//chromatin;GO:0043231//intracellular membrane-bounded organelle	GO:0003676//nucleic acid binding	GO:0034728//nucleosome organization	gi|1000939635|ref|XP_015583254.1|/7.70561e-40/PREDICTED: histone H2B [Ricinus communis]
107419367	224.92	248.047	241.683	244.993	235.23	255.573	246.833	253.817	284.727	252.907	K14409|1|0.0|1297|pper:PRUPE_ppa000760mg|protein SMG7	-	-	-	gi|595896096|ref|XP_007213738.1|/0/hypothetical protein PRUPE_ppa000760mg [Prunus persica]
107419654	260.727	266.317	238.537	259.487	239.047	223.167	252.493	237.233	256.883	227.68	K11093|1|1e-99|365|pxb:103941520|U1 small nuclear ribonucleoprotein 70kDa	-	GO:0005488//binding	-	gi|694447993|ref|XP_009350000.1|/2.83323e-103/PREDICTED: U1 small nuclear ribonucleoprotein 70 kDa-like [Pyrus x bretschneideri]
107428947	275.787	297.177	311.477	328.893	400.993	180.15	168.487	217.26	222.683	159.367	K05280|1|0.0|778|pmum:103338591|flavonoid 3'-monooxygenase [EC:1.14.13.21]	-	GO:0016491//oxidoreductase activity;GO:0005506//iron ion binding	GO:0008152//metabolic process	gi|645269514|ref|XP_008240031.1|/0/PREDICTED: flavonoid 3'-monooxygenase [Prunus mume]
107416256	306.937	268.277	318.133	252.713	275.503	366.813	369.927	382.627	413.077	401.05	K00655|1|3e-23|111|sind:105166581|1-acyl-sn-glycerol-3-phosphate acyltransferase [EC:2.3.1.51];K00434|2|2e-21|105|ats:F775_29816|L-ascorbate peroxidase [EC:1.11.1.11];K13448|3|1e-06|55.8|mdm:103419480|calcium-binding protein CML	-	-	-	gi|703144307|ref|XP_010108256.1|/5.75445e-107/hypothetical protein L484_018677 [Morus notabilis]
107420619	270.223	284.937	260.517	279.667	346.077	309.43	400.65	421.587	400.55	302.08	K03063|1|0.0|792|vvi:100246786|26S proteasome regulatory subunit T3	-	-	-	gi|359478860|ref|XP_002276130.2|/0/PREDICTED: 26S protease regulatory subunit 6B homolog [Vitis vinifera]
107432148	277.35	263.54	260.61	276.843	249.52	374.843	329.06	319.607	342.397	357.607	K00134|1|3e-163|576|sot:102592694|glyceraldehyde 3-phosphate dehydrogenase [EC:1.2.1.12]	-	GO:0000166//nucleotide binding	GO:0019318//hexose metabolic process	gi|793974579|gb|AKA45051.1|/0/glyceraldehyde-3-phosphate dehydrogenase [Ziziphus jujuba]
107423150	303.577	273.337	300.573	282.247	271.847	301.173	258.167	246.123	262.817	296.913	K14497|1|3e-11|69.7|fve:101301302|protein phosphatase 2C [EC:3.1.3.16];K17609|2|1e-08|61.2|crb:CARUB_v10006638mg|nucleoredoxin [EC:1.8.1.8]	-	-	-	gi|359491215|ref|XP_003634243.1|/5.60778e-75/PREDICTED: putative U-box domain-containing protein 50 [Vitis vinifera]
107423239	318.827	287.89	289.927	264.09	261.15	300.993	316.687	338.38	294.81	315.14	K10523|1|3e-138|493|pmum:103319177|speckle-type POZ protein	-	-	-	gi|657951532|ref|XP_008353274.1|/1.23868e-137/PREDICTED: BTB/POZ domain-containing protein At1g55760 isoform X2 [Malus domestica]
107435298	266.013	287.66	233.447	312.95	300.403	445.23	444.207	423.8	545.86	367.417	K01897|1|0.0|1183|pper:PRUPE_ppa002006mg|long-chain acyl-CoA synthetase [EC:6.2.1.3]	-	-	-	gi|595963487|ref|XP_007217018.1|/0/hypothetical protein PRUPE_ppa002006mg [Prunus persica]
107406335	280.13	276.763	288.17	310.277	229.63	508.707	477.14	350.527	585.693	488.503	K01897|1|0.0|1183|pper:PRUPE_ppa002006mg|long-chain acyl-CoA synthetase [EC:6.2.1.3]	-	-	-	gi|595963487|ref|XP_007217018.1|/0/hypothetical protein PRUPE_ppa002006mg [Prunus persica]
107415088	316.733	267.567	253.427	237.41	329.77	243.967	168.493	197.57	244.423	195.017	K14819|1|3e-166|586|vvi:100256857|dual specificity phosphatase 12 [EC:3.1.3.16 3.1.3.48]	-	GO:0004721//phosphoprotein phosphatase activity;GO:0004721//phosphoprotein phosphatase activity	GO:0006796//phosphate-containing compound metabolic process;GO:0006464//cellular protein modification process;GO:0006796//phosphate-containing compound metabolic process;GO:0006464//cellular protein modification process	gi|225440081|ref|XP_002282532.1|/2.11649e-167/PREDICTED: dual specificity protein phosphatase 12 [Vitis vinifera]
107413737	322.257	295.753	321.93	314.153	362.537	273.93	324.073	316.45	344.507	230.28	K15378|1|0.0|690|pvu:PHAVU_007G088200g|solute carrier family 45, member 1/2/4	GO:0016021//integral component of membrane	GO:0005215//transporter activity	GO:0006810//transport	gi|920692580|gb|KOM35805.1|/0/hypothetical protein LR48_Vigan02g195500 [Vigna angularis]
107435333	300.743	279.447	303.943	318.33	427.007	212.723	193.893	301.99	256.5	151.487	-	-	-	-	gi|645225473|ref|XP_008219596.1|/0/PREDICTED: uncharacterized protein LOC103319783 [Prunus mume]
107424398	266.37	263.11	280.213	250.627	296.623	212.397	221.49	259.553	263.513	245.003	K20619|1|0.0|779|gra:105787873|cytochrome P450 family 78 subfamily A	-	GO:0016709//oxidoreductase activity, acting on paired donors, with incorporation or reduction of molecular oxygen, NAD(P)H as one donor, and incorporation of one atom of oxygen;GO:0005506//iron ion binding	GO:0008152//metabolic process	gi|823140114|ref|XP_012469919.1|/0/PREDICTED: cytochrome P450 78A7-like [Gossypium raimondii]
107419776	350.907	314.8	323.337	296.4	338.08	259.023	245.077	246.107	269.64	256.367	K03083|1|0.0|687|vvi:100258056|glycogen synthase kinase 3 beta [EC:2.7.11.26];K00924|2|0.0|681|aly:ARALYDRAFT_489503|	-	GO:0004672//protein kinase activity;GO:0032559	GO:0006464//cellular protein modification process	gi|703101958|ref|XP_010097328.1|/0/Shaggy-related protein kinase alpha [Morus notabilis]
107411678	388.527	305.367	337.25	287.163	337.89	515.2	334.347	348.497	429.683	615.847	K19750|1|0.0|853|tcc:TCM_034886|dynein assembly factor 1, axonemal;K17550|3|8e-70|266|ppp:PHYPADRAFT_3938|protein phosphatase 1 regulatory subunit 7;K04733|5|1e-14|83.2|adu:107463865|interleukin-1 receptor-associated kinase 4 [EC:2.7.11.1]	-	-	-	gi|703106879|ref|XP_010098610.1|/0/Dynein assembly factor 1 [Morus notabilis]
107403656	239.51	241.963	229.103	255.58	217.013	181.17	158.747	145.76	168.967	180.91	-	GO:0016020//membrane	-	-	gi|449435647|ref|XP_004135606.1|/1.23844e-32/PREDICTED: uncharacterized protein LOC101204590 [Cucumis sativus]
107423731	235.827	228.433	213.087	263.3	244.897	176.827	134.367	130.887	137.71	161.25	K07119|1|1e-08|62.0|apro:F751_4380|uncharacterized protein	GO:0009523//photosystem II	GO:0046872//metal ion binding	GO:0044237//cellular metabolic process	gi|225457797|ref|XP_002265695.1|/5.5406e-117/PREDICTED: psbP domain-containing protein 4, chloroplastic [Vitis vinifera]
107405517	228.02	235.907	173.83	214.113	205.563	280.417	288.17	257.923	303.79	203.617	-	-	GO:0008135//translation factor activity, nucleic acid binding	GO:0006412//translation	gi|595837368|ref|XP_007207443.1|/9.08008e-114/hypothetical protein PRUPE_ppa005197mg [Prunus persica]
107415126	277.87	267.967	253.827	265.563	246.343	244.977	207.07	193.6	233.27	233.23	K09286|1|5e-52|206|fve:101298190|EREBP-like factor	GO:0043231//intracellular membrane-bounded organelle	GO:0003676//nucleic acid binding;GO:0001071//nucleic acid binding transcription factor activity	GO:0006351//transcription, DNA-templated	gi|703092469|ref|XP_010094641.1|/6.52785e-55/Ethylene-responsive transcription factor [Morus notabilis]
107412927	334.007	318.49	300.613	294.857	327.67	220.7	236.177	177.217	215.697	158.807	K07198|1|0.0|689|cic:CICLE_v10011650mg|5'-AMP-activated protein kinase, catalytic alpha subunit [EC:2.7.11.11]	-	GO:0004672//protein kinase activity;GO:0032559;GO:0004672//protein kinase activity;GO:0032559	GO:0006464//cellular protein modification process;GO:0023052//signaling;GO:0006464//cellular protein modification process;GO:0023052//signaling	gi|703079108|ref|XP_010091068.1|/0/CBL-interacting protein kinase 2 [Morus notabilis]
107417906	242.147	223.47	249.1	223.793	197.77	367.42	312.867	286.293	250.01	340.27	K08081|1|4e-26|120|pop:POPTR_0008s10650g|tropinone reductase I [EC:1.1.1.206]	-	-	-	gi|703104212|ref|XP_010097953.1|/1.79271e-48/hypothetical protein L484_026844 [Morus notabilis]
107433162	297.223	283.013	294.87	279.753	303.593	286.677	325.193	339.647	347.15	331.97	K01580|1|0.0|810|pop:POPTR_0012s03610g|glutamate decarboxylase [EC:4.1.1.15]	-	GO:0016831//carboxy-lyase activity;GO:0048037//cofactor binding	GO:0009064//glutamine family amino acid metabolic process	gi|743913674|ref|XP_011000753.1|/0/PREDICTED: glutamate decarboxylase 5-like [Populus euphratica]
107431647	263.64	261.78	285.477	284.943	277.807	307.127	261.293	290.093	301.337	289.837	K12823|1|0.0|682|rcu:8280293|ATP-dependent RNA helicase DDX5/DBP2 [EC:3.6.4.13]	-	-	-	gi|703122059|ref|XP_010102487.1|/0/DEAD-box ATP-dependent RNA helicase 20 [Morus notabilis]
107424037	291.497	276.407	300.623	268.973	296.437	306.817	304.203	286.297	287.34	276.987	-	-	-	-	gi|567876105|ref|XP_006430642.1|/2.16848e-35/hypothetical protein CICLE_v10013249mg [Citrus clementina]
107422439	227.753	239.31	235.163	233.927	231.69	308.55	294.543	304.347	296.04	302.48	K16670|1|2e-111|404|atr:18438635|homeobox protein Meis2;K15613|2|1e-77|291|mus:103981447|homeobox protein Meis1	GO:0043231//intracellular membrane-bounded organelle	GO:0003677//DNA binding;GO:0001071//nucleic acid binding transcription factor activity	GO:0006351//transcription, DNA-templated	gi|590596672|ref|XP_007018399.1|/5.46149e-163/KNOTTED-like from [Theobroma cacao]
107419800	234.263	254.713	211.123	244.177	220.433	298.003	322.127	324.58	325.173	274.79	-	-	-	-	gi|823197149|ref|XP_012434183.1|/1.24516e-45/PREDICTED: uncharacterized protein LOC105761064 isoform X2 [Gossypium raimondii]
107432355	251.693	271.017	271.767	276.837	292.283	253.237	291.75	304.85	262.63	253.38	K01623|1|0.0|660|cit:102610293|fructose-bisphosphate aldolase, class I [EC:4.1.2.13]	-	-	-	gi|641842132|gb|KDO61040.1|/0/hypothetical protein CISIN_1g018326mg [Citrus sinensis]
107431022	243.433	244.207	260.373	253.903	249.227	185.203	169.293	181.817	175.353	178.907	K13783|1|3e-15|84.0|mdm:103409501|MFS transporter, OPA family, solute carrier family 37 (glycerol-3-phosphate transporter), member 1/2;K07904|2|5e-10|66.6|sbi:SORBI_07g008850|Ras-related protein Rab-11A	-	-	-	gi|449432660|ref|XP_004134117.1|/1.38147e-124/PREDICTED: stem-specific protein TSJT1 [Cucumis sativus]
107417503	237.297	279.873	246.937	283.127	267.227	163.07	196.533	184.933	200.133	152.023	K11984|1|0.0|860|pper:PRUPE_ppa000914mg|U4/U6.U5 tri-snRNP-associated protein 1	-	-	-	gi|596285686|ref|XP_007225495.1|/0/hypothetical protein PRUPE_ppa000914mg [Prunus persica]
107414457	223.29	238.343	218.037	259.9	243.027	268.827	266.357	240.277	295.703	254.963	K01061|1|2e-79|297|sita:101772259|carboxymethylenebutenolidase [EC:3.1.1.45]	-	GO:0003824//catalytic activity	-	gi|694379166|ref|XP_009365790.1|/3.44614e-96/PREDICTED: endo-1,3;1,4-beta-D-glucanase-like [Pyrus x bretschneideri]
107415010	287.19	282.167	264.61	270.27	278.08	160.67	163.123	149.667	160.89	154.98	-	-	-	-	gi|703068640|ref|XP_010088289.1|/9.34348e-25/Indole-3-acetic acid-induced protein ARG2 [Morus notabilis]
107423498	284.933	237.77	283.04	218.567	251.227	255.163	214.873	220.93	267.273	289.217	-	-	-	-	gi|225440328|ref|XP_002263786.1|/0/PREDICTED: uncharacterized protein LOC100254432 [Vitis vinifera]
107403964	298.84	254.947	280.83	265.473	278.217	168.563	167.35	171.373	164.473	164.35	-	-	-	-	gi|645215280|ref|XP_008226156.1|/9.7834e-35/PREDICTED: uncharacterized protein LOC103325716 [Prunus mume]
107419478	229.33	241.323	214.403	238.02	195.593	355.693	320.5	334.18	332.197	314.613	-	-	-	-	gi|590619563|ref|XP_007024332.1|/1.94985e-35/Oxidative stress 3, putative isoform 2 [Theobroma cacao]
107411616	224.233	239.777	236.58	242.757	247.657	240.93	216.483	207.78	207.503	197.093	K12896|1|1e-94|271|tcc:TCM_022039|splicing factor, arginine/serine-rich 7	-	GO:0005488//binding;GO:0005488//binding	-	gi|703062589|ref|XP_010086758.1|/7.02726e-102/Serine/arginine-rich splicing factor 7 [Morus notabilis]
107429394	242.333	245.213	258.283	237.733	249.143	251.957	279.783	318.537	285.76	247.267	K11275|1|5e-43|176|gmx:100500169|histone H1/5	GO:0000785//chromatin;GO:0043231//intracellular membrane-bounded organelle	GO:0003676//nucleic acid binding	GO:0034728//nucleosome organization	gi|351725719|ref|NP_001237870.1|/2.43377e-42/uncharacterized protein LOC100500169 [Glycine max]
107418304	226.537	228.713	234.32	233.87	217.54	273.79	283.967	289.93	283.83	287.607	-	-	-	-	gi|645259513|ref|XP_008235397.1|/8.71555e-109/PREDICTED: uncharacterized protein LOC103334227 [Prunus mume]
107403577	228.4	225.607	219.157	224.397	223.45	210.1	185.35	172.477	188.123	168.723	-	-	-	-	gi|694378438|ref|XP_009365457.1|/2.46081e-12/PREDICTED: uncharacterized protein LOC103955308 [Pyrus x bretschneideri]
107426701	268.393	247.323	258.13	237.983	261.823	194.293	177.683	197.653	194.35	220.517	K12115|1|0.0|1087|rcu:8270706|clock-associated PAS protein ZTL	-	GO:0060089	GO:0006351//transcription, DNA-templated;GO:0023052//signaling	gi|255585018|ref|XP_002533219.1|/0/PREDICTED: adagio protein 1 isoform X1 [Ricinus communis]
107411377	215.51	221.187	202.927	250.013	205.71	220.233	211.61	197.273	205.727	155.83	K13076|1|0.0|776|tcc:TCM_005234|Delta8-fatty-acid desaturase [EC:1.14.19.4]	-	GO:0005506//iron ion binding;GO:0016705//oxidoreductase activity, acting on paired donors, with incorporation or reduction of molecular oxygen	GO:0006631//fatty acid metabolic process	gi|590721646|ref|XP_007051674.1|/0/Fatty acid/sphingolipid desaturase [Theobroma cacao]
107415656	237.143	240.22	233.973	239.713	259.223	236.86	240.813	241.57	247.687	238.143	K07300|1|7e-126|451|pmum:103341993|Ca2+:H+ antiporter	GO:0016020//membrane	-	GO:0006810//transport	gi|703149462|ref|XP_010109609.1|/1.2601e-128/Vacuolar cation/proton exchanger 3 [Morus notabilis]
107415081	265.23	248.77	261.947	243.757	239.257	253.41	289.067	271.48	249.773	264.123	K03593|1|6e-36|153|mus:103974256|ATP-binding protein involved in chromosome partitioning	-	-	-	gi|645224726|ref|XP_008219249.1|/3.20934e-176/PREDICTED: cytosolic Fe-S cluster assembly factor NBP35-like [Prunus mume]
107410712	209.35	229.67	201.257	229.443	187.287	190.007	197.877	180.71	197.59	170.027	K17964|1|2e-41|171|egu:105036528|leucine-rich PPR motif-containing protein, mitochondrial	-	-	-	gi|595833964|ref|XP_007206771.1|/0/hypothetical protein PRUPE_ppa025361mg [Prunus persica]
107429865	260.413	260.397	242.367	280.79	317.603	171.073	164.227	217.26	225.363	166.69	-	-	-	-	gi|596132268|ref|XP_007222184.1|/7.75144e-70/hypothetical protein PRUPE_ppa009639mg [Prunus persica]
107411024	254.997	248.933	260.713	252.43	252.837	280.723	244.517	249.61	244.67	241.433	K00826|1|6e-07|57.8|bna:106441241|branched-chain amino acid aminotransferase [EC:2.6.1.42]	-	-	-	gi|703079303|ref|XP_010091118.1|/0/hypothetical protein L484_011324 [Morus notabilis]
107404915	204.533	222.123	194.293	235.64	206.21	337.887	395.017	355.087	430.203	326.88	K00700|1|0.0|1306|tcc:TCM_034384|1,4-alpha-glucan branching enzyme [EC:2.4.1.18]	-	GO:0016798//hydrolase activity, acting on glycosyl bonds;GO:0016758//transferase activity, transferring hexosyl groups;GO:0043167//ion binding	GO:0044238	gi|590595305|ref|XP_007018019.1|/0/Starch branching enzyme 2.2 isoform 1 [Theobroma cacao]
107428831	242.36	244.047	243.54	262.777	255.84	233.477	213.233	208.9	203.453	201.53	-	-	-	-	gi|645234600|ref|XP_008223883.1|/3.94959e-41/PREDICTED: uncharacterized protein LOC103323657 [Prunus mume]
107411913	257.35	225.263	268.59	250.5	294.56	171.353	196.94	211.13	249.143	194.603	K08064|1|8e-78|292|tcc:TCM_024732|nuclear transcription factor Y, alpha	-	-	-	gi|297739684|emb|CBI29866.3|/6.62004e-78/unnamed protein product [Vitis vinifera]
107412231	275.247	260.81	276.187	234.92	264.02	404.84	327.463	334.243	417.377	411.45	K03875|1|6e-176|618|pper:PRUPE_ppa005269mg|F-box and leucine-rich repeat protein 1 (S-phase kinase-associated protein 2)	-	-	-	gi|595801199|ref|XP_007201787.1|/3.24879e-175/hypothetical protein PRUPE_ppa005269mg [Prunus persica]
107420924	209.74	233.353	203.48	224.63	214.143	202.703	175.443	170.607	158.51	186.577	K00434|1|1e-116|421|egr:104432832|L-ascorbate peroxidase [EC:1.11.1.11]	-	GO:0005506//iron ion binding;GO:0004601//peroxidase activity;GO:0005506//iron ion binding;GO:0004601//peroxidase activity	GO:0008152//metabolic process;GO:0006950//response to stress;GO:0008152//metabolic process;GO:0006950//response to stress	gi|393715842|dbj|BAM28755.1|/4.86247e-125/ascorbate peroxidase [Ziziphus jujuba]
107411283	201.523	198.503	177.34	218.767	224.693	159.907	179.653	145.967	165.88	191.347	K09419|1|1e-97|358|pxb:103960544|heat shock transcription factor, other eukaryote	-	-	-	gi|703141083|ref|XP_010107420.1|/1.36601e-103/Heat stress transcription factor B-2a [Morus notabilis]
107411065	270.107	248.753	264.187	269.66	268.473	258.377	250.523	246.477	228.42	266.04	K10956|1|0.0|873|pmum:103342712|protein transport protein SEC61 subunit alpha	GO:0044464;GO:0044464	GO:0008320//protein transmembrane transporter activity;GO:0008320//protein transmembrane transporter activity	GO:0006810//transport;GO:0006810//transport	gi|661890531|emb|CDP06028.1|/0/unnamed protein product [Coffea canephora]
107418343	178.92	188.637	196.08	163.25	164.717	94.2267	127.21	153.453	180.647	141.077	K00294|1|0.0|958|pmum:103338409|1-pyrroline-5-carboxylate dehydrogenase [EC:1.2.1.88]	-	-	-	gi|854930748|gb|AKN79305.1|/0/delta-pyrroline-5-carboxylate dehydrogenase 2 [Betula platyphylla]
107413857	308.337	273.087	282.977	271.817	260.793	350.02	344.34	328.263	325.76	364.287	K07374|1|0.0|786|vvi:100260286|tubulin alpha	GO:0043234//protein complex;GO:0015630//microtubule cytoskeleton;GO:0030312//external encapsulating structure;GO:0044444	GO:0017111//nucleoside-triphosphatase activity;GO:0032561//guanyl ribonucleotide binding	GO:0010038//response to metal ion;GO:0043623//cellular protein complex assembly;GO:0009207;GO:0007017//microtubule-based process	gi|225435758|ref|XP_002285721.1|/0/PREDICTED: tubulin alpha-3 chain [Vitis vinifera]
107414403	229.65	226.61	235.743	228.167	199.157	228.863	218.977	216.207	209.77	227.88	-	-	-	-	gi|566197926|ref|XP_006376937.1|/2.59321e-42/hypothetical protein POPTR_0012s11280g [Populus trichocarpa]
107406238	209.447	288.177	221.36	276.237	276.063	124.75	193.467	193.603	197.43	130.213	K14497|1|7e-151|535|pper:PRUPE_ppa005286mg|protein phosphatase 2C [EC:3.1.3.16]	GO:0043234//protein complex;GO:0043234//protein complex	GO:0016787//hydrolase activity;GO:0016787//hydrolase activity;GO:0004721//phosphoprotein phosphatase activity;GO:0043169//cation binding;GO:0004721//phosphoprotein phosphatase activity;GO:0043169//cation binding	GO:0006464//cellular protein modification process;GO:0006464//cellular protein modification process	gi|703075520|ref|XP_010090094.1|/0/Protein phosphatase 2C 16 [Morus notabilis]
107412661	248.687	240.113	237.403	240.47	230.517	301.977	303.937	293.423	299.59	301.63	K13424|1|1e-115|417|pper:PRUPE_ppa003333mg|WRKY transcription factor 33	-	-	-	gi|595841830|ref|XP_007208290.1|/7.1369e-115/hypothetical protein PRUPE_ppa003333mg [Prunus persica]
107410653	303.743	258.997	339.837	278.897	311.883	379.467	306.41	354.54	378.36	441.53	K16276|1|0.0|1821|tcc:TCM_009598|zinc finger protein-like protein	-	-	-	gi|694311289|ref|XP_009357050.1|/0/PREDICTED: uncharacterized protein LOC103947802 isoform X2 [Pyrus x bretschneideri]
107430207	203.083	231.963	223.833	222.95	204.62	204.317	219.033	228.567	223.603	185	K17987|1|0.0|767|pper:PRUPE_ppa001688mg|next to BRCA1 gene 1 protein	-	-	-	gi|595852654|ref|XP_007210352.1|/0/hypothetical protein PRUPE_ppa001688mg [Prunus persica]
107431068	228.267	229.51	227.05	222.627	231.833	175.707	183.903	192.687	187.073	178.63	K05666|1|0.0|2167|pper:PRUPE_ppa000182mg|ATP-binding cassette, subfamily C (CFTR/MRP), member 2	GO:0031224//intrinsic component of membrane;GO:0031224//intrinsic component of membrane;GO:0031224//intrinsic component of membrane;GO:0031224//intrinsic component of membrane;GO:0031224//intrinsic component of membrane	GO:0017111//nucleoside-triphosphatase activity;GO:0016628//oxidoreductase activity, acting on the CH-CH group of donors, NAD or NADP as acceptor;GO:0015405;GO:0032559;GO:0017111//nucleoside-triphosphatase activity;GO:0016628//oxidoreductase activity, acting on the CH-CH group of donors, NAD or NADP as acceptor;GO:0015405;GO:0032559;GO:0017111//nucleoside-triphosphatase activity;GO:0016628//oxidor…	GO:0006810//transport;GO:0009207;GO:0006810//transport;GO:0009207;GO:0006810//transport;GO:0009207;GO:0006810//transport;GO:0009207;GO:0006810//transport;GO:0009207	gi|703135842|ref|XP_010105997.1|/0/ABC transporter C family member 4 [Morus notabilis]
107414834	271.047	251.333	293.017	249.743	271.433	275.877	262.44	258.573	231.547	263.363	K09503|1|5e-171|602|adu:107477660|DnaJ homolog subfamily A member 2	GO:0016020//membrane	GO:0005515//protein binding	GO:0006950//response to stress	gi|351724545|ref|NP_001238341.1|/3.20369e-170/seed maturation protein PM37 [Glycine max]
107412816	254.777	234.983	274.933	255.937	260.993	290.893	269.893	279.463	255.71	280.757	K07033|1|0.0|914|ath:AT4G04770|uncharacterized protein;K20867|2|3e-52|207|zma:103648267|galacturonosyltransferase 12/13/14/15 [EC:2.4.1.-];K09015|4|2e-18|95.5|ppp:PHYPADRAFT_3208|Fe-S cluster assembly protein SufD	-	-	GO:0031163;GO:0031163	gi|703087465|ref|XP_010093279.1|/0/UPF0051 protein ABCI8 [Morus notabilis]
107410561	248.207	221.81	233.697	199.793	181.44	293.47	248.053	233.84	215.22	254.94	K01373|1|9e-166|584|jcu:105630111|cathepsin F [EC:3.4.22.41]	-	GO:0004175//endopeptidase activity	GO:0019538//protein metabolic process	gi|802564032|ref|XP_012067202.1|/4.94102e-165/PREDICTED: probable cysteine proteinase A494 [Jatropha curcas]
107430383	275.913	250.797	239.757	251.383	271.353	317.29	286.517	263.117	297.083	314.477	K09338|1|0.0|808|pmum:103325321|homeobox-leucine zipper protein	GO:0043231//intracellular membrane-bounded organelle	GO:0003677//DNA binding;GO:0001071//nucleic acid binding transcription factor activity	GO:0006351//transcription, DNA-templated	gi|645217406|ref|XP_008225704.1|/0/PREDICTED: homeobox-leucine zipper protein REVOLUTA [Prunus mume]
107433191	205.063	226.833	213.33	231.593	241.597	176.727	208.883	235.47	232.49	204.297	-	-	-	-	gi|802536848|ref|XP_012083549.1|/5.02895e-23/PREDICTED: uncharacterized protein LOC105643073 [Jatropha curcas]
107426679	222.477	227.253	220.09	235.353	234.72	242.437	238.613	233.32	235.847	240.183	K04077|1|0.0|993|pmum:103321762|chaperonin GroEL	GO:0044424	GO:0005515//protein binding;GO:0032559	GO:0006457//protein folding	gi|703091448|ref|XP_010094358.1|/0/RuBisCO large subunit-binding protein subunit beta [Morus notabilis]
107427934	254.693	253.9	215.73	232.843	241.317	265.347	345.933	306.117	374.887	270.933	K06700|1|1e-49|197|tcc:TCM_021825|proteasome inhibitor subunit 1 (PI31)	-	-	-	gi|802751251|ref|XP_012087978.1|/6.02282e-50/PREDICTED: uncharacterized protein LOC105646682 isoform X2 [Jatropha curcas]
107430805	223.063	240.77	214.823	246.21	179.787	209.237	146.143	136.4	189.62	167.16	K09872|1|3e-152|539|tcc:TCM_005318|aquaporin PIP	GO:0031224//intrinsic component of membrane	-	GO:0006810//transport	gi|961454926|gb|ALS31088.1|/1.1292e-151/aquaporin PIP 1.1 [Prunus avium]
107420002	209.743	223.063	228.863	204.993	232.147	235.727	226.363	231.32	254.203	245.467	K04733|1|2e-168|593|egr:104445409|interleukin-1 receptor-associated kinase 4 [EC:2.7.11.1]	-	-	-	gi|645275470|ref|XP_008242830.1|/0/PREDICTED: calmodulin-binding receptor-like cytoplasmic kinase 3 [Prunus mume]
107433256	226.947	233.89	221.487	238.183	221.957	243.733	256.84	260.423	265.987	241.557	K20174|1|0.0|830|adu:107476837|oxysterol-binding protein-related protein 1/2;K20463|5|0.0|769|egr:104435321|oxysterol-binding protein-related protein 3/6/7	-	-	-	gi|590589221|ref|XP_007016387.1|/0/OSBP(oxysterol binding protein)-related protein 3C isoform 1 [Theobroma cacao]
107430302	273.007	250.563	286.58	260.13	344.407	156.517	164.417	185.327	209.207	113.683	K11838|1|2e-25|120|ppp:PHYPADRAFT_180457|ubiquitin carboxyl-terminal hydrolase 7 [EC:3.4.19.12]	-	-	-	gi|645235729|ref|XP_008224403.1|/0/PREDICTED: MATH domain-containing protein At5g43560-like isoform X2 [Prunus mume]
107429258	227.177	227.607	230.507	234.85	209.483	290.3	328.29	303.753	319.71	337.377	K13811|1|0.0|826|pper:PRUPE_ppa005353mg|3'-phosphoadenosine 5'-phosphosulfate synthase [EC:2.7.7.4 2.7.1.25]	-	GO:0004779//sulfate adenylyltransferase activity	GO:0006790//sulfur compound metabolic process	gi|596164686|ref|XP_007222977.1|/0/hypothetical protein PRUPE_ppa005353mg [Prunus persica]
107420000	228.537	209.107	238.193	229.18	191.737	242.667	207.953	217.557	189.783	242.827	K09419|1|4e-126|452|tcc:TCM_037308|heat shock transcription factor, other eukaryote	-	-	-	gi|590574106|ref|XP_007012309.1|/9.91353e-125/Heat shock transcription factor A2 isoform 4 [Theobroma cacao]
107428675	298.277	271.637	283.12	279.153	321.293	328.527	277.2	287.647	329.733	311.653	K04733|1|0.0|685|tcc:TCM_011774|interleukin-1 receptor-associated kinase 4 [EC:2.7.11.1]	-	GO:0004713//protein tyrosine kinase activity;GO:0032559	GO:0006464//cellular protein modification process	gi|590700499|ref|XP_007046178.1|/0/Kinase 2B isoform 1 [Theobroma cacao]
107411555	222.92	224.273	236.227	229.183	213.15	252.633	263.853	279.577	255.123	277.683	K20547|1|4e-06|53.1|adu:107477929|basic endochitinase B [EC:3.2.1.14]	-	GO:0030247//polysaccharide binding	GO:0006952//defense response	gi|947047350|gb|KRG96979.1|/2.61443e-85/hypothetical protein GLYMA_19G245400 [Glycine max]
107417150	248.44	290.213	275.903	287.567	288.1	35.9667	29.5533	23.0367	31.6767	20.4167	K17294|1|8e-63|241|ppp:PHYPADRAFT_142394|tetraspanin-4;K17345|2|2e-46|187|smo:SELMODRAFT_231326|tetraspanin-5	GO:0016020//membrane	-	-	gi|596176436|ref|XP_007223206.1|/1.59626e-117/hypothetical protein PRUPE_ppa010029mg [Prunus persica]
107421599	192.077	207.19	207.937	215.027	177.697	190.833	205.333	214.76	203.15	183.903	K12124|1|0.0|1875|pmum:103336221|GIGANTEA	-	-	-	gi|743187846|gb|AJC01622.1|/0/gigantea [Prunus dulcis]
107433024	209.55	220.75	213.24	222.223	227.743	214.197	203.937	221.09	217.963	195.413	K11252|1|1e-40|167|pda:103696608|histone H2B	GO:0000785//chromatin;GO:0043231//intracellular membrane-bounded organelle	GO:0003676//nucleic acid binding	GO:0034728//nucleosome organization	gi|1000939635|ref|XP_015583254.1|/7.51038e-40/PREDICTED: histone H2B [Ricinus communis]
107408439	174.77	195.553	171.523	207.647	228.45	134.823	168.523	177.713	188.013	134.5	K07408|1|3e-176|619|fve:101306690|cytochrome P450 family 1 subfamily A polypeptide 1 [EC:1.14.14.1]	-	-	-	gi|662243004|dbj|BAP15887.1|/0/cytochrome P450 736A117 [Prunus mume]
107409847	200.143	200.783	216.273	220.42	139.6	227.767	179.11	164.967	177.643	267.277	K10802|1|1e-36|154|pmum:103332772|high mobility group protein B1	-	-	-	gi|596008940|ref|XP_007218508.1|/6.67905e-36/hypothetical protein PRUPE_ppa012424mg [Prunus persica]
107429275	219.97	238.18	219.81	255.387	273.463	317.287	355.54	326.543	384.927	251.407	-	-	-	-	gi|802769258|ref|XP_012090306.1|/0/PREDICTED: probable transcriptional regulator SLK2 [Jatropha curcas]
107428790	278.41	263.567	233.313	282.507	311.327	233.64	262.383	246.263	289.52	202.963	-	-	-	-	gi|743793731|ref|XP_011047973.1|/1.1167e-15/PREDICTED: uncharacterized protein LOC105142160 [Populus euphratica]
107426664	231.5	224.93	229.64	222.533	244.13	324.113	333.347	346.28	347.133	339.267	-	-	-	-	gi|703065161|ref|XP_010087379.1|/0/UPF0061 protein azo1574 [Morus notabilis]
107410441	242.983	244.813	236.797	223.25	209.05	195.14	183.677	205.903	219.71	214.567	K08065|1|1e-14|81.6|gmx:100779577|nuclear transcription Y subunit beta	GO:0043231//intracellular membrane-bounded organelle;GO:0043231//intracellular membrane-bounded organelle	GO:0003677//DNA binding;GO:0003677//DNA binding	-	gi|703153792|ref|XP_010110772.1|/5.32801e-72/Protein Dr1-like protein [Morus notabilis]
107431720	213.95	211.29	226.06	225.113	223.687	267.57	284.993	288.157	268.757	240.81	K06067|1|0.0|902|tcc:TCM_007621|histone deacetylase 1/2 [EC:3.5.1.98]	GO:0043231//intracellular membrane-bounded organelle;GO:0043231//intracellular membrane-bounded organelle;GO:0043231//intracellular membrane-bounded organelle;GO:0043231//intracellular membrane-bounded organelle;GO:0043231//intracellular membrane-bounded organelle	GO:0017136//NAD-dependent histone deacetylase activity;GO:0017136//NAD-dependent histone deacetylase activity;GO:0017136//NAD-dependent histone deacetylase activity;GO:0017136//NAD-dependent histone deacetylase activity;GO:0017136//NAD-dependent histone deacetylase activity	GO:0006476//protein deacetylation;GO:0006325//chromatin organization;GO:0006476//protein deacetylation;GO:0006325//chromatin organization;GO:0006476//protein deacetylation;GO:0006325//chromatin organization;GO:0006476//protein deacetylation;GO:0006325//chromatin organization;GO:0006476//protein deacetylation;GO:0006325//chromatin organization	gi|590689090|ref|XP_007043130.1|/0/Histone deacetylase 1 isoform 1 [Theobroma cacao]
107429816	257.923	231.477	189.027	274.763	279.02	499.28	498.547	523.233	568.563	448.203	K12885|1|9e-52|205|rcu:8271877|heterogeneous nuclear ribonucleoprotein G	-	GO:0005488//binding;GO:0005488//binding	-	gi|255565552|ref|XP_002523766.1|/3.31963e-51/PREDICTED: glycine-rich RNA-binding protein RZ1A [Ricinus communis]
107428962	232.843	213.3	230.59	224.977	209.473	186.367	155.717	133.36	135.93	152.69	K15633|1|0.0|1034|cmo:103501500|2,3-bisphosphoglycerate-independent phosphoglycerate mutase [EC:5.4.2.12]	GO:0044424;GO:0044424;GO:0044424;GO:0044424	GO:0046914//transition metal ion binding;GO:0016868//intramolecular transferase activity, phosphotransferases;GO:0046914//transition metal ion binding;GO:0016868//intramolecular transferase activity, phosphotransferases;GO:0046914//transition metal ion binding;GO:0016868//intramolecular transferase activity, phosphotransferases;GO:0046914//transition metal ion binding;GO:0016868//intramolecular t…	GO:0006006//glucose metabolic process;GO:0006006//glucose metabolic process;GO:0006006//glucose metabolic process;GO:0006006//glucose metabolic process	gi|659126686|ref|XP_008463313.1|/0/PREDICTED: 2,3-bisphosphoglycerate-independent phosphoglycerate mutase [Cucumis melo]
107414614	217.61	208.657	202.323	197.217	185.9	182.717	143.89	137.833	164.627	171.95	K14488|1|7e-31|134|pop:POPTR_0001s13460g|SAUR family protein	-	-	-	gi|703077770|ref|XP_010090676.1|/1.05323e-30/hypothetical protein L484_017482 [Morus notabilis]
107411161	262.447	247.383	267.797	219.927	249.627	255.213	248.59	244.467	274.433	310.897	K04079|1|0.0|1103|pxb:103966169|molecular chaperone HtpG	GO:0044424	GO:0005515//protein binding;GO:0032559	GO:0044267//cellular protein metabolic process;GO:0050896//response to stimulus	gi|694405414|ref|XP_009377558.1|/0/PREDICTED: heat shock protein 83-like [Pyrus x bretschneideri]
107415857	238.253	226.11	227.203	224.453	250.407	326.94	325.027	342.7	318.947	277.78	K09597|1|4e-08|62.0|smo:SELMODRAFT_187400|signal peptide peptidase-like 2B [EC:3.4.23.-];K04733|3|1e-07|60.5|ats:F775_13336|interleukin-1 receptor-associated kinase 4 [EC:2.7.11.1];K04730|4|4e-07|58.5|cit:102616237|interleukin-1 receptor-associated kinase 1 [EC:2.7.11.1]	-	GO:0046872//metal ion binding;GO:0004871//signal transducer activity	-	gi|595836161|ref|XP_007207200.1|/0/hypothetical protein PRUPE_ppa002877mg [Prunus persica]
107430395	270.28	346.127	303.377	308.793	258.94	60.1133	66.0867	81.3167	107.647	63.44	-	-	GO:0005488//binding;GO:0003824//catalytic activity	GO:0008152//metabolic process	gi|225454759|ref|XP_002274164.1|/1.08755e-104/PREDICTED: uncharacterized protein LOC100244246 [Vitis vinifera]
107419010	261.297	233.43	262.393	219.92	224.413	278.223	263.047	265.847	230.31	305.927	K13899|1|1e-21|104|sita:101764085|cystatin-C	-	GO:0004866//endopeptidase inhibitor activity	GO:0051346//negative regulation of hydrolase activity	gi|703097056|ref|XP_010096012.1|/2.72401e-91/Cysteine proteinase inhibitor 12 [Morus notabilis]
107414765	215.657	214.903	237.11	210.087	230.71	217.257	213.9	201.51	202.61	221.623	K20184|1|0.0|1620|pmum:103326398|vacuolar protein sorting-associated protein 41	-	-	-	gi|645217667|ref|XP_008226836.1|/0/PREDICTED: vacuolar protein sorting-associated protein 41 homolog [Prunus mume]
107427331	280.93	275.58	288.473	249.7	220.097	393.353	300.763	282.273	282.213	433.743	-	GO:0031224//intrinsic component of membrane	-	-	gi|743908239|ref|XP_011047567.1|/4.45769e-97/PREDICTED: bax inhibitor 1-like [Populus euphratica]
107408995	216.97	212.823	208.267	227.453	194.07	240.537	232.527	212.973	232.963	194.92	K08770|1|6e-168|591|cic:CICLE_v10011684mg|ubiquitin C	GO:0043231//intracellular membrane-bounded organelle;GO:0043231//intracellular membrane-bounded organelle	-	GO:0019941//modification-dependent protein catabolic process;GO:0016567//protein ubiquitination;GO:0019941//modification-dependent protein catabolic process;GO:0016567//protein ubiquitination;GO:0009411//response to UV	gi|567872455|ref|XP_006428817.1|/0/hypothetical protein CICLE_v10011684mg [Citrus clementina]
107403570	178.327	222.15	191.093	229.663	221.367	140.83	189.783	175.283	202.19	147.63	K13431|1|2e-179|630|tcc:TCM_037036|signal recognition particle receptor subunit alpha	GO:0030867//rough endoplasmic reticulum membrane	GO:0017111//nucleoside-triphosphatase activity;GO:0043021//ribonucleoprotein complex binding;GO:0032561//guanyl ribonucleotide binding	GO:0009207;GO:0006613//cotranslational protein targeting to membrane	gi|703145493|ref|XP_010108544.1|/0/Signal recognition particle receptor subunit alpha-like protein [Morus notabilis]
107428289	292.057	263.183	259.64	260.143	325.837	259.99	232.717	233.577	269.87	256.117	K14794|1|2e-37|159|aly:ARALYDRAFT_321151|ribosomal RNA-processing protein 12	-	-	-	gi|225451469|ref|XP_002270737.1|/0/PREDICTED: uncharacterized protein LOC100244537 [Vitis vinifera]
107434926	184.113	212.097	157.703	233.217	202.753	12.6167	15.2	14.41	12.4433	10.3133	K00011|1|5e-138|492|thj:104806544|aldehyde reductase [EC:1.1.1.21]	-	GO:0003824//catalytic activity	GO:0008152//metabolic process	gi|658030010|ref|XP_008350456.1|/2.37396e-153/PREDICTED: aldo-keto reductase family 4 member C9-like [Malus domestica]
107428853	193.283	211.52	194.613	227.52	206.037	206.42	189.787	194.853	195.453	171.007	K01408|1|0.0|1324|vvi:100241851|insulysin [EC:3.4.24.56]	-	GO:0046914//transition metal ion binding;GO:0004175//endopeptidase activity;GO:0046914//transition metal ion binding;GO:0004175//endopeptidase activity;GO:0046914//transition metal ion binding;GO:0004175//endopeptidase activity	GO:0019538//protein metabolic process;GO:0019538//protein metabolic process;GO:0019538//protein metabolic process	gi|225441825|ref|XP_002283993.1|/0/PREDICTED: zinc-metallopeptidase, peroxisomal [Vitis vinifera]
107422982	184.7	202.43	195.68	200.61	183.503	188.347	200.467	197.123	213.743	206.057	K03347|1|0.0|1385|pmum:103322993|cullin 1	GO:0000151//ubiquitin ligase complex	GO:0019899//enzyme binding	GO:0019941//modification-dependent protein catabolic process	gi|645233080|ref|XP_008223171.1|/0/PREDICTED: cullin-1-like [Prunus mume]
107421079	243.41	234.543	224.057	240.703	253.52	246.247	262.943	254.307	282.18	251.103	K01193|1|0.0|989|pmum:103337231|beta-fructofuranosidase [EC:3.2.1.26]	-	GO:0004558//alpha-1,4-glucosidase activity;GO:0016289//CoA hydrolase activity	GO:0044238	gi|587572763|gb|AHK06409.1|/0/vacuolar invertase 1, partial [Ziziphus jujuba]
107413195	240.323	227.757	225.24	246.047	263.447	285.82	303.773	304.513	306.143	269.24	K13229|1|2e-80|301|zma:541977|2,4-dihydroxy-1,4-benzoxazin-3-one-glucoside dioxygenase [EC:1.14.20.2];K06892|2|5e-58|226|gra:105799341|feruloyl-CoA ortho-hydroxylase [EC:1.14.11.-]	-	-	-	gi|567911727|ref|XP_006448177.1|/2.53501e-148/hypothetical protein CICLE_v10015577mg [Citrus clementina]
107417244	211.977	214.613	207.993	209.773	203.113	215.577	198.82	172.033	172.57	164.627	-	-	-	-	gi|596298775|ref|XP_007227548.1|/5.02222e-53/hypothetical protein PRUPE_ppa010429mg [Prunus persica]
107431340	211.987	210.247	199.573	206.487	194.137	211.283	195.057	191.477	193.513	179.423	K10684|1|1e-13|77.4|cvr:CHLNCDRAFT_134704|ubiquitin-like 1-activating enzyme E1 A [EC:6.2.1.45]	GO:0019866//organelle inner membrane;GO:0043231//intracellular membrane-bounded organelle;GO:0044425//membrane part	GO:0015078//hydrogen ion transmembrane transporter activity	GO:0051234//establishment of localization;GO:0006091//generation of precursor metabolites and energy	gi|567886888|ref|XP_006435966.1|/7.42379e-34/hypothetical protein CICLE_v10033444mg, partial [Citrus clementina]
107426790	196.603	207.327	187.58	204.123	194.25	246.08	233.77	214.93	226.407	219.307	K05933|1|2e-152|539|pper:PRUPE_ppa008791mg|aminocyclopropanecarboxylate oxidase [EC:1.14.17.4]	-	GO:0043169//cation binding;GO:0019842//vitamin binding;GO:0016641//oxidoreductase activity, acting on the CH-NH2 group of donors, oxygen as acceptor	GO:0003006//developmental process involved in reproduction;GO:0009692	gi|159149178|gb|ABW91146.1|/5.70166e-169/ACC oxidase 1 [Ziziphus jujuba]
107410674	169.653	199.06	186.18	216.67	179.993	167.68	185.757	180.38	179.623	162.327	K13412|1|0.0|923|pper:PRUPE_ppa003830mg|calcium-dependent protein kinase [EC:2.7.11.1]	-	GO:0046872//metal ion binding;GO:0004674//protein serine/threonine kinase activity;GO:0032559	GO:0006464//cellular protein modification process	gi|595901617|ref|XP_007213894.1|/0/hypothetical protein PRUPE_ppa003830mg [Prunus persica]
107422410	279.163	240.927	273.48	236.543	259.633	320.627	325.083	310.61	309.513	338.1	K14209|1|2e-156|553|adu:107473221|solute carrier family 36 (proton-coupled amino acid transporter)	GO:0031224//intrinsic component of membrane;GO:0031224//intrinsic component of membrane;GO:0031224//intrinsic component of membrane	-	-	gi|255586130|ref|XP_002533727.1|/0/PREDICTED: probable amino acid permease 7 [Ricinus communis]
107418942	217.097	216.643	233.913	215.34	234.637	254.407	250.69	264.617	268.77	278.953	K12896|1|1e-87|324|fve:101290808|splicing factor, arginine/serine-rich 7	-	-	-	gi|596014212|ref|XP_007218729.1|/2.63725e-112/hypothetical protein PRUPE_ppa009074mg [Prunus persica]
107427658	171.607	200.913	194.46	212.193	184.49	187.27	231.353	236.433	238.767	195.797	-	-	-	-	gi|225439354|ref|XP_002270752.1|/1.55219e-31/PREDICTED: uncharacterized protein LOC100259819 [Vitis vinifera]
107410367	223.117	209.303	209.2	199.107	202.5	207.433	189.46	196.137	201.55	181.577	K09286|1|3e-13|77.4|gra:105777318|EREBP-like factor	-	-	-	gi|645264034|ref|XP_008237504.1|/1.75266e-39/PREDICTED: LOW QUALITY PROTEIN: ethylene-responsive transcription factor ABR1-like [Prunus mume]
107404780	192.943	210.207	212.187	227.283	384.653	166.477	181.87	221.76	177.707	167.377	K13464|1|7e-116|419|pper:PRUPE_ppa007235mg|jasmonate ZIM domain-containing protein	-	-	-	gi|703153152|ref|XP_010110606.1|/5.81326e-139/Protein TIFY 6B [Morus notabilis]
107428137	239.51	212.977	262.65	233.687	274.143	229.157	216.25	241.16	219.6	205.25	K00799|1|9e-90|332|mdm:103451887|glutathione S-transferase [EC:2.5.1.18]	-	-	-	gi|694361437|ref|XP_009360416.1|/1.90366e-90/PREDICTED: glutathione S-transferase U17-like [Pyrus x bretschneideri]
107413664	223.523	223.287	200.743	227.827	212.473	231.27	260.567	244.983	244.22	244.407	K13081|1|5e-66|253|jcu:105641976|leucoanthocyanidin reductase [EC:1.17.1.3]	-	-	-	gi|645262766|ref|XP_008236912.1|/7.6185e-152/PREDICTED: isoflavone reductase homolog [Prunus mume]
107405436	200.9	191.443	197.847	212.367	144.91	130.197	110.367	110.2	104.277	124.363	K18980|1|4e-39|163|ppp:PHYPADRAFT_153994|2-methylene-furan-3-one reductase [EC:1.3.1.105]	-	-	-	gi|595801355|ref|XP_007201811.1|/6.61992e-162/hypothetical protein PRUPE_ppa008401mg [Prunus persica]
107431716	190	210.75	191.693	232.13	164.7	245.897	180.567	170.767	189.347	203.543	-	-	-	-	gi|703146124|ref|XP_010108710.1|/3.90104e-106/hypothetical protein L484_015699 [Morus notabilis]
107404949	240.38	228.33	246.057	247.613	251.067	280.737	286.92	285.983	259.16	256.36	K03232|1|1e-71|270|egr:104421434|elongation factor 1-beta	-	-	-	gi|703089495|ref|XP_010093817.1|/2.2901e-72/Elongation factor 1-beta 1 [Morus notabilis]
107409866	171.733	184.717	160.14	172.977	169.22	109.673	131.373	132.49	139.667	115.703	-	-	-	-	gi|225461345|ref|XP_002284622.1|/2.30412e-31/PREDICTED: uncharacterized protein LOC100241874 [Vitis vinifera]
107420370	260.067	236.287	244.16	255.087	271.03	256.61	256.677	270.753	287.667	250.257	K14497|1|2e-107|390|pper:PRUPE_ppa016016mg|protein phosphatase 2C [EC:3.1.3.16]	-	GO:0003824//catalytic activity	-	gi|703157289|ref|XP_010111687.1|/1.0121e-110/putative protein phosphatase 2C 8 [Morus notabilis]
107409054	203.527	199.673	181.16	206.717	152.857	250.777	206.063	159.423	211.647	226.063	-	-	-	-	gi|657989780|ref|XP_008387106.1|/1.67583e-58/PREDICTED: protein YLS9-like [Malus domestica]
107415271	231.247	207.933	226.497	234.903	237.583	375.84	377.953	343.717	372.603	351.753	K20628|1|1e-22|107|mus:103983396|expansin	-	-	-	gi|255580799|ref|XP_002531220.1|/1.36078e-56/PREDICTED: expansin-like B1 [Ricinus communis]
107411692	221.837	183.673	215.44	186.517	188.47	90.5767	56.1533	73.9433	63.0667	91.9133	K10578|1|5e-120|432|gra:105777069|ubiquitin-conjugating enzyme E2 J1 [EC:2.3.2.23]	-	GO:0016881//acid-amino acid ligase activity	GO:0006464//cellular protein modification process	gi|823245824|ref|XP_012455581.1|/2.52072e-119/PREDICTED: ubiquitin-conjugating enzyme E2 32-like [Gossypium raimondii]
107411520	200.273	192.513	187.71	194.173	203.93	91.59	88.16	101.863	95.8233	103.017	K17606|1|2e-116|420|gra:105779436|immunoglobulin-binding protein 1	-	-	-	gi|728809673|gb|KHF99161.1|/4.42585e-116/PP2A regulatory subunit TAP46 -like protein [Gossypium arboreum]
107409636	210.477	193.36	178.597	180.337	151.063	152.873	125.213	133.557	146.03	161.067	K10752|1|1e-68|261|mdm:103421028|histone-binding protein RBBP4;K07213|2|1e-08|61.6|bna:106422608|copper chaperone	-	GO:0043169//cation binding	GO:0006812//cation transport	gi|802674772|ref|XP_012081781.1|/7.54853e-77/PREDICTED: heavy metal-associated isoprenylated plant protein 26-like [Jatropha curcas]
107434239	207.953	199.98	194.54	226.193	188.693	156.783	164.993	148.33	158.937	144.913	K09667|1|0.0|1727|gmx:100806661|protein O-GlcNAc transferase [EC:2.4.1.255]	-	GO:0003824//catalytic activity;GO:0003824//catalytic activity	-	gi|734324188|gb|KHN04963.1|/0/Putative UDP-N-acetylglucosamine--peptide N-acetylglucosaminyltransferase SEC [Glycine soja]
107418296	213.513	224.92	224.593	237.617	271.183	239.957	301.95	313.15	328.523	239.783	-	-	-	-	gi|703062044|ref|XP_010086635.1|/0/hypothetical protein L484_004347 [Morus notabilis]
107423764	225.097	214.007	206.613	235.453	220.587	291.727	185.963	174.143	216.323	220.78	K17893|1|3e-45|183|bna:106373525|ubiquinol oxidase [EC:1.10.3.11];K17637|2|2e-09|64.7|obr:102713820|exocyst complex component 2	GO:0009534//chloroplast thylakoid	GO:0016628//oxidoreductase activity, acting on the CH-CH group of donors, NAD or NADP as acceptor	GO:0050896//response to stimulus;GO:0008152//metabolic process	gi|703108854|ref|XP_010099142.1|/1.51116e-133/Plastid-lipid-associated protein [Morus notabilis]
107419121	245.083	220.607	222.86	232.683	229.283	248.067	251.68	246.267	283.847	240.127	-	-	-	-	gi|590578314|ref|XP_007013474.1|/1.99925e-71/Tetratricopeptide repeat-like superfamily protein, putative [Theobroma cacao]
107432581	258.747	252.19	247.1	237.193	276.223	246.89	271.94	250.21	263.193	266.223	-	-	-	-	gi|659120090|ref|XP_008460008.1|/4.50143e-28/PREDICTED: stress-associated endoplasmic reticulum protein 2-like [Cucumis melo]
107410426	125.2	147.273	119.347	131.523	80.9167	81.5967	75.75	65.61	81.4833	92.5033	K08770|1|0.0|884|cit:102609575|ubiquitin C	GO:0043231//intracellular membrane-bounded organelle;GO:0043231//intracellular membrane-bounded organelle;GO:0043231//intracellular membrane-bounded organelle;GO:0043231//intracellular membrane-bounded organelle	-	GO:0019941//modification-dependent protein catabolic process;GO:0016567//protein ubiquitination;GO:0019941//modification-dependent protein catabolic process;GO:0016567//protein ubiquitination	gi|567872455|ref|XP_006428817.1|/0/hypothetical protein CICLE_v10011684mg [Citrus clementina]
107432269	215.52	191.623	192.717	191.743	196.547	166.12	157.157	147.653	159.447	179.687	K04733|1|0.0|787|pmum:103321631|interleukin-1 receptor-associated kinase 4 [EC:2.7.11.1]	-	GO:0004702//receptor signaling protein serine/threonine kinase activity;GO:0032559;GO:0004702//receptor signaling protein serine/threonine kinase activity;GO:0032559	GO:0006464//cellular protein modification process;GO:0006464//cellular protein modification process	gi|596144185|ref|XP_007222609.1|/0/hypothetical protein PRUPE_ppa004933mg [Prunus persica]
107411571	218.18	209.437	208.76	204.14	207.3	274.99	257.89	262.657	273.453	284.773	K17579|1|3e-50|201|cre:CHLREDRAFT_152680|protein phosphatase 1 regulatory subunit 42;K13126|5|2e-09|66.2|cam:101505043|polyadenylate-binding protein	-	GO:0005488//binding;GO:0005488//binding	-	gi|645268517|ref|XP_008239564.1|/0/PREDICTED: protein MEI2-like 1 isoform X1 [Prunus mume]
107425865	195.643	172.03	198.58	177.4	182.377	143.257	92.2867	93.4433	80.1333	141.547	K02155|1|1e-59|231|pop:POPTR_0009s12790g|V-type H+-transporting ATPase 16kDa proteolipid subunit	GO:0016469//proton-transporting two-sector ATPase complex;GO:0043231//intracellular membrane-bounded organelle	-	GO:0015992//proton transport	gi|743793462|ref|XP_011047217.1|/6.12652e-59/PREDICTED: V-type proton ATPase subunit c1 [Populus euphratica]
107429709	206.387	212.35	206.397	220.357	238.743	194.347	188.68	196.55	212.337	150.277	K18342|1|2e-101|370|mdm:103408366|OTU domain-containing protein 6 [EC:3.4.19.12]	-	-	-	gi|596049241|ref|XP_007220473.1|/2.6474e-110/hypothetical protein PRUPE_ppa008484mg [Prunus persica]
107433112	190.717	182.273	180.437	195.593	159.59	418.11	356.47	305.79	331.257	403.473	K02147|1|0.0|934|mtr:MTR_7g081010|V-type H+-transporting ATPase subunit B	GO:0033176//proton-transporting V-type ATPase complex;GO:0033176//proton-transporting V-type ATPase complex;GO:0033176//proton-transporting V-type ATPase complex;GO:0033176//proton-transporting V-type ATPase complex	GO:0015078//hydrogen ion transmembrane transporter activity;GO:0019829//cation-transporting ATPase activity;GO:0032559;GO:0015078//hydrogen ion transmembrane transporter activity;GO:0019829//cation-transporting ATPase activity;GO:0032559;GO:0015078//hydrogen ion transmembrane transporter activity;GO:0019829//cation-transporting ATPase activity;GO:0032559;GO:0015078//hydrogen ion transmembrane tra…	GO:0015986//ATP synthesis coupled proton transport;GO:0015988//energy coupled proton transmembrane transport, against electrochemical gradient;GO:0015986//ATP synthesis coupled proton transport;GO:0015988//energy coupled proton transmembrane transport, against electrochemical gradient;GO:0015986//ATP synthesis coupled proton transport;GO:0015988//energy coupled proton transmembrane transport, aga…	gi|951026071|ref|XP_014513828.1|/0/PREDICTED: V-type proton ATPase subunit B 1 [Vigna radiata var. radiata]
107430234	171.947	180.317	173.767	185.707	159.467	144.453	128.667	124.003	137.673	156.59	K17498|1|2e-154|547|cam:101507994|transcription factor SPN1	-	-	-	gi|147865531|emb|CAN83660.1|/3.89711e-162/hypothetical protein VITISV_006539 [Vitis vinifera]
107412780	241.23	243.607	216.09	234.9	232.103	312.703	336.09	291.517	320.923	289.17	K03062|1|0.0|815|lja:Lj1g3v4549030.1|26S proteasome regulatory subunit T2	-	-	-	gi|356505102|ref|XP_003521331.1|/0/PREDICTED: 26S proteasome regulatory subunit 4 homolog A [Glycine max]
107431121	221.063	206.573	214.177	202.187	187.45	74.7967	79.6533	74.6	68.27	67.5367	K14525|1|2e-50|201|egu:105051981|ribonucleases P/MRP protein subunit RPP25 [EC:3.1.26.5]	-	-	-	gi|566155764|ref|XP_002300685.2|/1.896e-64/hypothetical protein POPTR_0002s01920g [Populus trichocarpa]
107412228	224.58	233.227	227.567	212.11	262.86	193.89	215.21	229.873	202.437	190.797	-	-	-	-	gi|595848843|ref|XP_007209609.1|/8.02181e-50/hypothetical protein PRUPE_ppa011547mg [Prunus persica]
107421506	206.927	204.077	188.057	192.34	168.247	172.06	156.943	154.29	156.9	171.33	K14514|1|0.0|798|csv:101206055|ethylene-insensitive protein 3	GO:0043231//intracellular membrane-bounded organelle	GO:0001071//nucleic acid binding transcription factor activity	GO:0010467//gene expression	gi|481245398|gb|AGK07288.1|/0/EIN3-3 [Rosa hybrid cultivar]
107425486	189.84	201.73	197.09	209.103	200.253	183.983	197.857	200.953	186.597	175.057	K02992|1|1e-38|159|mtr:MTR_3g035660|small subunit ribosomal protein S7;K02950|2|3e-37|154|pvu:PHAVU_002G050200g|small subunit ribosomal protein S12	-	-	-	gi|629107118|gb|KCW72264.1|/1.15368e-51/hypothetical protein EUGRSUZ_E00717 [Eucalyptus grandis]
107433153	227.56	212.983	225.3	196.817	227.423	243.937	239.653	243.717	253.093	233.123	-	-	-	-	gi|568821458|ref|XP_006465189.1|/1.60594e-22/PREDICTED: uncharacterized protein LOC102622992 isoform X1 [Citrus sinensis]
107423674	189.45	201.89	204.22	196.253	207.577	189.513	214.23	212.47	233.987	228.22	K03231|1|0.0|870|rcu:8280642|elongation factor 1-alpha	GO:0044424	GO:0016772//transferase activity, transferring phosphorus-containing groups;GO:0017111//nucleoside-triphosphatase activity;GO:0008135//translation factor activity, nucleic acid binding;GO:0032561//guanyl ribonucleotide binding	GO:0006412//translation;GO:0009207	gi|255554066|ref|XP_002518073.1|/0/PREDICTED: elongation factor 1-alpha [Ricinus communis]
107423481	184.257	200.17	181.92	186.97	183.693	194.167	214.27	226.023	217.947	208.863	K14494|1|8e-62|239|mdm:103405830|DELLA protein	-	-	-	gi|595914238|ref|XP_007214671.1|/0/hypothetical protein PRUPE_ppa003323mg [Prunus persica]
107420841	220.893	215.57	229.347	230.11	226.42	217.047	205.06	207.217	196.25	209.943	K03231|1|4e-97|356|cam:105852306|elongation factor 1-alpha;K13201|4|1e-40|169|csl:COCSUDRAFT_20324|nucleolysin TIA-1/TIAR	-	-	-	gi|645241104|ref|XP_008226922.1|/3.14572e-164/PREDICTED: polyadenylate-binding protein RBP45C [Prunus mume]
107431740	223.03	198.603	220.833	208.043	218.353	267.8	250.233	251.993	265.71	256.3	-	-	-	-	gi|645249750|ref|XP_008230885.1|/6.1392e-91/PREDICTED: ninja-family protein AFP3-like [Prunus mume]
107432351	206.333	215.74	232.473	241.683	260.123	113.263	139.247	162.197	144.153	139.883	K12126|1|4e-06|53.5|gra:105795211|phytochrome-interacting factor 3	-	-	-	gi|703102956|ref|XP_010097603.1|/1.40294e-72/hypothetical protein L484_002862 [Morus notabilis]
107417280	220.933	214.073	220.917	185.127	197.467	169.617	147.447	118.37	131.62	139.433	-	-	-	-	gi|764629779|ref|XP_011469474.1|/9.38321e-45/PREDICTED: uncharacterized protein LOC101309290 isoform X2 [Fragaria vesca subsp. vesca]
107411703	200.957	193.917	192.883	189.923	205.967	156.967	194.293	188.93	183.143	161.547	-	-	-	-	gi|694311345|ref|XP_009357269.1|/6.7323e-154/PREDICTED: RNA polymerase II degradation factor 1-like [Pyrus x bretschneideri]
107422615	198.507	178.747	199.233	174.227	187.99	172.113	163.833	178.443	164.58	149.237	K13989|1|2e-126|452|gmx:100791885|Derlin-2/3	-	-	-	gi|356555644|ref|XP_003546140.1|/1.26956e-125/PREDICTED: derlin-2.2 [Glycine max]
107415354	163.44	183.647	171.127	183.033	171.327	137.85	139.653	146.2	142.567	154.923	K12261|1|4e-162|572|pmum:103328654|2-hydroxyacyl-CoA lyase 1 [EC:4.1.-.-]	-	GO:0019842//vitamin binding;GO:0046872//metal ion binding;GO:0003824//catalytic activity	-	gi|703146873|ref|XP_010108911.1|/1.47266e-162/2-hydroxyacyl-CoA lyase [Morus notabilis]
107424844	176.183	173.82	176.713	205.84	185.533	230.727	224.69	220.147	227.07	207.867	K00235|1|1e-135|484|cmo:103491745|succinate dehydrogenase (ubiquinone) iron-sulfur subunit [EC:1.3.5.1]	-	GO:0051540;GO:0003824//catalytic activity	GO:0009060//aerobic respiration	gi|659098224|ref|XP_008450036.1|/5.10177e-135/PREDICTED: succinate dehydrogenase [ubiquinone] iron-sulfur subunit 2, mitochondrial [Cucumis melo]
107435438	157.147	172.663	163.09	163.45	155.08	141.733	140.62	138.49	135.863	134.337	K14504|1|1e-118|427|mdm:103409272|xyloglucan:xyloglucosyl transferase TCH4 [EC:2.4.1.207];K08235|2|7e-117|421|tcc:TCM_038923|xyloglucan:xyloglucosyl transferase [EC:2.4.1.207]	-	-	-	gi|703124320|ref|XP_010103021.1|/2.96586e-121/putative xyloglucan endotransglucosylase/hydrolase protein 23 [Morus notabilis]
107433887	212.187	183.67	203.493	175.99	186.847	154.897	142.2	151.16	154.527	169.25	K12761|1|6e-163|575|pmum:103341669|carbon catabolite-derepressing protein kinase [EC:2.7.11.1]	-	GO:0004674//protein serine/threonine kinase activity;GO:0000166//nucleotide binding	GO:0009987//cellular process	gi|645215678|ref|XP_008243460.1|/2.89809e-162/PREDICTED: CBL-interacting serine/threonine-protein kinase 11 [Prunus mume]
107416832	212.187	183.67	203.493	175.99	186.847	154.897	142.2	151.16	154.527	169.25	K01507|1|6e-169|594|gra:105768790|inorganic pyrophosphatase [EC:3.6.1.1]	-	-	-	gi|763786986|gb|KJB53982.1|/2.92292e-168/hypothetical protein B456_009G014500 [Gossypium raimondii]
107416846	222.3	203.867	201.723	186.123	187.177	243.873	197.263	166.767	165.797	230.937	K14484|1|2e-80|301|pper:PRUPE_ppa008953mg|auxin-responsive protein IAA	-	-	-	gi|595793407|ref|XP_007200452.1|/1.00837e-79/hypothetical protein PRUPE_ppa008953mg [Prunus persica]
107424836	168.253	182.457	177.573	186.58	182.947	200.32	204.513	215.513	230.963	233.56	-	-	-	-	gi|596196762|ref|XP_007223589.1|/1.84425e-13/hypothetical protein PRUPE_ppa012390mg [Prunus persica]
107435206	112.923	129.9	95.6067	138.283	72.1167	153.74	68.7733	63.46	65.41	99.04	-	-	-	-	gi|590681657|ref|XP_007041139.1|/2.04078e-86/Glycolipid transfer protein (GLTP) family protein [Theobroma cacao]
107430104	225.23	210.2	204.533	217.14	220.29	206.387	213.327	209.93	211.05	200.957	-	-	-	-	gi|645240092|ref|XP_008226443.1|/1.01485e-32/PREDICTED: 28 kDa heat- and acid-stable phosphoprotein-like [Prunus mume]
107404194	246.777	226.857	251.647	214.48	237.367	158.607	155.377	168.477	162.557	164.72	K03238|1|1e-126|454|vvi:100263785|translation initiation factor 2 subunit 2	-	-	-	gi|297745750|emb|CBI15806.3|/1.30666e-126/unnamed protein product [Vitis vinifera]
107413530	239.153	221.54	221.94	215.013	228.07	230.577	225.65	228.427	245.287	261.967	-	-	-	-	gi|595792325|ref|XP_007199911.1|/5.39413e-139/hypothetical protein PRUPE_ppa006774mg [Prunus persica]
107414994	183.83	178.58	182.67	216.32	212.347	290.757	274.317	260.127	321.893	219.597	K14486|1|1e-140|502|pop:POPTR_0002s17350g|auxin response factor	-	-	-	gi|703112146|ref|XP_010100039.1|/0/Auxin response factor 24 [Morus notabilis]
107410893	191.8	186.19	195.677	203.633	238.227	179.5	214.903	200.2	235.613	185.1	-	-	-	-	gi|703137851|ref|XP_010106584.1|/0/hypothetical protein L484_003082 [Morus notabilis]
107410839	154.647	169.317	149.047	169.41	137.86	181.667	176.167	156.943	171.817	193.253	K00134|1|0.0|664|pper:PRUPE_ppa006087mg|glyceraldehyde 3-phosphate dehydrogenase [EC:1.2.1.12]	-	GO:0000166//nucleotide binding	GO:0019318//hexose metabolic process	gi|703096811|ref|XP_010095945.1|/0/Glyceraldehyde-3-phosphate dehydrogenase [Morus notabilis]
107407695	235.867	221.787	224.657	223.423	251.447	114.02	99.16	90.8	95.55	102.21	K14457|1|2e-06|54.7|zma:103649057|2-acylglycerol O-acyltransferase 2 [EC:2.3.1.22]	-	-	-	gi|703156683|ref|XP_010111513.1|/2.60807e-82/hypothetical protein L484_021338 [Morus notabilis]
107412847	212.763	204.42	207.26	204.627	210	274.987	280.633	270.397	272.39	292.667	K10355|1|2e-116|419|vvi:100246726|actin, other eukaryote	GO:0043232	GO:0032559	-	gi|731910691|gb|AIZ68150.1|/3.81072e-116/Actin 7 isoform 1 [Ornithogalum longebracteatum]
107411262	179.123	187.48	175.917	198.143	212.953	189.08	217.363	198.283	221.363	186.96	K12169|1|0.0|1970|pmum:103343676|Kip1 ubiquitination-promoting complex protein 1 [EC:2.3.2.27]	-	-	-	gi|703111565|ref|XP_010099890.1|/0/E3 ubiquitin-protein ligase RKP [Morus notabilis]
107411262	179.123	187.48	175.917	198.143	212.953	189.08	217.363	198.283	221.363	186.96	K10527|1|0.0|1187|vvi:100244762|enoyl-CoA hydratase/3-hydroxyacyl-CoA dehydrogenase [EC:4.2.1.17 1.1.1.35 1.1.1.211]	-	GO:0003824//catalytic activity;GO:0048037//cofactor binding	GO:0032787//monocarboxylic acid metabolic process	gi|703132531|ref|XP_010105147.1|/0/Glyoxysomal fatty acid beta-oxidation multifunctional protein MFP-a [Morus notabilis]
107404010	160.197	183.897	160.73	201.563	174.247	89.4233	104.653	106.473	107.167	96.0767	K12827|1|1e-09|66.2|sita:101786611|splicing factor 3A subunit 3	-	-	-	gi|694417440|ref|XP_009336787.1|/1.2516e-98/PREDICTED: protein SDE2 homolog [Pyrus x bretschneideri]
107423733	220.253	196.95	211.423	192.793	220.9	182.203	173.79	181.547	183.563	165.92	K12896|1|2e-43|177|sind:105164916|splicing factor, arginine/serine-rich 7	-	-	-	gi|747070439|ref|XP_011082043.1|/9.29966e-43/PREDICTED: serine/arginine-rich splicing factor RSZ22 [Sesamum indicum]
107412565	169.327	177.83	178.17	172.887	169.657	151.27	187.483	183.89	183.787	165.753	K08054|1|0.0|744|tcc:TCM_014785|calnexin	-	GO:0005488//binding	-	gi|590670886|ref|XP_007038183.1|/0/Calnexin 1 [Theobroma cacao]
107435327	174.48	181.813	172.407	171.467	177.78	68.0933	83.9933	119.27	111.253	82.56	K06630|1|5e-117|421|jcu:105630618|14-3-3 protein epsilon	-	GO:0005515//protein binding	-	gi|345103809|gb|AEN70726.1|/1.04223e-116/14-3-3-like protein, partial [Gossypium turneri]
107420307	171.33	179.74	176.497	176.753	180.61	181.113	198.597	200.857	189.93	176.017	K02938|1|3e-137|488|egr:104419669|large subunit ribosomal protein L8e	-	-	-	gi|695134855|gb|AIS93791.1|/1.44338e-138/60S ribosomal protein L8-3 [Ziziphus jujuba]
107430423	187.65	182.14	183.35	192.637	177.737	213.737	204.233	197.247	190.85	191.68	K10256|1|0.0|671|jcu:105646514|omega-6 fatty acid desaturase / acyl-lipid omega-6 desaturase (Delta-12 desaturase) [EC:1.14.19.6 1.14.19.22]	-	GO:0016705//oxidoreductase activity, acting on paired donors, with incorporation or reduction of molecular oxygen	GO:0044238	gi|512127094|gb|AGN95841.1|/0/fatty acid delta12-desturase FAD2-1 [Hiptage benghalensis]
107434701	190.453	186.163	153.843	188.637	172.167	235.573	218.577	223.227	235.073	195.513	K14209|1|2e-75|283|adu:107457692|solute carrier family 36 (proton-coupled amino acid transporter)	GO:0031224//intrinsic component of membrane	-	-	gi|747100057|ref|XP_011098099.1|/8.50439e-81/PREDICTED: probable amino acid permease 7 [Sesamum indicum]
107417973	175.883	191.187	177.2	186.86	172.12	190.75	207.413	203.573	212.11	201.44	K08245|1|0.0|787|fve:101291158|phytepsin [EC:3.4.23.40]	-	-	-	gi|421976227|gb|AFX73040.1|/0/preprofigain A [Ficus carica]
107422949	171.953	174.85	168.943	173.57	166.723	129.163	118.377	111.45	132.647	136.91	K04733|1|4e-42|176|sbi:SORBI_08g014920|interleukin-1 receptor-associated kinase 4 [EC:2.7.11.1]	-	-	-	gi|703157461|ref|XP_010111732.1|/0/hypothetical protein L484_008390 [Morus notabilis]
107425512	169.347	172.22	183.61	182.593	197.913	179.793	179.533	184.407	182.363	204.187	K12309|1|4e-85|317|tcc:TCM_029045|beta-galactosidase [EC:3.2.1.23];K14794|4|3e-33|144|thj:104807000|ribosomal RNA-processing protein 12;K15340|5|8e-06|53.9|bdi:100832523|DNA cross-link repair 1A protein	-	-	-	gi|703111366|ref|XP_010099839.1|/0/Zinc finger protein MAGPIE [Morus notabilis]
107419106	130.41	162.4	156.75	147.94	115.17	123.367	113.31	101.937	112.25	127.467	K09553|1|0.0|881|jcu:105645979|stress-induced-phosphoprotein 1	-	-	GO:0050896//response to stimulus	gi|703088936|ref|XP_010093665.1|/0/Heat shock protein STI [Morus notabilis]
107432829	200.93	186.603	180.877	196.977	210.683	260.14	252.433	264.413	288.607	246.557	K00968|1|3e-64|246|cmo:103502481|choline-phosphate cytidylyltransferase [EC:2.7.7.15]	-	GO:0016772//transferase activity, transferring phosphorus-containing groups	GO:0008152//metabolic process	gi|697190252|ref|XP_009604187.1|/5.1418e-65/PREDICTED: choline-phosphate cytidylyltransferase 2-like [Nicotiana tomentosiformis]
107421327	215.07	193.203	218.003	183.633	229.017	238.507	236.79	226.29	205.183	239.917	K18647|1|7e-75|283|gra:105787548|acidic leucine-rich nuclear phosphoprotein 32 family member B	-	-	-	gi|590703806|ref|XP_007046978.1|/7.80029e-77/Leucine-rich repeat family protein isoform 3 [Theobroma cacao]
107427354	177.163	169.753	199.267	172.423	165.36	204.727	187.66	182.92	192.44	228.193	K11975|1|9e-51|203|smo:SELMODRAFT_58478|E3 ubiquitin-protein ligase RNF144 [EC:2.3.2.27];K11968|5|1e-49|199|mdm:103434114|ariadne-1 [EC:2.3.2.27]	-	GO:0046914//transition metal ion binding;GO:0046914//transition metal ion binding;GO:0046914//transition metal ion binding;GO:0046914//transition metal ion binding	-	gi|645238674|ref|XP_008225787.1|/0/PREDICTED: uncharacterized protein LOC103325411 [Prunus mume]
107432319	165.38	175.503	146.737	186.23	172.717	162.817	169.477	169.643	180.227	152.443	K03189|1|4e-08|60.8|rcu:8264127|urease accessory protein	-	-	-	gi|694435613|ref|XP_009344965.1|/2.92328e-140/PREDICTED: auxin-induced in root cultures protein 12-like [Pyrus x bretschneideri]
107420839	193.863	193.62	192.097	181.223	192.77	204.47	213.267	213.337	209.61	199.42	K13352|1|3e-113|409|spen:107001950|peroxin-11B	GO:0044439;GO:0044439	-	GO:0007031//peroxisome organization;GO:0007031//peroxisome organization	gi|703080891|ref|XP_010091543.1|/3.97269e-120/Peroxisomal membrane protein 11C [Morus notabilis]
107431260	159.933	179.723	176.133	173.97	178.617	152.45	162.137	175.517	157.103	146.413	K02150|1|1e-99|364|nnu:104593422|V-type H+-transporting ATPase subunit E	GO:0016469//proton-transporting two-sector ATPase complex	GO:0015078//hydrogen ion transmembrane transporter activity;GO:0019829//cation-transporting ATPase activity;GO:0032559	GO:0015986//ATP synthesis coupled proton transport;GO:0015988//energy coupled proton transmembrane transport, against electrochemical gradient	gi|719985942|ref|XP_010251551.1|/5.91505e-99/PREDICTED: V-type proton ATPase subunit E [Nelumbo nucifera]
107411840	159.177	199.767	174.31	190.193	168.223	166.913	192.763	176.617	173.417	152.957	K02983|1|8e-23|106|cic:CICLE_v10009868mg|small subunit ribosomal protein S30e	GO:0043231//intracellular membrane-bounded organelle;GO:0030529//ribonucleoprotein complex	GO:0005198//structural molecule activity	GO:0010467//gene expression	gi|297743124|emb|CBI35991.3|/2.00841e-22/unnamed protein product [Vitis vinifera]
107430595	222.987	202.177	232.807	227.347	260.197	21.57	60.5933	43.7267	49.0967	24.4567	K05765|1|4e-81|303|fve:101301142|cofilin	GO:0044464;GO:0044464	GO:0008092//cytoskeletal protein binding;GO:0008092//cytoskeletal protein binding	-	gi|974141431|gb|ALY11029.1|/6.16857e-104/actin-depolymerizing factor 1 [Ziziphus jujuba]
107411064	190.197	189.843	204.227	186.54	212.453	205.74	221.207	231.413	221.197	188.603	K14497|1|3e-155|550|tcc:TCM_041761|protein phosphatase 2C [EC:3.1.3.16]	-	GO:0016787//hydrolase activity	-	gi|703137782|ref|XP_010106553.1|/4.30876e-161/putative protein phosphatase 2C 24 [Morus notabilis]
107428556	166.183	166.15	158.973	178.303	175.583	147.29	160.15	158.723	171.98	120.3	K07560|1|2e-30|135|apro:F751_1912|D-tyrosyl-tRNA(Tyr) deacylase [EC:3.1.-.-];K15172|2|3e-29|131|vcn:VOLCADRAFT_106802|transcription elongation factor SPT5	-	GO:0046872//metal ion binding	-	gi|703103042|ref|XP_010097625.1|/0/Zinc finger CCCH domain-containing protein 66 [Morus notabilis]
107418840	179.287	180.923	147.353	180.763	193.47	76.0833	105.86	95.0433	100.1	103.637	K19995|1|1e-111|403|tcc:TCM_029952|secretory carrier-associated membrane protein;K03252|2|2e-17|91.3|mdm:103420349|translation initiation factor 3 subunit C	-	-	-	gi|703084970|ref|XP_010092612.1|/2.00587e-119/hypothetical protein L484_006374 [Morus notabilis]
107413321	235.477	215.07	207.287	211.2	273.247	187.67	210.467	225	209.083	171.637	K03626|1|2e-69|263|pmum:103330764|nascent polypeptide-associated complex subunit alpha	-	-	-	gi|703136336|ref|XP_010106126.1|/2.91629e-70/Nascent polypeptide-associated complex subunit alpha-like protein [Morus notabilis]
107414788	174.627	177.53	163.057	170.993	172.673	185.493	181.147	178.247	194.21	163.977	-	-	-	-	gi|802769966|ref|XP_012090501.1|/2.85535e-147/PREDICTED: putative lipase ROG1 isoform X1 [Jatropha curcas]
107427744	175.837	186.937	189.687	200.337	222.223	175.597	181.693	215.237	215.653	213.947	K04482|1|7e-19|93.2|bna:106441543|DNA repair protein RAD51;K12127|3|2e-15|86.7|gra:105762080|pseudo-response regulator 1;K02891|4|7e-11|71.2|gmx:102670048|large subunit ribosomal protein L22e	-	GO:0016788//hydrolase activity, acting on ester bonds;GO:0016788//hydrolase activity, acting on ester bonds;GO:0016788//hydrolase activity, acting on ester bonds	-	gi|703139854|ref|XP_010107078.1|/0/Polyphosphoinositide phosphatase [Morus notabilis]
107412556	173.883	173.253	168.957	166.57	165.633	149.623	161.43	163.683	165.463	155.41	K09060|1|1e-147|524|pper:PRUPE_ppa006173mg|plant G-box-binding factor	-	GO:0005488//binding	-	gi|596000256|ref|XP_007218055.1|/7.62452e-147/hypothetical protein PRUPE_ppa006173mg [Prunus persica]
107425892	246.997	213.583	237.013	213.387	238.553	169.427	163.253	179.873	159.08	163.767	K00083|1|7e-137|488|pper:PRUPE_ppa007626mg|cinnamyl-alcohol dehydrogenase [EC:1.1.1.195]	-	GO:0003824//catalytic activity;GO:0046914//transition metal ion binding;GO:0003824//catalytic activity;GO:0046914//transition metal ion binding	GO:0008152//metabolic process;GO:0008152//metabolic process	gi|595825507|ref|XP_007205415.1|/3.43456e-136/hypothetical protein PRUPE_ppa007626mg [Prunus persica]
107406171	182.007	184.153	191.437	192.693	191.263	174.48	174.26	189.43	198.727	170.433	K03283|1|0.0|1149|aip:107638502|heat shock 70kDa protein 1/8	-	GO:0016628//oxidoreductase activity, acting on the CH-CH group of donors, NAD or NADP as acceptor;GO:0005515//protein binding;GO:0032559	GO:0044267//cellular protein metabolic process;GO:0050896//response to stimulus	gi|703096577|ref|XP_010095881.1|/0/Stromal 70 kDa heat shock-related protein [Morus notabilis]
107425032	152.087	157.01	155.597	158.217	136.867	164.813	134.04	129.997	143.487	151.42	K11267|1|1e-54|216|egr:104445585|sister chromatid cohesion protein PDS5	-	-	-	gi|645227793|ref|XP_008220686.1|/0/PREDICTED: dentin sialophosphoprotein [Prunus mume]
107410753	170.867	176.827	159.24	170.7	155.487	172.973	169.917	157.773	165.547	170.867	K12486|1|0.0|709|pmum:103326270|stromal membrane-associated protein	-	GO:0046914//transition metal ion binding	GO:0032012//regulation of ARF protein signal transduction	gi|703119145|ref|XP_010101793.1|/0/putative ADP-ribosylation factor GTPase-activating protein AGD5 [Morus notabilis]
107408949	155.51	176.473	153.607	173.093	176.533	129.763	170.413	167.48	155.787	133.46	K18881|1|0.0|672|pop:POPTR_0017s01540g|D-lactate dehydratase [EC:4.2.1.130]	-	GO:0016787//hydrolase activity	-	gi|566210698|ref|XP_006372427.1|/0/hypothetical protein POPTR_0017s01540g [Populus trichocarpa]
107424472	173.027	165.41	184.573	181.483	166.663	92.33	87.86	90.73	92.0267	83.4667	K09566|1|6e-54|211|pmum:103320064|peptidyl-prolyl isomerase G (cyclophilin G) [EC:5.2.1.8]	-	-	-	gi|596282516|ref|XP_007225294.1|/1.07508e-93/hypothetical protein PRUPE_ppa001326mg [Prunus persica]
107429455	194.773	185.857	171.56	185.953	205.773	199.883	199.587	193.59	218.307	228.047	K03234|1|0.0|1658|tcc:TCM_032400|elongation factor 2	-	-	-	gi|357966933|gb|AET97562.1|/0/elongation factor [Ziziphus jujuba]
107430015	178.47	176.793	180.377	178.403	170.22	219.717	219.407	217.47	212.203	214.427	K18880|1|3e-78|293|bna:106365726|very-long-chain (3R)-3-hydroxyacyl-CoA dehydratase [EC:4.2.1.134]	GO:0042579//microbody	GO:0016863//intramolecular oxidoreductase activity, transposing C=C bonds	GO:0006631//fatty acid metabolic process;GO:0009850//auxin metabolic process;GO:0048588//developmental cell growth;GO:0009733//response to auxin	gi|694408690|ref|XP_009379014.1|/5.66615e-90/PREDICTED: uncharacterized protein LOC103967488 [Pyrus x bretschneideri]
107403924	234.52	225.013	222.713	220.767	243.22	224.69	256.94	260.437	243.307	228.163	K13091|1|3e-177|623|pmum:103330955|RNA-binding protein 39	-	-	-	gi|645218673|ref|XP_008231785.1|/1.73127e-176/PREDICTED: RNA-binding protein 39 [Prunus mume]
107414744	244.023	278.497	252.393	263.11	364.537	229.537	274.08	280.147	325.483	264.52	K11666|1|0.0|674|pmum:103344169|INO80 complex subunit B	-	-	-	gi|645221711|ref|XP_008246017.1|/0/PREDICTED: suppressor protein SRP40 [Prunus mume]
107423713	172.923	164.997	174.853	152.33	137.503	179.663	190.35	188.207	179.61	210.42	K19882|1|7e-06|53.5|ats:F775_27228|O-palmitoleoyl-L-serine hydrolase [EC:3.1.1.98]	-	-	-	gi|703067768|ref|XP_010088055.1|/6.45651e-63/hypothetical protein L484_014759 [Morus notabilis]
107431023	204.543	190.37	200.08	190.303	210.713	227.563	243.123	238.58	203.937	204.453	K10592|1|3e-105|381|tcc:TCM_034540|E3 ubiquitin-protein ligase HUWE1 [EC:2.3.2.26]	-	-	-	gi|590596233|ref|XP_007018281.1|/1.52591e-104/E3 ubiquitin-protein ligase UPL2 isoform 1 [Theobroma cacao]
107427515	171.857	166.193	159.643	170.477	158.833	119.817	115.717	106.933	117.19	109.133	-	-	-	-	gi|703125402|ref|XP_010103296.1|/3.35371e-50/hypothetical protein L484_014336 [Morus notabilis]
107427515	171.857	166.193	159.643	170.477	158.833	119.817	115.717	106.933	117.19	109.133	K15283|1|0.0|669|pmum:103326390|solute carrier family 35, member E1	GO:0031224//intrinsic component of membrane	-	GO:0051234//establishment of localization	gi|645240914|ref|XP_008226825.1|/0/PREDICTED: glucose-6-phosphate/phosphate translocator 1, chloroplastic-like [Prunus mume]
107430404	187.133	155.123	161.57	172.673	144.897	182.403	127.64	121.61	124.04	166.747	K03231|1|6e-111|402|cam:105852200|elongation factor 1-alpha	-	-	-	gi|645236590|ref|XP_008224810.1|/5.30125e-163/PREDICTED: polyadenylate-binding protein RBP45B isoform X1 [Prunus mume]
107422519	174.653	165.697	156.757	178.077	147.66	202.8	197.02	190.05	208.527	210.6	-	-	-	-	gi|645262829|ref|XP_008236941.1|/6.42117e-160/PREDICTED: uncharacterized protein LOC103335694 [Prunus mume]
107416567	145.017	171.69	159.35	173.467	157.403	163.453	155.397	171.7	169.433	149.83	-	-	-	-	gi|703079254|ref|XP_010091105.1|/2.4513e-153/TOM1-like protein 2 [Morus notabilis]
107412533	157.503	168.94	166.607	180.76	175.19	186.98	201.417	212.573	211.34	195.45	K15382|1|2e-48|193|cic:CICLE_v10001944mg|solute carrier family 50 (sugar transporter)	GO:0031224//intrinsic component of membrane	-	GO:0071702	gi|703111864|ref|XP_010099962.1|/2.6706e-48/Bidirectional sugar transporter SWEET16 [Morus notabilis]
107416713	164.89	171.863	144.647	151.127	211.127	39.63	26.0133	27.07	59.8667	33.0667	K09874|1|5e-09|62.8|sly:101244673|aquaporin NIP	-	-	-	gi|657996654|ref|XP_008390693.1|/8.62565e-36/PREDICTED: uncharacterized protein LOC103452948 [Malus domestica]
107435358	158.67	167.33	153.71	174.78	145.753	131.4	117.57	115.31	117.183	122.347	K07901|1|2e-90|333|jcu:105628216|Ras-related protein Rab-8A	-	GO:0032561//guanyl ribonucleotide binding;GO:0003824//catalytic activity	GO:0006810//transport;GO:0035556//intracellular signal transduction	gi|802552806|ref|XP_012064981.1|/8.4932e-90/PREDICTED: ras-related protein RABE1c [Jatropha curcas]
107421011	211.257	199.793	203.987	212.693	228.147	275.05	285.387	284.757	282.783	256.453	K03178|1|0.0|1914|vvi:100232964|ubiquitin-activating enzyme E1 [EC:6.2.1.45]	-	-	-	gi|731391766|ref|XP_002275617.3|/0/PREDICTED: ubiquitin-activating enzyme E1 1 [Vitis vinifera]
107428632	202.71	194.413	188.52	206.887	212.513	219.393	231.81	247.093	240.69	221.293	K09338|1|0.0|1623|pper:PRUPE_ppa001405mg|homeobox-leucine zipper protein	GO:0043231//intracellular membrane-bounded organelle	GO:0003677//DNA binding;GO:0001071//nucleic acid binding transcription factor activity	GO:0006351//transcription, DNA-templated	gi|703104943|ref|XP_010098130.1|/0/Homeobox-leucine zipper protein ATHB-15 [Morus notabilis]
107431200	180.07	179.56	168.07	174.057	177.353	231.667	243.147	219.627	227.31	202.41	-	-	-	-	gi|645270053|ref|XP_008240279.1|/4.97012e-46/PREDICTED: uncharacterized protein LOC103338800 [Prunus mume]
107432011	280.71	212.29	241.367	191.06	241.06	345.953	323.833	316.73	321.357	335.193	K18693|1|2e-125|450|cam:101508974|diacylglycerol diphosphate phosphatase / phosphatidate phosphatase [EC:3.1.3.81 3.1.3.4]	GO:0044464	-	-	gi|703118852|ref|XP_010101701.1|/9.71227e-138/Putative lipid phosphate phosphatase 3 [Morus notabilis]
107429216	174.417	158.767	157.803	154.63	142.093	68.1833	57.34	56.21	63.46	58.1167	-	-	-	-	gi|802765885|ref|XP_012090070.1|/1.57419e-93/PREDICTED: protein BOBBER 1 [Jatropha curcas]
107408332	194.257	179.153	177.003	193.32	190.423	260.193	243.41	242.443	270.223	267.827	K01102|1|0.0|731|nnu:104603663|pyruvate dehydrogenase phosphatase [EC:3.1.3.43]	GO:0043234//protein complex;GO:0043234//protein complex	GO:0004721//phosphoprotein phosphatase activity;GO:0043169//cation binding;GO:0004721//phosphoprotein phosphatase activity;GO:0043169//cation binding	GO:0006464//cellular protein modification process;GO:0006464//cellular protein modification process	gi|720032220|ref|XP_010266045.1|/0/PREDICTED: probable protein phosphatase 2C 60 [Nelumbo nucifera]
107420256	168.43	161.193	163.183	149.223	126.497	305.46	228.277	210.51	236.57	301.957	K08818|1|0.0|659|pper:PRUPE_ppa002808mg|cell division cycle 2-like [EC:2.7.11.22]	-	GO:0004672//protein kinase activity;GO:0004672//protein kinase activity;GO:0004672//protein kinase activity	-	gi|703132611|ref|XP_010105166.1|/0/Cyclin-dependent kinase G-2 [Morus notabilis]
107434226	166.743	167.263	153.253	178.727	182.18	147.57	165.14	164.39	182.513	146.663	-	-	-	-	gi|703100524|ref|XP_010096942.1|/5.03322e-61/CAX-interacting protein 4 [Morus notabilis]
107411331	139.01	145.85	135.653	147.37	126.85	129.827	107.84	102.103	119.517	142.73	K03233|1|0.0|695|vvi:100264325|elongation factor 1-gamma	GO:0043234//protein complex	GO:0008135//translation factor activity, nucleic acid binding	GO:0006412//translation	gi|974141433|gb|ALY11030.1|/0/elongation factor 1-gamma [Ziziphus jujuba]
107409622	213.67	195.067	223.987	209.867	218.227	250.623	261.843	283.417	248.333	248.687	K03109|1|2e-49|195|pxb:103946008|signal recognition particle subunit SRP9	GO:0048500//signal recognition particle	GO:0003723//RNA binding	GO:0006448//regulation of translational elongation;GO:0006613//cotranslational protein targeting to membrane	gi|694328133|ref|XP_009354890.1|/1.1351e-48/PREDICTED: signal recognition particle 9 kDa protein [Pyrus x bretschneideri]
107424116	160.41	163.983	168.52	161.467	180.93	127.373	161.11	168.847	175.017	129.427	K03263|1|3e-83|309|vvi:100852874|translation initiation factor 5A	-	GO:0043021//ribonucleoprotein complex binding;GO:0008135//translation factor activity, nucleic acid binding	GO:0006448//regulation of translational elongation;GO:0006449//regulation of translational termination;GO:0018205//peptidyl-lysine modification	gi|703137985|ref|XP_010106630.1|/1.62292e-85/Eukaryotic translation initiation factor 5A-2 [Morus notabilis]
107403778	159.177	148.283	152.62	131.017	113.027	151.157	121.993	113.62	105.63	187.863	K17908|1|3e-06|55.8|smo:SELMODRAFT_176503|autophagy-related protein 18	-	-	-	gi|645278682|ref|XP_008244343.1|/0/PREDICTED: autophagy-related protein 18f isoform X1 [Prunus mume]
107411330	159.177	148.283	152.62	131.017	113.027	151.157	121.993	113.62	105.63	187.863	K09510|1|3e-134|479|tcc:TCM_029806|DnaJ homolog subfamily B member 4	-	GO:0005515//protein binding	-	gi|590624217|ref|XP_007025544.1|/1.6609e-133/DNAJ heat shock family protein [Theobroma cacao]
107425476	168.137	172.777	155.203	167.817	170.267	120.58	104.153	92.9667	133.203	112.497	K11968|1|0.0|982|jcu:105644914|ariadne-1 [EC:2.3.2.27]	-	-	-	gi|802724680|ref|XP_012085811.1|/0/PREDICTED: probable E3 ubiquitin-protein ligase ARI8 [Jatropha curcas]
107424801	162.047	156.343	147.363	166.6	165.54	151.087	123.723	117.01	152.91	135.81	K05666|1|4e-90|331|pper:PRUPE_ppa000197mg|ATP-binding cassette, subfamily C (CFTR/MRP), member 2	GO:0031224//intrinsic component of membrane	GO:0017111//nucleoside-triphosphatase activity;GO:0016628//oxidoreductase activity, acting on the CH-CH group of donors, NAD or NADP as acceptor;GO:0015405;GO:0032559	GO:0006810//transport;GO:0009207	gi|596017635|ref|XP_007218886.1|/1.88349e-89/hypothetical protein PRUPE_ppa000197mg [Prunus persica]
107422878	162.33	158.647	149.783	167.91	166.48	177.303	177.623	181.75	194.167	159.593	K12897|1|2e-43|176|vra:106776060|transformer-2 protein	-	GO:0005488//binding;GO:0005488//binding;GO:0005488//binding;GO:0005488//binding	-	gi|702480424|ref|XP_010033040.1|/6.98674e-43/PREDICTED: serine/arginine-rich splicing factor SR45a-like [Eucalyptus grandis]
107408212	191.743	193.557	199.37	210.603	232.847	227.27	222.21	226.92	257.343	194.297	-	-	-	-	gi|802681309|ref|XP_012082096.1|/1.18417e-52/PREDICTED: uncharacterized protein LOC105642032 [Jatropha curcas]
107409143	172.193	162.02	175.46	158.44	164.647	154.707	170.28	176.773	157.563	148.643	K18726|1|8e-76|286|cit:102626751|FAS-associated factor 2	-	-	-	gi|703160562|ref|XP_010112564.1|/0/FAS-associated factor 2-B [Morus notabilis]
107429266	172.66	162.23	165.73	157.01	178.393	155.63	132.48	117.277	131.54	136.74	K08341|1|7e-59|228|pmum:103329288|GABA(A) receptor-associated protein	-	-	-	gi|595966514|ref|XP_007217185.1|/3.65176e-58/hypothetical protein PRUPE_ppa013507mg [Prunus persica]
107428729	166.487	158.143	193.46	160.793	156.07	130.62	126.997	130.04	107.52	128.243	K04733|1|4e-12|72.8|sita:101779886|interleukin-1 receptor-associated kinase 4 [EC:2.7.11.1];K12823|2|7e-09|62.0|egu:105040068|ATP-dependent RNA helicase DDX5/DBP2 [EC:3.6.4.13];K19307|3|2e-07|57.4|bna:106394303|25S rRNA (uracil2634-N3)-methyltransferase [EC:2.1.1.313];K10572|4|2e-06|53.9|fve:101291401|inositol-pentakisphosphate 2-kinase [EC:2.7.1.158]	-	-	-	gi|596010838|ref|XP_007218588.1|/5.99939e-32/hypothetical protein PRUPE_ppa013273mg [Prunus persica]
107413259	162.213	169.31	164.437	177.373	161.643	194.447	176.513	170.4	169.57	167.187	K09518|1|3e-126|453|pmum:103341055|DnaJ homolog subfamily B member 12	-	-	-	gi|645275320|ref|XP_008242757.1|/1.38185e-125/PREDICTED: chaperone protein dnaJ 49-like [Prunus mume]
107418688	195.627	182.057	172.58	171.553	155.37	272.663	235.973	225.97	239.16	243.777	K12829|1|0.0|782|pmum:103324718|splicing factor 3B subunit 2	GO:0043231//intracellular membrane-bounded organelle;GO:0043231//intracellular membrane-bounded organelle	-	GO:0006396//RNA processing;GO:0006396//RNA processing	gi|703114122|ref|XP_010100562.1|/0/Splicing factor 3B subunit 2 [Morus notabilis]
107427076	166.04	158.203	166.763	160.15	145.427	262.78	259.38	255.23	253.537	247.267	K01835|1|0.0|1032|cic:CICLE_v10014721mg|phosphoglucomutase [EC:5.4.2.2]	GO:0044424;GO:0044424	GO:0046872//metal ion binding;GO:0016868//intramolecular transferase activity, phosphotransferases;GO:0046872//metal ion binding;GO:0016868//intramolecular transferase activity, phosphotransferases	GO:0019318//hexose metabolic process;GO:0019318//hexose metabolic process	gi|703119869|ref|XP_010101975.1|/0/Phosphoglucomutase [Morus notabilis]
107426332	176.417	168.347	174.267	158.36	167.987	155.58	144.893	134.027	118.59	168.51	K20721|1|8e-93|341|pmum:103332051|reticulon-1	GO:0043231//intracellular membrane-bounded organelle	-	-	gi|703085950|ref|XP_010092876.1|/1.36905e-95/Reticulon-like protein [Morus notabilis]
107435086	188.107	171.697	173.263	190.65	169.827	187.843	176.053	178.12	177.837	176.54	K12382|1|2e-80|300|pmum:103343237|saposin	-	-	-	gi|645221486|ref|XP_008245127.1|/8.55636e-80/PREDICTED: proactivator polypeptide-like 1 [Prunus mume]
107411885	188.237	181.073	191.383	184.373	193.147	225.237	219.703	254.273	248.033	244.75	-	-	-	-	gi|703119066|ref|XP_010101767.1|/1.25933e-120/hypothetical protein L484_018723 [Morus notabilis]
107428606	149.213	157.323	152.38	152.38	188.537	86.5967	114.017	131.01	125.237	113.53	K08235|1|3e-22|107|ats:F775_14067|xyloglucan:xyloglucosyl transferase [EC:2.4.1.207];K04733|2|5e-18|93.2|mdm:103408727|interleukin-1 receptor-associated kinase 4 [EC:2.7.11.1];K16219|3|2e-13|78.2|tcc:TCM_027003|protein N-terminal methyltransferase [EC:2.1.1.244]	-	-	-	gi|568873294|ref|XP_006489780.1|/1.04305e-71/PREDICTED: F-box protein At2g02240-like [Citrus sinensis]
107408088	243.343	176.557	272.853	111.537	58.5267	186	97.04	102.327	80.3467	229.673	K00826|1|1e-87|327|brp:103837593|branched-chain amino acid aminotransferase [EC:2.6.1.42]	-	-	-	gi|703103856|ref|XP_010097838.1|/0/hypothetical protein L484_009144 [Morus notabilis]
107413912	156.7	165.453	179.18	167.8	159.66	161.96	158.097	174.997	190.043	216.323	K00820|1|0.0|1175|tcc:TCM_025135|glucosamine--fructose-6-phosphate aminotransferase (isomerizing) [EC:2.6.1.16]	GO:0044424	GO:0030246//carbohydrate binding;GO:0008483//transaminase activity	GO:0005975//carbohydrate metabolic process	gi|703155029|ref|XP_010111096.1|/0/Glucosamine--fructose-6-phosphate aminotransferase [isomerizing] 2 [Morus notabilis]
107413607	150.967	167.66	166.067	178.727	161.14	111.29	129.81	133.503	127.607	113.793	K13030|1|3e-87|323|sbi:SORBI_01g001220|cyanohydrin beta-glucosyltransferase [EC:2.4.1.85];K04628|4|5e-56|220|cic:CICLE_v10028419mg|ceramide galactosyltransferase [EC:2.4.1.47]	-	-	-	gi|645246699|ref|XP_008229476.1|/3.23321e-169/PREDICTED: UDP-glycosyltransferase 85A5-like isoform X2 [Prunus mume]
107423177	146.757	162.45	149.807	152.227	178.89	186.933	202.947	234.53	222.713	200.663	K19996|1|0.0|645|pmum:103319280|phosphatidylinositol transfer protein SFH5	GO:0044464	-	-	gi|470127729|ref|XP_004299815.1|/0/PREDICTED: patellin-3 [Fragaria vesca subsp. vesca]
107424607	189.873	181.2	192.47	164.757	167.007	178.457	176.353	190.933	166.023	178.79	K12162|1|1e-43|177|mtr:MTR_5g059210|ubiquitin-fold modifier 1	-	-	-	gi|357488997|ref|XP_003614786.1|/5.1838e-43/ubiquitin-fold modifier 1 [Medicago truncatula]
107424926	169.203	162.597	177.747	166.717	167.82	162.65	159.7	154.74	175.247	173.323	K07466|1|1e-43|177|vvi:100265381|replication factor A1	-	-	-	gi|1000953309|ref|XP_002525380.2|/5.92562e-43/PREDICTED: uncharacterized protein At4g28440 isoform X1 [Ricinus communis]
107418873	159.793	148.727	171.373	156.91	146.073	131.767	119.053	120.347	116.563	125.24	K03061|1|0.0|846|gra:105768875|26S proteasome regulatory subunit T1	GO:0044424	GO:0016462//pyrophosphatase activity;GO:0032559	GO:0009057//macromolecule catabolic process	gi|590621451|ref|XP_007024793.1|/0/Regulatory particle triple-A 1A [Theobroma cacao]
107426334	130.06	144.317	135.927	151.087	159.103	161.903	184.147	176.15	181.637	138.1	K13148|1|6e-80|299|egr:104453658|integrator complex subunit 11 [EC:3.1.27.-]	-	-	-	gi|703160523|ref|XP_010112554.1|/7.19517e-134/E3 ubiquitin-protein ligase [Morus notabilis]
107420851	167.4	159.513	171.263	161.893	162.083	231.423	214.33	230.337	211.21	230.75	K02896|1|1e-60|234|rcu:8274878|large subunit ribosomal protein L24e	GO:0030529//ribonucleoprotein complex	GO:0005198//structural molecule activity	GO:0010467//gene expression	gi|223531923|gb|EEF33737.1|/9.92975e-61/60S ribosomal protein L24, putative [Ricinus communis]
107414601	169.257	169.453	171.677	172.813	186.833	152.65	175.553	177.08	190.98	169.987	-	GO:0031224//intrinsic component of membrane	-	-	gi|743908239|ref|XP_011047567.1|/1.96682e-67/PREDICTED: bax inhibitor 1-like [Populus euphratica]
107430621	199.11	169.507	196.673	180.497	196.803	192.963	218.403	216.73	223.953	209.083	K09286|1|1e-70|269|pxb:103962212|EREBP-like factor	-	-	-	gi|694395698|ref|XP_009373164.1|/6.26574e-70/PREDICTED: LOW QUALITY PROTEIN: ethylene-responsive transcription factor RAP2-4-like [Pyrus x bretschneideri]
107433035	206.25	184.507	193.657	202.883	204.633	273.413	209.463	192.827	213.487	233.33	K00383|1|0.0|885|tcc:TCM_046980|glutathione reductase (NADPH) [EC:1.8.1.7]	GO:0044424;GO:0044424;GO:0044424	GO:0015038//glutathione disulfide oxidoreductase activity;GO:0050662//coenzyme binding;GO:0000166//nucleotide binding;GO:0015038//glutathione disulfide oxidoreductase activity;GO:0050662//coenzyme binding;GO:0000166//nucleotide binding;GO:0015038//glutathione disulfide oxidoreductase activity;GO:0050662//coenzyme binding;GO:0000166//nucleotide binding	GO:0006790//sulfur compound metabolic process;GO:0019725//cellular homeostasis;GO:0006790//sulfur compound metabolic process;GO:0019725//cellular homeostasis;GO:0006790//sulfur compound metabolic process;GO:0019725//cellular homeostasis	gi|405794587|gb|AFS30566.1|/0/glutathione reductase [Dimocarpus longan]
107435803	175.793	200.423	141.043	218.82	161.783	93.1267	132.863	133.857	175.073	97.2433	-	-	-	-	gi|470116297|ref|XP_004294319.1|/3.10225e-47/PREDICTED: uncharacterized protein LOC101314638 [Fragaria vesca subsp. vesca]
107421311	159.093	161.167	145.107	149.503	132.853	177.083	159.997	151.297	174.75	169.813	K12309|1|3e-94|347|tcc:TCM_029045|beta-galactosidase [EC:3.2.1.23];K14794|4|5e-40|167|thj:104807000|ribosomal RNA-processing protein 12	-	-	-	gi|596286508|ref|XP_007225628.1|/6.387e-150/hypothetical protein PRUPE_ppa003844mg [Prunus persica]
107418252	137.09	150.84	145.72	154.61	140.763	142.913	140.537	150.187	145.17	146.97	K17769|1|9e-38|157|pxb:103959774|mitochondrial import receptor subunit TOM22	-	-	-	gi|703081848|ref|XP_010091798.1|/2.67121e-37/hypothetical protein L484_015866 [Morus notabilis]
107415300	152.17	154.173	153.467	150.933	144.933	81.9567	86.4833	84.2433	89.2833	99.4733	K07198|1|0.0|707|cam:101506657|5'-AMP-activated protein kinase, catalytic alpha subunit [EC:2.7.11.11]	-	GO:0004674//protein serine/threonine kinase activity;GO:0032559	GO:0006464//cellular protein modification process;GO:0023052//signaling	gi|703073981|ref|XP_010089695.1|/0/CBL-interacting serine/threonine-protein kinase 12 [Morus notabilis]
107408726	142.397	153.133	141.877	140.847	140.16	123.49	126.173	118.17	122.913	136.05	K01807|1|7e-16|87.4|nnu:104595031|ribose 5-phosphate isomerase A [EC:5.3.1.6]	-	-	GO:0006810//transport;GO:0006810//transport;GO:0006810//transport	gi|694355315|ref|XP_009358702.1|/0/PREDICTED: metal-nicotianamine transporter YSL1-like [Pyrus x bretschneideri]
107435761	170.48	170.473	172.993	175.077	176.963	175.343	229.77	221.68	198.32	184.583	K10704|1|1e-78|293|mdm:103444568|ubiquitin-conjugating enzyme E2 variant	-	GO:0016879//ligase activity, forming carbon-nitrogen bonds	GO:0006464//cellular protein modification process	gi|657979545|ref|XP_008381738.1|/4.81164e-78/PREDICTED: ubiquitin-conjugating enzyme E2 variant 1A-like [Malus domestica]
107433427	184.56	180.097	185.6	177.563	199.86	197.837	209.977	224.827	200.42	187.423	K17294|1|7e-60|232|ppp:PHYPADRAFT_142394|tetraspanin-4;K17345|2|2e-47|191|smo:SELMODRAFT_231326|tetraspanin-5	GO:0031224//intrinsic component of membrane	-	-	gi|658055464|ref|XP_008363477.1|/3.15315e-127/PREDICTED: tetraspanin-3-like [Malus domestica]
107433079	197.963	175.427	169.143	179.07	177.113	63.72	56.11	72.6167	96.6333	77.9533	K17294|1|7e-60|232|ppp:PHYPADRAFT_142394|tetraspanin-4;K17345|2|2e-47|191|smo:SELMODRAFT_231326|tetraspanin-5	GO:0031224//intrinsic component of membrane	-	-	gi|658055464|ref|XP_008363477.1|/3.15315e-127/PREDICTED: tetraspanin-3-like [Malus domestica]
107416575	151.817	162.307	156.97	153.763	150.673	165.363	165.173	165.607	161.32	156.937	-	-	-	-	gi|590707799|ref|XP_007048099.1|/1.9317e-148/Myosin-H heavy chain isoform 1 [Theobroma cacao]
107431217	134.093	135.5	141.337	153.393	114.38	19.5833	15.6867	16.5633	15.2633	24.62	K09419|1|5e-107|389|tcc:TCM_000610|heat shock transcription factor, other eukaryote	-	GO:0003677//DNA binding	GO:0006351//transcription, DNA-templated	gi|590704764|ref|XP_007047250.1|/2.46799e-106/Heat shock factor 4 [Theobroma cacao]
107410002	201.187	158.167	176.693	152.273	175.257	184.54	168.917	169.7	185.61	179.227	K12119|1|0.0|1028|pper:PRUPE_ppa002669mg|cryptochrome 2	-	-	-	gi|703130847|ref|XP_010104735.1|/0/hypothetical protein L484_021422 [Morus notabilis]
107420882	174.473	174.287	168.977	171.49	169.96	193.757	187.45	211.99	202.187	188.063	K14611|1|7e-63|242|mus:103986044|solute carrier family 23 (nucleobase transporter), member 1/2;K08234|2|4e-10|67.0|cvr:CHLNCDRAFT_141766|glyoxylase I family protein	-	GO:0003824//catalytic activity	-	gi|255553127|ref|XP_002517606.1|/4.08095e-79/PREDICTED: metallothiol transferase FosB [Ricinus communis]
107429289	159.517	156.52	143.39	161.243	170.667	179.003	201.327	198.17	199.51	159.453	K14397|1|4e-90|332|egr:104438066|cleavage and polyadenylation specificity factor subunit 5	-	-	-	gi|702303791|ref|XP_010049443.1|/2.05176e-89/PREDICTED: cleavage and polyadenylation specificity factor subunit 5 [Eucalyptus grandis]
107411932	185.073	173.903	182.947	179.967	177.787	187.757	191.153	197.31	185.837	191.833	-	-	-	-	gi|470143814|ref|XP_004307563.1|/2.23278e-167/PREDICTED: metal tolerance protein 11 [Fragaria vesca subsp. vesca]
107411021	139.023	154.073	141.537	157.587	144.86	116.387	109.507	114.077	125.1	116.123	K17991|1|1e-76|286|cic:CICLE_v10016732mg|peroxygenase [EC:1.11.2.3]	-	-	-	gi|567911741|ref|XP_006448184.1|/7.56279e-76/hypothetical protein CICLE_v10016732mg [Citrus clementina]
107428989	131.853	146.73	120.12	159.807	136.743	173.5	159.187	153.523	167.983	121.177	-	-	-	-	-
107427362	126.41	143.137	124.373	148.11	121.907	244.527	310.83	355.283	380.99	241.46	K12581|1|8e-21|103|bna:106383523|CCR4-NOT transcription complex subunit 7/8;K13126|2|5e-07|57.4|fve:101312606|polyadenylate-binding protein	-	-	-	gi|703076849|ref|XP_010090439.1|/7.92191e-163/NAC domain-containing protein 78 [Morus notabilis]
107422699	147.83	155.093	157.24	159.013	151.213	137.13	147.22	150.943	145.723	131.813	K03267|1|0.0|781|gra:105801718|peptide chain release factor subunit 3	-	-	-	gi|823182118|ref|XP_012488412.1|/0/PREDICTED: eukaryotic peptide chain release factor GTP-binding subunit ERF3A-like isoform X2 [Gossypium raimondii]
107414252	168.713	172.143	165.873	166.78	173.06	177.397	164.063	177.05	173.723	208.863	K06972|1|0.0|1751|vvi:100255619|presequence protease [EC:3.4.24.-]	-	-	-	gi|225428772|ref|XP_002282024.1|/0/PREDICTED: presequence protease 2, chloroplastic/mitochondrial-like [Vitis vinifera]
107411161	284.993	159.313	262.073	138.19	179.797	238.603	212.603	235.51	138.157	251.407	K08678|1|0.0|789|pper:PRUPE_ppa004626mg|UDP-glucuronate decarboxylase [EC:4.1.1.35]	-	-	-	gi|595795194|ref|XP_007200976.1|/0/hypothetical protein PRUPE_ppa004626mg [Prunus persica]
107434990	156.033	182.577	164.117	169.113	164.973	167.507	158.877	138.9	187.087	142.44	K13344|1|6e-42|172|aip:107613111|peroxin-13	-	-	-	gi|703090462|ref|XP_010094089.1|/7.93779e-40/hypothetical protein L484_018106 [Morus notabilis]
107405436	190.84	184.22	177.43	191.873	185.693	170.867	186.573	200.103	166.237	162.013	-	GO:0044424	-	-	gi|349891716|gb|AEQ20639.1|/4.58853e-82/translationally controlled tumor protein [Hevea brasiliensis]
107431682	165.48	145.007	164.733	134.993	143.8	123.843	124.077	123.97	115.267	123.093	-	-	-	-	gi|590695119|ref|XP_007044801.1|/6.41147e-59/Octicosapeptide/Phox/Bem1p family protein isoform 1 [Theobroma cacao]
107431551	148.353	149.527	137.41	156.16	146.92	119.5	123.667	114.903	124.717	112.48	K18819|1|5e-168|592|pop:POPTR_0014s11210g|inositol 3-alpha-galactosyltransferase [EC:2.4.1.123]	-	GO:0016740//transferase activity	-	gi|566203730|ref|XP_002320958.2|/2.85317e-167/putative galactinol synthase family protein [Populus trichocarpa]
107433478	176.463	169.097	188.15	194.19	212.72	181.677	201.41	211.99	242.287	214.417	K00522|1|4e-97|355|pper:PRUPE_ppa009703mg|ferritin heavy chain [EC:1.16.3.2]	-	GO:0046914//transition metal ion binding	-	gi|596048845|ref|XP_007220429.1|/2.26323e-96/hypothetical protein PRUPE_ppa009703mg [Prunus persica]
107409775	192.22	154.973	159.617	148.557	128.31	124.52	79.4633	76.6233	60.8367	157.607	K05759|1|4e-63|242|jcu:105637824|profilin	GO:0005856//cytoskeleton;GO:0005856//cytoskeleton	GO:0008092//cytoskeletal protein binding;GO:0008092//cytoskeletal protein binding	GO:0007010//cytoskeleton organization;GO:0007010//cytoskeleton organization	gi|698500771|ref|XP_009796122.1|/4.63338e-63/PREDICTED: profilin-2 [Nicotiana sylvestris]
107417642	177.747	162.68	180.4	164.07	164.21	179.863	158.21	191.047	164.933	170.157	K10532|1|4e-155|548|pmum:103322184|heparan-alpha-glucosaminide N-acetyltransferase [EC:2.3.1.78]	-	-	-	gi|645231220|ref|XP_008222296.1|/2.31683e-154/PREDICTED: heparan-alpha-glucosaminide N-acetyltransferase [Prunus mume]
107422507	155.26	156.47	160.977	153.17	170.577	173.933	170.733	189.74	176.05	176.277	K02898|1|2e-49|196|pxb:103926737|large subunit ribosomal protein L26e	GO:0030529//ribonucleoprotein complex	-	-	gi|763776785|gb|KJB43908.1|/2.63852e-49/hypothetical protein B456_007G223100, partial [Gossypium raimondii]
107427624	170.34	170.68	217.483	182.263	200.483	100.957	96.59	88.7133	84.79	93.87	K01052|1|1e-79|299|cvr:CHLNCDRAFT_53131|lysosomal acid lipase/cholesteryl ester hydrolase [EC:3.1.1.13]	-	-	GO:0044238	gi|595859125|ref|XP_007210888.1|/0/hypothetical protein PRUPE_ppa002205mg [Prunus persica]
107429316	135.21	170.437	132.71	120.253	34.1667	263.33	158.67	177.1	204.743	245.2	-	-	-	-	gi|590616474|ref|XP_007023516.1|/0/Uncharacterized protein TCM_027550 [Theobroma cacao]
107435329	142.057	158.007	157.537	164.137	169.007	63.59	65.8367	67.5833	73.38	69.6767	K03231|1|4e-94|348|mtr:MTR_1g101870|elongation factor 1-alpha;K13254|2|1e-56|223|mus:104000466|spastin [EC:3.6.4.3]	-	-	-	gi|595801047|ref|XP_007201764.1|/0/hypothetical protein PRUPE_ppa000530mg [Prunus persica]
107424137	182.633	173.257	175.517	177.543	195.027	144.74	137.48	138.03	139.17	135.35	K14539|1|0.0|843|tcc:TCM_041217|large subunit GTPase 1 [EC:3.6.1.-]	-	-	-	gi|590586255|ref|XP_007015655.1|/0/P-loop containing nucleoside triphosphate hydrolases superfamily protein [Theobroma cacao]
107423942	106.367	109.34	102.687	144.467	83.4167	74.01	94.0933	60.8867	70.2367	61.27	K14496|1|2e-90|334|vvi:100251890|abscisic acid receptor PYR/PYL family	-	-	-	gi|731423655|ref|XP_002270037.3|/9.64288e-90/PREDICTED: abscisic acid receptor PYL8 [Vitis vinifera]
107409774	169.517	158.357	154	167.873	193.61	167.863	171.227	176.88	178.75	165.193	K08956|1|5e-125|449|gra:105797721|AFG3 family protein [EC:3.4.24.-];K01256|2|5e-07|57.0|smo:SELMODRAFT_407075|aminopeptidase N [EC:3.4.11.2]	-	-	-	gi|657956853|ref|XP_008369910.1|/2.26455e-133/PREDICTED: uncharacterized protein At5g02240-like [Malus domestica]
107415870	165.013	164.867	163.317	167.5	180.637	165.1	167.053	170.433	187.95	176.58	K03113|1|3e-42|172|cmo:103501585|translation initiation factor 1	-	GO:0008135//translation factor activity, nucleic acid binding	GO:0006412//translation	gi|659126887|ref|XP_008463414.1|/1.72343e-41/PREDICTED: protein translation factor SUI1 homolog 2 [Cucumis melo]
107423106	194.12	170.673	193.12	191.283	197.74	174.77	174.513	187.967	189.127	174.813	K13946|1|4e-161|569|tcc:TCM_021727|auxin influx carrier (AUX1 LAX family)	GO:0016020//membrane	-	-	gi|671759504|gb|AII98157.1|/1.74657e-162/auxin influx transport protein [Discaria trinervis]
107431548	189.717	181.963	180.46	185.58	191.44	171.22	176.4	179.317	184.033	173.59	-	-	-	GO:0009108//coenzyme biosynthetic process	gi|703067899|ref|XP_010088091.1|/7.35462e-126/Phosphosulfolactate synthase [Morus notabilis]
107412519	167.357	172.993	161.673	184.513	220.357	50.0733	68.0267	61.38	59.0533	51.29	K16865|1|0.0|771|mdm:108170431|programmed cell death protein 4	-	-	-	gi|568846192|ref|XP_006476941.1|/0/PREDICTED: uncharacterized protein LOC102613560 [Citrus sinensis]
107424311	122.553	130.78	113.753	132.643	123.143	106.53	114.207	127.723	141.637	140.883	K12823|1|0.0|912|cmo:103487108|ATP-dependent RNA helicase DDX5/DBP2 [EC:3.6.4.13]	-	GO:0017111//nucleoside-triphosphatase activity;GO:0000166//nucleotide binding	-	gi|659085680|ref|XP_008443543.1|/0/PREDICTED: DEAD-box ATP-dependent RNA helicase 46 [Cucumis melo]
107411017	157.03	158.843	162.917	153.927	139.35	185.987	174.2	172.883	161.03	172.367	K00921|1|2e-11|72.4|pda:103712574|1-phosphatidylinositol-3-phosphate 5-kinase [EC:2.7.1.150]	-	-	-	gi|596141459|ref|XP_007222458.1|/7.20633e-162/hypothetical protein PRUPE_ppa003456mg [Prunus persica]
107435609	195.617	160.493	168.593	141.96	152.17	171.873	152.983	147.99	169.607	198.93	K03527|1|5e-163|575|gmx:100818067|4-hydroxy-3-methylbut-2-en-1-yl diphosphate reductase [EC:1.17.7.4]	-	-	-	gi|590687630|ref|XP_007042718.1|/3.08491e-169/4-hydroxy-3-methylbut-2-enyl diphosphate reductase isoform 2 [Theobroma cacao]
107435022	213.46	186.29	220.723	203.163	228.993	139.517	151.647	149.4	133.157	149.257	K18726|1|7e-144|512|vvi:100263375|FAS-associated factor 2	-	-	-	gi|225426641|ref|XP_002281109.1|/2.86621e-143/PREDICTED: FAS-associated factor 2 [Vitis vinifera]
107435345	160.11	159.187	159.13	141.387	143.567	123.913	134.567	138.527	125.54	139.503	K01535|1|9e-06|53.9|tcc:TCM_013793|H+-transporting ATPase [EC:3.6.3.6]	-	-	-	gi|645251740|ref|XP_008231814.1|/0/PREDICTED: inactive poly [ADP-ribose] polymerase RCD1-like [Prunus mume]
107435387	132.31	147.257	139.307	149.25	145.273	141.367	162.733	157.84	154.883	146.14	K09872|1|5e-141|501|gra:105799787|aquaporin PIP	GO:0031224//intrinsic component of membrane	-	GO:0006810//transport	gi|28395420|gb|AAO39008.1|/1.58125e-142/plasma intrinsic protein 2,2 [Juglans regia]
107424148	102.96	125.25	96.55	128.767	111.52	66.8267	51.8767	51.1933	61.6867	47.41	K10839|1|4e-139|496|sot:102604588|UV excision repair protein RAD23	-	-	GO:0044260;GO:0044238	gi|697107523|ref|XP_009607597.1|/3.30998e-141/PREDICTED: ubiquitin receptor RAD23d-like isoform X1 [Nicotiana tomentosiformis]
107409787	170.683	161.89	175.363	162.313	177.467	185.903	174.987	181.593	172.767	178.247	K14638|1|0.0|645|pmum:103339078|solute carrier family 15 (peptide/histidine transporter), member 3/4	-	-	-	gi|645270701|ref|XP_008240575.1|/0/PREDICTED: protein NRT1/ PTR FAMILY 5.10-like [Prunus mume]
107421430	146.733	148.127	146.653	152.86	154.053	186.867	183.52	185.033	203.87	186.86	K03239|1|3e-14|80.9|aly:ARALYDRAFT_682509|translation initiation factor eIF-2B subunit alpha	-	-	-	gi|703162384|ref|XP_010113037.1|/7.31868e-63/Protein LURP-one-related 8 [Morus notabilis]
107434570	172.78	155.523	157.667	137.653	158.13	110.873	102.697	97.94	104.023	110.93	K07937|1|2e-83|308|sot:102577686|ADP-ribosylation factor 1	GO:0043231//intracellular membrane-bounded organelle	GO:0032561//guanyl ribonucleotide binding	GO:0035556//intracellular signal transduction	gi|47026845|gb|AAT08648.1|/3.78903e-83/ADP-ribosylation factor [Hyacinthus orientalis]
107431864	154.133	147.967	147.063	154.323	156.167	136.993	124.453	122.773	153.513	133.197	K03030|1|1e-162|573|tcc:TCM_033881|26S proteasome regulatory subunit N11	GO:0043234//protein complex	-	-	gi|590592512|ref|XP_007017301.1|/5.47951e-162/Mov34/MPN/PAD-1 family protein [Theobroma cacao]
107425775	136.693	148.69	145.52	141.667	126.423	194.707	194.003	197.233	192.957	194.037	K03065|1|0.0|785|aip:107618335|26S proteasome regulatory subunit T5	GO:0044424	GO:0016462//pyrophosphatase activity;GO:0032559	GO:0009057//macromolecule catabolic process	gi|763814175|gb|KJB81027.1|/0/hypothetical protein B456_013G125900 [Gossypium raimondii]
107427486	150.32	161.863	161.397	165.653	178.75	183.447	183.16	220.05	228.28	179.1	K14494|1|6e-49|197|ppp:PHYPADRAFT_235433|DELLA protein	-	-	-	gi|645217039|ref|XP_008223833.1|/0/PREDICTED: uncharacterized protein LOC103323607 [Prunus mume]
107433268	157.923	153.033	147.343	154.437	138.413	173.54	165.537	156.203	159.02	162.397	-	-	GO:0003676//nucleic acid binding;GO:0046914//transition metal ion binding;GO:0003676//nucleic acid binding;GO:0046914//transition metal ion binding;GO:0003676//nucleic acid binding;GO:0046914//transition metal ion binding	-	gi|703133248|ref|XP_010105325.1|/7.0158e-74/Zinc finger A20 and AN1 domain-containing stress-associated protein 8 [Morus notabilis]
107426715	161.657	151.297	161.617	152.793	165.407	134.513	141.08	148.937	164.807	150.33	-	-	-	-	gi|470122549|ref|XP_004297303.1|/1.11796e-125/PREDICTED: uncharacterized protein LOC101305364 [Fragaria vesca subsp. vesca]
107427886	190.107	166.263	193.8	171.83	213.51	228.663	213.297	201.59	230.577	218.263	-	-	-	-	gi|703062965|ref|XP_010086848.1|/0/Mechanosensitive ion channel protein 8 [Morus notabilis]
107430159	207.767	170.547	192.123	184.54	207.717	159.673	177.43	175.227	163.167	159.78	-	GO:0044464	-	-	gi|255539701|ref|XP_002510915.1|/4.08147e-140/PREDICTED: hypersensitive-induced response protein 4 [Ricinus communis]
107415955	154.457	148.553	148.033	154.583	173.283	79.7567	80.0767	90.8633	92.8867	71.6267	K03798|1|0.0|644|pop:POPTR_0002s01320g|cell division protease FtsH [EC:3.4.24.-]	GO:0044464	GO:0004175//endopeptidase activity;GO:0016462//pyrophosphatase activity;GO:0032559	GO:0009057//macromolecule catabolic process;GO:0019538//protein metabolic process;GO:0009987//cellular process	gi|224065699|ref|XP_002301927.1|/0/Cell division protein ftsH [Populus trichocarpa]
107428848	141.21	153.873	147.76	155.04	159.057	118.203	134.147	148.727	151.06	113.137	K08145|1|6e-54|213|bna:106346955|MFS transporter, SP family, solute carrier family 2 (facilitated glucose transporter), member 8	GO:0031224//intrinsic component of membrane;GO:0031224//intrinsic component of membrane;GO:0031224//intrinsic component of membrane;GO:0031224//intrinsic component of membrane;GO:0031224//intrinsic component of membrane;GO:0031224//intrinsic component of membrane	GO:0022857//transmembrane transporter activity;GO:0022857//transmembrane transporter activity;GO:0022857//transmembrane transporter activity;GO:0022857//transmembrane transporter activity;GO:0022857//transmembrane transporter activity;GO:0022857//transmembrane transporter activity	GO:0071702;GO:0071702;GO:0071702;GO:0071702;GO:0071702;GO:0071702	gi|595821688|ref|XP_007204856.1|/0/hypothetical protein PRUPE_ppa004615mg [Prunus persica]
107428009	139.293	143.553	127.76	136.903	133.527	144.687	140.123	135.693	149.95	143.163	K07874|1|5e-29|126|nnu:104598414|Ras-related protein Rab-1A	-	GO:0032561//guanyl ribonucleotide binding;GO:0032561//guanyl ribonucleotide binding	GO:0006810//transport;GO:0035556//intracellular signal transduction;GO:0006810//transport;GO:0035556//intracellular signal transduction	gi|720008870|ref|XP_010258759.1|/3.21067e-28/PREDICTED: ras-related protein RIC1-like [Nelumbo nucifera]
107418309	170.147	148.53	157.67	149.607	149.987	202.597	201.567	172.633	191.367	212.383	K06694|1|4e-09|63.9|bvg:104895837|26S proteasome non-ATPase regulatory subunit 10	-	-	-	gi|449462509|ref|XP_004148983.1|/7.1462e-57/PREDICTED: ankyrin-3-like [Cucumis sativus]
107411750	152.01	158.92	143.843	151.327	167.237	147.78	171.44	176.72	189.513	147.04	K18635|1|2e-31|137|vvi:100252679|protein SPIRAL1 and related proteins	-	-	-	gi|225424637|ref|XP_002285501.1|/8.84036e-31/PREDICTED: protein SPIRAL1-like 1 [Vitis vinifera]
107426601	202.11	174.437	185.587	179.18	201.263	246.39	226.73	250.287	238.107	242.03	K05765|1|2e-58|226|pop:POPTR_0002s03990g|cofilin	GO:0044464	GO:0008092//cytoskeletal protein binding	-	gi|703158164|ref|XP_010111917.1|/3.56807e-59/Actin-depolymerizing factor 6 [Morus notabilis]
107420941	200.463	183.383	169.833	172.077	192.403	200.65	204.943	196.533	197.74	192.313	K17771|1|2e-15|82.4|mdm:103453637|mitochondrial import receptor subunit TOM7	GO:0031224//intrinsic component of membrane;GO:0031966//mitochondrial membrane	GO:0004871//signal transducer activity;GO:0008320//protein transmembrane transporter activity	GO:0015031//protein transport	gi|657998055|ref|XP_008391413.1|/9.31578e-15/PREDICTED: mitochondrial import receptor subunit TOM7-1 [Malus domestica]
107412528	164.357	137.833	134.357	141.573	124.707	120.677	102.643	96.4733	102.84	109.107	K11844|1|1e-08|62.4|sind:105171897|ubiquitin carboxyl-terminal hydrolase 16/45 [EC:3.4.19.12];K14011|2|1e-08|62.4|cit:102624265|UBX domain-containing protein 6	GO:0044464;GO:0044464	GO:0046914//transition metal ion binding;GO:0046914//transition metal ion binding	-	gi|763762756|gb|KJB30010.1|/1.29174e-99/hypothetical protein B456_005G130000 [Gossypium raimondii]
107421558	128.903	147.553	134.453	152.84	129.877	139.46	161.837	160.91	161.057	140.457	-	-	-	-	gi|658054377|ref|XP_008362936.1|/4.29524e-12/PREDICTED: uncharacterized protein DDB_G0286299-like [Malus domestica]
107403879	164.347	147.863	145.38	145.8	128.62	276.8	151.417	128.1	145.483	184.033	K12890|1|9e-82|305|cmo:103492811|splicing factor, arginine/serine-rich 1	-	-	-	gi|659101361|ref|XP_008451568.1|/3.8413e-81/PREDICTED: pre-mRNA-splicing factor SF2-like isoform X1 [Cucumis melo]
107420156	141.11	142.873	134.773	139.473	133.93	198.33	193.073	196.143	212.88	183.21	-	-	-	GO:0006950//response to stress	gi|703086212|ref|XP_010092945.1|/2.48224e-61/MLP-like protein 28 [Morus notabilis]
107422751	193.883	183.67	186.987	173.51	223.073	216.763	300.827	346.803	299.82	243.04	K08869|1|4e-23|110|cre:CHLREDRAFT_165812|aarF domain-containing kinase;K17613|2|9e-14|79.7|mpp:MICPUCDRAFT_55883|calcineurin-binding protein cabin-1	-	GO:0005488//binding	-	gi|645244429|ref|XP_008228426.1|/3.99787e-116/PREDICTED: transcription factor MYB1R1 [Prunus mume]
107403470	190.147	184.917	170.327	189.347	199.037	214.597	201.247	201.09	218.047	180.903	K12133|1|3e-20|100|thj:104803067|MYB-related transcription factor LHY	-	-	-	gi|255545170|ref|XP_002513646.1|/1.85975e-116/PREDICTED: protein REVEILLE 6 [Ricinus communis]
107413163	152.73	162.333	158.633	163.753	176.14	181.857	177.077	185.15	190.48	178.983	K00938|1|6e-12|74.7|adu:107458131|phosphomevalonate kinase [EC:2.7.4.2];K15397|2|7e-08|61.2|apro:F751_2378|3-ketoacyl-CoA synthase [EC:2.3.1.199]	-	-	-	gi|703066350|ref|XP_010087688.1|/0/hypothetical protein L484_013450 [Morus notabilis]
107423951	132.987	142.073	110.237	144.4	136.503	127.34	132.05	145.797	160.143	98.1467	K12191|1|1e-96|354|pop:POPTR_0018s07170g|charged multivesicular body protein 2A	-	-	GO:0006810//transport	gi|566214684|ref|XP_006372005.1|/5.82749e-96/SNF7 family protein [Populus trichocarpa]
107407681	160.18	138.077	160.05	165.393	134.577	199.233	186.69	184.88	207.47	207.81	-	-	-	-	gi|590624671|ref|XP_007025668.1|/1.87282e-145/CBS domain-containing protein [Theobroma cacao]
107431507	129.033	154.997	133.12	160.183	146.64	111.167	126.1	111.073	123.297	119.83	K08867|1|9e-12|71.6|aly:ARALYDRAFT_674863|WNK lysine deficient protein kinase [EC:2.7.11.1]	-	-	-	gi|703074332|ref|XP_010089791.1|/6.39495e-42/hypothetical protein L484_022306 [Morus notabilis]
107404761	143.327	142.59	142.373	163.403	165.437	186.547	196.06	190.403	191.927	151.877	-	-	GO:0046872//metal ion binding	-	gi|595940309|ref|XP_007215820.1|/1.05893e-57/hypothetical protein PRUPE_ppa010047mg [Prunus persica]
107414976	143.327	142.59	142.373	163.403	165.437	186.547	196.06	190.403	191.927	151.877	K20347|1|4e-102|372|thj:104803045|p24 family protein beta-1	GO:0031224//intrinsic component of membrane	-	GO:0051234//establishment of localization	gi|703142287|ref|XP_010107717.1|/2.19255e-105/Transmembrane emp24 domain-containing protein A [Morus notabilis]
107413593	156.153	147.06	166.483	144.763	168.043	144.973	134.053	139.493	148.323	147.627	K02865|1|1e-46|188|sita:101759799|large subunit ribosomal protein L10Ae;K14771|3|4e-20|100|vcn:VOLCADRAFT_116880|U3 small nucleolar RNA-associated protein 19	-	GO:0005488//binding	-	gi|225440145|ref|XP_002283240.1|/4.80393e-140/PREDICTED: R3H domain-containing protein 2 [Vitis vinifera]
107404543	178.94	168.907	169.023	158.2	167.783	166	160.53	167.82	187.91	175.4	K08150|1|0.0|828|pmum:103325149|MFS transporter, SP family, solute carrier family 2 (myo-inositol transporter), member 13	GO:0031224//intrinsic component of membrane	GO:0022857//transmembrane transporter activity	GO:0006810//transport	gi|645238086|ref|XP_008225512.1|/0/PREDICTED: probable inositol transporter 2 [Prunus mume]
107415259	145.897	142.567	145.923	150.753	160.513	120.373	138.357	148.88	150.447	131.63	K19040|1|8e-24|112|rcu:8259550|E3 ubiquitin-protein ligase ATL10/75/76/77/78 [EC:2.3.2.27]	-	-	-	gi|595807099|ref|XP_007202550.1|/4.12537e-55/hypothetical protein PRUPE_ppa011201mg [Prunus persica]
107430685	170.92	174.397	191.413	167.493	244.043	246.023	335.633	353.69	334.313	300.65	K03122|1|9e-141|501|pper:PRUPE_ppa006992mg|transcription initiation factor TFIIA large subunit	-	-	-	gi|595824986|ref|XP_007205331.1|/4.74942e-140/hypothetical protein PRUPE_ppa006992mg [Prunus persica]
107431164	97.2167	115.8	89.13	112.277	105.31	134.783	144.843	138.393	121.273	87.7967	K08332|1|2e-15|85.9|cvr:CHLNCDRAFT_141118|;K10590|4|1e-14|83.2|csl:COCSUDRAFT_67182|E3 ubiquitin-protein ligase TRIP12 [EC:2.3.2.26]	GO:0005635//nuclear envelope;GO:0005635//nuclear envelope	GO:0022892;GO:0022892	GO:0006605//protein targeting;GO:0006605//protein targeting	gi|703091373|ref|XP_010094336.1|/0/Importin subunit alpha-1 [Morus notabilis]
107426533	129.243	137.36	121.583	135.427	120.03	162.503	138.92	139.2	133.553	119.05	K03627|1|1e-67|257|cmo:103490498|putative transcription factor	-	GO:0003677//DNA binding	-	gi|659094807|ref|XP_008448251.1|/4.90065e-67/PREDICTED: multiprotein-bridging factor 1b [Cucumis melo]
107404768	141.373	147.737	130.117	141.707	150.347	123.517	133.547	135.17	144.06	121.973	-	-	-	-	gi|590569614|ref|XP_007011118.1|/0/Agglutinin-like protein ALA1, putative isoform 1 [Theobroma cacao]
107409981	140.163	152.767	135.207	165.423	173.593	135.297	158.373	163.99	165.08	137.34	K00029|1|0.0|1056|rcu:8273782|malate dehydrogenase (oxaloacetate-decarboxylating)(NADP+) [EC:1.1.1.40]	-	GO:0016615//malate dehydrogenase activity;GO:0000166//nucleotide binding;GO:0043169//cation binding	GO:0043648//dicarboxylic acid metabolic process	gi|595962559|ref|XP_007216984.1|/0/hypothetical protein PRUPE_ppa002714mg [Prunus persica]
107422515	147.517	159.233	148.803	158.557	149.08	171.517	159.743	155.463	139.863	137.28	K08237|1|0.0|684|tcc:TCM_005182|hydroquinone glucosyltransferase [EC:2.4.1.218]	-	GO:0016758//transferase activity, transferring hexosyl groups	-	gi|590721393|ref|XP_007051600.1|/0/UDP-Glycosyltransferase superfamily protein [Theobroma cacao]
107424392	125.247	133.167	131.053	136.95	117.987	121.833	111.953	106.923	114.973	120.373	K09540|1|4e-87|322|pper:PRUPE_ppa002330mg|translocation protein SEC63	-	-	-	gi|823214671|ref|XP_012440093.1|/2.16899e-86/PREDICTED: dnaJ protein ERDJ2A-like [Gossypium raimondii]
107435987	138.483	145.84	138.67	140.147	126.553	147.173	133.037	126.547	132.58	145.927	K18045|1|1e-08|62.8|sita:101755591|tyrosine-protein phosphatase SIW14 [EC:3.1.3.48];K14826|2|1e-07|59.7|sot:102593685|FK506-binding nuclear protein [EC:5.2.1.8]	-	-	-	gi|645244061|ref|XP_008228265.1|/6.86365e-82/PREDICTED: mediator-associated protein 1-like [Prunus mume]
107418972	154.24	144.943	128.073	162.577	159.69	188.387	219.043	170.273	177.967	177.653	K19995|1|4e-128|458|thj:104814408|secretory carrier-associated membrane protein	GO:0031224//intrinsic component of membrane	-	GO:0006810//transport	gi|661884657|emb|CDP11723.1|/1.42211e-126/unnamed protein product [Coffea canephora]
107431398	156.083	151.59	157.753	147.207	146.23	215.243	221.963	227.71	257.02	255.253	K03627|1|1e-63|243|vvi:100249249|putative transcription factor	GO:0031981//nuclear lumen	GO:0003712//transcription cofactor activity;GO:0001071//nucleic acid binding transcription factor activity	GO:0000160//phosphorelay signal transduction system;GO:0009725//response to hormone;GO:0006355//regulation of transcription, DNA-templated;GO:0006950//response to stress	gi|225445278|ref|XP_002284605.1|/7.08821e-63/PREDICTED: multiprotein-bridging factor 1c [Vitis vinifera]
107415564	125.927	143.23	123.737	144.403	130.917	24.0667	24.9167	30.2367	29.33	24.49	K12819|1|0.0|882|tcc:TCM_020891|pre-mRNA-processing factor SLU7	-	GO:0046914//transition metal ion binding	-	gi|703066784|ref|XP_010087797.1|/0/hypothetical protein L484_000700 [Morus notabilis]
107424951	146.857	143.783	146.92	145.383	155.22	145.887	155.997	174.887	162.473	141.643	K17338|1|1e-74|281|sita:101760823|receptor expression-enhancing protein 1/2/3/4	-	GO:0046872//metal ion binding	-	gi|703070055|ref|XP_010088681.1|/5.65017e-124/hypothetical protein L484_003233 [Morus notabilis]
107419956	124.06	121.967	124.803	110.157	123.137	158.393	161.973	159.52	154.07	174.023	K10782|1|9e-161|568|tcc:TCM_002853|fatty acyl-ACP thioesterase A [EC:3.1.2.14]	-	GO:0016297//acyl-[acyl-carrier-protein] hydrolase activity	GO:0006631//fatty acid metabolic process	gi|703128769|ref|XP_010104178.1|/2.74578e-179/Oleoyl-acyl carrier protein thioesterase [Morus notabilis]
107429253	144.797	147.027	144.6	152.75	148.54	156.593	162.803	164.68	164.387	161.53	-	-	GO:0046914//transition metal ion binding;GO:0046914//transition metal ion binding	-	gi|703161431|ref|XP_010112789.1|/0/Protein OBERON 2 [Morus notabilis]
107406645	175.24	172.237	171.95	191.533	206.727	258.597	249.047	299.73	284.27	350.793	K00122|1|0.0|665|tcc:TCM_016872|formate dehydrogenase [EC:1.2.1.2]	-	GO:0016614//oxidoreductase activity, acting on CH-OH group of donors;GO:0000166//nucleotide binding;GO:0016614//oxidoreductase activity, acting on CH-OH group of donors;GO:0000166//nucleotide binding	GO:0008152//metabolic process;GO:0008152//metabolic process	gi|590645822|ref|XP_007031449.1|/0/Formate dehydrogenase [Theobroma cacao]
107425531	124.13	140.093	129.073	134.82	124.49	104.413	133.937	123.543	130.69	119.413	-	-	-	-	gi|823260263|ref|XP_012462855.1|/1.47965e-72/PREDICTED: uncharacterized protein LOC105782576 isoform X3 [Gossypium raimondii]
107419837	146.403	144.507	153.97	154.19	147.553	109.7	134.927	125.993	113.64	130.613	K00264|1|0.0|3314|pper:PRUPE_ppa000037mg|glutamate synthase (NADPH/NADH) [EC:1.4.1.13 1.4.1.14]	-	GO:0045181//glutamate synthase activity, NAD(P)H as acceptor;GO:0046914//transition metal ion binding;GO:0051540;GO:0050662//coenzyme binding;GO:0000166//nucleotide binding;GO:0045181//glutamate synthase activity, NAD(P)H as acceptor;GO:0046914//transition metal ion binding;GO:0051540;GO:0050662//coenzyme binding;GO:0000166//nucleotide binding	GO:0006536//glutamate metabolic process;GO:0006536//glutamate metabolic process	gi|596050530|ref|XP_007220571.1|/0/hypothetical protein PRUPE_ppa000037mg [Prunus persica]
107425319	138.56	134.31	135.09	127.947	131.917	91.2633	105.333	84.4333	95.25	102.68	-	-	-	-	gi|703143627|ref|XP_010108065.1|/3.63542e-142/hypothetical protein L484_023150 [Morus notabilis]
107420292	123.33	121.967	119.677	122.533	86.6133	63.83	85.99	99.7767	57.1533	50.4533	K12196|1|0.0|778|csv:101218878|vacuolar protein-sorting-associated protein 4	-	GO:0032559;GO:0042623//ATPase activity, coupled;GO:0032559;GO:0042623//ATPase activity, coupled	-	gi|684650872|gb|AIN75626.1|/0/K+ transport growth defect-like protein [Hevea brasiliensis]
107429014	144.213	135.287	138.2	155.387	140.33	144.643	111.13	118.48	132.183	154.023	K02891|1|1e-39|163|mdm:103428546|large subunit ribosomal protein L22e	GO:0030529//ribonucleoprotein complex;GO:0030529//ribonucleoprotein complex	GO:0005198//structural molecule activity;GO:0005198//structural molecule activity	GO:0010467//gene expression;GO:0010467//gene expression	gi|658058174|ref|XP_008364885.1|/6.84198e-39/PREDICTED: 60S ribosomal protein L22-2 [Malus domestica]
107428705	171.047	157.027	154.743	155.197	160.9	177.177	179.383	173.177	186.087	171.667	-	-	-	-	gi|596168928|ref|XP_007223043.1|/1.89042e-147/hypothetical protein PRUPE_ppa006928mg [Prunus persica]
107419106	136.883	122.703	110.433	109.517	90.1533	105.23	83.62	91.47	89.0533	108.537	K02975|1|3e-31|135|pop:POPTR_0009s12150g|small subunit ribosomal protein S25e	GO:0030529//ribonucleoprotein complex	-	-	gi|743885207|ref|XP_011037495.1|/6.72659e-31/PREDICTED: 40S ribosomal protein S25-like [Populus euphratica]
107411774	160.253	159.6	156.2	146.257	165.487	149.947	154.653	153.467	145.39	159.663	K00799|1|8e-71|268|sita:101761158|glutathione S-transferase [EC:2.5.1.18]	-	GO:0003824//catalytic activity	-	gi|661888159|emb|CDP08276.1|/6.31331e-77/unnamed protein product [Coffea canephora]
107410844	120.72	142.937	120.587	136.387	123.88	178.157	214.063	191.243	206.843	195.213	K00921|1|0.0|1878|pper:PRUPE_ppa000155mg|1-phosphatidylinositol-3-phosphate 5-kinase [EC:2.7.1.150]	-	-	-	gi|595801093|ref|XP_007201769.1|/0/hypothetical protein PRUPE_ppa000155mg [Prunus persica]
107427614	164.86	141.027	131.987	92.1333	19.4433	288.803	155.533	79.5533	112.893	285.133	-	-	-	-	-
107417616	137.81	140.17	125.903	140.89	156.327	115.063	138.113	129.227	146.23	117.137	K03676|1|2e-52|207|fve:101312509|glutaredoxin 3	-	-	-	gi|329750627|gb|AEC03329.1|/3.81482e-54/glutaredoxin 2 [Hevea brasiliensis]
107435222	137.81	140.17	125.903	140.89	156.327	115.063	138.113	129.227	146.23	117.137	K12837|1|1e-167|591|pxb:103947491|splicing factor U2AF 65 kDa subunit	-	-	-	gi|985432436|ref|XP_015381123.1|/0/PREDICTED: splicing factor U2af large subunit A isoform X8 [Citrus sinensis]
107411132	174.45	159.927	166.677	167.593	161.153	190.313	205.93	204.75	190.203	182.287	K17535|1|1e-68|261|mdm:103444978|serine/threonine-protein kinase TNNI3K [EC:2.7.11.1];K04365|2|3e-55|217|mdm:103419723|B-Raf proto-oncogene serine/threonine-protein kinase [EC:2.7.11.1]	-	-	-	gi|568840795|ref|XP_006474351.1|/0/PREDICTED: serine/threonine-protein kinase HT1-like [Citrus sinensis]
107429933	159.96	136.86	141.87	135.447	121.593	176.393	162.213	153.707	138.67	199.13	K17609|1|1e-177|624|pper:PRUPE_ppa006064mg|nucleoredoxin [EC:1.8.1.8]	-	GO:0003824//catalytic activity;GO:0043169//cation binding	GO:0007165//signal transduction;GO:0019725//cellular homeostasis	gi|596121188|ref|XP_007221797.1|/6.87278e-177/hypothetical protein PRUPE_ppa006064mg [Prunus persica]
107405117	127.927	145.4	121.503	146.15	132.35	202.257	250.857	205.96	241.403	204.813	K17279|1|6e-52|205|gra:105785993|receptor expression-enhancing protein 5/6	-	-	-	gi|823121638|ref|XP_012467669.1|/2.87549e-51/PREDICTED: HVA22-like protein e isoform X1 [Gossypium raimondii]
107428564	132.503	146.02	139.7	146.827	143.343	113.813	126.867	130.437	118.767	107.35	K03259|1|7e-95|348|vvi:100262414|translation initiation factor 4E	GO:0044424	GO:0008135//translation factor activity, nucleic acid binding	GO:0006412//translation	gi|703094041|ref|XP_010095125.1|/1.61538e-94/Eukaryotic translation initiation factor 4E-1 [Morus notabilis]
107423491	134.247	133.15	136.86	140.827	144.38	127.003	141.407	150.053	138.073	129.397	K01489|1|5e-83|308|pmum:103340745|cytidine deaminase [EC:3.5.4.5]	-	GO:0046872//metal ion binding;GO:0016787//hydrolase activity	GO:0046087//cytidine metabolic process	gi|645274591|ref|XP_008242411.1|/2.4293e-82/PREDICTED: cytidine deaminase 1-like [Prunus mume]
107406471	132.987	144.177	134.857	138.52	142.267	145.587	146.75	159.93	163.217	155.683	K13172|1|5e-23|112|ppp:PHYPADRAFT_79177|serine/arginine repetitive matrix protein 2;K11643|5|4e-06|56.2|mpp:MICPUCDRAFT_51787|chromodomain-helicase-DNA-binding protein 4 [EC:3.6.4.12]	-	-	-	gi|645257693|ref|XP_008234527.1|/0/PREDICTED: uncharacterized protein LOC103333472 isoform X4 [Prunus mume]
107414737	140.563	139.723	153.39	139.163	121.607	164.85	140.227	147.927	137.01	156.45	K03255|1|5e-44|181|smo:SELMODRAFT_442478|protein TIF31	-	-	-	gi|703137638|ref|XP_010106503.1|/0/Telomere repeat-binding protein 5 [Morus notabilis]
107415466	147.763	140.613	151.38	137.673	147.91	244.803	249.05	252.833	245.63	281.33	K01177|1|2e-85|318|smo:SELMODRAFT_232533|beta-amylase [EC:3.2.1.2]	-	-	-	gi|596141787|ref|XP_007222488.1|/0/hypothetical protein PRUPE_ppa004116mg [Prunus persica]
107426836	155.477	159.69	163.41	161.953	177.767	156.77	186.993	170.22	156.743	134.427	K13126|1|7e-58|226|csl:COCSUDRAFT_56895|polyadenylate-binding protein;K12831|2|8e-17|90.1|csl:COCSUDRAFT_66269|splicing factor 3B subunit 4;K11294|3|2e-10|68.6|bvg:104902587|nucleolin	-	-	-	gi|645257950|ref|XP_008234654.1|/0/PREDICTED: polyadenylate-binding protein-interacting protein 12-like [Prunus mume]
107415423	149.36	153.3	146.743	153.477	161.51	177.753	196.023	196.28	204.26	178.85	K13126|1|7e-58|226|csl:COCSUDRAFT_56895|polyadenylate-binding protein;K12831|2|8e-17|90.1|csl:COCSUDRAFT_66269|splicing factor 3B subunit 4;K11294|3|2e-10|68.6|bvg:104902587|nucleolin	-	-	-	gi|645257950|ref|XP_008234654.1|/0/PREDICTED: polyadenylate-binding protein-interacting protein 12-like [Prunus mume]
107411452	186.697	168.023	184.373	166.95	184.403	122.15	115.933	111.51	124.98	139.263	K07232|1|2e-47|191|osa:4335982|cation transport protein ChaC	-	GO:0016798//hydrolase activity, acting on glycosyl bonds;GO:0016798//hydrolase activity, acting on glycosyl bonds	GO:0044238;GO:0044238	gi|645226297|ref|XP_008219974.1|/1.02588e-106/PREDICTED: cation transport regulator-like protein 2 [Prunus mume]
107420801	148.407	147.653	158.033	149.88	147.757	192.63	192.067	207.927	203.01	208.987	K03232|1|6e-87|322|egr:104414554|elongation factor 1-beta	-	-	-	gi|702442948|ref|XP_010024004.1|/3.04415e-86/PREDICTED: elongation factor 1-delta 1 [Eucalyptus grandis]
107406518	145.557	142.077	138.96	142.857	142.097	166.113	163.95	176.953	172.68	147.3	K20779|1|1e-85|319|gra:105798404|E3 ubiquitin-protein ligase RNF168 [EC:2.3.2.27];K10638|5|2e-10|69.7|brp:103831022|E3 ubiquitin-protein ligase UHRF1 [EC:2.3.2.27]	-	GO:0046872//metal ion binding	-	gi|296081314|emb|CBI17696.3|/0/unnamed protein product [Vitis vinifera]
107427607	134.837	144.297	131.767	139.037	137.27	199.473	204.257	192.4	214.59	203.127	-	-	-	-	gi|703100585|ref|XP_010096958.1|/1.24331e-90/hypothetical protein L484_017773 [Morus notabilis]
107409807	157.45	136.517	133.4	133.773	111.237	145.053	100.567	99.1267	107.193	155.167	K09571|1|0.0|939|vvi:100266654|FK506-binding protein 4/5 [EC:5.2.1.8]	-	GO:0016859//cis-trans isomerase activity	GO:0044267//cellular protein metabolic process	gi|731438981|ref|XP_010647328.1|/0/PREDICTED: peptidyl-prolyl cis-trans isomerase FKBP62 isoform X2 [Vitis vinifera]
107415606	152.19	150.287	151.937	142.21	141.97	150.027	153.5	152.08	146.543	154.59	K20393|1|2e-06|56.6|crb:CARUB_v10015327mg|PRA1 family protein 3	-	GO:0016703	GO:0008152//metabolic process	gi|703160043|ref|XP_010112403.1|/5.00632e-159/putative nitronate monooxygenase [Morus notabilis]
107412296	163.873	146.487	143.903	137.45	152.49	163.757	155.253	170.92	153.653	164.867	K03260|1|1e-73|276|aip:107605329|translation initiation factor 4G	-	-	-	gi|645252945|ref|XP_008232353.1|/8.82538e-73/PREDICTED: eukaryotic translation initiation factor 4G [Prunus mume]
107409933	150.227	90.1767	71.2467	78.58	70.6367	131.883	126.257	130.523	122.017	151.293	K00383|1|1e-54|211|gra:105794071|glutathione reductase (NADPH) [EC:1.8.1.7]	GO:0044424	GO:0015038//glutathione disulfide oxidoreductase activity;GO:0050662//coenzyme binding;GO:0000166//nucleotide binding	GO:0006790//sulfur compound metabolic process;GO:0019725//cellular homeostasis	gi|823157237|ref|XP_012478518.1|/7.37772e-54/PREDICTED: glutathione reductase, chloroplastic [Gossypium raimondii]
107425169	130.893	144.06	135.11	147.847	107.057	102.797	72.6933	63.5933	81.0233	77.61	K15172|1|0.0|1454|cic:CICLE_v10000121mg|transcription elongation factor SPT5	-	-	GO:0006368//transcription elongation from RNA polymerase II promoter;GO:0006355//regulation of transcription, DNA-templated	gi|567883619|ref|XP_006434368.1|/0/hypothetical protein CICLE_v10000121mg [Citrus clementina]
107417120	127.667	136.653	134.693	144.617	131.7	129.737	132.063	135.9	143.943	136.58	K01062|1|7e-114|414|smo:SELMODRAFT_441340|platelet-activating factor acetylhydrolase [EC:3.1.1.47];K15223|2|4e-06|56.2|crb:CARUB_v10013568mg|upstream activation factor subunit UAF30	-	-	-	gi|645273247|ref|XP_008241786.1|/0/PREDICTED: zinc finger CCCH domain-containing protein 44 [Prunus mume]
107413869	124.787	132.34	134.757	142.557	132.647	142.727	138.75	139.72	135.34	131.153	K17353|1|2e-54|214|mdm:103415953|tetraspanin-18;K17345|2|5e-08|60.5|sly:101244923|tetraspanin-5	-	-	-	gi|255573421|ref|XP_002527636.1|/2.67056e-110/PREDICTED: tobamovirus multiplication protein 2A [Ricinus communis]
107407819	154.133	138.953	130.18	150.86	99.43	290.473	190.57	145.267	156.253	214.987	K02433|1|2e-58|229|apro:F751_6020|aspartyl-tRNA(Asn)/glutamyl-tRNA(Gln) amidotransferase subunit A [EC:6.3.5.6 6.3.5.7];K19996|2|3e-14|82.0|gmx:100788197|phosphatidylinositol transfer protein SFH5	GO:0044464;GO:0044464;GO:0044464	-	GO:0051234//establishment of localization;GO:0051234//establishment of localization;GO:0051234//establishment of localization	gi|596127323|ref|XP_007222014.1|/0/hypothetical protein PRUPE_ppa002936mg [Prunus persica]
107411177	134.637	133.383	120.983	134.927	121.287	144.773	138.23	137.407	147.79	154.223	K02183|1|9e-61|234|pper:PRUPE_ppa012594mg|calmodulin	-	-	-	gi|596288616|ref|XP_007225966.1|/4.69997e-60/hypothetical protein PRUPE_ppa012594mg [Prunus persica]
107420051	133.387	115.97	155.45	108.387	120.997	122.217	129.633	125.787	115.333	133.973	K03798|1|0.0|1007|pmum:103330010|cell division protease FtsH [EC:3.4.24.-]	-	-	-	gi|595973246|ref|XP_007217698.1|/0/hypothetical protein PRUPE_ppa002364mg [Prunus persica]
107411456	135.11	145.247	134.413	144.99	136.02	146.36	166.89	162.487	145.19	149.677	K03097|1|0.0|649|jcu:105639820|casein kinase II subunit alpha [EC:2.7.11.1]	-	GO:0004672//protein kinase activity;GO:0032559	GO:0006464//cellular protein modification process	gi|802645800|ref|XP_012079370.1|/0/PREDICTED: casein kinase II subunit alpha [Jatropha curcas]
107422733	190.79	131.287	157.473	148.84	177.73	142.923	165.947	180.797	150.143	184.07	K01176|1|0.0|732|mtr:MTR_1g019440|alpha-amylase [EC:3.2.1.1]	-	GO:0046872//metal ion binding;GO:0016160//amylase activity	GO:0044238	gi|357437821|ref|XP_003589186.1|/0/alpha amylase domain protein [Medicago truncatula]
107423742	147.93	144.7	152.323	161.503	143.07	194.74	161.45	134.6	170.423	185.58	K12116|1|0.0|1056|gmx:100301889|flavin-binding kelch repeat F-box protein 1	-	-	GO:0006351//transcription, DNA-templated;GO:0023052//signaling	gi|703068242|ref|XP_010088186.1|/0/Adagio protein 3 [Morus notabilis]
107423162	168.927	156.457	158.22	161.857	166.257	159.473	153.707	153.687	161.34	160.243	K02132|1|0.0|964|rcu:10221424|F-type H+-transporting ATPase subunit alpha	GO:0043231//intracellular membrane-bounded organelle;GO:0019866//organelle inner membrane;GO:0033178//proton-transporting two-sector ATPase complex, catalytic domain	GO:0015078//hydrogen ion transmembrane transporter activity;GO:0019829//cation-transporting ATPase activity;GO:0032559	GO:0015986//ATP synthesis coupled proton transport;GO:0015988//energy coupled proton transmembrane transport, against electrochemical gradient	gi|584592133|dbj|BAO50884.1|/0/ATP synthase F1 subunit 1 (mitochondrion) [Hevea brasiliensis]
107410948	120.83	123.77	118.823	126.627	109.977	122.897	120.84	125.297	113.203	115.393	-	-	-	-	gi|703108025|ref|XP_010098893.1|/5.72666e-136/Trihelix transcription factor GT-2 [Morus notabilis]
107423464	125.503	145.493	136.08	124.65	123.67	92.33	95.6933	83.4633	98.8033	107.32	K13030|1|4e-107|389|sbi:SORBI_01g001220|cyanohydrin beta-glucosyltransferase [EC:2.4.1.85];K04628|4|1e-64|248|cic:CICLE_v10028419mg|ceramide galactosyltransferase [EC:2.4.1.47]	-	-	-	gi|590707096|ref|XP_007047909.1|/0/UDP-glucosyl transferase 85A2 [Theobroma cacao]
107416985	116.51	133.687	125.643	139.003	118.8	137.91	139.4	136.3	152.473	141.55	K11982|1|5e-53|208|nnu:104598113|E3 ubiquitin-protein ligase RNF115/126 [EC:2.3.2.27]	-	-	-	gi|819320825|gb|AKG50124.1|/1.98143e-74/E3 ubiquitin-protein ligase, partial [Betula luminifera]
107415432	207.243	189.103	208.087	189.537	242.373	154.527	136.097	155.633	167.21	171.55	K07937|1|3e-100|366|bvg:104897375|ADP-ribosylation factor 1	GO:0044464	GO:0032561//guanyl ribonucleotide binding	GO:0035556//intracellular signal transduction	gi|297736783|emb|CBI25984.3|/5.81708e-100/unnamed protein product [Vitis vinifera]
107430450	150.63	151.347	169.483	136.973	165.96	148.02	172.373	174.753	144.68	160.547	K20523|1|0.0|802|vvi:100242383|SH3 domain-containing YSC84-like protein 1	-	GO:0046914//transition metal ion binding;GO:0046914//transition metal ion binding	-	gi|225444597|ref|XP_002274191.1|/0/PREDICTED: uncharacterized protein LOC100242383 [Vitis vinifera]
107426660	174	147.44	156.253	157.07	195.81	189.707	181.66	193.88	200.783	170.773	K09584|1|1e-166|587|pxb:103930571|protein disulfide-isomerase A6 [EC:5.3.4.1]	-	-	-	gi|694420585|ref|XP_009338195.1|/6.38721e-166/PREDICTED: probable protein disulfide-isomerase A6 [Pyrus x bretschneideri]
107423826	127.92	132.96	133.083	138.453	133.95	110.89	118.977	122.077	112.697	109.25	K15356|1|2e-09|65.9|mdm:103447660|GDP-mannose transporter	-	-	-	gi|645216317|ref|XP_008220567.1|/0/PREDICTED: uncharacterized protein LOC103320634 [Prunus mume]
107431087	141.913	132.21	114.237	126.303	126.667	100.967	77.9433	66.5433	82.3333	102.04	-	-	-	-	-
107424990	128.76	130.6	128.41	133.88	117.683	152.18	144.547	137.727	143.067	144.877	K08245|1|0.0|832|pmum:103326423|phytepsin [EC:3.4.23.40]	-	GO:0004175//endopeptidase activity;GO:0004175//endopeptidase activity	GO:0019538//protein metabolic process;GO:0019538//protein metabolic process	gi|703100261|ref|XP_010096873.1|/0/Aspartic proteinase [Morus notabilis]
107404978	152.55	146.877	146.19	147.453	155.06	183.373	177.543	182.417	172.377	165.113	K12663|1|2e-114|413|fve:101295299|Delta(3,5)-Delta(2,4)-dienoyl-CoA isomerase [EC:5.3.3.-]	GO:0042579//microbody	GO:0016863//intramolecular oxidoreductase activity, transposing C=C bonds;GO:0016836//hydro-lyase activity	GO:0006631//fatty acid metabolic process	gi|703077803|ref|XP_010090685.1|/1.28946e-116/Delta(3,5)-Delta(2,4)-dienoyl-CoA isomerase [Morus notabilis]
107420003	152.683	137.54	150.853	141.887	120.227	123.76	84.9733	83.9367	79.45	117.183	K12663|1|2e-114|413|fve:101295299|Delta(3,5)-Delta(2,4)-dienoyl-CoA isomerase [EC:5.3.3.-]	GO:0042579//microbody	GO:0016863//intramolecular oxidoreductase activity, transposing C=C bonds;GO:0016836//hydro-lyase activity	GO:0006631//fatty acid metabolic process	gi|703077803|ref|XP_010090685.1|/1.28946e-116/Delta(3,5)-Delta(2,4)-dienoyl-CoA isomerase [Morus notabilis]
107433249	138.657	142.077	146.66	140.497	143.957	145.923	145.75	137.887	142.317	143.147	K09510|1|9e-15|81.6|cre:CHLREDRAFT_298|DnaJ homolog subfamily B member 4	-	-	-	gi|645225032|ref|XP_008219392.1|/4.97376e-64/PREDICTED: dnaJ homolog subfamily C member 5 [Prunus mume]
107415064	136.273	138.38	142.273	137.293	123.823	174.037	171.92	165.337	157.69	178.397	K12761|1|4e-149|529|mtr:MTR_1g040875|carbon catabolite-derepressing protein kinase [EC:2.7.11.1]	-	GO:0004672//protein kinase activity;GO:0000166//nucleotide binding	GO:0009987//cellular process	gi|449467251|ref|XP_004151337.1|/9.1777e-155/PREDICTED: CBL-interacting serine/threonine-protein kinase 7 [Cucumis sativus]
107426803	167.463	149.457	131.563	151.473	164.953	165.567	156.853	163.743	191.54	187.253	K08244|1|0.0|2232|pper:PRUPE_ppa000209mg|alpha-glucan, water dikinase [EC:2.7.9.4]	-	GO:0004672//protein kinase activity;GO:0032559	GO:0006796//phosphate-containing compound metabolic process	gi|596295641|ref|XP_007227039.1|/0/hypothetical protein PRUPE_ppa000209mg [Prunus persica]
107431560	143.113	148.627	142.51	147.96	143.657	43.7467	37.9433	42.38	40.5633	37.74	K06063|1|0.0|924|pper:PRUPE_ppa003079mg|SNW domain-containing protein 1	-	-	-	gi|595840479|ref|XP_007208028.1|/0/hypothetical protein PRUPE_ppa003079mg [Prunus persica]
107414706	168.28	151.843	173.35	153.117	167.5	184.413	188.573	200.273	192.573	192.557	K12823|1|0.0|798|cmo:103487108|ATP-dependent RNA helicase DDX5/DBP2 [EC:3.6.4.13]	-	GO:0017111//nucleoside-triphosphatase activity;GO:0000166//nucleotide binding	-	gi|659085680|ref|XP_008443543.1|/0/PREDICTED: DEAD-box ATP-dependent RNA helicase 46 [Cucumis melo]
107414110	195.007	142.527	179.243	112.443	127.08	143.237	132.597	123.547	108.733	152.347	K01358|1|3e-154|546|tcc:TCM_007216|ATP-dependent Clp protease, protease subunit [EC:3.4.21.92]	-	-	-	gi|703110514|ref|XP_010099610.1|/8.82461e-158/ATP-dependent Clp protease proteolytic subunit-related protein 1 [Morus notabilis]
107418814	153.847	150.943	154.553	157.82	164.463	198.303	211.58	205.867	201.817	199.92	K02976|1|3e-31|135|egu:105052284|small subunit ribosomal protein S26e	-	-	-	gi|743818862|ref|XP_010931352.1|/1.68812e-30/PREDICTED: 40S ribosomal protein S26-3 [Elaeis guineensis]
107412024	164.367	165.633	143.727	161.593	183.943	147.71	170.943	170.157	210.87	144.083	K14816|1|3e-170|599|pmum:103320088|pre-60S factor REI1	GO:0044464	GO:0046914//transition metal ion binding	-	gi|645226199|ref|XP_008219929.1|/1.75712e-169/PREDICTED: zinc finger protein 622 [Prunus mume]
107405648	122.63	124.96	119.62	137.76	144.593	55.5933	75.5	75.48	83.1867	57.18	K13344|1|6e-42|172|aip:107613111|peroxin-13	-	-	-	gi|703090462|ref|XP_010094089.1|/7.98679e-40/hypothetical protein L484_018106 [Morus notabilis]
107427509	107.95	124.427	117.443	121.077	99.2833	118.267	111.85	108.337	106.633	117.227	K17491|1|0.0|694|pmum:103323128|protein phosphatase 4 regulatory subunit 3	-	-	-	gi|645233376|ref|XP_008223315.1|/0/PREDICTED: serine/threonine-protein phosphatase 4 regulatory subunit 3-like [Prunus mume]
107405734	143.103	133.72	134.233	125.15	144.93	150.037	163.427	158.213	152.2	134.61	K12828|1|0.0|643|jcu:105631598|splicing factor 3B subunit 1	-	-	-	gi|703090615|ref|XP_010094129.1|/0/hypothetical protein L484_017166 [Morus notabilis]
107407473	128.02	135.063	131.27	139.74	129.403	159.363	151.527	163.043	163.07	155.503	K13754|1|9e-137|488|pper:PRUPE_ppa003500mg|solute carrier family 24 (sodium/potassium/calcium exchanger), member 6	-	-	-	gi|595819980|ref|XP_007204582.1|/4.73348e-136/hypothetical protein PRUPE_ppa003500mg [Prunus persica]
107431962	157.227	159.95	139.393	161.08	165.073	200.633	208.557	223.987	276.047	183.047	K10643|1|0.0|1431|pper:PRUPE_ppa000664mg|CCR4-NOT transcription complex subunit 4 [EC:2.3.2.27]	-	-	-	gi|703159766|ref|XP_010112331.1|/0/CCR4-NOT transcription complex subunit 4 [Morus notabilis]
107411179	162.873	145.233	140.423	155.143	145.59	142.27	145.15	127.93	154.72	141.14	K09272|1|0.0|1045|pmum:103329973|structure-specific recognition protein 1	GO:0043231//intracellular membrane-bounded organelle	GO:0003676//nucleic acid binding	-	gi|645249389|ref|XP_008230730.1|/0/PREDICTED: FACT complex subunit SSRP1 [Prunus mume]
107407490	150.593	151.877	144.307	153.693	169.047	154.167	148.603	192.173	216.977	208.373	K07952|1|1e-104|380|pmum:103333232|ADP-ribosylation factor related protein 1	GO:0044464;GO:0044464	GO:0032561//guanyl ribonucleotide binding;GO:0032561//guanyl ribonucleotide binding	GO:0035556//intracellular signal transduction;GO:0035556//intracellular signal transduction	gi|645257115|ref|XP_008234264.1|/1.58179e-102/PREDICTED: ADP-ribosylation factor-related protein 1 [Prunus mume]
107427964	121.083	126.37	120.993	134.493	114.673	130.903	117.54	115.237	123.43	125.02	K00799|1|2e-78|291|pmum:103340362|glutathione S-transferase [EC:2.5.1.18]	-	GO:0003824//catalytic activity	-	gi|645220819|ref|XP_008241993.1|/1.08795e-77/PREDICTED: glutathione S-transferase L3-like [Prunus mume]
107410958	149.647	145.94	171.537	148.153	162.717	168.777	174.67	168.537	156.51	185.083	K15104|1|5e-146|518|rcu:8267054|solute carrier family 25 (mitochondrial oxoglutarate transporter), member 11	GO:0031224//intrinsic component of membrane;GO:0043231//intracellular membrane-bounded organelle	-	GO:0046907//intracellular transport	gi|255579712|ref|XP_002530695.1|/2.66028e-145/PREDICTED: mitochondrial uncoupling protein 5 [Ricinus communis]
107413930	170.95	157.96	180.85	174.933	286.65	59.0033	72.08	74.8167	99.3867	73.8433	K03262|1|8e-162|572|tcc:TCM_019302|translation initiation factor 5	-	GO:0005488//binding	GO:0044238;GO:0044260	gi|590652328|ref|XP_007033120.1|/4.19332e-161/Eukaryotic translation initiation factor 5 isoform 1 [Theobroma cacao]
107412678	134.99	135.183	155.063	162.52	158.233	0.1	0.0733333	0.07	0.08	0	K04645|1|9e-46|185|brp:103846752|clathrin light chain B;K07870|4|2e-38|161|mdm:103425117|Ras homolog gene family, member T1	-	-	-	gi|596014863|ref|XP_007218758.1|/3.28025e-96/hypothetical protein PRUPE_ppa009427mg [Prunus persica]
107425262	116.7	136.867	128.8	129.6	136.56	137.69	148.853	165.273	167.653	143.58	K15711|1|3e-08|58.9|jcu:105634476|SWI/SNF-related matrix-associated actin-dependent regulator of chromatin subfamily A3 [EC:3.6.4.- 2.3.2.27]	-	GO:0046872//metal ion binding	-	gi|703084776|ref|XP_010092562.1|/1.95145e-29/E3 ubiquitin ligase RNF4 [Morus notabilis]
107404550	135.09	134.687	129.72	128.11	119.657	140.587	135.88	129.95	133.707	136.97	K13412|1|9e-151|535|gmx:100801753|calcium-dependent protein kinase [EC:2.7.11.1];K04515|3|8e-59|229|cam:101512514|calcium/calmodulin-dependent protein kinase (CaM kinase) II [EC:2.7.11.17]	-	GO:0004672//protein kinase activity;GO:0032559	GO:0006464//cellular protein modification process	gi|645224992|ref|XP_008219372.1|/0/PREDICTED: serine/threonine-protein kinase PEPKR2 [Prunus mume]
107424080	159.507	149.937	175.883	139.99	152.27	95.38	89.23	89.4133	77.5833	88.59	K13525|1|0.0|1394|egr:104425081|transitional endoplasmic reticulum ATPase	-	GO:0032559;GO:0042623//ATPase activity, coupled	GO:0009987//cellular process	gi|209865725|gb|ACC66148.3|/0/cell division cycle protein [Dimocarpus longan]
107432967	134.883	139.487	134.017	146.577	144.36	124.013	133.89	140.967	127.043	112.433	-	-	-	-	gi|703126073|ref|XP_010103472.1|/3.71309e-13/hypothetical protein L484_014483 [Morus notabilis]
107413928	162.367	151.817	129.05	141.55	175.463	141.923	182.443	174.18	202.14	146.857	K10615|1|4e-15|85.1|atr:18446390|E3 ubiquitin-protein ligase HERC4 [EC:2.3.2.26]	-	-	-	gi|645230483|ref|XP_008221955.1|/0/PREDICTED: ultraviolet-B receptor UVR8 [Prunus mume]
107421884	117.46	133.973	116.583	135.91	108.647	110.873	110.503	103.217	113.163	111.817	K00323|1|6e-69|263|apro:F751_5899|NAD(P) transhydrogenase [EC:1.6.1.2];K03231|2|7e-62|239|mtr:MTR_1g101870|elongation factor 1-alpha;K13254|3|3e-54|214|cic:CICLE_v10019901mg|spastin [EC:3.6.4.3]	-	-	-	gi|703147915|ref|XP_010109212.1|/0/ATPase family AAA domain-containing protein 1-A [Morus notabilis]
107411890	148.51	150.12	140.183	158.377	159.143	165.853	162.553	152.457	164.123	150.307	K03236|1|3e-51|202|nnu:104606539|translation initiation factor 1A	-	GO:0008135//translation factor activity, nucleic acid binding	GO:0006412//translation	gi|720045110|ref|XP_010270106.1|/1.67689e-50/PREDICTED: eukaryotic translation initiation factor 1A [Nelumbo nucifera]
107413170	149.46	128.097	153.457	147.193	147.987	157.047	163.093	153.203	150.03	153.783	K02964|1|1e-72|274|pper:PRUPE_ppa011659mg|small subunit ribosomal protein S18e	GO:0030529//ribonucleoprotein complex	GO:0003676//nucleic acid binding;GO:0005198//structural molecule activity	GO:0010467//gene expression	gi|296085211|emb|CBI28706.3|/2.94716e-72/unnamed protein product [Vitis vinifera]
107428857	149.953	152.147	149.303	163.99	164.89	162.413	160.98	159.26	155.097	141.557	K09512|1|2e-52|207|pda:103716963|DnaJ homolog subfamily B member 6;K09514|4|6e-18|92.8|zma:100282976|DnaJ homolog subfamily B member 8;K09523|5|2e-13|78.2|egr:104426550|DnaJ homolog subfamily C member 3	-	-	-	gi|703130413|ref|XP_010104601.1|/1.70905e-65/DnaJ homolog subfamily B member 7 [Morus notabilis]
107411356	149.887	151.063	158.397	160.193	165.557	152.29	153.663	163.32	164.503	136.353	K12349|1|0.0|1254|tcc:TCM_041695|neutral ceramidase [EC:3.5.1.23]	-	-	-	gi|590588507|ref|XP_007016218.1|/0/Neutral/alkaline non-lysosomal ceramidase isoform 1 [Theobroma cacao]
107407855	112.843	130.027	119.07	129.11	122.247	132.34	123.603	127.99	132.507	125.163	K13118|1|0.0|783|gra:105803426|protein DGCR14	-	-	-	gi|703161458|ref|XP_010112796.1|/0/hypothetical protein L484_020027 [Morus notabilis]
107421560	142.343	144.783	140.177	152.443	146.1	147.207	142.937	125.597	141.197	135.14	K09338|1|1e-83|311|tcc:TCM_016864|homeobox-leucine zipper protein	-	-	-	gi|703157567|ref|XP_010111761.1|/8.91916e-96/Homeobox-leucine zipper protein HAT5 [Morus notabilis]
107404237	144.267	134.56	137.337	144.103	130.2	171.087	129.953	124.597	135.543	157.03	K20279|1|2e-102|374|mtr:MTR_1g097690|synaptojanin [EC:3.1.3.36]	-	-	-	gi|590675867|ref|XP_007039571.1|/0/Type I inositol polyphosphate 5-phosphatase, putative isoform 1 [Theobroma cacao]
107435327	109.12	97.2133	105.643	107.683	95.9467	42.8133	46.1	32.92	41.5133	44.9267	-	-	-	-	gi|470101353|ref|XP_004287138.1|/1.59651e-79/PREDICTED: uncharacterized protein LOC101291080 [Fragaria vesca subsp. vesca]
107434173	132.65	121.723	120.033	124.11	102.893	346.72	235.27	170.617	183.487	315.443	K20165|1|3e-12|74.3|cmo:103490416|TBC1 domain family member 2A	-	-	-	gi|703162574|ref|XP_010113086.1|/4.40723e-92/hypothetical protein L484_000044 [Morus notabilis]
107409436	135.697	129.417	135.687	132.69	140.053	114.67	117.943	119.573	117.233	118.047	K12133|1|0.0|869|pper:PRUPE_ppa001765mg|MYB-related transcription factor LHY	-	-	-	gi|51980218|gb|AAU20773.1|/0/late elongated hypocotyl [Castanea sativa]
107404605	126.857	124.497	133.067	131.747	133.117	123.357	120.763	121.463	127.077	127.403	K16054|1|0.0|872|pper:PRUPE_ppa004202mg|methylthioribulose 1-phosphate dehydratase / enolase-phosphatase E1 [EC:4.2.1.109 3.1.3.77]	GO:0044424;GO:0044424	GO:0043169//cation binding;GO:0016791//phosphatase activity;GO:0016836//hydro-lyase activity;GO:0043169//cation binding;GO:0016791//phosphatase activity;GO:0016836//hydro-lyase activity	GO:0071265;GO:0043102;GO:0071265;GO:0043102	gi|595902275|ref|XP_007213919.1|/0/hypothetical protein PRUPE_ppa004202mg [Prunus persica]
107418042	155.873	143.54	161.087	151.4	179.067	169.38	148.327	154.233	168.497	175.64	K12120|1|0.0|1875|vvi:100258014|phytochrome A	-	-	-	gi|183239026|gb|ACC60971.1|/0/phytochrome C [Vitis riparia]
107422308	140.02	134.257	122.6	138.937	97.1133	259.53	174.27	131.74	143.59	194.553	K20359|1|3e-61|236|fve:101300738|PRA1 family protein 1	-	-	-	gi|703082139|ref|XP_010091875.1|/5.18098e-64/hypothetical protein L484_009490 [Morus notabilis]
107423711	151.143	140.73	157.153	145.777	143.393	142.24	147.073	141.003	138.39	162.517	K15193|1|2e-99|364|vvi:100241361|protein SPT2	-	-	-	gi|703132372|ref|XP_010105108.1|/6.62068e-106/hypothetical protein L484_016097 [Morus notabilis]
107433896	106.173	121.1	110.23	126.353	113.17	90.79	92.77	94.48	90.71	83.7533	K13201|1|0.0|702|pmum:103340614|nucleolysin TIA-1/TIAR	-	-	-	gi|645274284|ref|XP_008242269.1|/0/PREDICTED: oligouridylate-binding protein 1-like [Prunus mume]
107419705	136.427	138.037	139.69	155.46	151.627	151.837	160.613	166.01	156.053	143.887	K09422|1|7e-101|369|pper:PRUPE_ppa008979mg|myb proto-oncogene protein, plant	-	-	-	gi|596299931|ref|XP_007227715.1|/3.43288e-100/hypothetical protein PRUPE_ppa008979mg [Prunus persica]
107408797	193.6	148.42	145.6	146.023	167.397	176.62	170.963	178.4	200.643	191.56	K02953|1|5e-80|298|pvu:PHAVU_003G214600g|small subunit ribosomal protein S13e	GO:0030529//ribonucleoprotein complex;GO:0030529//ribonucleoprotein complex	GO:0005198//structural molecule activity;GO:0005198//structural molecule activity	GO:0010467//gene expression;GO:0010467//gene expression	gi|593785089|ref|XP_007155585.1|/2.69472e-79/hypothetical protein PHAVU_003G214600g [Phaseolus vulgaris]
107427478	114.953	123.663	115.41	125.493	131.05	130.58	134.533	143.81	132.937	133.143	K20102|1|0.0|1006|pmum:103321408|YTH domain-containing family protein	-	-	-	gi|645215185|ref|XP_008221460.1|/0/PREDICTED: uncharacterized protein LOC103321408 isoform X1 [Prunus mume]
107423779	192.547	149.66	169.143	147.227	158.607	165.23	161.49	169.807	183.273	197.853	K02155|1|3e-59|229|nnu:104590658|V-type H+-transporting ATPase 16kDa proteolipid subunit	GO:0016471//vacuolar proton-transporting V-type ATPase complex	GO:0017111//nucleoside-triphosphatase activity	GO:0015992//proton transport	gi|901816423|gb|KMZ70681.1|/1.55354e-58/V-type proton ATPase 16 kDa proteolipid subunit [Zostera marina]
107424220	145.073	143.04	134.243	152.42	155.243	176.233	165.79	169.617	189.143	162.693	K13415|1|3e-19|99.0|mdm:103401427|protein brassinosteroid insensitive 1 [EC:2.7.10.1 2.7.11.1];K20641|2|1e-12|76.6|cvr:CHLNCDRAFT_59250|Rho GTPase-activating protein 20	-	-	-	gi|645230969|ref|XP_008222177.1|/6.99203e-144/PREDICTED: squamosa promoter-binding-like protein 2 [Prunus mume]
107428623	137.447	138.757	137.99	136.227	139.183	138.233	137.897	129.95	130.22	124.25	K19995|1|4e-66|253|tcc:TCM_029952|secretory carrier-associated membrane protein;K03252|2|1e-10|69.3|mdm:103420349|translation initiation factor 3 subunit C;K04733|3|2e-07|58.9|egu:105032992|interleukin-1 receptor-associated kinase 4 [EC:2.7.11.1]	-	-	-	gi|645230358|ref|XP_008221900.1|/0/PREDICTED: uncharacterized protein LOC103321836 isoform X2 [Prunus mume]
107419759	129.663	133.943	133.31	132.78	136.02	124.353	129.55	134.12	117.287	125.96	K08511|1|2e-99|363|spen:107023867|vesicle-associated membrane protein 72	GO:0031224//intrinsic component of membrane	-	GO:0006810//transport	gi|703085144|ref|XP_010092659.1|/3.88416e-108/Putative vesicle-associated membrane protein 726 [Morus notabilis]
107415383	136.587	136.11	117.58	130.65	139.36	171.06	167.847	185.773	186.317	163.39	K10590|1|0.0|2638|pper:PRUPE_ppa000080mg|E3 ubiquitin-protein ligase TRIP12 [EC:2.3.2.26]	GO:0044464	GO:0016879//ligase activity, forming carbon-nitrogen bonds	GO:0043412//macromolecule modification	gi|595791849|ref|XP_007199673.1|/0/hypothetical protein PRUPE_ppa000080mg [Prunus persica]
107429820	178.863	149.423	168.857	133.057	151.88	136.857	121.66	113.65	120.417	132.673	K00128|1|0.0|971|gra:105765714|aldehyde dehydrogenase (NAD+) [EC:1.2.1.3]	-	GO:0016620//oxidoreductase activity, acting on the aldehyde or oxo group of donors, NAD or NADP as acceptor	GO:0008152//metabolic process	gi|823215271|ref|XP_012440392.1|/0/PREDICTED: aldehyde dehydrogenase family 2 member B4, mitochondrial-like [Gossypium raimondii]
107435757	142.34	135.217	139.91	134.02	139.897	131.737	138.043	132.11	136.08	130.35	-	-	-	-	gi|470134936|ref|XP_004303292.1|/2.61376e-85/PREDICTED: uncharacterized protein LOC101292723 [Fragaria vesca subsp. vesca]
107430485	146.047	140.217	151.413	136.307	136.397	137.813	127.24	128.63	128.267	149.92	K12836|1|2e-114|414|pxb:103929865|splicing factor U2AF 35 kDa subunit	-	-	-	gi|694418835|ref|XP_009337398.1|/9.95906e-114/PREDICTED: splicing factor U2af small subunit B-like [Pyrus x bretschneideri]
107404649	99.6867	135.15	115.453	133.097	107.617	80.82	106.563	104.387	111.65	105.42	K09873|1|1e-116|420|gra:105767941|aquaporin TIP	GO:0031224//intrinsic component of membrane	-	GO:0006810//transport	gi|823220600|ref|XP_012443001.1|/7.69819e-116/PREDICTED: aquaporin TIP1-1 [Gossypium raimondii]
107417905	119.123	123.08	138.457	121.527	113.82	159.407	148.16	152.117	136.14	149.27	K08678|1|1e-12|75.1|gmx:100779584|UDP-glucuronate decarboxylase [EC:4.1.1.35];K03143|2|2e-12|74.3|pda:103716019|transcription initiation factor TFIIH subunit 3	-	-	-	gi|596134571|ref|XP_007222271.1|/1.64019e-88/hypothetical protein PRUPE_ppa007977mg [Prunus persica]
107414973	165.923	145.053	156.76	153.213	155.557	202.317	199.85	187.17	171.55	182.713	K14431|1|3e-150|531|tcc:TCM_023492|transcription factor TGA	GO:0043231//intracellular membrane-bounded organelle	GO:0003677//DNA binding;GO:0003677//DNA binding;GO:0001071//nucleic acid binding transcription factor activity;GO:0005515//protein binding	GO:0006351//transcription, DNA-templated;GO:0006351//transcription, DNA-templated	gi|802688113|ref|XP_012082564.1|/4.29646e-177/PREDICTED: transcription factor HBP-1b(c38)-like isoform X3 [Jatropha curcas]
107423243	117.76	125.253	127.803	141.027	116.697	140.903	132.087	125.423	129.72	125.543	K17338|1|1e-24|113|sita:101760823|receptor expression-enhancing protein 1/2/3/4	-	GO:0046872//metal ion binding	-	gi|645261203|ref|XP_008236182.1|/1.18482e-41/PREDICTED: uncharacterized protein LOC103334975 [Prunus mume]
107433667	116.477	114.553	118.263	125.24	115.863	109.977	109.467	116.4	135.44	134.713	K00411|1|2e-132|473|pper:PRUPE_ppa009909mg|ubiquinol-cytochrome c reductase iron-sulfur subunit [EC:1.10.2.2]	GO:0043231//intracellular membrane-bounded organelle;GO:0044425//membrane part	GO:0043169//cation binding;GO:0016491//oxidoreductase activity;GO:0051536//iron-sulfur cluster binding;GO:0015078//hydrogen ion transmembrane transporter activity	GO:0051234//establishment of localization;GO:0006091//generation of precursor metabolites and energy	gi|595939955|ref|XP_007215798.1|/1.28393e-131/hypothetical protein PRUPE_ppa009909mg [Prunus persica]
107417007	126.697	140.723	131.483	136.123	132.577	115.223	110.243	125.057	120.45	118.593	-	-	-	-	gi|703150107|ref|XP_010109774.1|/1.88213e-58/hypothetical protein L484_000803 [Morus notabilis]
107422058	139.22	124.487	120.107	129.45	120.097	111.21	120.527	116.597	106.76	103.06	-	-	-	-	gi|703163702|ref|XP_010113417.1|/2.11954e-139/hypothetical protein L484_026751 [Morus notabilis]
107435096	120.763	121.847	130.67	128.15	129.443	33.2667	37.4033	36.29	34.86	33.2267	-	-	GO:0046872//metal ion binding	-	gi|703121385|ref|XP_010102314.1|/2.84055e-54/Zinc finger A20 and AN1 domain-containing stress-associated protein 8 [Morus notabilis]
107414757	172.75	181.2	163.673	162.907	186.607	252.343	231.13	213.147	242.96	307.983	K03257|1|0.0|809|cic:CICLE_v10025724mg|translation initiation factor 4A	-	GO:0032559;GO:0042623//ATPase activity, coupled	-	gi|567867929|ref|XP_006426587.1|/0/hypothetical protein CICLE_v10025724mg [Citrus clementina]
107426758	115.753	112.18	103.617	119.747	96.3733	104.987	107.65	109.497	111.317	96.4333	K04646|1|0.0|1556|cmo:103485582|clathrin heavy chain	GO:0005905//coated pit;GO:0012510//trans-Golgi network transport vesicle membrane	-	GO:0015031//protein transport	gi|703108083|ref|XP_010098908.1|/0/Clathrin heavy chain 1 [Morus notabilis]
107430264	108.12	124.133	116.587	120.617	109.877	99.46	104.59	114.42	108.863	97.9667	K06013|1|0.0|763|vvi:100253429|STE24 endopeptidase [EC:3.4.24.84]	GO:0044464	GO:0004175//endopeptidase activity	GO:0019538//protein metabolic process	gi|225454328|ref|XP_002277525.1|/0/PREDICTED: CAAX prenyl protease 1 homolog [Vitis vinifera]
107415246	114.347	121.327	138.887	86.4133	51.13	36.5733	18.4833	20.49	23.27	48.7967	K03137|1|4e-114|412|nnu:104600600|transcription initiation factor TFIIE subunit beta	GO:0005667//transcription factor complex;GO:0005667//transcription factor complex;GO:0005667//transcription factor complex	-	GO:0006352//DNA-templated transcription, initiation;GO:0006352//DNA-templated transcription, initiation;GO:0006352//DNA-templated transcription, initiation	gi|703075250|ref|XP_010090026.1|/9.91452e-114/Transcription initiation factor IIE subunit beta [Morus notabilis]
107420773	108.353	134.067	132.693	130.2	145.737	134.03	131.693	150.363	140.057	151.357	K14993|1|6e-159|561|lja:Lj0g3v0363929.1|solute carrier family 38 (sodium-coupled neutral amino acid transporter), member 6	GO:0031224//intrinsic component of membrane	-	-	gi|470144106|ref|XP_004307706.1|/2.00574e-173/PREDICTED: sodium-coupled neutral amino acid transporter 3-like [Fragaria vesca subsp. vesca]
107417331	129.113	143.177	132.78	148.473	146.257	111.69	114.203	115.113	120.87	97.92	K06184|1|0.0|1103|jcu:105650783|ATP-binding cassette, subfamily F, member 1	-	-	-	gi|703132847|ref|XP_010105222.1|/0/ABC transporter F family member 4 [Morus notabilis]
107410479	157.753	130.033	179.647	149.523	150.5	110.573	102.547	100.347	81.66	102.62	K07575|1|7e-86|318|sind:105176021|PUA domain protein	-	GO:0003676//nucleic acid binding	-	gi|747098011|ref|XP_011096993.1|/3.41019e-85/PREDICTED: malignant T-cell-amplified sequence 1 homolog [Sesamum indicum]
107404374	119.237	137.617	126.563	145.527	166.253	88.6233	118.46	131.28	138.713	92.0167	K12877|1|7e-79|294|mdm:103439007|protein mago nashi	GO:0043231//intracellular membrane-bounded organelle	-	-	gi|703090789|ref|XP_010094178.1|/1.49892e-78/Protein mago nashi-like protein [Morus notabilis]
107409937	175.607	134.277	160.407	132.99	200.007	81.5867	69.4267	87.1533	89.71	95.3133	K10573|1|3e-44|178|pmum:103321620|ubiquitin-conjugating enzyme E2 A [EC:2.3.2.23]	-	GO:0016879//ligase activity, forming carbon-nitrogen bonds;GO:0032559	GO:0006464//cellular protein modification process	gi|296086416|emb|CBI32005.3|/2.29258e-44/unnamed protein product [Vitis vinifera]
107408213	97.7333	114.097	107	119.04	89.7367	100.18	99.0167	94.0467	91.7033	83.63	K13113|1|1e-37|157|pper:PRUPE_ppa023849mg|ubiquitin-like protein 5	-	-	-	gi|595839341|ref|XP_007207822.1|/5.93816e-37/hypothetical protein PRUPE_ppa023849mg [Prunus persica]
107429557	117.52	130.05	125.993	135.643	144.277	116.963	138.09	157.08	135.053	125.187	K16903|1|4e-23|111|sita:101785211|L-tryptophan---pyruvate aminotransferase [EC:2.6.1.99]	-	-	-	gi|502146807|ref|XP_004506616.1|/1.0627e-134/PREDICTED: trithorax group protein osa [Cicer arietinum]
107429638	165.613	139.617	159.497	130.05	122.843	171.67	140.663	140.517	137.08	175.71	K12197|1|2e-90|333|fve:101303414|charged multivesicular body protein 1	-	-	GO:0006810//transport	gi|470123200|ref|XP_004297618.1|/1.20993e-89/PREDICTED: charged multivesicular body protein 1-like [Fragaria vesca subsp. vesca]
107431634	128.52	121.233	134.903	128.957	138.79	90.6633	99.1967	107.773	121.853	95.8967	K17506|1|1e-133|477|pmum:103336120|protein phosphatase 1L [EC:3.1.3.16]	-	GO:0016791//phosphatase activity	-	gi|703090706|ref|XP_010094154.1|/2.19967e-135/putative protein phosphatase 2C 10 [Morus notabilis]
107419995	110.893	119.523	111.367	118.507	107.527	123.12	120.257	110.06	115.407	106.857	-	-	-	-	gi|645251802|ref|XP_008231840.1|/4.3369e-15/PREDICTED: uncharacterized protein LOC103331010 [Prunus mume]
107415193	126.083	132.47	133.827	135.09	160.05	87.0633	106.363	108.99	139.367	83.9	-	-	-	-	gi|823140419|ref|XP_012470056.1|/8.63406e-93/PREDICTED: uncharacterized protein LOC105787970 isoform X1 [Gossypium raimondii]
107414986	147.927	135.01	141.54	139.217	147.413	152.33	157.81	166.323	160.453	145.297	K02901|1|6e-58|224|cam:101507109|large subunit ribosomal protein L27e	-	-	-	gi|502076821|ref|XP_004485468.1|/2.71207e-57/PREDICTED: 60S ribosomal protein L27 [Cicer arietinum]
107425049	160.29	156.91	142.467	149.063	180.603	132.353	140.96	131.05	141.51	145.063	K07342|1|6e-23|108|tcc:TCM_014649|protein transport protein SEC61 subunit gamma and related proteins	GO:0044464	GO:0008320//protein transmembrane transporter activity	GO:0006886//intracellular protein transport	gi|590670204|ref|XP_007037990.1|/3.17512e-22/SecE/sec61-gamma protein transport protein [Theobroma cacao]
107432728	124.037	120.503	119.643	107.067	92.68	109.99	91.4267	84.93	77.7267	124.117	K15711|1|1e-07|58.9|jcu:105634476|SWI/SNF-related matrix-associated actin-dependent regulator of chromatin subfamily A3 [EC:3.6.4.- 2.3.2.27]	-	-	-	gi|703084776|ref|XP_010092562.1|/7.41826e-50/E3 ubiquitin ligase RNF4 [Morus notabilis]
107434887	129.86	133.853	138.2	131.23	123.283	142.127	160.267	139.387	136.073	130.43	K12842|1|1e-30|135|apro:F751_3837|U2-associated protein SR140	-	-	-	gi|703086001|ref|XP_010092889.1|/6.84649e-102/hypothetical protein L484_022484 [Morus notabilis]
107432060	121.927	122.46	114.447	126.71	124.243	126.887	122.303	116.193	136.663	126.597	K14972|1|0.0|738|cic:CICLE_v10024717mg|PAX-interacting protein 1	-	GO:0000989//transcription factor binding transcription factor activity;GO:0000989//transcription factor binding transcription factor activity	GO:0006351//transcription, DNA-templated;GO:0006351//transcription, DNA-templated	gi|703101333|ref|XP_010097158.1|/0/hypothetical protein L484_025703 [Morus notabilis]
107425027	129.477	126.603	128.167	126.13	129.14	143.723	151.167	155.583	166.953	170.65	K01527|1|5e-61|235|nnu:104596829|nascent polypeptide-associated complex subunit beta	-	-	-	gi|974141427|gb|ALY11027.1|/1.41411e-61/basic transcription factor 3 [Ziziphus jujuba]
107411022	122.163	125.543	113.853	132.453	114.137	128.567	131.713	122.7	130.217	122.473	K02918|1|8e-58|224|cic:CICLE_v10033083mg|large subunit ribosomal protein L35e	GO:0030529//ribonucleoprotein complex	GO:0005198//structural molecule activity	GO:0010467//gene expression	gi|567887220|ref|XP_006436132.1|/4.03304e-57/hypothetical protein CICLE_v10033083mg [Citrus clementina]
107403821	137.16	133.89	123.99	124.903	121.693	142.19	134.96	132.313	144.257	151.317	K03243|1|0.0|1412|pper:PRUPE_ppa000257mg|translation initiation factor 5B	-	-	-	gi|595791863|ref|XP_007199680.1|/0/hypothetical protein PRUPE_ppa000257mg [Prunus persica]
107419016	162.007	149.647	155.183	156.067	151.127	176.177	172.657	185.097	165.287	181.103	K02942|1|4e-24|112|rcu:8285490|large subunit ribosomal protein LP1	GO:0030529//ribonucleoprotein complex	GO:0005198//structural molecule activity	GO:0006412//translation	gi|763754072|gb|KJB21403.1|/3.53207e-24/hypothetical protein B456_004G044400 [Gossypium raimondii]
107417301	120.307	119.527	115.48	125.22	118.54	135.35	141.12	141.247	139.833	118.413	K09481|1|6e-18|90.9|mdm:103439030|protein transport protein SEC61 subunit beta	-	-	-	gi|951069695|ref|XP_014490350.1|/2.97503e-17/PREDICTED: protein transport protein Sec61 subunit beta-like [Vigna radiata var. radiata]
107421387	111.657	118.4	115.42	119.047	108.517	122.687	111.42	111.26	113.26	100.647	K12844|1|0.0|683|jcu:105644568|U4/U6 small nuclear ribonucleoprotein PRP31	-	-	-	gi|802718753|ref|XP_012085347.1|/0/PREDICTED: U4/U6 small nuclear ribonucleoprotein Prp31 [Jatropha curcas]
107410426	120.23	132.043	132.227	134.193	132.317	144.14	130.063	118.17	151.97	142.857	K17086|1|0.0|1060|pper:PRUPE_ppa002736mg|transmembrane 9 superfamily member 2/4	GO:0031224//intrinsic component of membrane	-	-	gi|703115966|ref|XP_010101024.1|/0/Transmembrane 9 superfamily member 4 [Morus notabilis]
107428197	108.427	120.15	108.84	122.85	117.767	129.323	127.787	131.037	119.87	114.823	K18980|1|7e-107|388|pmum:103329868|2-methylene-furan-3-one reductase [EC:1.3.1.105]	-	-	-	gi|645249138|ref|XP_008230613.1|/3.4618e-106/PREDICTED: LOW QUALITY PROTEIN: 2-methylene-furan-3-one reductase-like [Prunus mume]
107431758	103.447	112.32	97.14	111.4	103.723	101.25	92.9267	97.75	85.2533	81.0367	K14497|1|0.0|757|pmum:103327665|protein phosphatase 2C [EC:3.1.3.16]	-	GO:0004721//phosphoprotein phosphatase activity	-	gi|703066410|ref|XP_010087703.1|/0/Protein phosphatase 2C 16 [Morus notabilis]
107415141	142.273	125.31	144.287	118.96	129.433	108.763	116.32	131.373	107.363	124.58	K14515|1|0.0|928|pxb:103958329|EIN3-binding F-box protein	-	-	-	gi|703061838|ref|XP_010086585.1|/0/hypothetical protein L484_002248 [Morus notabilis]
107416407	109.353	119.917	120.76	118.92	120.03	154.41	152.17	148.607	151.94	128.747	K02927|1|3e-68|259|cam:101496952|large subunit ribosomal protein L40e	GO:0043231//intracellular membrane-bounded organelle;GO:0030529//ribonucleoprotein complex	GO:0005198//structural molecule activity	GO:0010467//gene expression;GO:0032446//protein modification by small protein conjugation	gi|527206139|gb|EPS71799.1|/1.26482e-67/hypothetical protein M569_02961, partial [Genlisea aurea]
107407464	122.557	125.567	121.97	132.593	135.4	98.4967	121.797	124.73	118.2	107.993	K10523|1|0.0|646|sind:105165278|speckle-type POZ protein	-	-	-	gi|703126005|ref|XP_010103451.1|/0/BTB/POZ and MATH domain-containing protein 2 [Morus notabilis]
107426742	109.85	124.253	113.397	132.657	106.84	144.647	169.323	153.633	149.26	137.837	-	-	-	-	gi|731415432|ref|XP_010659552.1|/3.13327e-81/PREDICTED: uncharacterized protein LOC100251191 [Vitis vinifera]
107430538	139.493	125.563	123.287	130.19	150.327	101.867	102.12	106.333	97.2767	100.453	K20553|1|2e-34|147|osa:4334408|5'-3' exoribonuclease 4 [EC:3.1.13.-];K10352|5|1e-20|101|lja:Lj3g3v3639220.1|myosin heavy chain	-	-	-	gi|703095604|ref|XP_010095585.1|/1.13596e-152/hypothetical protein L484_007424 [Morus notabilis]
107416076	143.07	138.743	154.553	130.483	145.93	123.963	123.193	139.943	134.77	141.76	K11724|1|4e-67|257|smo:SELMODRAFT_406866|bromodomain testis-specific protein;K11721|2|7e-38|160|egu:105048172|bromodomain-containing protein 3	-	-	-	gi|645250350|ref|XP_008231170.1|/0/PREDICTED: transcription factor GTE8 [Prunus mume]
107434308	114.747	124.557	124.783	117.07	109.893	103.713	111.28	114.317	107.957	115.127	-	-	-	-	gi|763756507|gb|KJB23838.1|/8.53691e-28/hypothetical protein B456_004G117400 [Gossypium raimondii]
107431825	136.877	151.963	129.837	152.547	145.613	14.22	13.4767	12.4133	19.6233	16.05	K14323|1|6e-134|479|sly:101264103|protein CASC3	-	-	-	gi|731402517|ref|XP_010654695.1|/0/PREDICTED: epsin [Vitis vinifera]
107418311	144.523	143.983	154.433	122.857	126.653	176.343	174.547	148.167	171.287	186.823	-	-	-	-	gi|731407721|ref|XP_010656596.1|/1.12038e-99/PREDICTED: uncharacterized protein LOC100243222 isoform X1 [Vitis vinifera]
107429573	109.303	116.63	114.887	116.603	113.443	112.777	115.16	115.07	108.913	103.37	-	-	-	-	gi|703131498|ref|XP_010104893.1|/0/hypothetical protein L484_024094 [Morus notabilis]
107414454	191.597	165.917	168.843	153.747	191.257	214.137	200.397	202.353	206.03	216.047	K14486|1|9e-159|562|cic:CICLE_v10007286mg|auxin response factor	-	-	-	gi|703076881|ref|XP_010090447.1|/0/Auxin response factor 6 [Morus notabilis]
107434621	118.613	117.123	109.243	116.403	109.34	128.507	140.693	121.327	144.383	128.33	K13993|1|2e-47|189|tcc:TCM_017043|HSP20 family protein	-	-	-	gi|743938431|ref|XP_011013640.1|/3.57859e-47/PREDICTED: 18.1 kDa class I heat shock protein-like [Populus euphratica]
107430938	124.133	117.503	110.497	116.29	123.747	152.82	143.217	137.44	154.363	138.783	K13172|1|6e-64|246|pper:PRUPE_ppa001581mg|serine/arginine repetitive matrix protein 2	-	-	-	gi|694372507|ref|XP_009363582.1|/6.09347e-65/PREDICTED: dentin sialophosphoprotein-like isoform X2 [Pyrus x bretschneideri]
107434222	134.59	138.24	123.723	149.49	167.713	96.79	102.833	115.71	108.33	79.15	K13448|1|8e-105|382|vvi:100256640|calcium-binding protein CML	-	GO:0046872//metal ion binding	-	gi|225462035|ref|XP_002268527.1|/3.98959e-104/PREDICTED: probable calcium-binding protein CML21 isoform X2 [Vitis vinifera]
107422360	111.03	122.223	95.2367	155.133	112.267	160.56	159.59	141.11	160.567	143.953	K13899|1|1e-22|107|sita:101764085|cystatin-C	-	GO:0016787//hydrolase activity;GO:0004866//endopeptidase inhibitor activity	GO:0051346//negative regulation of hydrolase activity	gi|268321205|gb|ACZ02398.1|/3.53015e-39/latex cystatin [Hevea brasiliensis]
107423953	155.053	159.91	140.693	173.037	195.38	185.783	165.993	184.66	196.987	162.36	-	-	-	-	gi|645252077|ref|XP_008231958.1|/0/PREDICTED: uncharacterized protein LOC103331128 [Prunus mume]
107403949	129.457	122.427	126.99	123.067	107.18	143.617	136.043	134.777	130.09	139.96	K13195|1|6e-19|95.1|pop:POPTR_0004s16260g|cold-inducible RNA-binding protein;K13098|3|7e-17|88.2|sot:102588476|RNA-binding protein FUS	-	GO:0005488//binding	-	gi|645262944|ref|XP_008236997.1|/9.61789e-19/PREDICTED: glycine-rich RNA-binding protein GRP1A [Prunus mume]
107419327	116.04	124.44	120.907	127.593	143.423	119.953	133.033	156.17	164.197	133.933	K14972|1|2e-126|455|cic:CICLE_v10024717mg|PAX-interacting protein 1	-	-	-	gi|703101333|ref|XP_010097158.1|/2.72559e-127/hypothetical protein L484_025703 [Morus notabilis]
107434130	114.52	121.56	119.817	114.477	111.267	131.61	135.767	136.857	140.207	134.533	K13115|1|4e-148|525|pop:POPTR_0010s14040g|coiled-coil domain-containing protein 130	-	-	-	gi|743784126|ref|XP_011021544.1|/1.71735e-147/PREDICTED: coiled-coil domain-containing protein 130-like [Populus euphratica]
107412862	131.16	138.513	131.407	142.617	148.617	217.353	244.873	267.473	270.333	205.3	K12828|1|1e-06|55.5|mtr:MTR_2g009110|splicing factor 3B subunit 1	-	-	GO:0008152//metabolic process;GO:0009987//cellular process	gi|703159628|ref|XP_010112297.1|/1.60652e-88/Anamorsin-like protein [Morus notabilis]
107416265	121.233	123.767	117.177	127.463	130.137	127.133	144.927	138.71	139.69	118.693	K13448|1|3e-95|349|gra:105788343|calcium-binding protein CML	-	GO:0046872//metal ion binding	-	gi|823141664|ref|XP_012470654.1|/1.59144e-94/PREDICTED: probable calcium-binding protein CML49 [Gossypium raimondii]
107416386	174.353	151.67	167.29	135.703	156.443	164.903	151.267	155.63	141.513	155.31	K10405|1|3e-06|55.8|smo:SELMODRAFT_84710|kinesin family member C1	-	-	-	gi|703145713|ref|XP_010108605.1|/0/hypothetical protein L484_006336 [Morus notabilis]
107429971	124.243	120.403	117.407	112.713	111.727	115.897	116.29	106.413	120.797	107.61	K13210|1|0.0|728|pper:PRUPE_ppa001735mg|far upstream element-binding protein	-	-	-	gi|694382845|ref|XP_009367410.1|/0/PREDICTED: trithorax group protein osa isoform X2 [Pyrus x bretschneideri]
107428509	137.407	141.23	126.153	132.193	135.937	109.247	91.9933	96.2633	92.8167	121.343	-	-	-	-	gi|703116544|ref|XP_010101155.1|/0/hypothetical protein L484_016720 [Morus notabilis]
107406308	125.383	120.12	141.91	121.873	126.6	100.953	109.017	124.803	110.203	102.137	-	-	-	GO:0006810//transport;GO:0006810//transport	gi|225426757|ref|XP_002282540.1|/0/PREDICTED: SPX domain-containing membrane protein At4g22990 [Vitis vinifera]
107425938	126.557	120.77	129.753	117.547	112.277	259.927	286.44	272.6	280.073	234.163	-	GO:0044464	-	-	gi|802716497|ref|XP_012085023.1|/1.28086e-127/PREDICTED: ER membrane protein complex subunit 3-like [Jatropha curcas]
107425173	120.303	117.777	115.69	119.69	128.413	166.67	198.06	189.763	227.313	160.643	-	-	-	-	gi|703110378|ref|XP_010099571.1|/0/hypothetical protein L484_011577 [Morus notabilis]
107429264	129.883	122.93	125.143	122.81	140.14	132.66	147.933	167.55	174.777	138.303	K11968|1|4e-06|53.1|aly:ARALYDRAFT_358227|ariadne-1 [EC:2.3.2.27]	-	-	-	gi|802786340|ref|XP_012091651.1|/2.78712e-56/PREDICTED: protein yippee-like At5g53940 [Jatropha curcas]
107425164	111.57	118.657	109.863	113.197	112.543	90.27	102.867	108.593	99.0467	94.4433	K08235|1|5e-12|73.9|ats:F775_14067|xyloglucan:xyloglucosyl transferase [EC:2.4.1.207];K16219|2|4e-11|70.9|tcc:TCM_027003|protein N-terminal methyltransferase [EC:2.1.1.244]	-	-	-	gi|595805984|ref|XP_007202377.1|/6.95947e-158/hypothetical protein PRUPE_ppa009334mg [Prunus persica]
107422513	109.037	127.083	108.503	120.537	110.337	107.57	101.523	94.6767	100.473	102.527	-	-	-	-	gi|645249493|ref|XP_008230777.1|/6.24172e-87/PREDICTED: uncharacterized protein At5g19025 [Prunus mume]
107415810	125.123	118.09	119.43	108.633	106.44	136.99	135.517	126.787	127.357	141.043	K04487|1|0.0|791|csv:101218146|cysteine desulfurase [EC:2.8.1.7]	-	GO:0016783//sulfurtransferase activity;GO:0048037//cofactor binding	GO:0000096//sulfur amino acid metabolic process	gi|778718827|ref|XP_011657914.1|/0/PREDICTED: cysteine desulfurase, mitochondrial [Cucumis sativus]
107407925	114.103	115.483	114.607	117.02	107.703	170.597	158.397	142.54	156.767	162.7	K08956|1|0.0|1269|pper:PRUPE_ppa001491mg|AFG3 family protein [EC:3.4.24.-]	GO:0031224//intrinsic component of membrane	GO:0004175//endopeptidase activity;GO:0046914//transition metal ion binding;GO:0016462//pyrophosphatase activity;GO:0032559	GO:0009057//macromolecule catabolic process;GO:0019538//protein metabolic process	gi|703137673|ref|XP_010106514.1|/0/ATP-dependent zinc metalloprotease FTSH 10 [Morus notabilis]
107412931	121.473	137.197	127.69	146.413	130.187	40.2233	39.7733	39.3133	43.7167	43.2933	-	-	-	-	gi|703146575|ref|XP_010108835.1|/4.35854e-129/hypothetical protein L484_020571 [Morus notabilis]
107433631	96.5733	132.3	119.51	156.79	129.123	94.86	125.23	142.703	113.523	81.7833	-	-	-	GO:0050896//response to stimulus	gi|255556366|ref|XP_002519217.1|/5.38602e-68/PREDICTED: universal stress protein A-like protein [Ricinus communis]
107421221	144.853	131.76	137.17	136.12	140.88	171.223	166.267	159.52	175.273	180.343	K19476|1|9e-153|541|pmum:103336091|vacuolar protein sorting-associated protein IST1	-	-	-	gi|645263685|ref|XP_008237348.1|/4.72214e-152/PREDICTED: IST1 homolog [Prunus mume]
107412663	121.337	114.953	112.84	115.017	110.107	51.2333	52.3367	47.8267	47.2433	52.1633	K01230|1|0.0|988|vvi:100852827|mannosyl-oligosaccharide alpha-1,2-mannosidase [EC:3.2.1.113]	GO:0044464	GO:0046872//metal ion binding;GO:0015924//mannosyl-oligosaccharide mannosidase activity	-	gi|359483238|ref|XP_003632926.1|/0/PREDICTED: mannosyl-oligosaccharide 1,2-alpha-mannosidase MNS1 [Vitis vinifera]
107406839	128.777	124.973	125.963	118.627	116.88	108.03	84.3167	89.6167	83.2667	118.04	K00616|1|0.0|677|tcc:TCM_008318|transaldolase [EC:2.2.1.2]	GO:0044424	GO:0016744	GO:0006007//glucose catabolic process	gi|590691390|ref|XP_007043770.1|/0/Aldolase-type TIM barrel family protein isoform 1 [Theobroma cacao]
107435983	105.507	112.25	109.34	110.667	111.323	106.24	111.33	117.96	113.483	112.067	K00850|1|0.0|766|egr:104441179|6-phosphofructokinase 1 [EC:2.7.1.11]	-	-	-	gi|703098852|ref|XP_010096496.1|/0/6-phosphofructokinase 2 [Morus notabilis]
107430074	93.1067	108.743	113.187	123.52	93.1067	80.35	89.2333	81.9433	89.2833	78.84	K03239|1|4e-12|73.2|bvg:104900389|translation initiation factor eIF-2B subunit alpha	-	-	-	gi|703101581|ref|XP_010097226.1|/1.61435e-81/hypothetical protein L484_025775 [Morus notabilis]
107404480	146.73	132.877	147.853	129.187	138.01	243.96	231.82	250.71	250.15	233.307	K17294|1|8e-55|215|ppp:PHYPADRAFT_142394|tetraspanin-4;K17345|2|1e-36|155|smo:SELMODRAFT_231326|tetraspanin-5	GO:0031224//intrinsic component of membrane	-	-	gi|225427187|ref|XP_002278741.1|/1.76514e-119/PREDICTED: protein TORNADO 2 [Vitis vinifera]
107419940	120.383	121.68	111.347	123.477	120.183	110.057	115.227	111.507	111.117	107.657	-	-	-	-	gi|255539370|ref|XP_002510750.1|/1.20814e-108/PREDICTED: uncharacterized protein LOC8269963 [Ricinus communis]
107410715	136.097	127.507	137.367	134.157	137.833	131.773	128.86	121.183	126.15	145.197	-	-	-	-	gi|590624671|ref|XP_007025668.1|/2.15307e-145/CBS domain-containing protein [Theobroma cacao]
107414999	138.303	124.86	130.713	124.66	118.07	158.483	159.863	158.45	151.563	160.273	K15223|1|2e-111|404|pper:PRUPE_ppa008138mg|upstream activation factor subunit UAF30	-	-	-	gi|595863140|ref|XP_007211527.1|/8.91329e-111/hypothetical protein PRUPE_ppa008138mg [Prunus persica]
107433214	153.343	151.707	166.583	133.377	163.61	174.9	165.24	164	189.79	198.04	K17471|1|0.0|823|jcu:105639262|sulfate transporter 3	GO:0016020//membrane	GO:0005215//transporter activity	GO:0006810//transport	gi|703070691|ref|XP_010088848.1|/0/putative sulfate transporter 3.5 [Morus notabilis]
107416244	115.473	109.403	118.36	109.21	130.597	206.253	225.78	247.353	246.563	232.833	K00276|1|0.0|1429|pmum:103337929|primary-amine oxidase [EC:1.4.3.21]	-	GO:0046914//transition metal ion binding;GO:0016641//oxidoreductase activity, acting on the CH-NH2 group of donors, oxygen as acceptor;GO:0048037//cofactor binding	GO:0006807//nitrogen compound metabolic process	gi|645267976|ref|XP_008239321.1|/0/PREDICTED: copper amine oxidase 1-like [Prunus mume]
107429958	129.23	123.7	126.267	116.047	126.053	139.74	131.56	141.833	151.53	152.283	K18749|1|8e-125|449|pmum:103341419|protein LSM14	-	-	-	gi|645276160|ref|XP_008243155.1|/1.1142e-124/PREDICTED: protein decapping 5 isoform X2 [Prunus mume]
107429853	118.467	118.547	120.227	122.59	117.983	135.323	132.22	132.463	133.683	142.903	K14270|1|0.0|664|pmum:103337296|aminotransferase	-	GO:0003824//catalytic activity	-	gi|645266593|ref|XP_008238682.1|/0/PREDICTED: probable aminotransferase ACS10 [Prunus mume]
107414079	143.673	130.757	144.237	116.693	136.303	163.97	150.75	159.93	134.173	178.343	K14493|1|5e-171|602|pop:POPTR_0002s22840g|gibberellin receptor GID1 [EC:3.-.-.-]	-	GO:0004871//signal transducer activity;GO:0003824//catalytic activity;GO:0004871//signal transducer activity;GO:0003824//catalytic activity	-	gi|224068739|ref|XP_002302813.1|/1.19811e-176/hypothetical protein POPTR_0002s22840g [Populus trichocarpa]
107428149	123.71	125.853	124.617	130.807	125.377	134.367	136.137	129.927	138.137	124.64	-	-	-	-	gi|645255491|ref|XP_008233525.1|/0/PREDICTED: dentin sialophosphoprotein [Prunus mume]
107407538	139.95	121.147	124.887	122.103	127.56	135.39	126.483	116.287	134.637	147.053	K04733|1|2e-22|108|vvi:100852482|interleukin-1 receptor-associated kinase 4 [EC:2.7.11.1]	-	-	-	gi|703081844|ref|XP_010091797.1|/9.79511e-97/hypothetical protein L484_015865 [Morus notabilis]
107413028	126.487	128.497	120.773	127.717	128.17	164.46	163.477	161.93	174.357	163.987	K01251|1|0.0|915|rcu:8286890|adenosylhomocysteinase [EC:3.3.1.1]	GO:0044424	GO:0016802	GO:0044237//cellular metabolic process	gi|667671866|gb|AIG62150.1|/0/S-adenosyl-L-homocysteine hydrolase [Populus tomentosa]
107427381	110.463	125.93	114.24	115.503	119.777	53.2033	49.2033	55.1533	57.3467	57.4067	K16628|1|3e-13|78.2|vcn:VOLCADRAFT_87558|collagen, type VII, alpha;K11984|2|2e-10|68.6|pda:103719394|U4/U6.U5 tri-snRNP-associated protein 1;K13155|3|3e-09|64.7|mtr:MTR_7g082150|U11/U12 small nuclear ribonucleoprotein 35 kDa protein;K12735|4|7e-09|63.5|atr:18443146|peptidyl-prolyl cis-trans isomerase-like 4 [EC:5.2.1.8];K12811|5|2e-08|62.4|vvi:100262258|ATP-dependent RNA helicase DDX46/PRP5 [EC:3…	-	-	-	gi|595803105|ref|XP_007201961.1|/5.3033e-143/hypothetical protein PRUPE_ppa004686mg [Prunus persica]
107421455	149.81	134.43	139.267	127.68	134.903	104.76	107.827	113.473	99.0167	104.077	-	-	-	-	gi|694387281|ref|XP_009369400.1|/7.31871e-43/PREDICTED: transcription factor MYB1R1 [Pyrus x bretschneideri]
107413589	92.4233	99.9933	97.0767	108.373	77.67	83.4533	71.71	68.96	71.4567	71.8	K12471|1|4e-139|497|pmum:103322507|epsin	-	-	-	gi|645231986|ref|XP_008222654.1|/3.93701e-136/PREDICTED: LOW QUALITY PROTEIN: clathrin interactor EPSIN 2-like [Prunus mume]
107416366	124.25	127.16	121.203	129.093	130.637	141.79	133.237	137.673	142.517	133.627	-	-	-	-	gi|645219506|ref|XP_008236140.1|/0/PREDICTED: uncharacterized protein At1g04910 isoform X2 [Prunus mume]
107428215	99.14	102.81	102.233	106.66	107.38	111.867	111.64	102.147	118.317	97.2633	K05747|1|4e-10|68.2|vvi:104882322|Wiskott-Aldrich syndrome protein	-	-	-	gi|645274890|ref|XP_008242553.1|/0/PREDICTED: ninja-family protein mc410 [Prunus mume]
107421020	113.887	110.063	109.873	124.23	118.29	51.4	41.69	42.3067	42.7633	39.7067	K18417|1|0.0|726|pper:PRUPE_ppa006353mg|ERI1 exoribonuclease 2 [EC:3.1.-.-]	-	-	-	gi|596049198|ref|XP_007220468.1|/0/hypothetical protein PRUPE_ppa006353mg [Prunus persica]
107418698	127.56	138.387	128.66	145.513	142.253	140.177	170.26	168.7	159.177	142.757	K08332|1|3e-141|503|vvi:100241519|	-	-	-	gi|703147326|ref|XP_010109024.1|/1.77444e-143/U-box domain-containing protein 4 [Morus notabilis]
107422720	108.73	109.31	106.153	106.313	94.4467	120.4	108.99	107.83	111.667	113.567	K12863|1|5e-74|278|rcu:8286884|protein CWC15	-	-	-	gi|255563594|ref|XP_002522799.1|/2.70521e-73/PREDICTED: protein CWC15 homolog [Ricinus communis]
107434857	115.097	118.233	119.737	120.647	126.55	103.62	113.077	120.843	120.137	116.143	K16055|1|0.0|1581|rcu:8275177|trehalose 6-phosphate synthase/phosphatase [EC:2.4.1.15 3.1.3.12]	-	GO:0019203//carbohydrate phosphatase activity;GO:0035251//UDP-glucosyltransferase activity;GO:0019203//carbohydrate phosphatase activity;GO:0035251//UDP-glucosyltransferase activity;GO:0019203//carbohydrate phosphatase activity;GO:0035251//UDP-glucosyltransferase activity	GO:0005991//trehalose metabolic process;GO:0005991//trehalose metabolic process;GO:0005991//trehalose metabolic process	gi|255562498|ref|XP_002522255.1|/0/PREDICTED: probable alpha,alpha-trehalose-phosphate synthase [UDP-forming] 7 [Ricinus communis]
107407956	131.333	114.663	143.893	193.053	145.53	221.903	237.553	218.143	283.94	296.3	K03671|1|7e-40|166|ppp:PHYPADRAFT_48042|thioredoxin 1	-	-	-	gi|645270403|ref|XP_008240443.1|/7.2367e-93/PREDICTED: thioredoxin-like 1-1, chloroplastic isoform X2 [Prunus mume]
107405964	131.333	114.663	143.893	193.053	145.53	221.903	237.553	218.143	283.94	296.3	K18660|1|0.0|814|pmum:103327893|malonyl-CoA/methylmalonyl-CoA synthetase [EC:6.2.1.-]	-	-	-	gi|380042380|gb|AFD33354.1|/0/acyl-activating enzyme 10 [Cannabis sativa]
107406566	131.333	114.663	143.893	193.053	145.53	221.903	237.553	218.143	283.94	296.3	K06630|1|4e-98|358|pmum:103334262|14-3-3 protein epsilon	-	GO:0005515//protein binding	-	gi|595828871|ref|XP_007205764.1|/1.90789e-97/hypothetical protein PRUPE_ppa010331mg [Prunus persica]
107407844	131.333	114.663	143.893	193.053	145.53	221.903	237.553	218.143	283.94	296.3	-	GO:0031224//intrinsic component of membrane;GO:0043231//intracellular membrane-bounded organelle	GO:0005488//binding	GO:0015031//protein transport	gi|694320711|ref|XP_009351534.1|/3.16068e-63/PREDICTED: uncharacterized protein LOC103943064 [Pyrus x bretschneideri]
107407770	131.333	114.663	143.893	193.053	145.53	221.903	237.553	218.143	283.94	296.3	K00383|1|7e-92|337|mdm:103443500|glutathione reductase (NADPH) [EC:1.8.1.7]	GO:0044424	GO:0050662//coenzyme binding;GO:0003824//catalytic activity;GO:0000166//nucleotide binding	GO:0006790//sulfur compound metabolic process;GO:0019725//cellular homeostasis	gi|657977368|ref|XP_008380593.1|/3.53512e-91/PREDICTED: glutathione reductase, cytosolic [Malus domestica]
107407781	131.333	114.663	143.893	193.053	145.53	221.903	237.553	218.143	283.94	296.3	K08341|1|1e-58|226|egr:104444408|GABA(A) receptor-associated protein	-	GO:0004871//signal transducer activity;GO:0004871//signal transducer activity;GO:0004871//signal transducer activity;GO:0004871//signal transducer activity;GO:0004871//signal transducer activity	-	gi|702341137|ref|XP_010056366.1|/7.76446e-58/PREDICTED: autophagy-related protein 8f-like [Eucalyptus grandis]
107413126	152.053	146.713	149.017	155.307	167.49	165.59	181.31	180.17	197.277	175.74	K09495|1|0.0|1045|vvi:100264926|T-complex protein 1 subunit gamma	GO:0044424	GO:0005515//protein binding;GO:0032559	GO:0044267//cellular protein metabolic process	gi|147784740|emb|CAN74796.1|/0/hypothetical protein VITISV_000290 [Vitis vinifera]
107411604	107.363	102.147	103.377	104.23	109.483	102.693	114.68	121.44	133.217	117.567	K10881|1|3e-16|85.1|gmx:100500106|26 proteasome complex subunit DSS1	-	-	-	gi|356516686|ref|XP_003527024.1|/1.24052e-15/PREDICTED: probable 26S proteasome complex subunit sem1-2 [Glycine max]
107431952	111.2	116.303	112.243	118.99	117.1	115.11	118.13	119.343	125.737	106.57	K12135|1|6e-06|53.9|thj:104802991|zinc finger protein CONSTANS	-	-	-	gi|703096527|ref|XP_010095868.1|/4.51693e-38/Putative zinc finger protein [Morus notabilis]
107416277	137.597	125.603	128.233	124.193	132.003	115.603	126.95	123.903	126.073	123.18	K09287|1|2e-13|79.7|eus:EUTSA_v10010019mg|RAV-like factor	GO:0043231//intracellular membrane-bounded organelle;GO:0043231//intracellular membrane-bounded organelle	GO:0046914//transition metal ion binding;GO:0003676//nucleic acid binding;GO:0046914//transition metal ion binding;GO:0003676//nucleic acid binding;GO:0005488//binding	GO:0006351//transcription, DNA-templated;GO:0006351//transcription, DNA-templated	gi|645221414|ref|XP_008244875.1|/0/PREDICTED: B3 domain-containing transcription repressor VAL2 isoform X3 [Prunus mume]
107417780	132.99	122.17	125.703	109.56	128.393	110.243	109.56	118.043	100.663	113	K14794|1|5e-70|267|aly:ARALYDRAFT_321151|ribosomal RNA-processing protein 12	-	-	-	gi|595967085|ref|XP_007217245.1|/0/hypothetical protein PRUPE_ppa003638mg [Prunus persica]
107404805	156.5	131.037	143.883	145	138.92	211.65	173.173	152.98	168.38	178.807	K00819|1|0.0|778|pmum:103325146|ornithine--oxo-acid transaminase [EC:2.6.1.13]	-	GO:0048037//cofactor binding;GO:0008483//transaminase activity	-	gi|645238072|ref|XP_008225506.1|/0/PREDICTED: ornithine aminotransferase, mitochondrial [Prunus mume]
107404928	102.103	117.237	108.433	125.253	130.33	107.543	125.583	125.85	133.59	105.733	K00417|1|4e-44|179|nnu:104595322|ubiquinol-cytochrome c reductase subunit 7	-	GO:0015078//hydrogen ion transmembrane transporter activity	GO:0022904//respiratory electron transport chain	gi|324331821|gb|ADY38691.1|/7.85169e-47/ubiquinol-cytochrome C reductase complex [Camellia sinensis]
107412025	132.417	118.5	118.653	114.59	108.18	138.09	128.893	121.39	129	120.78	K17616|1|4e-64|246|vvi:100262484|CTD small phosphatase-like protein 2 [EC:3.1.3.-];K01228|5|1e-28|128|pmum:103322055|mannosyl-oligosaccharide glucosidase [EC:3.2.1.106]	-	-	-	gi|657995087|ref|XP_008389863.1|/8.01707e-74/PREDICTED: REF/SRPP-like protein At1g67360 [Malus domestica]
107412718	138.877	127.217	138.13	135.16	143.697	101.2	98.66	113.9	99.4467	111.797	K08272|1|2e-06|56.6|adu:107494807|calcium binding protein 39;K11517|2|7e-06|55.1|gmx:100799037|(S)-2-hydroxy-acid oxidase [EC:1.1.3.15]	-	-	-	gi|703129127|ref|XP_010104289.1|/0/Transcriptional corepressor SEUSS [Morus notabilis]
107421379	138.287	129.203	140.7	135.827	145.697	134.05	131.593	136.5	138.693	131.803	K00162|1|3e-88|327|ats:F775_31434|pyruvate dehydrogenase E1 component beta subunit [EC:1.2.4.1]	-	-	-	gi|645250116|ref|XP_008231059.1|/0/PREDICTED: uncharacterized protein At2g33490 isoform X2 [Prunus mume]
107411264	124.49	116.03	124.327	115.673	110.347	131.683	160.723	157.527	172.797	143.303	K03511|1|8e-25|116|apro:F751_1873|DNA polymerase kappa [EC:2.7.7.7];K19938|2|3e-21|105|mis:MICPUN_109021|rabphilin-3A;K19907|3|2e-14|82.0|lja:Lj0g3v0289109.1|synaptotagmin-7;K01652|5|9e-14|80.1|sly:101253806|acetolactate synthase I/II/III large subunit [EC:2.2.1.6]	-	-	-	gi|720034756|ref|XP_010266820.1|/0/PREDICTED: synaptotagmin-2-like [Nelumbo nucifera]
107428478	120.49	117.223	125.227	132.343	144.983	98.2067	108.96	133.013	118.777	102.23	K16302|1|3e-68|261|rcu:8266776|metal transporter CNNM	-	-	-	gi|590717694|ref|XP_007050667.1|/2.86769e-87/Uncharacterized protein TCM_004437 [Theobroma cacao]
107406790	181.69	139.767	159.81	137.503	155.947	153.26	137.15	140.703	130.927	134.587	K08472|1|2e-26|122|cam:101495828|mlo protein	-	-	-	gi|596143398|ref|XP_007222590.1|/0/hypothetical protein PRUPE_ppa004148mg [Prunus persica]
107414571	108.407	121.383	102.263	124.603	148.707	122.59	142.797	138.663	139.497	124.697	K10631|1|2e-06|54.7|cic:CICLE_v10005542mg|E3 ubiquitin-protein ligase Topors [EC:2.3.2.27]	-	-	-	gi|590584842|ref|XP_007015289.1|/1.18039e-72/RING/U-box superfamily protein isoform 1 [Theobroma cacao]
107434989	139.323	123.023	122.733	122.677	130.8	116.573	122.123	105.06	116.45	129.24	K02905|1|6e-25|114|cmo:103497798|large subunit ribosomal protein L29e	GO:0030529//ribonucleoprotein complex	GO:0005198//structural molecule activity	GO:0010467//gene expression	gi|695074436|ref|XP_009384420.1|/1.24502e-24/PREDICTED: 60S ribosomal protein L29-1-like [Musa acuminata subsp. malaccensis]
107426870	109.617	110.793	112.783	112.203	108.813	122.067	128.993	120.62	108.483	115.17	K01184|1|5e-08|60.5|egr:104416134|polygalacturonase [EC:3.2.1.15]	-	GO:0048037//cofactor binding	GO:0008152//metabolic process	gi|255538116|ref|XP_002510123.1|/1.027e-166/PREDICTED: 3-oxo-Delta(4,5)-steroid 5-beta-reductase [Ricinus communis]
107423387	180.673	160.31	160.72	153.003	173.713	209.283	197.937	204.837	198.947	212.023	K13425|1|1e-24|115|lja:Lj1g3v2776620.3|WRKY transcription factor 22	-	GO:0003677//DNA binding;GO:0001071//nucleic acid binding transcription factor activity;GO:0003677//DNA binding;GO:0001071//nucleic acid binding transcription factor activity	GO:0010467//gene expression;GO:0010467//gene expression	gi|645259339|ref|XP_008235315.1|/4.28374e-144/PREDICTED: probable WRKY transcription factor 21 [Prunus mume]
107411127	130.913	126.56	126.507	124.66	126.57	143.637	135.693	130.563	137.747	141.513	-	-	-	-	gi|703085037|ref|XP_010092630.1|/0/hypothetical protein L484_006392 [Morus notabilis]
107430372	105.353	118.703	89.63	128.327	103.957	30.83	29.42	32.97	38.5867	24.6633	K01191|1|2e-78|294|pxb:103958275|alpha-mannosidase [EC:3.2.1.24]	-	-	-	gi|703083237|ref|XP_010092163.1|/2.98945e-101/hypothetical protein L484_007923 [Morus notabilis]
107409971	114.17	116.16	110.143	125.713	113.163	152.267	170.323	145.79	142.993	129.78	K01805|1|0.0|858|pmum:103323455|xylose isomerase [EC:5.3.1.5]	-	-	-	gi|645234141|ref|XP_008223675.1|/0/PREDICTED: xylose isomerase [Prunus mume]
107430263	121.81	124.693	115.17	120.82	120.843	137.39	134.13	129.67	132.753	132.367	K13025|1|0.0|758|cmo:103500360|ATP-dependent RNA helicase [EC:3.6.4.13]	-	GO:0032559;GO:0042623//ATPase activity, coupled	-	gi|703159563|ref|XP_010112281.1|/0/DEAD-box ATP-dependent RNA helicase 2 [Morus notabilis]
107411657	109.79	115.387	116.04	120.76	103.447	97.81	111.223	105.103	97.8067	87.8167	K12881|1|3e-61|237|mdm:103405819|THO complex subunit 4	-	GO:0005488//binding	-	gi|703147199|ref|XP_010108991.1|/1.34784e-61/RNA and export factor-binding protein 2 [Morus notabilis]
107424331	105.073	118.1	104.59	119.513	108.403	66.49	65.86	71.3967	65.1767	45.42	-	-	GO:0046914//transition metal ion binding;GO:0051540	GO:0031163	gi|703070370|ref|XP_010088769.1|/6.97528e-107/NifU-like protein 4 [Morus notabilis]
107430436	139.02	129.827	128.66	142.11	135.533	150.14	148.453	128.697	126.79	140.867	K18848|1|6e-106|385|pxb:103939372|indole-3-acetate O-methyltransferase [EC:2.1.1.278]	-	-	-	gi|703066953|ref|XP_010087841.1|/3.43241e-113/putative S-adenosylmethionine-dependent methyltransferase [Morus notabilis]
107420146	102.28	110.117	106.443	105.487	99.4167	114.87	122.707	130.827	123.06	121.663	K12613|1|2e-123|443|tcc:TCM_043141|mRNA-decapping enzyme subunit 2 [EC:3.6.1.62]	-	GO:0005488//binding	-	gi|590565022|ref|XP_007009832.1|/1.14662e-122/Decapping 2 isoform 1 [Theobroma cacao]
107432490	111.037	117.44	111.837	112.413	110.567	111.07	111.877	119.65	109.667	105.773	K11294|1|8e-70|266|vvi:100262769|nucleolin	-	-	-	gi|731371010|ref|XP_010648407.1|/4.64841e-69/PREDICTED: nucleolin 1 isoform X3 [Vitis vinifera]
107425402	108.357	115.48	116.193	112.277	104.763	117.97	129.473	125.03	123.017	123.713	K02149|1|1e-122|440|tcc:TCM_001812|V-type H+-transporting ATPase subunit D	GO:0016469//proton-transporting two-sector ATPase complex	GO:0019829//cation-transporting ATPase activity	GO:0015988//energy coupled proton transmembrane transport, against electrochemical gradient	gi|590710312|ref|XP_007048793.1|/6.18297e-122/ATP synthase subunit d, putative isoform 1 [Theobroma cacao]
107409964	145.027	135.957	145.05	135.907	143.033	192.227	196.443	203.27	194.027	206.137	-	-	-	-	gi|225445591|ref|XP_002285400.1|/1.17603e-95/PREDICTED: uncharacterized protein LOC100250952 [Vitis vinifera]
107432059	111.843	111.807	110.85	107.843	98.8233	114.517	102.657	97.3733	104.327	108.94	-	-	-	-	gi|645225473|ref|XP_008219596.1|/0/PREDICTED: uncharacterized protein LOC103319783 [Prunus mume]
107426557	99.34	97.2933	92.1667	91.0467	82.57	47.4333	49.4	49.3467	56.75	51.76	K09494|1|0.0|979|cmo:103498633|T-complex protein 1 subunit beta	GO:0044424	GO:0005515//protein binding;GO:0032559	GO:0044267//cellular protein metabolic process	gi|659071379|ref|XP_008459520.1|/0/PREDICTED: T-complex protein 1 subunit beta [Cucumis melo]
107408356	114.397	105.51	118.283	113.83	113.073	75.01	85.19	87.94	77.7467	85.4233	K08272|1|6e-173|608|tcc:TCM_030374|calcium binding protein 39	-	-	-	gi|659127280|ref|XP_008463622.1|/3.69069e-173/PREDICTED: putative MO25-like protein At5g47540 isoform X2 [Cucumis melo]
107421745	139.167	129.3	134.737	108.367	120.203	165.48	155.953	137.603	146.447	180.29	K12741|1|4e-115|416|pmum:103324939|heterogeneous nuclear ribonucleoprotein A1/A3	-	-	-	gi|645237587|ref|XP_008225274.1|/3.02573e-114/PREDICTED: UBP1-associated protein 2C-like [Prunus mume]
107417554	103.76	113.557	106.383	115.007	99.8767	112.243	89.08	83.8933	97.52	105.597	-	-	-	-	gi|703068640|ref|XP_010088289.1|/9.27721e-25/Indole-3-acetic acid-induced protein ARG2 [Morus notabilis]
107422699	117.66	121.457	130.827	122.627	149.787	181.063	175.11	187.153	165.647	170.747	-	-	-	-	gi|703068640|ref|XP_010088289.1|/9.27721e-25/Indole-3-acetic acid-induced protein ARG2 [Morus notabilis]
107424307	125.107	111.377	154.763	109.453	148.83	109.507	115.563	121.76	118.42	111.157	-	-	-	-	gi|703068640|ref|XP_010088289.1|/9.27721e-25/Indole-3-acetic acid-induced protein ARG2 [Morus notabilis]
107424689	109.643	113.623	105.42	118.197	107.03	142.397	138.977	148.247	153.967	134.807	-	-	-	-	gi|703068640|ref|XP_010088289.1|/9.27721e-25/Indole-3-acetic acid-induced protein ARG2 [Morus notabilis]
107418190	117.167	110.833	107.37	110.707	86.3333	152.5	115.523	103.823	111.767	137.347	-	-	-	-	gi|703068640|ref|XP_010088289.1|/9.27721e-25/Indole-3-acetic acid-induced protein ARG2 [Morus notabilis]
107414841	117.867	113.507	133.303	127.727	131.053	111.047	120.843	148.523	122.53	104.05	-	-	-	-	gi|703068640|ref|XP_010088289.1|/9.27721e-25/Indole-3-acetic acid-induced protein ARG2 [Morus notabilis]
107404475	119.067	107.737	101.627	110.21	96.6	112.58	105.833	101.127	102.437	83.23	K02962|1|3e-61|235|cmo:103496520|small subunit ribosomal protein S17e	GO:0030529//ribonucleoprotein complex	GO:0005198//structural molecule activity	GO:0010467//gene expression	gi|703147344|ref|XP_010109028.1|/6.45981e-62/40S ribosomal protein S17-4 [Morus notabilis]
107422451	107.377	111.827	107.5	106.237	104.6	82.39	86.39	92.6667	86.57	77.8567	K20889|1|0.0|687|csv:101220842|probable glucuronoxylan glucuronosyltransferase IRX7 [EC2.4.1.-]	GO:0044464	-	-	gi|703157862|ref|XP_010111837.1|/0/putative glucuronoxylan glucuronosyltransferase IRX7 [Morus notabilis]
107418309	113.557	113.427	121.027	109.037	112.3	123.94	150.463	137.067	140.74	139.983	K02936|1|5e-110|398|jcu:105649737|large subunit ribosomal protein L7Ae	GO:0030529//ribonucleoprotein complex	-	GO:0022613//ribonucleoprotein complex biogenesis	gi|802787210|ref|XP_012091869.1|/2.49152e-109/PREDICTED: 60S ribosomal protein L7a-like [Jatropha curcas]
107422867	147.063	135.93	134.273	141.417	148.447	159.877	159.97	164.887	160.31	160.023	K16900|1|0.0|1019|cic:CICLE_v10014388mg|two pore calcium channel protein, plant	-	-	-	gi|567909985|ref|XP_006447306.1|/0/hypothetical protein CICLE_v10014388mg [Citrus clementina]
107411440	127.437	118.457	115.127	121.997	123.357	184.703	194.95	197.593	199.333	186.723	K11593|1|6e-23|110|sbi:SORBI_02g032885|eukaryotic translation initiation factor 2C	-	-	-	gi|802705941|ref|XP_012084137.1|/0/PREDICTED: alkaline/neutral invertase A, mitochondrial [Jatropha curcas]
107428503	128.757	113.45	123.263	119.843	136.98	116.563	127.063	128.653	126.243	116.583	K04733|1|9e-138|493|ats:F775_15305|interleukin-1 receptor-associated kinase 4 [EC:2.7.11.1];K18999|4|7e-08|61.6|fve:101299247|RNA polymerase II C-terminal domain phosphatase-like 3/4 [EC:3.1.3.16]	-	-	-	gi|645224211|ref|XP_008219001.1|/0/PREDICTED: multiple C2 and transmembrane domain-containing protein 2 [Prunus mume]
107431837	117.98	101.897	129.107	114.457	150.207	81.2667	62.1567	68.32	63.8067	69.1367	K07870|1|0.0|1039|pmum:103344644|Ras homolog gene family, member T1	GO:0031966//mitochondrial membrane;GO:0031966//mitochondrial membrane	GO:0046872//metal ion binding;GO:0032561//guanyl ribonucleotide binding;GO:0003824//catalytic activity;GO:0046872//metal ion binding;GO:0032561//guanyl ribonucleotide binding;GO:0003824//catalytic activity	GO:0035556//intracellular signal transduction;GO:0034643//establishment of mitochondrion localization, microtubule-mediated;GO:0035556//intracellular signal transduction;GO:0034643//establishment of mitochondrion localization, microtubule-mediated	gi|703080944|ref|XP_010091557.1|/0/Mitochondrial Rho GTPase 1 [Morus notabilis]
107415205	108.343	106.797	99.3933	125.383	111.4	132.537	118.383	100.38	108.637	114.587	K03926|1|7e-66|251|pmum:103319609|periplasmic divalent cation tolerance protein	-	-	GO:0010035//response to inorganic substance	gi|645225026|ref|XP_008219389.1|/3.68912e-65/PREDICTED: protein CutA, chloroplastic [Prunus mume]
107427688	114.16	111.797	120.007	108.65	104.803	108.993	107.65	106.087	102.123	103.78	K14494|1|3e-63|244|pop:POPTR_0005s14540g|DELLA protein	-	-	-	gi|595935962|ref|XP_007215518.1|/0/hypothetical protein PRUPE_ppa003702mg [Prunus persica]
107435536	97.9433	100.53	91.49	110.48	91.2133	64.5	57.04	61.3533	64.0967	66.4533	-	-	-	-	gi|703161932|ref|XP_010112922.1|/1.46521e-170/Glutelin type-B 5 [Morus notabilis]
107421262	128.077	130.25	133.17	122.417	137.343	72.2533	88.66	84.1933	76.5433	65.8433	K15400|1|1e-06|54.7|brp:108871183|omega-hydroxypalmitate O-feruloyl transferase [EC:2.3.1.188]	-	GO:0043169//cation binding;GO:0016791//phosphatase activity	-	gi|703100699|ref|XP_010096988.1|/9.58169e-122/Bifunctional purple acid phosphatase 26 [Morus notabilis]
107416841	100.157	105.837	87.7333	107.323	102.3	101.167	104.033	105.38	110.63	99.5567	K02975|1|7e-32|137|nnu:104586441|small subunit ribosomal protein S25e	GO:0030529//ribonucleoprotein complex	-	-	gi|719996260|ref|XP_010254770.1|/3.44848e-31/PREDICTED: 40S ribosomal protein S25-2-like [Nelumbo nucifera]
107416800	122.3	110.28	136.903	123.167	131.207	107.617	132.647	128.303	117.573	120.727	K03539|1|3e-16|87.0|egu:105046161|ribonuclease P/MRP protein subunit RPP1 [EC:3.1.26.5]	-	-	-	gi|703114869|ref|XP_010100762.1|/1.03731e-107/Zinc finger protein CONSTANS-LIKE 5 [Morus notabilis]
107411023	101.843	109.607	101.3	115.163	108.697	114.57	106.917	104.04	120.823	97.48	K13199|1|6e-17|88.2|nnu:104610505|plasminogen activator inhibitor 1 RNA-binding protein	-	-	-	gi|720062304|ref|XP_010275458.1|/3.03352e-16/PREDICTED: plasminogen activator inhibitor 1 RNA-binding protein [Nelumbo nucifera]
107433340	118.467	122.04	113.64	126.297	116.557	135.153	137.697	127.71	134.637	123.563	K02888|1|3e-82|307|aly:ARALYDRAFT_328625|large subunit ribosomal protein L21;K13424|2|2e-46|188|obr:102712589|WRKY transcription factor 33	-	-	-	gi|595816674|ref|XP_007204099.1|/6.55218e-172/hypothetical protein PRUPE_ppa004042mg [Prunus persica]
107426019	119.11	117.88	118.717	118.92	114.47	134.46	133.31	128.197	137.337	127.56	-	-	-	-	-
107411261	124.597	113.13	138.473	108.59	105.39	141.35	123.717	132.247	134.78	159.09	K12881|1|1e-52|208|vvi:100257081|THO complex subunit 4	-	-	-	gi|703085581|ref|XP_010092777.1|/3.4384e-54/RNA and export factor-binding protein 2 [Morus notabilis]
107431116	98.2333	102.607	89.7633	103.4	88.5667	158.143	133.44	123.42	154.4	132.527	K17046|1|4e-112|407|pper:PRUPE_ppa003409mg|protein DEK	-	-	-	gi|703069255|ref|XP_010088453.1|/5.34715e-118/hypothetical protein L484_018225 [Morus notabilis]
107433659	82.7333	97.6167	88.01	96.4833	73.63	75.0267	71.1433	75.6533	70.0933	73.94	K20628|1|8e-30|132|ats:F775_29364|expansin	-	-	GO:0000003//reproduction	gi|703131304|ref|XP_010104849.1|/2.2852e-96/Expansin-like protein [Morus notabilis]
107428785	117.327	107.217	105.58	112.313	96.7167	109.857	83.65	77.09	85.3633	97.0333	K17470|1|9e-127|453|pper:PRUPE_ppa002542mg|sulfate transporter 1, high-affinity	GO:0031224//intrinsic component of membrane	GO:0015291//secondary active transmembrane transporter activity	GO:0015698//inorganic anion transport	gi|596286791|ref|XP_007225673.1|/4.73108e-126/hypothetical protein PRUPE_ppa002542mg [Prunus persica]
107410759	95.1267	110.67	96.3867	109.773	104.01	111.34	131.757	123.387	153.833	116.21	K08066|1|1e-104|380|pper:PRUPE_ppa009720mg|nuclear transcription factor Y, gamma	GO:0043231//intracellular membrane-bounded organelle;GO:0043231//intracellular membrane-bounded organelle;GO:0043231//intracellular membrane-bounded organelle;GO:0043231//intracellular membrane-bounded organelle;GO:0043231//intracellular membrane-bounded organelle;GO:0043231//intracellular membrane-bounded organelle	GO:0003677//DNA binding;GO:0003677//DNA binding;GO:0003677//DNA binding;GO:0003677//DNA binding;GO:0003677//DNA binding;GO:0003677//DNA binding	-	gi|595864504|ref|XP_007211785.1|/7.72526e-104/hypothetical protein PRUPE_ppa009720mg [Prunus persica]
107426342	92.3967	99.0933	102.73	88.3433	89.4533	95.7933	108.137	105.873	103.99	98.4267	K00232|1|0.0|1210|nnu:104598456|acyl-CoA oxidase [EC:1.3.3.6]	GO:0042579//microbody	GO:0050662//coenzyme binding;GO:0016634;GO:0015002//heme-copper terminal oxidase activity	GO:0009062//fatty acid catabolic process	gi|720009091|ref|XP_010258829.1|/0/PREDICTED: peroxisomal acyl-coenzyme A oxidase 1-like [Nelumbo nucifera]
107426162	118.24	112.88	124.277	109.477	114.957	98.8933	99.3267	101.173	107.883	99.11	K14963|1|9e-120|433|egr:104439198|COMPASS component SWD3	-	GO:0005488//binding	-	gi|460380415|ref|XP_004235952.1|/0/PREDICTED: topless-related protein 4 isoform X1 [Solanum lycopersicum]
107407681	83.5867	95.26	82.9467	82.8733	87.1933	100.923	74.6433	75.3167	67.5133	89.03	K20884|1|4e-14|80.5|vvi:100253969|riboflavin kinase / FMN hydrolase [EC:2.7.1.26 3.1.3.102]	-	GO:0003824//catalytic activity	-	gi|703152775|ref|XP_010110509.1|/3.27908e-120/Phosphorylated carbohydrates phosphatase [Morus notabilis]
107435038	117.853	106.207	115.49	112.56	101.443	89.2933	90.5233	86.4533	79.0567	93.1533	-	-	-	-	gi|645228379|ref|XP_008220967.1|/1.6758e-39/PREDICTED: non-specific lipid-transfer protein 4 [Prunus mume]
107429806	126.16	159.61	166.507	137.513	206.597	319.607	310.24	267.78	346.937	383.067	K03257|1|0.0|792|pop:POPTR_0003s04150g|translation initiation factor 4A	-	GO:0032559;GO:0042623//ATPase activity, coupled	-	gi|224073500|ref|XP_002304104.1|/0/translation initiation factor 4A family protein [Populus trichocarpa]
107411161	118.523	99.5367	116.913	83.76	112.193	90.1233	113.433	106.987	82.5533	94.94	K03152|1|3e-174|612|pper:PRUPE_ppa005820mg|4-methyl-5(b-hydroxyethyl)-thiazole monophosphate biosynthesis	-	-	-	gi|595863681|ref|XP_007211633.1|/1.63802e-173/hypothetical protein PRUPE_ppa005820mg [Prunus persica]
107404778	198.22	156.717	169.833	154.713	211.067	231.083	234.92	249.613	229.19	251.157	K12875|1|0.0|790|pmum:103343246|apoptotic chromatin condensation inducer in the nucleus	-	-	-	gi|703111748|ref|XP_010099932.1|/0/Apoptotic chromatin condensation inducer in the nucleus [Morus notabilis]
107434747	106.79	105.627	104.897	101.347	100.7	97.8633	98.2233	91.33	103.767	105.057	K02865|1|3e-101|369|sind:105170015|large subunit ribosomal protein L10Ae	GO:0030529//ribonucleoprotein complex	GO:0003676//nucleic acid binding;GO:0005198//structural molecule activity	GO:0010467//gene expression	gi|703127118|ref|XP_010103750.1|/5.46254e-102/60S ribosomal protein L10a-1 [Morus notabilis]
107430237	132.37	115.06	136.907	109.103	120.077	191.76	179.28	183.07	190.28	198.69	K18655|1|0.0|709|egr:104425932|ATP-dependent RNA helicase DDX19/DBP5 [EC:3.6.4.13]	-	-	-	gi|703107871|ref|XP_010098856.1|/0/DEAD-box ATP-dependent RNA helicase 38 [Morus notabilis]
107420113	109.543	107.067	118.127	105.937	103.64	121.63	129.283	130.217	124.623	123.143	-	-	-	-	gi|703115107|ref|XP_010100818.1|/1.24094e-46/hypothetical protein L484_015849 [Morus notabilis]
107426335	103.807	110.643	102.987	111.97	107.313	150.007	155.54	172.03	159.803	124.133	K11838|1|0.0|2030|vvi:100252573|ubiquitin carboxyl-terminal hydrolase 7 [EC:3.4.19.12]	-	GO:0016790//thiolester hydrolase activity;GO:0016790//thiolester hydrolase activity;GO:0016790//thiolester hydrolase activity	GO:0019941//modification-dependent protein catabolic process;GO:0019941//modification-dependent protein catabolic process;GO:0019941//modification-dependent protein catabolic process	gi|703127942|ref|XP_010103972.1|/0/Ubiquitin carboxyl-terminal hydrolase 12 [Morus notabilis]
107405893	99.6967	103.417	112.407	103.323	117.94	197.457	244.41	266.033	212.09	199.29	K11252|1|2e-44|179|bna:106437471|histone H2B	GO:0000785//chromatin;GO:0009536//plastid;GO:0031981//nuclear lumen	GO:0003676//nucleic acid binding	GO:0034728//nucleosome organization	gi|685285892|ref|XP_009133865.1|/1.16745e-43/PREDICTED: histone H2B.3 [Brassica rapa]
107403406	128.42	118.553	128.103	111.87	121.827	75.2233	91.8867	73.91	68.35	71.65	K13199|1|3e-59|230|pper:PRUPE_ppa007410mg|plasminogen activator inhibitor 1 RNA-binding protein	-	-	-	gi|596001314|ref|XP_007218155.1|/1.59152e-58/hypothetical protein PRUPE_ppa007410mg [Prunus persica]
107405483	118.333	119.943	114.59	118.31	127.413	138.457	131.48	144.547	129.44	146.68	-	-	-	-	gi|703068325|ref|XP_010088207.1|/0/hypothetical protein L484_012487 [Morus notabilis]
107424489	95.0433	104.057	96.9167	97.0033	87.4633	107.277	103.583	116.45	107.68	105.117	K01757|1|2e-16|88.6|bna:106379467|strictosidine synthase [EC:4.3.3.2]	-	-	-	gi|645273639|ref|XP_008241973.1|/3.56775e-147/PREDICTED: protein YLS2-like [Prunus mume]
107404366	95.8967	99.34	100.58	105.573	83.4733	98.17	89.4333	83.0133	90.17	97.5067	K11724|1|1e-55|219|smo:SELMODRAFT_406866|bromodomain testis-specific protein;K11721|2|1e-37|160|egu:105048172|bromodomain-containing protein 3	-	-	-	gi|703132622|ref|XP_010105169.1|/0/Transcription factor GTE10 [Morus notabilis]
107415551	117.62	115.273	98.75	111.057	117.11	121.757	101.013	94.9567	111.553	119.96	K19366|1|1e-55|218|fve:101311428|spartin	-	-	-	gi|764525950|ref|XP_011457935.1|/7.41718e-55/PREDICTED: uncharacterized protein LOC101311428 [Fragaria vesca subsp. vesca]
107428838	131.48	130.037	118.473	129.663	125.783	183.743	191.863	175.347	185.513	162.673	K03147|1|0.0|1233|tcc:TCM_041663|phosphomethylpyrimidine synthase [EC:4.1.99.17]	-	-	-	gi|590588272|ref|XP_007016165.1|/0/ThiaminC isoform 4 [Theobroma cacao]
107426858	160.587	122.573	149.527	128.817	131.34	116.38	108.067	112.433	100.643	124.24	K09419|1|3e-162|573|pper:PRUPE_ppa004559mg|heat shock transcription factor, other eukaryote	-	-	-	gi|595864774|ref|XP_007211834.1|/5.64717e-131/hypothetical protein PRUPE_ppa004559mg [Prunus persica]
107411057	122.533	115.567	119.963	116.163	114.613	114.183	105.42	104.837	105.53	126.977	K12832|1|1e-45|183|cmo:103484426|splicing factor 3B subunit 5	-	-	-	gi|449433720|ref|XP_004134645.1|/6.33099e-45/PREDICTED: uncharacterized protein At4g14342 [Cucumis sativus]
107403934	103.42	106.657	101.237	110.347	93.73	82.09	77.61	65.8067	78.7333	70.8167	K04564|1|4e-108|392|pmum:103340723|superoxide dismutase, Fe-Mn family [EC:1.15.1.1]	GO:0044429//mitochondrial part	GO:0016209//antioxidant activity;GO:0043169//cation binding;GO:0003824//catalytic activity	GO:0006801//superoxide metabolic process	gi|341604891|gb|AEK82129.1|/4.54997e-108/mitochondrial manganese superoxide dismutase [Datisca glomerata]
107425465	115.507	111.303	115.677	112.653	102.6	107.2	116.803	118.35	97.45	110.833	K09419|1|1e-98|361|fve:101304412|heat shock transcription factor, other eukaryote	-	-	-	gi|470101946|ref|XP_004287427.1|/7.85727e-98/PREDICTED: heat stress transcription factor C-1 [Fragaria vesca subsp. vesca]
107421336	85.81	95.72	95.52	93.7333	73.5867	80.24	77.6233	81.0967	73.4067	80.0533	-	-	-	-	gi|645234191|ref|XP_008223699.1|/1.61346e-43/PREDICTED: uncharacterized protein LOC103323479 [Prunus mume]
107410266	107.4	110.96	111.627	115.11	113.397	78.64	82.25	86.4967	77.7233	77.33	K03231|1|8e-99|363|mtr:MTR_1g101870|elongation factor 1-alpha;K13254|2|6e-59|231|cmo:103483336|spastin [EC:3.6.4.3]	-	GO:0032559;GO:0042623//ATPase activity, coupled;GO:0032559;GO:0016462//pyrophosphatase activity	-	gi|595859261|ref|XP_007210914.1|/0/hypothetical protein PRUPE_ppa000404mg [Prunus persica]
107415755	129.517	120.73	127.763	117.307	136.87	166.783	177.053	179.193	158.317	162.587	K18681|1|1e-20|103|csl:COCSUDRAFT_60817|DIS3-like exonuclease 1 [EC:3.1.13.-]	-	-	-	gi|595791947|ref|XP_007199722.1|/0/hypothetical protein PRUPE_ppa002360mg [Prunus persica]
107430324	129.623	116.013	123.373	113.78	125.953	167.13	171.417	173.107	186.587	174.103	K04733|1|3e-75|284|ats:F775_09772|interleukin-1 receptor-associated kinase 4 [EC:2.7.11.1];K07936|2|1e-09|66.6|zma:103637360|GTP-binding nuclear protein Ran	-	-	-	gi|596143243|ref|XP_007222587.1|/0/hypothetical protein PRUPE_ppa004917mg [Prunus persica]
107416186	136.717	111.583	119.69	110.01	100.993	172.03	156.173	147.413	131.757	159.187	K05681|1|1e-53|214|apro:F751_4082|ATP-binding cassette, subfamily G (WHITE), member 2	GO:0044464	GO:0042626//ATPase activity, coupled to transmembrane movement of substances;GO:0015604//organic phosphonate transmembrane transporter activity;GO:0032559	GO:0009207	gi|645226088|ref|XP_008219877.1|/0/PREDICTED: pleiotropic drug resistance protein 1-like isoform X1 [Prunus mume]
107412296	97.9833	104.163	116.713	105.18	106.017	98.8533	113.883	98.66	104.547	101.27	K17086|1|0.0|1153|cam:101493652|transmembrane 9 superfamily member 2/4	-	-	-	gi|703161806|ref|XP_010112888.1|/0/Transmembrane 9 superfamily member 4 [Morus notabilis]
107418938	126.333	120.85	120.577	128.37	126.227	136.92	131.173	119.79	113.017	108.36	K08064|1|2e-129|464|pmum:103326841|nuclear transcription factor Y, alpha	-	-	-	gi|703121538|ref|XP_010102352.1|/8.82688e-135/Nuclear transcription factor Y subunit A-1 [Morus notabilis]
107414598	102.89	102.34	106.217	96.5433	92.2167	100.52	84.1233	82.2333	87.47	105.793	K08909|1|9e-124|444|pmum:103329103|light-harvesting complex I chlorophyll a/b binding protein 3	GO:0009536//plastid	-	GO:0006091//generation of precursor metabolites and energy	gi|645247262|ref|XP_008229753.1|/4.74746e-123/PREDICTED: chlorophyll a-b binding protein 8, chloroplastic [Prunus mume]
107417668	109.077	109.68	88.55	95.96	97.0133	98.31	104.8	107.557	92.5733	107.837	K00382|1|0.0|832|gra:105796931|dihydrolipoamide dehydrogenase [EC:1.8.1.4]	GO:0044424	GO:0016668//oxidoreductase activity, acting on a sulfur group of donors, NAD(P) as acceptor;GO:0050662//coenzyme binding	GO:0008152//metabolic process;GO:0019725//cellular homeostasis	gi|211906492|gb|ACJ11739.1|/0/dihydrolipoamide dehydrogenase [Gossypium hirsutum]
107425213	110.983	107.877	111.373	115.977	115.97	127.297	124.27	122.097	127.07	119.093	K11320|1|0.0|2669|pper:PRUPE_ppa000063mg|E1A-binding protein p400 [EC:3.6.4.-]	-	-	-	gi|595911096|ref|XP_007214350.1|/0/hypothetical protein PRUPE_ppa000063mg [Prunus persica]
107407915	131.067	129.857	145.837	134.54	132.513	163.153	194.5	196.173	187.063	153.29	K03231|1|1e-82|308|cam:105852306|elongation factor 1-alpha	-	-	-	gi|645262113|ref|XP_008236617.1|/8.08091e-147/PREDICTED: polyadenylate-binding protein RBP47-like isoform X1 [Prunus mume]
107435640	124.093	120.58	116.257	123.747	123.737	47.2333	44.7467	51.5467	45.9633	44.8467	K03283|1|0.0|1154|rcu:8279580|heat shock 70kDa protein 1/8	-	GO:0016628//oxidoreductase activity, acting on the CH-CH group of donors, NAD or NADP as acceptor;GO:0032559	GO:0008152//metabolic process;GO:0050896//response to stimulus	gi|255573627|ref|XP_002527736.1|/0/PREDICTED: heat shock cognate 70 kDa protein 2 [Ricinus communis]
107431965	95.22	98.2067	88.3367	97.41	89.0567	80.81	79.15	78.7533	77.74	78.1267	K10592|1|0.0|5311|pper:PRUPE_ppa000008mg|E3 ubiquitin-protein ligase HUWE1 [EC:2.3.2.26]	-	-	-	gi|595842384|ref|XP_007208408.1|/0/hypothetical protein PRUPE_ppa000008mg [Prunus persica]
107409868	121.197	116.087	108.137	109.927	101.65	125.46	105.6	101.133	116.47	127.963	-	-	-	-	gi|645229955|ref|XP_008221703.1|/1.56343e-180/PREDICTED: uncharacterized protein LOC103321649 [Prunus mume]
107428036	105.373	104.167	107.727	98.2867	94.8067	130.96	117.97	118.387	112.27	128.533	K03695|1|7e-150|533|cam:101503259|ATP-dependent Clp protease ATP-binding subunit ClpB	-	-	-	gi|645216393|ref|XP_008220906.1|/0/PREDICTED: uncharacterized protein LOC103320945 [Prunus mume]
107429246	121.967	115.257	119.693	128.243	135.49	130.64	105.177	104.36	112.783	128.693	K13171|1|5e-108|394|vvi:100246732|serine/arginine repetitive matrix protein 1	-	-	-	gi|297746028|emb|CBI16084.3|/6.09277e-106/unnamed protein product [Vitis vinifera]
107409033	103.603	110.357	106.323	101.2	95.7233	64.3233	69.92	71.1133	77.7367	74.6533	K10666|1|2e-120|433|pper:PRUPE_ppa011052mg|E3 ubiquitin-protein ligase RNF5 [EC:2.3.2.27]	-	GO:0046914//transition metal ion binding;GO:0046914//transition metal ion binding;GO:0046914//transition metal ion binding	-	gi|703109658|ref|XP_010099355.1|/1.27368e-121/RING finger protein 5 [Morus notabilis]
107432016	167.48	142.247	147.467	132.97	202.457	165.47	163.093	144.97	142.073	128.837	K11666|1|0.0|731|pper:PRUPE_ppa003322mg|INO80 complex subunit B	-	-	-	gi|595796653|ref|XP_007201181.1|/0/hypothetical protein PRUPE_ppa003322mg [Prunus persica]
107417364	118.687	114.167	125.387	111.73	119.407	93.0033	81.0333	104.41	103.013	104.043	K05391|1|0.0|1163|vvi:100246671|cyclic nucleotide gated channel, other eukaryote	GO:0031224//intrinsic component of membrane;GO:0031224//intrinsic component of membrane;GO:0031224//intrinsic component of membrane	GO:0015075//ion transmembrane transporter activity;GO:0015075//ion transmembrane transporter activity;GO:0015075//ion transmembrane transporter activity	GO:0006810//transport;GO:0006810//transport;GO:0006810//transport	gi|641840542|gb|KDO59462.1|/0/hypothetical protein CISIN_1g004711mg [Citrus sinensis]
107428721	123.553	114.297	124.327	112.297	118.437	139.017	131.81	128.343	147.893	148.003	K14376|1|0.0|1122|vvi:100263460|poly(A) polymerase [EC:2.7.7.19]	-	-	-	gi|731402279|ref|XP_010654615.1|/0/PREDICTED: nuclear poly(A) polymerase 4-like isoform X2 [Vitis vinifera]
107423551	108.913	98.5167	125.41	93.8833	84.0767	53.07	30.04	29.8633	17.01	64.27	-	-	-	-	gi|225461345|ref|XP_002284622.1|/8.38509e-31/PREDICTED: uncharacterized protein LOC100241874 [Vitis vinifera]
107420925	90.5067	93.2667	104.04	96.3	85.2867	103.653	110.907	113.35	101.5	108.427	-	-	-	-	gi|659075818|ref|XP_008438347.1|/6.73485e-09/PREDICTED: translation machinery-associated protein 7 homolog [Cucumis melo]
107404545	94.4633	101.777	97.16	93.22	89.5833	101.56	108.923	109.227	99.4667	100.307	K11982|1|3e-35|150|nnu:104597576|E3 ubiquitin-protein ligase RNF115/126 [EC:2.3.2.27]	-	-	-	gi|565345744|ref|XP_006339950.1|/1.61977e-47/PREDICTED: E3 ubiquitin-protein ligase RING1-like [Solanum tuberosum]
107426661	132.94	119.213	143.553	121.257	157.27	110.207	139.87	154.297	142.137	125.577	K20721|1|3e-86|320|jcu:105645735|reticulon-1	-	-	-	gi|743843491|ref|XP_011026963.1|/3.69535e-87/PREDICTED: reticulon-like protein B2 [Populus euphratica]
107406892	99.6567	104.91	99.5467	116.753	116.76	122.42	125.36	127.297	121.973	125.003	K02940|1|3e-100|365|cmo:103482923|large subunit ribosomal protein L9e	GO:0030529//ribonucleoprotein complex;GO:0030529//ribonucleoprotein complex	GO:0003723//RNA binding;GO:0005198//structural molecule activity;GO:0003723//RNA binding;GO:0005198//structural molecule activity	GO:0010467//gene expression;GO:0010467//gene expression	gi|659074316|ref|XP_008437538.1|/1.44427e-99/PREDICTED: 60S ribosomal protein L9 [Cucumis melo]
107405810	117.92	115.1	102.513	105.987	130.583	71.4367	72.54	73.9867	92.4367	79.0733	K13210|1|0.0|682|pmum:103320536|far upstream element-binding protein	-	-	-	gi|703101047|ref|XP_010097084.1|/0/Far upstream element-binding protein 2 [Morus notabilis]
107423041	88.5267	97.7067	93.7967	102.113	88.6633	79.7667	77.2133	81.2433	80.0467	77.4433	K00695|1|0.0|1455|tcc:TCM_004698|sucrose synthase [EC:2.4.1.13]	-	GO:0035251//UDP-glucosyltransferase activity	GO:0005984//disaccharide metabolic process	gi|590719181|ref|XP_007050984.1|/0/Sucrose synthase 3 isoform 1 [Theobroma cacao]
107431414	103.493	104.697	111.007	103.34	104.527	89.7667	89.85	91.4533	89.25	95.9933	K07428|1|0.0|687|pxb:103931570|cytochrome P450 family 4 subfamily X [EC:1.14.14.1];K07426|2|0.0|669|cam:101499206|cytochrome P450 family 4 subfamily B polypeptide 1 [EC:1.14.14.1]	-	-	-	gi|645239614|ref|XP_008226211.1|/0/PREDICTED: cytochrome P450 CYP72A219-like [Prunus mume]
107427873	103.83	127.21	120.89	133.827	164.86	124.717	185.023	229.44	214.803	143.23	K12885|1|2e-56|223|vvi:100261508|heterogeneous nuclear ribonucleoprotein G	-	-	-	gi|703126216|ref|XP_010103519.1|/3.8957e-75/Glycine-rich RNA-binding, abscisic acid-inducible protein [Morus notabilis]
107427497	126.87	112.947	124.637	104.05	113.64	96.1933	93.7367	103.04	94.6833	86.1733	K11091|1|8e-06|52.8|aip:107645641|U1 small nuclear ribonucleoprotein A	-	GO:0005488//binding	-	gi|596004344|ref|XP_007218305.1|/8.92087e-109/hypothetical protein PRUPE_ppa010843mg [Prunus persica]
107411014	93.0833	102.203	95.7067	103.74	82.1433	108.393	102.13	96.6667	100.243	100.173	K08235|1|2e-151|536|pper:PRUPE_ppa008275mg|xyloglucan:xyloglucosyl transferase [EC:2.4.1.207]	GO:0005576//extracellular region;GO:0030312//external encapsulating structure	GO:0016798//hydrolase activity, acting on glycosyl bonds;GO:0016758//transferase activity, transferring hexosyl groups	GO:0044042//glucan metabolic process	gi|703134074|ref|XP_010105548.1|/1.27434e-151/putative xyloglucan endotransglucosylase/hydrolase protein 27 [Morus notabilis]
107426809	109.517	110.01	102.53	114.437	106.673	111.223	113.53	103.34	108.573	97.0933	K09291|1|0.0|2320|pper:PRUPE_ppa000061mg|nucleoprotein TPR	-	-	-	gi|595886149|ref|XP_007213286.1|/0/hypothetical protein PRUPE_ppa000061mg [Prunus persica]
107411503	100.72	106.693	96.45	114.993	106.463	86.82	82.7733	77.4767	83.7933	74.63	K20353|1|0.0|1756|pmum:103337159|COPII coat assembly protein SEC16	-	-	-	gi|645266258|ref|XP_008238533.1|/0/PREDICTED: uncharacterized protein LOC103337159 [Prunus mume]
107431549	114.273	96.7567	108.66	107.497	108.03	167.91	133.153	129.78	119.46	164.907	K10364|1|1e-143|438|pper:PRUPE_ppa009158mg|capping protein (actin filament) muscle Z-line, alpha	GO:0015629//actin cytoskeleton	GO:0008092//cytoskeletal protein binding	GO:0007010//cytoskeleton organization	gi|595826776|ref|XP_007205627.1|/6.09583e-143/hypothetical protein PRUPE_ppa009158mg [Prunus persica]
107411596	92.9933	98.8833	96.5533	100.993	92.83	51.2067	55.1933	62.0933	57.59	53.4	K10573|1|2e-36|153|pop:POPTR_0015s07520g|ubiquitin-conjugating enzyme E2 A [EC:2.3.2.23]	-	-	-	gi|700196714|gb|KGN51891.1|/1.84641e-38/hypothetical protein Csa_5G604360 [Cucumis sativus]
107412610	98.9467	103.903	102.55	105.29	119.09	93.3767	112.827	124.63	114.597	94.9133	K03941|1|3e-100|365|tcc:TCM_006890|NADH dehydrogenase (ubiquinone) Fe-S protein 8 [EC:1.6.5.3 1.6.99.3]	GO:0044464	GO:0046914//transition metal ion binding;GO:0051536//iron-sulfur cluster binding;GO:0016651//oxidoreductase activity, acting on NAD(P)H	GO:0006091//generation of precursor metabolites and energy	gi|590685786|ref|XP_007042195.1|/1.67456e-99/Alpha-helical ferredoxin [Theobroma cacao]
107433192	137.737	114.557	135.723	113.407	129.53	130.053	158.223	167.977	134.4	162.153	K11252|1|1e-40|167|pda:103696608|histone H2B	GO:0000785//chromatin;GO:0043231//intracellular membrane-bounded organelle	GO:0003676//nucleic acid binding	GO:0034728//nucleosome organization	gi|1000939635|ref|XP_015583254.1|/6.66966e-40/PREDICTED: histone H2B [Ricinus communis]
107410735	107.527	104.023	125.163	113.143	115.03	99.0767	126.073	117.337	98.2667	120.687	K09503|1|7e-47|187|gra:105793098|DnaJ homolog subfamily A member 2	-	GO:0005515//protein binding	-	gi|823123794|ref|XP_012477483.1|/3.54177e-46/PREDICTED: dnaJ protein homolog [Gossypium raimondii]
107406232	146.35	136.653	131.197	137.76	155.12	141.693	144.793	141.007	156.507	154.187	K06158|1|8e-57|223|gsl:Gasu_15030|ATP-binding cassette, subfamily F, member 3;K06185|2|2e-56|222|cre:CHLREDRAFT_132213|ATP-binding cassette, subfamily F, member 2	-	-	-	gi|595836198|ref|XP_007207208.1|/0/hypothetical protein PRUPE_ppa002106mg [Prunus persica]
107420504	88.6633	95.75	92.12	94.05	85.5733	91.4633	101.957	102.607	104.07	84.98	K10592|1|0.0|5582|pmum:103319469|E3 ubiquitin-protein ligase HUWE1 [EC:2.3.2.26]	-	-	-	gi|645224695|ref|XP_008219234.1|/0/PREDICTED: E3 ubiquitin-protein ligase UPL2-like [Prunus mume]
107435169	91.18	95.9633	92.1767	103.463	95.7333	119.24	123.227	127.65	142.96	127.36	K19043|1|1e-135|484|pper:PRUPE_ppa006952mg|E3 ubiquitin-protein ligase RHF [EC:2.3.2.27]	-	-	-	gi|595824946|ref|XP_007205324.1|/6.58992e-135/hypothetical protein PRUPE_ppa006952mg [Prunus persica]
107424333	116.523	109.003	113.157	103.213	102.447	100.163	86.9167	82.1567	78.5367	99.7633	-	GO:0031224//intrinsic component of membrane	-	-	gi|802752961|ref|XP_012088378.1|/1.65371e-93/PREDICTED: cleft lip and palate transmembrane protein 1 homolog [Jatropha curcas]
107423405	117.183	114.483	121.25	117.03	126.747	125.29	134.28	139.567	131.83	130.18	K07408|1|5e-171|602|mdm:103453590|cytochrome P450 family 1 subfamily A polypeptide 1 [EC:1.14.14.1]	-	-	-	gi|657947698|ref|XP_008391365.1|/2.78357e-170/PREDICTED: cytochrome P450 71A25-like [Malus domestica]
107418102	134.453	108.38	99.7867	110.007	88.8033	145.807	90.36	76.2167	91.6133	114.387	K14165|1|2e-139|497|pper:PRUPE_ppa008400mg|atypical dual specificity phosphatase [EC:3.1.3.16 3.1.3.48]	-	-	-	gi|703131339|ref|XP_010104857.1|/9.42548e-143/Protein-tyrosine phosphatase mitochondrial 1-like protein [Morus notabilis]
107405696	134.223	129.393	133.957	132.993	147.893	145.21	141.85	137.433	152.497	130.913	K00963|1|0.0|800|jcu:105636149|UTP--glucose-1-phosphate uridylyltransferase [EC:2.7.7.9]	GO:0044424	GO:0051748//UTP-monosaccharide-1-phosphate uridylyltransferase activity	-	gi|802613768|ref|XP_012074723.1|/0/PREDICTED: UTP--glucose-1-phosphate uridylyltransferase [Jatropha curcas]
107434724	124.66	111.273	109.647	115.983	117.227	118.393	116.423	119.82	122.92	105.473	K16052|1|2e-180|634|pper:PRUPE_ppa003749mg|MscS family membrane protein	-	-	-	gi|703163753|ref|XP_010113430.1|/0/Mechanosensitive ion channel protein 2 [Morus notabilis]
107430654	106.433	105.75	100.743	101.88	106.02	93.28	95.35	86.47	97.4733	105.51	K07889|1|2e-89|330|mdm:103446058|Ras-related protein Rab-5C	-	-	-	gi|590621789|ref|XP_007024869.1|/1.11538e-90/Ras-related small GTP-binding family protein isoform 2 [Theobroma cacao]
107424846	112.103	100.207	108.77	96.3333	82.4533	88.3333	50.9033	76.8767	57.4767	82.1333	K12581|1|7e-15|82.8|bna:106383523|CCR4-NOT transcription complex subunit 7/8;K01054|2|2e-13|77.8|bna:106399005|acylglycerol lipase [EC:3.1.1.23];K13126|3|7e-09|62.8|fve:101312606|polyadenylate-binding protein	-	GO:0003676//nucleic acid binding	-	gi|596198216|ref|XP_007223645.1|/8.11532e-112/hypothetical protein PRUPE_ppa010222mg [Prunus persica]
107410041	136.333	116.757	137.663	114.453	139.18	168.807	153.16	165.227	158.803	173.16	K12133|1|1e-27|126|gmx:780540|MYB-related transcription factor LHY	-	-	-	gi|695917204|ref|NP_001289226.1|/2.4702e-111/protein REVEILLE 7-like [Pyrus x bretschneideri]
107435307	120.087	113.83	126.963	124.65	121.977	120.437	122.403	120.073	101.647	115.473	K13617|1|8e-153|459|gra:105769978|protein phosphatase methylesterase 1 [EC:3.1.1.89]	-	GO:0016788//hydrolase activity, acting on ester bonds;GO:0016788//hydrolase activity, acting on ester bonds	-	gi|590602926|ref|XP_007019874.1|/2.77815e-154/Phosphatase methylesterase 1 isoform 2 [Theobroma cacao]
107426707	85.3367	97.6167	90.7167	102.663	94.62	88.84	87.8867	87.7533	99.4	91.16	-	-	-	-	gi|703101571|ref|XP_010097223.1|/5.40732e-117/hypothetical protein L484_025772 [Morus notabilis]
107403961	88.4767	93.58	90.3633	92.5633	77.6433	73.2967	80.5967	73.99	88.05	77.02	K05609|1|8e-113|407|pxb:103958582|ubiquitin carboxyl-terminal hydrolase L3 [EC:3.4.19.12]	GO:0044464	GO:0016790//thiolester hydrolase activity	GO:0019941//modification-dependent protein catabolic process	gi|694313977|ref|XP_009369132.1|/4.03248e-112/PREDICTED: ubiquitin carboxyl-terminal hydrolase isozyme L3-like [Pyrus x bretschneideri]
107416875	116.47	105.837	119.677	118.033	133.307	154.82	178.893	207.22	209.93	182.273	-	-	-	GO:0006163//purine nucleotide metabolic process;GO:0006163//purine nucleotide metabolic process	gi|595793135|ref|XP_007200316.1|/0/hypothetical protein PRUPE_ppa001188mg [Prunus persica]
107423910	110.427	106.657	101.703	111.457	109.133	76.41	62.7467	47.7567	78.2567	46.6133	K15304|1|8e-99|362|rcu:8277222|Ran-binding protein 3	-	-	-	gi|255574554|ref|XP_002528188.1|/4.09061e-98/PREDICTED: nuclear pore complex protein NUP50A [Ricinus communis]
107412326	82.46	96.1467	93.55	102.297	83.07	75.31	81.6967	80.2033	77.19	73.4167	-	-	-	-	gi|567872481|ref|XP_006428830.1|/2.12919e-61/hypothetical protein CICLE_v10012548mg [Citrus clementina]
107405039	96.19	98.12	80.3733	87.5	90.02	85.2033	87.7767	85.4333	105.95	79.8	K03539|1|3e-16|87.0|egu:105046161|ribonuclease P/MRP protein subunit RPP1 [EC:3.1.26.5]	-	-	-	gi|703114869|ref|XP_010100762.1|/1.0985e-125/Zinc finger protein CONSTANS-LIKE 5 [Morus notabilis]
107412343	108.477	107.187	98.71	105.657	99.9167	101.3	102.707	100.077	105.517	101.637	-	-	-	-	gi|823158187|ref|XP_012478961.1|/2.34821e-16/PREDICTED: uncharacterized protein LOC105794361 [Gossypium raimondii]
107419611	95.2333	106.517	93.6867	111.16	116.07	84.84	99.48	105.167	104.537	75.8867	K07390|1|4e-27|124|pop:POPTR_0014s13760g|monothiol glutaredoxin	-	GO:0015036//disulfide oxidoreductase activity;GO:0015036//disulfide oxidoreductase activity	GO:0019725//cellular homeostasis;GO:0019725//cellular homeostasis	gi|645237180|ref|XP_008225087.1|/0/PREDICTED: monothiol glutaredoxin-S17 [Prunus mume]
107424193	151.297	126.607	154.297	123.857	158.41	166.923	161.867	176.467	152.253	134.263	K13162|1|0.0|813|pmum:103330024|poly(rC)-binding protein 2/3/4	-	-	-	gi|645249517|ref|XP_008230788.1|/0/PREDICTED: KH domain-containing protein At4g18375 isoform X3 [Prunus mume]
107426341	115.873	110.08	114.5	116.147	134.91	102.413	108.987	113.973	118.663	112.323	-	-	-	-	gi|657990504|ref|XP_008387475.1|/0/PREDICTED: uncharacterized protein LOC103449926 [Malus domestica]
107428887	132.95	130.22	147.337	129.803	146.487	113.557	182.293	146.59	134.93	121.02	K00799|1|2e-68|259|egr:104449775|glutathione S-transferase [EC:2.5.1.18]	-	GO:0016765//transferase activity, transferring alkyl or aryl (other than methyl) groups	-	gi|702374966|ref|XP_010062340.1|/8.73494e-68/PREDICTED: microsomal glutathione S-transferase 3 [Eucalyptus grandis]
107420470	106.987	98.43	95.5933	94.5133	86.3267	107.963	93.6533	84.5833	95.0133	97.6867	K02977|1|1e-71|270|cit:102610115|small subunit ribosomal protein S27Ae	GO:0030529//ribonucleoprotein complex	GO:0005198//structural molecule activity	GO:0010467//gene expression	gi|568869646|ref|XP_006488031.1|/7.30608e-71/PREDICTED: ubiquitin-40S ribosomal protein S27a-like [Citrus sinensis]
107425065	103.927	106.127	105.49	105.363	107.46	102.03	107.79	100.203	117.403	90.8233	K12472|1|1e-15|88.2|bvg:104885038|epidermal growth factor receptor substrate 15;K19720|4|7e-06|55.5|mis:MICPUN_63967|collagen, type III, alpha	-	-	-	gi|703122211|ref|XP_010102521.1|/0/hypothetical protein L484_014577 [Morus notabilis]
107404563	81.8267	85.93	82.46	86.8833	68.9133	83.8533	84.3167	75.11	76.8367	77.0167	K00830|1|0.0|771|gra:105783672|alanine-glyoxylate transaminase / serine-glyoxylate transaminase / serine-pyruvate transaminase [EC:2.6.1.44 2.6.1.45 2.6.1.51]	-	GO:0048037//cofactor binding;GO:0008483//transaminase activity;GO:0048037//cofactor binding;GO:0008483//transaminase activity	-	gi|823263904|ref|XP_012464708.1|/0/PREDICTED: serine--glyoxylate aminotransferase [Gossypium raimondii]
107426915	95.2333	100.89	96.4967	96.85	88.8233	117.643	105.22	104.383	105.617	113.05	-	-	-	-	gi|951036347|ref|XP_014516587.1|/1.69363e-26/PREDICTED: remorin-like [Vigna radiata var. radiata]
107427590	108.113	106.937	104.613	107.323	112.377	142.17	152.94	156.407	146.993	137.617	K12885|1|7e-79|295|nnu:104604541|heterogeneous nuclear ribonucleoprotein G	-	GO:0046872//metal ion binding;GO:0046872//metal ion binding	-	gi|703107641|ref|XP_010098799.1|/2.88092e-80/Glycine-rich RNA-binding, abscisic acid-inducible protein [Morus notabilis]
107431532	85.2933	93.6033	89.4367	98.7567	91.21	78.1967	81.73	90.1333	82.09	82.0033	-	-	-	-	gi|595801223|ref|XP_007201792.1|/2.3057e-139/hypothetical protein PRUPE_ppa007244mg [Prunus persica]
107420693	111.96	109.377	103.423	104.84	107.113	123.313	111.197	119.083	116.607	122.097	K11804|1|0.0|729|pmum:103334868|WD repeat-containing protein 42A	-	-	-	gi|645260976|ref|XP_008236072.1|/0/PREDICTED: DDB1- and CUL4-associated factor 8 isoform X2 [Prunus mume]
107427208	104.3	103.69	100.887	103.1	89.1433	115.82	109.267	113.073	101.25	104.43	-	-	-	-	gi|694326313|ref|XP_009354077.1|/1.22763e-55/PREDICTED: uncharacterized protein LOC103945257 [Pyrus x bretschneideri]
107423012	80.17	94.4633	92.2867	98.6667	96.3133	69.24	83.59	90.5933	80.23	73.31	K04733|1|4e-15|84.0|ats:F775_16030|interleukin-1 receptor-associated kinase 4 [EC:2.7.11.1];K07562|2|5e-11|70.5|sbi:SORBI_03g046345|nonsense-mediated mRNA decay protein 3	-	-	-	gi|645221528|ref|XP_008245279.1|/6.17291e-110/PREDICTED: uncharacterized protein LOC103343395 [Prunus mume]
107406008	120.103	108.833	113.453	117.737	108.327	146.973	138.153	133.777	130.437	121.537	K11647|1|0.0|1575|pper:PRUPE_ppa000598mg|SWI/SNF-related matrix-associated actin-dependent regulator of chromatin subfamily A member 2/4 [EC:3.6.4.-]	-	GO:0003676//nucleic acid binding	-	gi|703121816|ref|XP_010102431.1|/0/Transcription regulatory protein SNF2 [Morus notabilis]
107419974	103.79	101.73	107.28	107.143	90.7167	104.047	82.6967	90.01	87.96	108.417	K10601|1|4e-10|68.2|pxb:103943302|E3 ubiquitin-protein ligase synoviolin [EC:2.3.2.27]	-	-	-	gi|595837373|ref|XP_007207444.1|/0/hypothetical protein PRUPE_ppa005202mg [Prunus persica]
107406593	94.2233	102.487	102.24	107.123	97.6533	150.347	144.37	145.177	146.503	136.107	-	-	-	-	gi|595942607|ref|XP_007215921.1|/1.10422e-78/hypothetical protein PRUPE_ppa010921mg [Prunus persica]
107410671	101.57	103.21	95.3333	106.53	99.4033	132.513	120.23	120.68	124.917	108.76	K03511|1|8e-25|116|apro:F751_1873|DNA polymerase kappa [EC:2.7.7.7];K19938|2|2e-21|105|mis:MICPUN_109021|rabphilin-3A;K19907|3|2e-14|82.0|lja:Lj0g3v0289109.1|synaptotagmin-7;K01652|5|4e-13|77.8|sly:101253806|acetolactate synthase I/II/III large subunit [EC:2.2.1.6]	-	-	-	gi|720034756|ref|XP_010266820.1|/0/PREDICTED: synaptotagmin-2-like [Nelumbo nucifera]
107407776	109.39	68.5833	83.57	85.8933	68.8	97.7467	90.8067	103.66	64.27	67.68	K17943|1|0.0|1612|pmum:103322106|pumilio RNA-binding family	-	-	-	gi|645216656|ref|XP_008222212.1|/0/PREDICTED: pumilio homolog 1 [Prunus mume]
107430862	134.94	113.743	119.357	104.733	127.76	107.037	107.887	110.247	94.6667	95.86	-	-	-	-	gi|703157602|ref|XP_010111770.1|/0/hypothetical protein L484_008773 [Morus notabilis]
107429830	95.3	99.7133	96.5633	99.7667	100.75	85.3267	84.1467	98.52	95.6167	87.0867	K10666|1|1e-06|56.6|bna:106435119|E3 ubiquitin-protein ligase RNF5 [EC:2.3.2.27];K10638|5|9e-06|53.5|tcc:TCM_014765|E3 ubiquitin-protein ligase UHRF1 [EC:2.3.2.27]	-	-	-	gi|657981248|ref|XP_008382636.1|/2.28589e-135/PREDICTED: E3 ubiquitin-protein ligase PRT1-like [Malus domestica]
107431743	125.983	129.367	136.21	99.8333	113.09	124.503	117.133	123.697	122.873	145.333	K12184|1|5e-83|309|csv:101210407|ESCRT-I complex subunit VPS28	-	-	-	gi|955331684|ref|XP_014633596.1|/3.44548e-83/PREDICTED: vacuolar protein sorting-associated protein 28 homolog 2 isoform X1 [Glycine max]
107412214	107.357	106.843	111.403	105.977	107.843	115.22	133.177	134.397	131.603	119.773	-	-	-	-	gi|147789492|emb|CAN76136.1|/2.74271e-64/hypothetical protein VITISV_034276 [Vitis vinifera]
107431418	105.673	102.683	114.48	110.87	91.11	0.07	0.0766667	0.0766667	0	0.413333	K09291|1|4e-70|267|atr:18432364|nucleoprotein TPR;K20478|2|5e-44|181|egu:105053374|golgin subfamily B member 1	-	-	-	gi|645215606|ref|XP_008240294.1|/0/PREDICTED: myosin-9-like isoform X1 [Prunus mume]
107427238	94.25	97.3567	90	100.573	98.3833	76.2767	82.9467	86.0567	86.5733	76.4167	K01931|1|1e-86|322|ppp:PHYPADRAFT_182911|protein neuralized [EC:2.3.2.27];K15502|2|9e-09|63.5|spen:107014587|serine/threonine-protein phosphatase 6 regulatory ankyrin repeat subunit A;K06867|5|5e-07|57.8|gsl:Gasu_49140|uncharacterized protein	-	GO:0046872//metal ion binding	-	gi|658060833|ref|XP_008366256.1|/6.65074e-178/PREDICTED: putative E3 ubiquitin-protein ligase XBAT35 [Malus domestica]
107420292	112.937	112.323	111.027	118.07	115.103	237.657	205.153	178.09	233.267	242.077	-	-	-	-	gi|296085209|emb|CBI28704.3|/2.69271e-82/unnamed protein product [Vitis vinifera]
107412497	109.777	111.32	118.123	118.057	121.71	112.09	128.247	133.313	139.59	124.26	K15697|1|2e-49|197|egu:105052562|RING finger protein 114 [EC:2.3.2.27]	-	-	-	gi|645233308|ref|XP_008223283.1|/1.43855e-71/PREDICTED: protein DEHYDRATION-INDUCED 19 homolog 4-like [Prunus mume]
107433519	106.11	102.127	112.227	101.383	102.817	120.847	131.4	133.303	129.463	131.59	K03263|1|2e-62|240|nnu:104603299|translation initiation factor 5A	-	GO:0043021//ribonucleoprotein complex binding;GO:0008135//translation factor activity, nucleic acid binding	GO:0006448//regulation of translational elongation;GO:0006449//regulation of translational termination;GO:0018205//peptidyl-lysine modification	gi|703137985|ref|XP_010106630.1|/6.25742e-62/Eukaryotic translation initiation factor 5A-2 [Morus notabilis]
107419494	106.927	113.64	111.827	116.403	130.103	100.637	136.407	144.967	137.56	104.28	K03064|1|0.0|767|cam:101492658|26S proteasome regulatory subunit T4	GO:0044424	GO:0032559;GO:0042623//ATPase activity, coupled	GO:0009057//macromolecule catabolic process	gi|502131424|ref|XP_004500981.1|/0/PREDICTED: 26S protease regulatory subunit 10B homolog A [Cicer arietinum]
107432547	96.47	94.79	90.14	89.5967	89.4833	91.5133	86.84	82.7767	93.0967	96.7967	K03260|1|0.0|1103|vvi:100260481|translation initiation factor 4G	-	-	GO:0044260	gi|147833057|emb|CAN70546.1|/0/hypothetical protein VITISV_013807 [Vitis vinifera]
107432435	87.16	86.79	76.2567	80.4067	52.24	61.5967	49.49	43.0767	50.61	56.88	K08832|1|0.0|736|pmum:103340312|serine/threonine-protein kinase SRPK3 [EC:2.7.11.1]	-	GO:0004672//protein kinase activity;GO:0032559	GO:0006464//cellular protein modification process	gi|645273544|ref|XP_008241929.1|/0/PREDICTED: SRSF protein kinase 1 [Prunus mume]
107411877	137.047	120.797	133.4	125.867	157.223	144.547	165.71	161.867	178.687	163.83	K02183|1|1e-80|300|pper:PRUPE_ppa012070mg|calmodulin	-	GO:0046872//metal ion binding;GO:0016628//oxidoreductase activity, acting on the CH-CH group of donors, NAD or NADP as acceptor	GO:0019932//second-messenger-mediated signaling;GO:0008152//metabolic process;GO:0009640//photomorphogenesis;GO:0009593//detection of chemical stimulus	gi|595807593|ref|XP_007202636.1|/4.91183e-80/hypothetical protein PRUPE_ppa012070mg [Prunus persica]
107423161	93.9	99.2967	99.9167	88.3367	88.75	0.0766667	0.166667	0.0833333	0.0966667	0	K15102|1|1e-135|484|cic:CICLE_v10031869mg|solute carrier family 25 (mitochondrial phosphate transporter), member 3	GO:0031224//intrinsic component of membrane	GO:0005488//binding	GO:0051234//establishment of localization	gi|1842188|emb|CAA69726.1|/3.89663e-138/mitochondrial phosphate translocator [Betula pendula]
107411880	108.607	114.723	114.657	108.667	109.917	137.02	121.297	122.87	139	151.8	K08517|1|3e-118|426|cmo:103500668|vesicle transport protein SEC22	GO:0031224//intrinsic component of membrane	-	GO:0006810//transport	gi|659124639|ref|XP_008462269.1|/1.6671e-117/PREDICTED: 25.3 kDa vesicle transport protein [Cucumis melo]
107433274	110.82	109.193	128.63	121.317	118.973	91.2267	116.317	117.357	99.7467	107.26	K06700|1|1e-107|390|pper:PRUPE_ppa009070mg|proteasome inhibitor subunit 1 (PI31)	-	-	-	gi|595826659|ref|XP_007205609.1|/7.76195e-107/hypothetical protein PRUPE_ppa009070mg [Prunus persica]
107429094	100.217	103.99	107.417	104.243	89.51	79.05	99.04	74.4767	94.69	89.5933	K12619|1|4e-48|192|pper:PRUPE_ppa000605mg|5'-3' exoribonuclease 2 [EC:3.1.13.-]	-	-	-	gi|596285129|ref|XP_007225407.1|/2.06697e-47/hypothetical protein PRUPE_ppa000605mg [Prunus persica]
107403581	113.007	105.32	107.36	106.933	112.11	70.51	76.8067	89.08	73.8633	71.9867	K03120|1|5e-100|365|obr:102704405|transcription initiation factor TFIID TATA-box-binding protein	-	GO:0003676//nucleic acid binding;GO:0001071//nucleic acid binding transcription factor activity;GO:0016628//oxidoreductase activity, acting on the CH-CH group of donors, NAD or NADP as acceptor	GO:0006352//DNA-templated transcription, initiation	gi|944223446|gb|KQK87850.1|/1.85217e-99/hypothetical protein SETIT_038805mg, partial [Setaria italica]
107403771	94.6867	98.4667	95.5833	94.6633	85.78	90.1233	81.7	79.3933	80.3367	90.88	-	-	-	-	gi|703083435|ref|XP_010092212.1|/4.88823e-132/hypothetical protein L484_003302 [Morus notabilis]
107425202	107.223	104.743	106.957	103.273	104.447	99.3033	98.0633	96.64	93.1967	101.59	K19041|1|0.0|676|pxb:103928805|E3 ubiquitin-protein ligase RNF38/44 [EC:2.3.2.27];K10635|5|1e-149|531|csv:101205883|E3 ubiquitin-protein ligase Arkadia [EC:2.3.2.27]	-	-	-	gi|595881245|ref|XP_007212380.1|/0/hypothetical protein PRUPE_ppa003782mg [Prunus persica]
107415486	163.797	115.94	128.913	119.63	125.63	209.793	144.803	151.617	159.92	192.76	K08867|1|4e-153|542|cic:CICLE_v10015796mg|WNK lysine deficient protein kinase [EC:2.7.11.1]	-	GO:0016301//kinase activity;GO:0032559;GO:0016301//kinase activity;GO:0032559;GO:0016301//kinase activity;GO:0032559;GO:0016301//kinase activity;GO:0032559	GO:0006464//cellular protein modification process;GO:0006464//cellular protein modification process;GO:0006464//cellular protein modification process;GO:0006464//cellular protein modification process	gi|567910857|ref|XP_006447742.1|/1.99234e-152/hypothetical protein CICLE_v10015796mg [Citrus clementina]
107415307	163.797	115.94	128.913	119.63	125.63	209.793	144.803	151.617	159.92	192.76	-	-	-	-	gi|823237860|ref|XP_012451577.1|/9.69376e-76/PREDICTED: protein LURP-one-related 6 [Gossypium raimondii]
107432150	98.7467	104.183	98.1	99.0533	98.1433	109.733	111.137	116.04	111.983	107.433	K11446|1|0.0|1621|pmum:103318696|histone demethylase JARID1 [EC:1.14.11.-]	-	-	-	gi|645222801|ref|XP_008218326.1|/0/PREDICTED: probable lysine-specific demethylase JMJ14 [Prunus mume]
107424815	100.45	102.013	110.193	116.473	114.933	127.293	126.89	138.243	110.13	105.22	K20523|1|0.0|862|pmum:103324905|SH3 domain-containing YSC84-like protein 1	-	GO:0046914//transition metal ion binding	-	gi|645237510|ref|XP_008225240.1|/0/PREDICTED: uncharacterized protein LOC103324905 [Prunus mume]
107423464	122.617	117.523	111.627	116.267	128.693	96.16	104.933	113.153	115.253	112.923	K13207|1|1e-13|79.3|smo:SELMODRAFT_414635|CUG-BP- and ETR3-like factor;K00161|3|4e-12|74.3|gra:105784008|pyruvate dehydrogenase E1 component alpha subunit [EC:1.2.4.1]	-	-	-	gi|596142432|ref|XP_007222542.1|/1.03564e-102/hypothetical protein PRUPE_ppa008343mg [Prunus persica]
107432276	99.06	99.2167	99.5233	103.207	98.86	112.063	115.4	112.813	109.8	104.11	-	-	-	-	gi|645280853|ref|XP_008245366.1|/0/PREDICTED: transcription factor VOZ1 [Prunus mume]
107428241	113.803	103.043	105.087	103.46	108.54	128.467	129.297	128.163	118.68	111.89	-	-	-	-	gi|703094572|ref|XP_010095303.1|/4.31834e-106/hypothetical protein L484_001912 [Morus notabilis]
107425420	95.1867	101.327	93.48	84.4633	99.65	137.083	159.143	173.777	164.317	158.787	-	-	GO:0008135//translation factor activity, nucleic acid binding	GO:0006412//translation	gi|449452514|ref|XP_004144004.1|/2.72555e-82/PREDICTED: translation machinery-associated protein 22 [Cucumis sativus]
107425600	88.21	98.8633	85.8167	110.707	98.6067	80.4333	76.6467	75.0267	84.2667	72.3433	K14409|1|0.0|884|adu:107468296|protein SMG7	-	-	-	gi|645237234|ref|XP_008225112.1|/0/PREDICTED: protein SMG7L [Prunus mume]
107427169	106.09	100.92	100.617	89.5	99.64	116.983	111.85	113.69	114.147	115.97	-	-	-	-	gi|502094113|ref|XP_004490142.1|/1.40792e-57/PREDICTED: uncharacterized protein LOC101496271 [Cicer arietinum]
107424838	88.3867	92.6367	88.24	93.1	91.1133	83.7367	94.1333	99.7933	93.7633	86.5133	K01054|1|2e-167|589|pmum:103320230|acylglycerol lipase [EC:3.1.1.23]	-	-	-	gi|703121743|ref|XP_010102411.1|/1.35012e-176/hypothetical protein L484_010724 [Morus notabilis]
107406852	86.3667	97.2433	89.2067	103.777	89.61	119.09	135.88	124.663	127.91	114.383	K13415|1|3e-16|89.4|mdm:103401427|protein brassinosteroid insensitive 1 [EC:2.7.10.1 2.7.11.1];K20641|2|8e-06|54.7|cvr:CHLNCDRAFT_59250|Rho GTPase-activating protein 20	-	-	-	gi|645264879|ref|XP_008237887.1|/0/PREDICTED: squamosa promoter-binding-like protein 14 [Prunus mume]
107425779	106.93	94.8333	102.45	96.3	98.03	180.623	173.543	158.76	159.383	157.783	K11654|1|0.0|1818|cit:102630394|SWI/SNF-related matrix-associated actin-dependent regulator of chromatin subfamily A member 5 [EC:3.6.4.-]	GO:0043234//protein complex;GO:0043231//intracellular membrane-bounded organelle	GO:0003676//nucleic acid binding;GO:0003682//chromatin binding;GO:0017111//nucleoside-triphosphatase activity;GO:0032559	GO:0006338//chromatin remodeling	gi|567852955|ref|XP_006419641.1|/0/hypothetical protein CICLE_v10004220mg [Citrus clementina]
107428403	96.16	97.02	92.4367	101.903	95.5	71.55	70.0333	78.0033	75.34	76.2133	K03248|1|8e-17|90.9|sly:104648988|translation initiation factor 3 subunit G;K16241|4|1e-08|63.9|egu:105047837|transcription factor HY5	-	-	-	gi|703155037|ref|XP_010111098.1|/2.34288e-176/TGACG-sequence-specific DNA-binding protein TGA-1B [Morus notabilis]
107413340	100.023	97.56	103.407	99.5833	101.85	128.8	139.693	123.6	128.1	121.667	K13249|1|5e-106|385|pmum:103334992|translocon-associated protein subunit alpha	GO:0043231//intracellular membrane-bounded organelle	-	-	gi|645261240|ref|XP_008236199.1|/2.42217e-105/PREDICTED: translocon-associated protein subunit alpha [Prunus mume]
107422059	95.1233	93.5767	119.4	108.313	102.65	100.32	101.77	101.947	69.4833	61.3067	K14454|1|0.0|781|cmo:103503710|aspartate aminotransferase, cytoplasmic [EC:2.6.1.1]	-	GO:0048037//cofactor binding;GO:0008483//transaminase activity	GO:0019752//carboxylic acid metabolic process	gi|703112980|ref|XP_010100270.1|/0/Aspartate aminotransferase [Morus notabilis]
107423431	96.8567	101.16	96.4633	103.103	117.993	70.1533	64.67	65.4233	71.96	64.6567	K04523|1|0.0|753|pmum:103334766|ubiquilin	-	-	-	gi|703157379|ref|XP_010111710.1|/0/hypothetical protein L484_006581 [Morus notabilis]
107426808	100.953	107.487	99.96	108.293	126.593	110.713	156.373	168.707	169.64	127.567	K02900|1|1e-11|73.9|mdm:108170911|large subunit ribosomal protein L27Ae	-	-	-	gi|703143415|ref|XP_010108008.1|/1.90047e-165/hypothetical protein L484_012365 [Morus notabilis]
107420538	85.8967	77.53	75.33	74.13	63.8233	100.317	63.6733	71.13	67.91	89.33	K03549|1|0.0|1224|tcc:TCM_006029|KUP system potassium uptake protein	GO:0044464;GO:0044464;GO:0044464;GO:0044464;GO:0044464	GO:0046873//metal ion transmembrane transporter activity;GO:0046873//metal ion transmembrane transporter activity;GO:0046873//metal ion transmembrane transporter activity;GO:0046873//metal ion transmembrane transporter activity;GO:0046873//metal ion transmembrane transporter activity	GO:0030001//metal ion transport;GO:0034220//ion transmembrane transport;GO:0030001//metal ion transport;GO:0034220//ion transmembrane transport;GO:0030001//metal ion transport;GO:0034220//ion transmembrane transport;GO:0030001//metal ion transport;GO:0034220//ion transmembrane transport;GO:0030001//metal ion transport;GO:0034220//ion transmembrane transport	gi|645238834|ref|XP_008225862.1|/0/PREDICTED: potassium transporter 11-like isoform X2 [Prunus mume]
107418530	91.2067	91.2033	86.2467	89.8767	81.1533	102.323	85.3367	77.2133	84.9067	101.173	K04507|1|1e-86|320|rcu:8264110|calcyclin binding protein	-	-	-	gi|255557303|ref|XP_002519682.1|/6.44762e-86/PREDICTED: calcyclin-binding protein [Ricinus communis]
107412024	105.353	95.8	89.49	97.88	103.233	78.07	89.9467	76.9067	98.8967	77.3367	-	-	-	-	gi|255538222|ref|XP_002510176.1|/1.20012e-58/PREDICTED: uncharacterized protein LOC8288571 [Ricinus communis]
107405749	104.13	103.83	104.673	113.803	96.8767	0.04	0.106667	0.0233333	0.05	0.13	K14484|1|8e-121|429|pmum:103327830|auxin-responsive protein IAA	-	-	-	gi|359482888|ref|XP_002283588.2|/3.83047e-128/PREDICTED: auxin-responsive protein IAA26-like isoform X2 [Vitis vinifera]
107424068	81.72	87.69	84.0867	83.62	68.4567	92.32	92.01	83.5833	85.4867	98.3267	-	-	-	-	gi|470120945|ref|XP_004296546.1|/6.31209e-96/PREDICTED: surfeit locus protein 6-like [Fragaria vesca subsp. vesca]
107405116	93.3133	111.02	86.6367	105.557	105.423	221.627	287.3	243.147	269.753	234.743	K01188|1|0.0|814|pxb:103928851|beta-glucosidase [EC:3.2.1.21]	-	GO:0043167//ion binding;GO:0015926//glucosidase activity	GO:0009251//glucan catabolic process	gi|703150812|ref|XP_010109957.1|/0/Beta-glucosidase 42 [Morus notabilis]
107416268	90.13	94.5333	93.8567	92.27	82.97	116.613	105.287	101.373	105.59	129.033	K19750|1|0.0|808|tcc:TCM_034886|dynein assembly factor 1, axonemal;K17550|3|7e-70|266|ppp:PHYPADRAFT_3938|protein phosphatase 1 regulatory subunit 7;K04733|5|1e-14|83.2|adu:107463865|interleukin-1 receptor-associated kinase 4 [EC:2.7.11.1]	-	-	-	gi|703106879|ref|XP_010098610.1|/0/Dynein assembly factor 1 [Morus notabilis]
107426791	114.073	105.857	103.503	119.367	112.733	117.203	119.867	117.083	114.36	95.3333	K00232|1|0.0|754|pmum:103341754|acyl-CoA oxidase [EC:1.3.3.6]	-	GO:0016634;GO:0050662//coenzyme binding	GO:0008152//metabolic process	gi|595837459|ref|XP_007207462.1|/0/hypothetical protein PRUPE_ppa005916mg [Prunus persica]
107428311	106.393	93.65	68.7467	98.82	104.757	104.523	102.86	106.233	107.147	85.5433	K14486|1|0.0|915|rcu:8286247|auxin response factor	-	-	-	gi|1000966964|ref|XP_002518850.2|/0/PREDICTED: auxin response factor 9 [Ricinus communis]
107414931	92.2033	90.4433	124.183	81.5033	68.2333	123.233	132.94	142.157	95.7233	133.807	-	-	-	-	gi|595840873|ref|XP_007208104.1|/0/hypothetical protein PRUPE_ppa001027mg [Prunus persica]
107412568	116.677	108.667	113.58	115.677	107.963	153.817	148.73	135.067	144.533	153.74	K10532|1|2e-102|373|nnu:104591931|heparan-alpha-glucosaminide N-acetyltransferase [EC:2.3.1.78]	-	-	-	gi|731377501|ref|XP_010657686.1|/6.11924e-102/PREDICTED: heparan-alpha-glucosaminide N-acetyltransferase isoform X3 [Vitis vinifera]
107429959	106.42	107.75	103.437	107.917	112.367	51.6733	58.2967	62.39	54.41	55.69	K13162|1|0.0|715|pper:PRUPE_ppa003484mg|poly(rC)-binding protein 2/3/4	-	GO:0003676//nucleic acid binding	-	gi|595822998|ref|XP_007204990.1|/0/hypothetical protein PRUPE_ppa003484mg [Prunus persica]
107415107	102.197	105.897	97.6767	104.227	107.023	131.21	144.027	152.15	143.127	111.16	-	-	-	-	gi|703162384|ref|XP_010113037.1|/6.52001e-30/Protein LURP-one-related 8 [Morus notabilis]
107426352	114.52	107.65	116.593	93.41	104.197	98.2433	110.5	111.103	92.43	100.83	K17086|1|0.0|1130|gra:105781747|transmembrane 9 superfamily member 2/4	GO:0031224//intrinsic component of membrane	-	-	gi|645275592|ref|XP_008242892.1|/0/PREDICTED: transmembrane 9 superfamily member 4 [Prunus mume]
107430622	92.2967	89.1133	89.8167	95.6567	75.45	112.9	99.8167	98.8933	96.46	101.003	K03955|1|9e-54|211|mdm:103434286|NADH dehydrogenase (ubiquinone) 1 alpha/beta subcomplex 1	-	GO:0019842//vitamin binding;GO:0022892	GO:0006631//fatty acid metabolic process	gi|657958634|ref|XP_008370844.1|/4.56915e-53/PREDICTED: acyl carrier protein 2, mitochondrial [Malus domestica]
107423177	83.5233	94.72	93.0367	102.37	108.463	93.5067	88.0467	98.0967	93.2467	92.9167	K13863|1|8e-113|409|sita:101772410|solute carrier family 7 (cationic amino acid transporter), member 1;K13199|4|3e-56|221|ats:F775_29168|plasminogen activator inhibitor 1 RNA-binding protein	-	-	-	gi|694324090|ref|XP_009353082.1|/0/PREDICTED: uncharacterized protein LOC103944370 isoform X1 [Pyrus x bretschneideri]
107423842	95.4933	82.2867	90.54	84.86	80.9433	82.7367	79.5367	82.77	74.21	74.9967	-	-	-	-	gi|694350816|ref|XP_009357392.1|/1.08275e-61/PREDICTED: uncharacterized protein LOC103948127 isoform X1 [Pyrus x bretschneideri]
107417666	105.873	95.18	97.6733	90.9733	99.2033	102.943	117.19	123.253	112.377	106.46	K13217|1|0.0|974|pmum:103334413|pre-mRNA-processing factor 39	-	-	-	gi|645259939|ref|XP_008235600.1|/0/PREDICTED: pre-mRNA-processing factor 39 isoform X2 [Prunus mume]
107405471	125.623	115.05	121.493	126.557	120.047	0.02	0.0666667	0.08	0.0266667	0.133333	K02969|1|1e-57|223|cic:CICLE_v10006225mg|small subunit ribosomal protein S20e	GO:0030529//ribonucleoprotein complex;GO:0030529//ribonucleoprotein complex	GO:0003676//nucleic acid binding;GO:0005198//structural molecule activity;GO:0003676//nucleic acid binding;GO:0005198//structural molecule activity	GO:0010467//gene expression;GO:0010467//gene expression	gi|567858098|ref|XP_006421732.1|/5.82443e-57/hypothetical protein CICLE_v10006225mg [Citrus clementina]
107412228	83.3033	89.5767	91.2367	92.2267	91.8533	81.9633	84.25	80.4467	75.45	70.6333	K00434|1|0.0|655|vra:106762832|L-ascorbate peroxidase [EC:1.11.1.11]	GO:0009534//chloroplast thylakoid;GO:0009534//chloroplast thylakoid	GO:0005506//iron ion binding;GO:0004601//peroxidase activity;GO:0005506//iron ion binding;GO:0004601//peroxidase activity	GO:0006950//response to stress;GO:0008152//metabolic process;GO:0006950//response to stress;GO:0008152//metabolic process	gi|703094969|ref|XP_010095407.1|/0/L-ascorbate peroxidase T [Morus notabilis]
107411925	96.2633	95.9567	92.76	95.5467	95.6233	84.3233	82.6167	81.0467	78.61	74.7833	K00558|1|3e-06|55.8|mpp:MICPUCDRAFT_55624|DNA (cytosine-5)-methyltransferase 1 [EC:2.1.1.37]	-	-	-	gi|703157602|ref|XP_010111770.1|/0/hypothetical protein L484_008773 [Morus notabilis]
107420994	106.7	101.583	105.063	102.28	99.1333	104.463	105.373	103.38	110.313	105.83	K12741|1|6e-121|436|mdm:103431551|heterogeneous nuclear ribonucleoprotein A1/A3	-	-	-	gi|657954461|ref|XP_008367946.1|/3.04422e-120/PREDICTED: UBP1-associated protein 2C-like [Malus domestica]
107432423	85.72	93.37	92.42	91.6867	84.17	78.1667	78.7633	90.3233	86.45	75.5767	-	-	-	-	gi|590608752|ref|XP_007021350.1|/6.12578e-146/Cystathionine beta-synthase family protein isoform 1 [Theobroma cacao]
107414426	134.237	115.77	137.547	118.003	123.277	87.0333	87.5167	90.2567	84.9233	91.2367	K03115|1|1e-138|494|cic:CICLE_v10021491mg|casein kinase II subunit beta	GO:0043234//protein complex;GO:0043234//protein complex	GO:0019207//kinase regulator activity;GO:0019207//kinase regulator activity	-	gi|567905948|ref|XP_006445462.1|/1.28659e-136/hypothetical protein CICLE_v10021491mg [Citrus clementina]
107421438	98.7467	93.5467	92.32	99.13	101.87	102.347	106.307	100.527	93.23	103.307	K02883|1|4e-89|328|jcu:105647480|large subunit ribosomal protein L18e	GO:0030529//ribonucleoprotein complex	GO:0005198//structural molecule activity	GO:0010467//gene expression	gi|223548416|gb|EEF49907.1|/6.53449e-89/60S ribosomal protein L18, putative [Ricinus communis]
107417866	103.923	97.5867	101.343	103.213	95.8367	103.22	97.0133	98.9	95.17	108.287	-	-	-	-	gi|703114318|ref|XP_010100615.1|/2.14238e-14/hypothetical protein L484_011546 [Morus notabilis]
107418021	144.037	126	131.337	144.72	152.43	180.497	151.277	174.29	156.373	137.82	K19720|1|3e-17|90.9|mis:MICPUN_101672|collagen, type III, alpha;K12135|2|3e-15|84.3|eus:EUTSA_v10015486mg|zinc finger protein CONSTANS	GO:0044464	GO:0046914//transition metal ion binding	-	gi|703118490|ref|XP_010101614.1|/4.80934e-107/Salt tolerance-like protein [Morus notabilis]
107421991	95.3467	100.833	95.9	113.313	97.8867	125.933	129.1	128.63	122.613	119.19	-	-	-	-	gi|802611067|ref|XP_012074287.1|/1.06994e-44/PREDICTED: putative phosphatidylglycerol/phosphatidylinositol transfer protein DDB_G0282179 [Jatropha curcas]
107426539	124.25	106.4	109.25	105.893	136.033	136.25	151.937	147.247	157.997	117.94	K12885|1|1e-104|382|lja:Lj1g3v2898460.1|heterogeneous nuclear ribonucleoprotein G;K13126|3|1e-60|236|pop:POPTR_0001s31870g|polyadenylate-binding protein;K13161|4|3e-38|162|ppp:PHYPADRAFT_217831|heterogeneous nuclear ribonucleoprotein R	-	GO:0005488//binding	-	gi|703074295|ref|XP_010089781.1|/0/Heterogeneous nuclear ribonucleoprotein Q [Morus notabilis]
107411268	71.6233	86.3267	79.43	75.38	87.5367	60.6467	61.7333	70.2467	87.0067	53.4267	K09060|1|9e-102|372|vvi:100258205|plant G-box-binding factor	-	GO:0005488//binding;GO:0005488//binding;GO:0005488//binding;GO:0005488//binding;GO:0005488//binding;GO:0005488//binding;GO:0005488//binding	-	gi|703111338|ref|XP_010099832.1|/2.67412e-110/G-box-binding factor 1 [Morus notabilis]
107413805	112.953	107.497	106.82	108.547	122.82	125.423	132.757	110.023	117.143	106.94	K11842|1|1e-141|503|vvi:100253110|ubiquitin carboxyl-terminal hydrolase 12/46 [EC:3.4.19.12]	-	GO:0016790//thiolester hydrolase activity;GO:0070011//peptidase activity, acting on L-amino acid peptides	GO:0019941//modification-dependent protein catabolic process	gi|147810044|emb|CAN67091.1|/6.42035e-141/hypothetical protein VITISV_006756 [Vitis vinifera]
107421087	92.53	98.66	88.9933	95	99.5267	79.57	88.1767	88.33	93.9133	77.2267	K03676|1|6e-44|178|pper:PRUPE_ppa013724mg|glutaredoxin 3	-	GO:0015036//disulfide oxidoreductase activity	GO:0019725//cellular homeostasis	gi|595929647|ref|XP_007215174.1|/2.9174e-43/hypothetical protein PRUPE_ppa013724mg [Prunus persica]
107424690	86.93	91.4867	87.5	97.7667	92.9767	85.3733	98.3533	114.387	103.667	86.0867	K03676|1|6e-44|178|pper:PRUPE_ppa013724mg|glutaredoxin 3	-	GO:0015036//disulfide oxidoreductase activity	GO:0019725//cellular homeostasis	gi|595929647|ref|XP_007215174.1|/2.9174e-43/hypothetical protein PRUPE_ppa013724mg [Prunus persica]
107420114	109.34	97.2633	109.867	100.753	84	119.047	94.1567	93.2633	94.7067	106.8	K02863|1|1e-135|484|pper:PRUPE_ppa007797mg|large subunit ribosomal protein L1	GO:0030529//ribonucleoprotein complex;GO:0030529//ribonucleoprotein complex	-	GO:0010467//gene expression;GO:0010467//gene expression	gi|596001854|ref|XP_007218207.1|/1.0401e-131/hypothetical protein PRUPE_ppa007797mg [Prunus persica]
107432064	97.5967	93.06	94.57	89.4333	96.3867	93.53	92.0567	80.1533	82.4867	89.43	K01689|1|0.0|833|vvi:100254950|enolase [EC:4.2.1.11]	GO:0043234//protein complex;GO:0044424	GO:0046872//metal ion binding;GO:0016836//hydro-lyase activity	GO:0006007//glucose catabolic process	gi|731423140|ref|XP_002267091.2|/0/PREDICTED: enolase [Vitis vinifera]
107424787	124.693	107.24	124.987	107.41	125.537	132.133	117.38	114.04	118.69	125.087	K10579|1|4e-90|332|gra:105802196|ubiquitin-conjugating enzyme E2 M	-	GO:0016879//ligase activity, forming carbon-nitrogen bonds;GO:0032559	GO:0006464//cellular protein modification process	gi|823184278|ref|XP_012489145.1|/2.10352e-89/PREDICTED: NEDD8-conjugating enzyme Ubc12 [Gossypium raimondii]
107424384	111.273	97.61	115.3	106.143	121.41	65.4367	60.0733	63.7267	68.2767	70.06	K10615|1|2e-23|113|atr:18446390|E3 ubiquitin-protein ligase HERC4 [EC:2.3.2.26];K11493|5|5e-14|82.0|ota:Ot03g05690|regulator of chromosome condensation	-	-	-	gi|703067662|ref|XP_010088027.1|/0/Inhibitor of Bruton tyrosine kinase [Morus notabilis]
107422118	113.427	100.293	105.493	98.1267	98.02	133.573	120.713	120.843	122.17	136.243	K12603|1|0.0|981|mdm:103413578|CCR4-NOT transcription complex subunit 6 [EC:3.1.13.4]	-	GO:0000175//3'-5'-exoribonuclease activity	-	gi|658029610|ref|XP_008350261.1|/0/PREDICTED: carbon catabolite repressor protein 4 homolog 1-like [Malus domestica]
107426748	76.0567	88.93	78.6167	87.34	71.1067	122.943	104.273	93.2433	97.7433	96.2267	K02145|1|0.0|1147|cic:CICLE_v10030969mg|V-type H+-transporting ATPase subunit A [EC:3.6.3.14]	GO:0033176//proton-transporting V-type ATPase complex	GO:0015078//hydrogen ion transmembrane transporter activity;GO:0019829//cation-transporting ATPase activity;GO:0032559	GO:0015986//ATP synthesis coupled proton transport;GO:0015988//energy coupled proton transmembrane transport, against electrochemical gradient	gi|567887676|ref|XP_006436360.1|/0/hypothetical protein CICLE_v10030969mg [Citrus clementina]
107413281	115.473	103.84	111.173	97.0067	96.4033	108.393	142.617	126.817	108.07	107.09	K00827|1|0.0|785|pmum:103318900|alanine-glyoxylate transaminase / (R)-3-amino-2-methylpropionate-pyruvate transaminase [EC:2.6.1.44 2.6.1.40]	-	GO:0048037//cofactor binding;GO:0016769//transferase activity, transferring nitrogenous groups	-	gi|645223303|ref|XP_008218566.1|/0/PREDICTED: alanine--glyoxylate aminotransferase 2 homolog 1, mitochondrial-like [Prunus mume]
107418333	44.1633	64.6533	68.3233	40.31	48.3033	37.4	43.3033	61.69	60.0833	42.76	K12581|1|2e-21|105|bna:106383523|CCR4-NOT transcription complex subunit 7/8;K01054|2|4e-10|68.2|bna:106399005|acylglycerol lipase [EC:3.1.1.23];K13126|3|2e-08|62.8|fve:101312606|polyadenylate-binding protein;K03094|4|3e-06|55.5|lja:Lj2g3v3084320.1|S-phase kinase-associated protein 1	-	-	-	gi|703078336|ref|XP_010090859.1|/1.39385e-91/NAC domain-containing protein 78 [Morus notabilis]
107411291	82.57	87.32	84.5933	82.7633	84.0933	75.98	85.9167	79.0167	80.6067	79.6667	K13114|1|1e-130|467|pmum:103319104|pinin	-	-	-	gi|596143775|ref|XP_007222602.1|/3.77658e-129/hypothetical protein PRUPE_ppa006292mg [Prunus persica]
107420587	116.053	99.93	109.533	94.87	99.89	140.607	127.083	117.43	108.803	121.143	K03124|1|0.0|779|pper:PRUPE_ppa004039mg|transcription initiation factor TFIIB	-	-	-	gi|703094451|ref|XP_010095267.1|/0/Transcription initiation factor IIB [Morus notabilis]
107433737	116.053	99.93	109.533	94.87	99.89	140.607	127.083	117.43	108.803	121.143	K08960|1|0.0|761|fve:101293150|casein kinase 1, epsilon [EC:2.7.11.1]	-	-	-	gi|703086658|ref|XP_010093064.1|/0/Casein kinase I isoform delta-like protein [Morus notabilis]
107413989	71.6433	84.7933	80.8033	80.34	82.51	3.47333	7.08667	6.33333	5.28667	5.48	-	-	-	-	gi|694357495|ref|XP_009359303.1|/0/PREDICTED: F-box protein SKIP14 [Pyrus x bretschneideri]
107428128	100.403	100.303	104.077	98.7833	99.03	110.687	121.48	110.863	114.667	117.237	K15622|1|4e-64|246|pmum:103331778|myeloid leukemia factor 1	-	-	-	gi|645253605|ref|XP_008232652.1|/1.69808e-75/PREDICTED: uncharacterized protein LOC103331778 isoform X2 [Prunus mume]
107409393	96.04	96.3233	96.8567	113.193	90.4167	108.17	110.457	99.5333	103.897	98.0867	K01623|1|0.0|720|tcc:TCM_008998|fructose-bisphosphate aldolase, class I [EC:4.1.2.13]	-	GO:0016832//aldehyde-lyase activity	GO:0006007//glucose catabolic process	gi|590692626|ref|XP_007044108.1|/0/Aldolase superfamily protein [Theobroma cacao]
107407412	91.7167	100.127	85.5967	93.1533	92.57	62.2767	68.3333	67.9733	70.28	67.6067	K20553|1|3e-21|103|ats:F775_29865|5'-3' exoribonuclease 4 [EC:3.1.13.-];K10352|5|8e-08|58.5|pmum:103321923|myosin heavy chain	-	-	-	gi|470107559|ref|XP_004290112.1|/4.60575e-96/PREDICTED: FRIGIDA-like protein 3 [Fragaria vesca subsp. vesca]
107427230	104.52	97.0833	94.79	86.3767	87.4333	107.14	102.093	90.7667	96.7333	117.577	-	-	-	-	gi|225457863|ref|XP_002269120.1|/3.3295e-56/PREDICTED: uncharacterized protein LOC100259118 [Vitis vinifera]
107423323	83.9367	91.0167	94.9433	94.3867	96.6333	98.9233	119.2	133.51	123.427	98.1267	-	-	-	-	gi|645263440|ref|XP_008237237.1|/1.0352e-100/PREDICTED: putative glutamine amidotransferase YLR126C isoform X2 [Prunus mume]
107417036	147.883	111.537	132.87	127.55	140.203	174.897	167.143	163.203	162.987	166.237	K08679|1|0.0|801|jcu:105633584|UDP-glucuronate 4-epimerase [EC:5.1.3.6]	-	GO:0048037//cofactor binding;GO:0016857//racemase and epimerase activity, acting on carbohydrates and derivatives	GO:0044238	gi|703124699|ref|XP_010103125.1|/0/UDP-glucuronate 4-epimerase 1 [Morus notabilis]
107412773	88.9767	86.1967	84.07	70.9667	75.6033	81.25	75.18	50.11	72.3433	91.06	K14026|1|0.0|1083|pper:PRUPE_ppa002386mg|SEL1 protein	-	-	-	gi|595852419|ref|XP_007210307.1|/0/hypothetical protein PRUPE_ppa002386mg [Prunus persica]
107426916	92.2033	90.5967	85.38	83.6833	79.28	108.227	106.95	96.8333	104.717	94.93	K04422|1|8e-122|440|lja:Lj0g3v0190659.2|mitogen-activated protein kinase kinase kinase 13 [EC:2.7.11.25];K04424|4|8e-48|194|jcu:105638151|sterile alpha motif and leucine zipper containing kinase AZK [EC:2.7.11.25]	-	-	-	gi|645234113|ref|XP_008223662.1|/0/PREDICTED: uncharacterized protein LOC103323443 [Prunus mume]
107432384	118.607	106.253	117.343	107.83	123.77	150.757	167.407	158.063	171.537	170.737	K13110|1|2e-172|607|pmum:103326572|microfibrillar-associated protein 1	-	-	-	gi|703090846|ref|XP_010094194.1|/1.46846e-173/hypothetical protein L484_016737 [Morus notabilis]
107424064	91.91	95.7433	97.78	94.2867	90.0667	91.36	93.6633	101.47	90.78	89.0233	K03039|1|0.0|684|pmum:103336816|26S proteasome regulatory subunit N9	-	-	-	gi|595846990|ref|XP_007209236.1|/0/hypothetical protein PRUPE_ppa007016mg [Prunus persica]
107424795	72.5033	84.7767	82.2033	83.0133	71.9733	61.0633	63.4667	70.27	65.61	69.1033	K03251|1|0.0|912|pper:PRUPE_ppa003548mg|translation initiation factor 3 subunit D	-	GO:0008135//translation factor activity, nucleic acid binding	GO:0006412//translation	gi|595865047|ref|XP_007211881.1|/0/hypothetical protein PRUPE_ppa003548mg [Prunus persica]
107411164	86.3733	93.3333	81.1067	99.1933	104.763	84.4233	99.4533	105.307	109.743	91.3967	K12761|1|6e-149|528|mtr:MTR_1g040875|carbon catabolite-derepressing protein kinase [EC:2.7.11.1]	-	GO:0004672//protein kinase activity;GO:0000166//nucleotide binding	GO:0009987//cellular process	gi|449467251|ref|XP_004151337.1|/7.23689e-155/PREDICTED: CBL-interacting serine/threonine-protein kinase 7 [Cucumis sativus]
107411105	103.093	96.5933	101.193	102.68	103.247	107.383	103.85	110.993	106.453	117.597	-	GO:0031090//organelle membrane;GO:0043231//intracellular membrane-bounded organelle	-	-	gi|694315902|ref|XP_009377575.1|/3.2728e-63/PREDICTED: ELKS/Rab6-interacting/CAST family member 1-like [Pyrus x bretschneideri]
107418535	100.627	97.2967	97.7367	92.28	102.59	97.6067	110.653	110.207	107.9	103.333	K15161|1|4e-122|439|pxb:103940016|cyclin C	-	-	-	gi|694443602|ref|XP_009348370.1|/2.14385e-121/PREDICTED: cyclin-C1-2-like [Pyrus x bretschneideri]
107425758	114.69	102.547	106.913	101.303	102.433	107.823	98.0133	99.7233	90.3267	106.087	K13993|1|1e-66|254|pmum:103333576|HSP20 family protein	-	-	-	gi|645257957|ref|XP_008234657.1|/6.62762e-66/PREDICTED: small heat shock protein, chloroplastic [Prunus mume]
107412931	76.38	92.2533	77.0933	85.2533	100.52	28.66	35.41	35.2467	32.3867	29.91	K13719|1|4e-108|392|tcc:TCM_030884|ubiquitin thioesterase OTU1 [EC:3.1.2.-]	-	-	-	gi|728812314|gb|KHG00760.1|/8.49519e-108/Ubiquitin thioesterase OTU1 [Gossypium arboreum]
107426966	87.3333	89.48	85.35	91.57	97.65	136.91	158.887	170.1	149.12	124.517	K09571|1|1e-15|85.5|mtr:MTR_8g038785|FK506-binding protein 4/5 [EC:5.2.1.8]	-	GO:0046914//transition metal ion binding;GO:0051540	GO:0031163	gi|703065335|ref|XP_010087421.1|/9.21112e-85/NifU-like protein 2 [Morus notabilis]
107415942	88.9833	93.1733	85.9367	93.6167	88.57	116.78	124.427	126.707	124.097	103.927	K04506|1|8e-155|548|tcc:TCM_045399|E3 ubiquitin-protein ligase SIAH1 [EC:2.3.2.27]	GO:0043231//intracellular membrane-bounded organelle	GO:0046914//transition metal ion binding;GO:0019787//small conjugating protein transferase activity	GO:0019941//modification-dependent protein catabolic process;GO:0032501//multicellular organismal process;GO:0032446//protein modification by small protein conjugation	gi|728812525|gb|KHG00872.1|/1.06433e-154/E3 ubiquitin-protein ligase SINAT2 -like protein [Gossypium arboreum]
107431963	99.1167	102.22	98.24	102.96	102.763	98.77	120.32	124.817	120.413	101.92	K09562|1|4e-179|629|gra:105780257|hsp70-interacting protein	-	-	-	gi|641833336|gb|KDO52351.1|/1.02573e-179/hypothetical protein CISIN_1g0162802mg, partial [Citrus sinensis]
107413011	84.9067	91.26	86.2767	82.62	75.4733	85.7267	92.9867	90.3167	83.2633	93.9333	K03031|1|4e-126|452|pper:PRUPE_ppa007809mg|26S proteasome regulatory subunit N12	GO:0022624//proteasome accessory complex	-	GO:0019538//protein metabolic process	gi|703140641|ref|XP_010107273.1|/8.87072e-126/26S proteasome non-ATPase regulatory subunit RPN12A [Morus notabilis]
107426406	77.3567	84.5733	79.0233	78.52	75.0167	78.5933	76.8233	71.6867	81.88	90.12	K11308|1|0.0|821|pxb:103956712|histone acetyltransferase MYST1 [EC:2.3.1.48]	GO:0044427//chromosomal part;GO:0043231//intracellular membrane-bounded organelle	GO:0046914//transition metal ion binding;GO:0004468//lysine N-acetyltransferase activity, acting on acetyl phosphate as donor	GO:0006325//chromatin organization	gi|694381946|ref|XP_009367013.1|/0/PREDICTED: MYST-like histone acetyltransferase 2 [Pyrus x bretschneideri]
107426291	115.997	108.177	113.58	107.267	124.573	176.587	178.527	178.58	201.043	193.92	K12619|1|0.0|1427|pper:PRUPE_ppa000605mg|5'-3' exoribonuclease 2 [EC:3.1.13.-]	-	-	-	gi|596285129|ref|XP_007225407.1|/0/hypothetical protein PRUPE_ppa000605mg [Prunus persica]
107419243	100.46	99.0867	103.103	101.173	97.31	70.4933	76.3333	76.2933	69.67	70.1767	-	-	-	-	gi|595815776|ref|XP_007203961.1|/0/hypothetical protein PRUPE_ppa000025mg [Prunus persica]
107405248	94.25	96.56	87.8033	104.97	96.6567	104.843	105.347	88.1233	95.62	85.6967	-	-	-	-	gi|641830474|gb|KDO49561.1|/1.63573e-38/hypothetical protein CISIN_1g025469mg [Citrus sinensis]
107416543	119.223	106	108.237	110.86	117.467	149.41	142.037	126.37	132.927	128.253	K03014|1|6e-57|221|pop:POPTR_0012s13610g|DNA-directed RNA polymerases I, II, and III subunit RPABC2	GO:0043234//protein complex	GO:0034062//RNA polymerase activity;GO:0003676//nucleic acid binding	GO:0010467//gene expression	gi|566198341|ref|XP_002318240.2|/3.14005e-56/hypothetical protein POPTR_0012s13610g [Populus trichocarpa]
107409346	98.3267	93.6833	98.9033	92.7433	96.6733	86.5133	90.2767	89.82	90.8433	93.0333	K10661|1|1e-08|62.4|thj:104807837|E3 ubiquitin-protein ligase MARCH6 [EC:2.3.2.27]	-	-	-	gi|645269313|ref|XP_008239941.1|/3.67938e-110/PREDICTED: uncharacterized protein LOC103338510 [Prunus mume]
107425249	93.59	92.96	89.2867	94.3067	88.0333	93.4	87.2133	83.4667	86.34	88.9833	K17279|1|3e-42|172|gra:105785993|receptor expression-enhancing protein 5/6	-	-	-	gi|823121642|ref|XP_012467686.1|/1.33901e-41/PREDICTED: HVA22-like protein e isoform X3 [Gossypium raimondii]
107431794	99.88	92.9233	85.1133	91.1667	88.6433	97.0367	101.607	92.77	87.95	96.0233	K00873|1|8e-132|470|pper:PRUPE_ppa004434mg|pyruvate kinase [EC:2.7.1.40]	GO:0044424	GO:0031420;GO:0016301//kinase activity;GO:0032559	GO:0006796//phosphate-containing compound metabolic process;GO:0006007//glucose catabolic process	gi|571552518|ref|XP_006603614.1|/6.51759e-132/PREDICTED: pyruvate kinase isoform X1 [Glycine max]
107425513	93.5667	91.5667	85.3967	90.3367	87.5067	120.057	113.81	106.223	98.2033	98.6367	K00140|1|0.0|939|jcu:105636028|malonate-semialdehyde dehydrogenase (acetylating) / methylmalonate-semialdehyde dehydrogenase [EC:1.2.1.18 1.2.1.27]	-	GO:0016620//oxidoreductase activity, acting on the aldehyde or oxo group of donors, NAD or NADP as acceptor	GO:0008152//metabolic process	gi|802611628|ref|XP_012074593.1|/0/PREDICTED: methylmalonate-semialdehyde dehydrogenase [acylating], mitochondrial [Jatropha curcas]
107432367	103.287	95.2	104.763	98.16	105.843	146.443	120.637	127.03	132.813	161.88	K05282|1|6e-50|199|ppp:PHYPADRAFT_105399|gibberellin 20-oxidase [EC:1.14.11.12];K05278|3|1e-47|191|nnu:104608517|flavonol synthase [EC:1.14.11.23]	-	-	-	gi|595793715|ref|XP_007200606.1|/1.16508e-128/hypothetical protein PRUPE_ppa007865mg [Prunus persica]
107411148	92.67	101.237	93.08	101.87	131.013	93.3767	109.147	115.677	119.05	95.72	K15015|1|1e-32|142|apro:F751_1500|solute carrier family 32 (vesicular inhibitory amino acid transporter);K14209|2|1e-26|122|apro:F751_3952|solute carrier family 36 (proton-coupled amino acid transporter)	GO:0031224//intrinsic component of membrane	-	-	gi|703088310|ref|XP_010093501.1|/0/Lysine histidine transporter 1 [Morus notabilis]
107430659	97.42	92.87	95.14	87.6933	90.75	101.157	108.103	103.243	100.283	99.2467	-	-	-	-	gi|703159057|ref|XP_010112152.1|/1.19517e-159/hypothetical protein L484_019891 [Morus notabilis]
107418181	87.3533	83.9533	93.3867	88.2533	76.3	101.99	92.9233	88.7367	92.58	94.8967	K01772|1|0.0|695|pper:PRUPE_ppa005067mg|protoporphyrin/coproporphyrin ferrochelatase [EC:4.99.1.1 4.99.1.9]	GO:0044424	GO:0016829//lyase activity	GO:0006779//porphyrin-containing compound biosynthetic process	gi|703101055|ref|XP_010097086.1|/0/Ferrochelatase-2 [Morus notabilis]
107411357	103.663	101.407	108.727	105.173	114.787	91.33	93	99.9	95.9933	90.2167	K08832|1|0.0|860|vvi:100254468|serine/threonine-protein kinase SRPK3 [EC:2.7.11.1]	-	GO:0004672//protein kinase activity;GO:0032559	GO:0006464//cellular protein modification process	gi|703125582|ref|XP_010103341.1|/0/Protein kinase dsk1 [Morus notabilis]
107433638	91.4433	85.9333	87.27	85.5367	70.0467	69.1267	60.5233	59.8	53.0067	75.2567	K13448|1|9e-77|287|mdm:103403014|calcium-binding protein CML	-	GO:0046872//metal ion binding;GO:0016628//oxidoreductase activity, acting on the CH-CH group of donors, NAD or NADP as acceptor	GO:0008152//metabolic process	gi|657948880|ref|XP_008340035.1|/4.80085e-76/PREDICTED: probable calcium-binding protein CML20 [Malus domestica]
107433800	88.0267	84.9633	78.36	82.58	79.23	69.5767	46.4033	43.65	56.4733	68.2233	-	-	-	-	gi|920712527|gb|KOM53776.1|/1.10229e-68/hypothetical protein LR48_Vigan09g243500 [Vigna angularis]
107431644	88.0267	84.9633	78.36	82.58	79.23	69.5767	46.4033	43.65	56.4733	68.2233	K13436|1|0.0|693|pxb:103937410|pto-interacting protein 1 [EC:2.7.11.1]	-	GO:0004702//receptor signaling protein serine/threonine kinase activity;GO:0032559	GO:0006464//cellular protein modification process	gi|703102560|ref|XP_010097495.1|/0/PTI1-like tyrosine-protein kinase 3 [Morus notabilis]
107426255	89.9133	84.8567	95.6	93.68	85.3667	121.823	136.663	129.637	125.46	130.83	K03283|1|0.0|1154|cmo:103494850|heat shock 70kDa protein 1/8	GO:0043231//intracellular membrane-bounded organelle	GO:0005515//protein binding;GO:0032559	GO:0050896//response to stimulus;GO:0044267//cellular protein metabolic process	gi|659108899|ref|XP_008454446.1|/0/PREDICTED: heat shock 70 kDa protein, mitochondrial [Cucumis melo]
107410863	68.1333	77.6767	68.5033	77.7467	64.12	64.3667	58.45	49.51	70.7967	70.0467	K00051|1|0.0|767|mdm:103402801|malate dehydrogenase (NADP+) [EC:1.1.1.82]	GO:0009536//plastid	GO:0016615//malate dehydrogenase activity	GO:0043648//dicarboxylic acid metabolic process;GO:0044238	gi|658009157|ref|XP_008339780.1|/0/PREDICTED: malate dehydrogenase [NADP], chloroplastic-like [Malus domestica]
107407618	85.0933	85.3733	90.4933	78.51	77.2833	49.33	50.2167	51.6967	48.95	52.97	-	-	-	-	gi|596286458|ref|XP_007225620.1|/0/hypothetical protein PRUPE_ppa005758mg [Prunus persica]
107412890	79.56	84.1333	88.05	92.7267	78.48	46.2233	49.3167	51.25	42.7233	39.91	-	-	-	-	gi|596286458|ref|XP_007225620.1|/0/hypothetical protein PRUPE_ppa005758mg [Prunus persica]
107429425	92.2733	95.2967	77.49	95.9033	104.913	52.5867	47.8267	47.8733	66.5567	53.9567	K00006|1|6e-94|345|tcc:TCM_045473|glycerol-3-phosphate dehydrogenase (NAD+) [EC:1.1.1.8]	-	-	-	gi|590570133|ref|XP_007011263.1|/3.0916e-93/NAD-dependent glycerol-3-phosphate dehydrogenase family protein [Theobroma cacao]
107410959	88.2333	90.75	94.5933	93.9533	93.9833	91.84	96.5667	108.423	93.7367	90.9067	-	-	-	-	gi|703114197|ref|XP_010100581.1|/3.09351e-50/hypothetical protein L484_003796 [Morus notabilis]
107432217	109.77	94.77	104.733	102.04	106.057	98.3867	89.6133	95.7667	93.9367	101.88	-	-	GO:0005515//protein binding	-	gi|645277504|ref|XP_008243802.1|/2.18098e-37/PREDICTED: caldesmon [Prunus mume]
107432671	112.683	105.573	107.753	102.883	114.803	96.3	97.1767	94.7433	109.123	108.227	K00864|1|0.0|887|tcc:TCM_027288|glycerol kinase [EC:2.7.1.30]	-	GO:0016301//kinase activity	GO:0006071//glycerol metabolic process;GO:0006796//phosphate-containing compound metabolic process	gi|590615690|ref|XP_007023294.1|/0/Actin-like ATPase superfamily protein isoform 1 [Theobroma cacao]
107429528	99.5233	99.5933	104.947	103.903	103.43	55.3567	59.31	59.7133	55.5233	61.6733	K19938|1|1e-15|86.7|mis:MICPUN_109021|rabphilin-3A;K01652|3|6e-11|70.9|sly:101253806|acetolactate synthase I/II/III large subunit [EC:2.2.1.6];K03511|4|1e-09|66.6|apro:F751_1873|DNA polymerase kappa [EC:2.7.7.7];K19907|5|7e-09|63.9|lja:Lj4g3v1896260.1|synaptotagmin-7	-	-	-	gi|641867221|gb|KDO85905.1|/0/hypothetical protein CISIN_1g010372mg [Citrus sinensis]
107430209	142.117	113.02	122.28	113.247	133.037	141.497	154.803	148.057	155.157	153.507	K03113|1|3e-62|239|pper:PRUPE_ppa022105mg|translation initiation factor 1	-	GO:0008135//translation factor activity, nucleic acid binding	GO:0006412//translation	gi|595952017|ref|XP_007216425.1|/1.55515e-61/hypothetical protein PRUPE_ppa022105mg, partial [Prunus persica]
107423851	97.7867	92.13	87.6733	94.39	96.7233	101.753	111.207	108.43	115.743	111.137	K17479|1|3e-101|370|pxb:103952149|glutaredoxin domain-containing cysteine-rich protein 1	-	-	-	gi|703138415|ref|XP_010106733.1|/3.48361e-106/Uncharacterized protein L484_020750 [Morus notabilis]
107431915	85.1967	86.5767	81.96	98.48	97.97	102.04	100.253	96.58	93.59	80.4367	K14674|1|2e-23|113|apro:F751_6987|TAG lipase / steryl ester hydrolase / phospholipase A2 / LPA acyltransferase [EC:3.1.1.3 3.1.1.13 3.1.1.4 2.3.1.51];K16743|2|3e-07|59.3|vvi:104878611|abnormal spindle-like microcephaly-associated protein;K10357|4|1e-06|57.4|ppp:PHYPADRAFT_77678|myosin V;K20032|5|2e-06|56.2|pda:103707619|palmitoyltransferase ZDHHC13/17 [EC:2.3.1.225]	-	-	-	gi|470117938|ref|XP_004295103.1|/0/PREDICTED: calmodulin-binding transcription activator 5 [Fragaria vesca subsp. vesca]
107421625	74.35	89.6933	81.31	50.3133	26.6967	156.303	123.093	136.927	114.713	211.657	K17267|1|0.0|1573|vvi:100853178|coatomer subunit gamma	GO:0030120//vesicle coat	-	GO:0015031//protein transport	gi|359475304|ref|XP_003631645.1|/0/PREDICTED: coatomer subunit gamma-2 [Vitis vinifera]
107422880	78.0733	83.2167	71.8733	89.22	78	104.697	86.06	79.3733	91.3467	80.17	K11251|1|6e-54|212|pxb:103939809|histone H2A	GO:0000785//chromatin;GO:0043231//intracellular membrane-bounded organelle	GO:0003676//nucleic acid binding	GO:0034728//nucleosome organization	gi|703108273|ref|XP_010098975.1|/7.74818e-54/putative histone H2A variant 3 [Morus notabilis]
107411657	79.4333	83.2433	81.0233	79.8833	81.22	67.74	66.3167	71.3467	67.4767	63.8433	K19307|1|2e-06|56.2|pmum:103329149|25S rRNA (uracil2634-N3)-methyltransferase [EC:2.1.1.313]	-	-	-	gi|645237775|ref|XP_008225365.1|/0/PREDICTED: dentin sialophosphoprotein isoform X1 [Prunus mume]
107413598	110.223	100.313	99.9	92.6767	108.167	96.0133	101.09	105.38	110.107	99.86	K11279|1|2e-132|474|pper:PRUPE_ppa007328mg|nucleosome assembly protein 1-like 1	-	-	-	gi|645274492|ref|XP_008242366.1|/4.48737e-133/PREDICTED: nucleosome assembly protein 1;2 isoform X2 [Prunus mume]
107433388	103.877	116.293	110.737	117.543	137.29	83.95	69.2267	67.87	73.1367	78.4967	K12617|1|0.0|1092|vvi:100267869|DNA topoisomerase 2-associated protein PAT1	-	-	-	gi|731434305|ref|XP_010645006.1|/0/PREDICTED: uncharacterized protein LOC100267869 isoform X1 [Vitis vinifera]
107412500	98.3933	86.5367	98.8167	95.3733	86.71	103.617	111.15	105.147	100.21	116.407	K14485|1|1e-171|605|pda:103714767|transport inhibitor response 1	-	GO:0043178//alcohol binding	GO:0009755//hormone-mediated signaling pathway	gi|703107094|ref|XP_010098665.1|/0/hypothetical protein L484_026040 [Morus notabilis]
107434035	79.2933	80.0133	78.7433	83.8933	78.2933	44.7467	42.7433	40.6	38.87	42.8467	K15889|1|9e-151|534|pxb:103947783|prenylcysteine alpha-carboxyl methylesterase [EC:3.1.1.-]	GO:0044464	GO:0051723	-	gi|694332783|ref|XP_009357013.1|/7.64302e-164/PREDICTED: isoprenylcysteine alpha-carbonyl methylesterase ICME-like [Pyrus x bretschneideri]
107434035	79.2933	80.0133	78.7433	83.8933	78.2933	44.7467	42.7433	40.6	38.87	42.8467	K12135|1|6e-06|53.9|thj:104802991|zinc finger protein CONSTANS	-	-	-	gi|703096527|ref|XP_010095868.1|/1.00627e-37/Putative zinc finger protein [Morus notabilis]
107426784	112.55	93.6867	133.057	101.28	95.95	130.407	202.89	171.207	138.053	158.79	K04688|1|6e-170|598|pxb:103958799|ribosomal protein S6 kinase beta [EC:2.7.11.1]	-	GO:0004672//protein kinase activity;GO:0000166//nucleotide binding	-	gi|694387273|ref|XP_009369397.1|/3.01584e-169/PREDICTED: serine/threonine-protein kinase AtPK1/AtPK6-like [Pyrus x bretschneideri]
107433150	90.2033	94.2967	90.77	91.3967	92.9367	90.4233	100.693	97.06	107.5	100.823	K12192|1|2e-88|326|gmx:100306343|charged multivesicular body protein 2B	-	-	GO:0006810//transport	gi|947046067|gb|KRG95696.1|/1.07119e-87/hypothetical protein GLYMA_19G166200 [Glycine max]
107433281	90.2033	94.2967	90.77	91.3967	92.9367	90.4233	100.693	97.06	107.5	100.823	-	-	-	-	gi|645261586|ref|XP_008236363.1|/2.06958e-121/PREDICTED: uncharacterized protein LOC103335139 [Prunus mume]
107423484	96.6433	93.0767	109.34	102.323	106.437	98.2767	109.41	103.94	88.59	99.0567	K10597|1|0.0|1630|pper:PRUPE_ppa000705mg|ubiquitin conjugation factor E4 B [EC:2.3.2.27]	GO:0043234//protein complex	GO:0004842//ubiquitin-protein transferase activity	GO:0019941//modification-dependent protein catabolic process;GO:0032446//protein modification by small protein conjugation	gi|595924280|ref|XP_007214914.1|/0/hypothetical protein PRUPE_ppa000705mg [Prunus persica]
107425629	108.33	97.1533	100.127	99.5633	108.533	139.307	139.053	130.783	137.25	124.443	K01759|1|4e-172|605|pxb:103943877|lactoylglutathione lyase [EC:4.4.1.5]	-	GO:0016846//carbon-sulfur lyase activity;GO:0043169//cation binding	-	gi|694322824|ref|XP_009352516.1|/2.32969e-171/PREDICTED: probable lactoylglutathione lyase, chloroplast isoform X1 [Pyrus x bretschneideri]
107403348	96.0833	89.2833	90.5433	88.94	87.6433	87.63	89.3333	90.44	94.4167	86.6167	K16285|1|2e-61|237|tcc:TCM_002456|RING/U-box domain-containing protein [EC:2.3.2.27]	-	GO:0046914//transition metal ion binding;GO:0046914//transition metal ion binding	-	gi|590712545|ref|XP_007049410.1|/1.06026e-60/RING/U-box superfamily protein, putative [Theobroma cacao]
107423842	77.6333	84.8733	81.9333	86.8467	81.38	83.6367	82.2967	79.86	82.4933	79.9167	K19600|1|2e-110|401|cic:CICLE_v10001261mg|tubby-related protein 1	-	GO:0003824//catalytic activity;GO:0003824//catalytic activity	-	gi|802658978|ref|XP_012080754.1|/0/PREDICTED: tubby-like F-box protein 8 [Jatropha curcas]
107420853	101.123	97.7167	98.9567	92.69	94.22	84.3467	83.19	72.1167	67.5933	85.3833	K00703|1|0.0|812|cic:CICLE_v100143191m|starch synthase [EC:2.4.1.21]	-	-	-	gi|645236641|ref|XP_008224834.1|/0/PREDICTED: starch synthase 3, chloroplastic/amyloplastic [Prunus mume]
107416845	102.923	95.9567	117.243	102.173	131.7	60.7933	78.64	88.2267	92.85	67.5667	-	-	-	-	gi|645260101|ref|XP_008235674.1|/8.74152e-146/PREDICTED: uncharacterized protein LOC103334474 [Prunus mume]
107416987	93.66	91.9467	86.08	97.5333	79.57	118.407	115.397	101.183	115.73	116.657	K13080|1|9e-111|401|vvi:100244875|flavanone 7-O-glucoside 2''-O-beta-L-rhamnosyltransferase [EC:2.4.1.236];K18823|4|6e-56|219|pvu:PHAVU_006G208300g|soyasaponin III rhamnosyltransferase [EC:2.4.1.273]	-	-	-	gi|359487055|ref|XP_002271587.2|/8.68375e-141/PREDICTED: crocetin glucoside glucosyltransferase-like [Vitis vinifera]
107426589	110.287	104.203	108.017	103.577	110.13	92.14	101.497	100.6	94.3767	92.7567	K01641|1|2e-87|322|rcu:8265393|hydroxymethylglutaryl-CoA synthase [EC:2.3.3.10]	-	GO:0046912//transferase activity, transferring acyl groups, acyl groups converted into alkyl on transfer;GO:0016747//transferase activity, transferring acyl groups other than amino-acyl groups	GO:0006720//isoprenoid metabolic process	gi|255537251|ref|XP_002509692.1|/1.12117e-86/PREDICTED: hydroxymethylglutaryl-CoA synthase [Ricinus communis]
107419004	84.57	92.6533	87.8567	93.5533	96	99.81	110.977	115	135.567	88.9067	K19269|1|1e-132|474|egr:104447513|phosphoglycolate phosphatase [EC:3.1.3.18 3.1.3.48]	-	-	-	gi|703098817|ref|XP_010096487.1|/1.22712e-134/hypothetical protein L484_017939 [Morus notabilis]
107429863	111.593	90.5933	108.13	87.6233	94.7533	158.05	182.293	185.113	157.567	175.68	K14326|1|2e-165|583|mdm:103409468|regulator of nonsense transcripts 1 [EC:3.6.4.-]	GO:0044424	GO:0046914//transition metal ion binding;GO:0003676//nucleic acid binding;GO:0017111//nucleoside-triphosphatase activity;GO:0032559	GO:0000956//nuclear-transcribed mRNA catabolic process	gi|658022203|ref|XP_008346508.1|/8.11053e-165/PREDICTED: regulator of nonsense transcripts 1 homolog isoform X2 [Malus domestica]
107433470	129.8	110.363	138.62	115.86	126.667	156.767	158.563	172.5	137.773	139.083	K02218|1|0.0|842|pmum:103327673|casein kinase 1 [EC:2.7.11.1]	-	GO:0004672//protein kinase activity;GO:0032559	GO:0006464//cellular protein modification process	gi|645244047|ref|XP_008228258.1|/0/PREDICTED: casein kinase I isoform delta-like [Prunus mume]
107430747	110.35	106.877	120.603	108.247	133.687	122.817	131.637	127.087	138.547	142.147	K10268|1|2e-165|583|vvi:100250708|F-box and leucine-rich repeat protein 2/20	-	-	-	gi|703092533|ref|XP_010094658.1|/0/F-box protein [Morus notabilis]
107411409	100.567	92.2233	100.293	103.947	108.493	94.35	90.8833	97.9367	98.65	100.827	K03035|1|0.0|801|pop:POPTR_0007s07080g|26S proteasome regulatory subunit N5	-	-	-	gi|703098737|ref|XP_010096465.1|/0/26S proteasome non-ATPase regulatory subunit 12 [Morus notabilis]
107431514	85.6033	92	101.673	91.33	74.4667	27.6767	18.2	19.4367	10.9067	46.93	-	-	-	-	gi|645271372|ref|XP_008240882.1|/3.10357e-70/PREDICTED: uncharacterized protein LOC103339377 [Prunus mume]
107433517	86.9767	89.4733	95.7033	87.2833	90.7767	100.9	93.7833	100.25	97.19	109.633	-	-	-	-	gi|645225018|ref|XP_008219384.1|/8.99085e-48/PREDICTED: uncharacterized protein LOC103319606 isoform X1 [Prunus mume]
107421070	98.6133	88.12	113.79	89.3767	92.2133	72.7533	83.7567	81.51	69.6067	84.51	K08269|1|0.0|1065|pmum:103338827|serine/threonine-protein kinase ULK/ATG1 [EC:2.7.11.1]	-	GO:0004672//protein kinase activity;GO:0000166//nucleotide binding	-	gi|703069708|ref|XP_010088572.1|/0/Serine/threonine-protein kinase ATG1 [Morus notabilis]
107416946	95.0067	85.0633	92.9533	97.2433	109.52	1.85667	1.91	2.76333	3.08667	2.95	K13113|1|1e-37|157|pper:PRUPE_ppa023849mg|ubiquitin-like protein 5	-	-	-	gi|595839341|ref|XP_007207822.1|/5.93816e-37/hypothetical protein PRUPE_ppa023849mg [Prunus persica]
107408859	100.03	98.05	109.493	91.59	85.28	86.4833	81.95	81.6767	61.1633	87.6833	K09480|1|0.0|1311|vvi:100259167|digalactosyldiacylglycerol synthase [EC:2.4.1.241]	GO:0009527//plastid outer membrane;GO:0030659//cytoplasmic vesicle membrane	GO:0035250//UDP-galactosyltransferase activity	GO:0044403//symbiosis, encompassing mutualism through parasitism;GO:0008152//metabolic process	gi|703139540|ref|XP_010107006.1|/0/Digalactosyldiacylglycerol synthase 1 [Morus notabilis]
107432609	109.063	98.61	115.263	97.6367	94.1767	103.397	103.123	101.047	97.77	111.083	K01191|1|2e-44|182|pxb:103958275|alpha-mannosidase [EC:3.2.1.24]	-	-	-	gi|703149845|ref|XP_010109704.1|/8.46322e-141/hypothetical protein L484_015193 [Morus notabilis]
107411797	94.3567	89.3967	86.6067	95.17	81.54	88.6433	80.6033	73.7233	81.4933	74.32	K13448|1|4e-61|236|pper:PRUPE_ppa010940mg|calcium-binding protein CML	-	-	-	gi|595806938|ref|XP_007202521.1|/2.13989e-60/hypothetical protein PRUPE_ppa010940mg [Prunus persica]
107426698	89.5367	87.26	85.5933	90.0133	85.61	106.44	110.753	110.62	109.717	104.153	K13448|1|4e-61|236|pper:PRUPE_ppa010940mg|calcium-binding protein CML	-	-	-	gi|595806938|ref|XP_007202521.1|/2.13989e-60/hypothetical protein PRUPE_ppa010940mg [Prunus persica]
107424377	91.2667	92.2733	92.9433	97.8933	96.87	98.7333	106.783	96.7067	99.66	100.437	-	-	-	-	gi|590567110|ref|XP_007010422.1|/0/Translocon at the outer envelope membrane of chloroplasts 159 [Theobroma cacao]
107428607	109.193	104.04	102.933	101.603	144.4	63.7633	73.3933	78.91	77.3167	83.09	K06215|1|6e-153|541|jcu:105630332|pyridoxal 5'-phosphate synthase pdxS subunit [EC:4.3.3.6]	-	-	GO:0008614//pyridoxine metabolic process;GO:0050896//response to stimulus;GO:0009108//coenzyme biosynthetic process	gi|703130511|ref|XP_010104626.1|/2.25063e-152/putative pyridoxal biosynthesis protein PDX1 [Morus notabilis]
107435950	91.01	89.92	89.9867	96.97	95.29	92.6267	99.0667	102.783	98.18	87.3933	K12581|1|3e-24|115|bna:106383523|CCR4-NOT transcription complex subunit 7/8;K13126|2|8e-10|67.4|fve:101312606|polyadenylate-binding protein;K01054|3|2e-08|62.8|bna:106399005|acylglycerol lipase [EC:3.1.1.23]	-	-	-	gi|595852768|ref|XP_007210371.1|/0/hypothetical protein PRUPE_ppa001291mg [Prunus persica]
107417347	82.6767	85.3967	82.55	83.4167	76.48	80.0567	82.6933	82.33	85.23	74.2433	K20168|1|0.0|649|mdm:103452559|TBC1 domain family member 15	-	-	-	gi|703078453|ref|XP_010090894.1|/0/GTPase-activating protein GYP7 [Morus notabilis]
107403465	83.93	92.12	85.8067	88.9133	87.7233	77.2333	80.08	81.1133	86.48	76.4467	K08770|1|0.0|880|dosa:Os06t0681400-01|ubiquitin C	GO:0043231//intracellular membrane-bounded organelle	-	-	gi|937924235|dbj|BAS99152.1|/0/Os06g0681400, partial [Oryza sativa Japonica Group]
107430963	129.23	112.213	118.693	112.72	132.893	110.127	102.693	106.063	105.413	104.593	-	-	-	-	gi|645276296|ref|XP_008243220.1|/5.49606e-52/PREDICTED: uncharacterized protein LOC103341472 [Prunus mume]
107428517	90.68	86.3967	88.0533	94.7333	95.5067	97.7067	81.12	92.58	86.2967	84.7	-	-	-	-	-
107432084	107.853	104.753	107.903	111.06	127.417	93.5467	106.913	115.087	107.49	82.6433	K12872|1|0.0|767|vvi:100241603|pre-mRNA-splicing factor RBM22/SLT11	-	GO:0003676//nucleic acid binding;GO:0046914//transition metal ion binding	-	gi|225434698|ref|XP_002280897.1|/0/PREDICTED: zinc finger CCCH domain-containing protein 49 [Vitis vinifera]
107431432	105.87	96.9033	111.77	89.5867	98.5767	100.91	103.38	104.897	100.647	100.907	K19760|1|1e-25|119|mpp:MICPUCDRAFT_12446|dynein assembly factor with WDR repeat domains 1	-	-	-	gi|703118284|ref|XP_010101568.1|/1.01361e-178/putative cytosolic iron-sulfur protein assembly protein [Morus notabilis]
107426781	104.033	99.0733	112.98	102.643	106.193	118.023	116.673	117.903	107.777	107.81	K14324|1|1e-65|250|pxb:103964625|histone deacetylase complex subunit SAP18	-	-	-	gi|703138466|ref|XP_010106748.1|/6.6552e-71/hypothetical protein L484_020767 [Morus notabilis]
107429210	101.513	91.49	100.737	85.43	93.07	106.22	113.433	112.867	99.24	100.467	K12135|1|1e-07|58.9|thj:104802991|zinc finger protein CONSTANS	-	-	-	gi|703064013|ref|XP_010087096.1|/1.4276e-57/Zinc finger protein CONSTANS-LIKE 2 [Morus notabilis]
107434350	79.75	80.4167	89.9567	86.9033	76.2067	74.4333	81.4667	71.12	70.7933	64.7767	K09422|1|2e-54|213|egr:104443119|myb proto-oncogene protein, plant;K02947|2|1e-53|210|egr:104443844|small subunit ribosomal protein S10e	-	-	-	gi|702332449|ref|XP_010054774.1|/8.13656e-54/PREDICTED: transcription factor MYB51 [Eucalyptus grandis]
107423998	103.363	90.87	91.0533	90.3767	93.5267	97.7733	92.4733	94.4933	90.5133	98.0067	K03029|1|4e-158|530|jcu:105628958|26S proteasome regulatory subunit N10	GO:0043234//protein complex;GO:0043234//protein complex	GO:0046914//transition metal ion binding;GO:0046914//transition metal ion binding	GO:0006259//DNA metabolic process;GO:0006259//DNA metabolic process	gi|629086815|gb|KCW53172.1|/1.33181e-163/hypothetical protein EUGRSUZ_J02453 [Eucalyptus grandis]
107406539	88.4	85.5667	92.3267	88.1467	85.34	90.4833	87.2333	82.77	92.1	89.5667	K08341|1|1e-55|217|mdm:103410678|GABA(A) receptor-associated protein	-	GO:0004871//signal transducer activity;GO:0004871//signal transducer activity;GO:0004871//signal transducer activity	-	gi|658024346|ref|XP_008347578.1|/5.4515e-55/PREDICTED: autophagy-related protein 8f [Malus domestica]
107429967	93.19	90.3167	98.7533	88.4333	78.4633	90.2133	83.0767	87.2467	71.99	93.4033	K17550|1|3e-23|108|gra:105782330|protein phosphatase 1 regulatory subunit 7	-	-	-	gi|763816256|gb|KJB83108.1|/1.4942e-22/hypothetical protein B456_013G229800 [Gossypium raimondii]
107431070	72.8033	82.1367	78.7433	82.39	72.5	84.0467	85.7267	90.3267	87.06	87.5733	K15449|1|1e-88|329|rcu:8288925|tRNA wybutosine-synthesizing protein 1 [EC:4.1.3.44];K16302|2|5e-86|320|atr:18445813|metal transporter CNNM	-	GO:0016741	GO:0006730//one-carbon metabolic process	gi|802581682|ref|XP_012069851.1|/0/PREDICTED: probable methyltransferase PMT3 [Jatropha curcas]
107425464	76.6233	78.8067	76.83	82.3333	70.6533	88.3933	85.7633	79.2633	88.57	90.7033	K18857|1|6e-180|631|egu:105036492|alcohol dehydrogenase class-P [EC:1.1.1.1]	-	-	-	gi|71793966|emb|CAJ21172.1|/0/alcohol dehydrogenase [Alnus glutinosa]
107417798	81.6267	86.1533	76.8833	79.3733	80.95	42.68	48.1133	52.3633	54.4767	51.1467	K02882|1|8e-28|125|vvi:100260572|large subunit ribosomal protein L18Ae	-	-	-	gi|595875425|ref|XP_007212180.1|/2.09832e-44/hypothetical protein PRUPE_ppa012647mg [Prunus persica]
107419998	87.15	81.6733	81.1467	82.4967	73.8867	89.78	86.8767	82.4333	95.8833	98.23	-	-	-	-	gi|568850896|ref|XP_006479133.1|/7.09639e-09/PREDICTED: DNA ligase 1 [Citrus sinensis]
107428559	87.5133	89.3967	89.51	96.23	96.3867	86.8	97.1933	104.057	107.243	94.9267	K03671|1|4e-61|235|pxb:103932459|thioredoxin 1	-	-	-	gi|703155026|ref|XP_010111095.1|/2.78363e-64/Thioredoxin F-type [Morus notabilis]
107430076	77.46	81.4267	80.6733	88.89	88.09	125.11	121.513	112.59	117.387	106.92	K01623|1|0.0|736|jcu:105643837|fructose-bisphosphate aldolase, class I [EC:4.1.2.13]	-	GO:0016832//aldehyde-lyase activity	GO:0006007//glucose catabolic process	gi|802708115|ref|XP_012084444.1|/0/PREDICTED: fructose-bisphosphate aldolase 1, chloroplastic [Jatropha curcas]
107420981	86.53	84.9333	77.8733	94.16	78.5433	116.99	112.85	100.533	105.45	121.417	-	-	-	-	gi|703078107|ref|XP_010090781.1|/0/hypothetical protein L484_009057 [Morus notabilis]
107430832	105.743	106.373	115.207	96.6067	113.173	129.02	118.597	129.647	123.273	135.353	K14777|1|8e-66|253|cam:101514454|ATP-dependent RNA helicase DDX47/RRP3 [EC:3.6.4.13];K14494|3|2e-59|231|aip:107610130|DELLA protein	-	-	-	gi|703129109|ref|XP_010104285.1|/0/hypothetical protein L484_005388 [Morus notabilis]
107426140	87.6333	89.2567	92.3833	80.72	73.0633	105.35	95.1333	94.83	85.59	109.49	K02885|1|2e-83|310|jcu:105643474|large subunit ribosomal protein L19e	GO:0030529//ribonucleoprotein complex	GO:0005198//structural molecule activity	GO:0010467//gene expression	gi|976918844|gb|KVI04002.1|/9.20607e-83/Ribosomal protein L19/L19e [Cynara cardunculus var. scolymus]
107420169	82.8767	85.46	81.7633	85.4967	85.6767	88.2367	83.7533	83.4867	94.14	97.8633	K02885|1|2e-83|310|jcu:105643474|large subunit ribosomal protein L19e	GO:0030529//ribonucleoprotein complex	GO:0005198//structural molecule activity	GO:0010467//gene expression	gi|976918844|gb|KVI04002.1|/9.20607e-83/Ribosomal protein L19/L19e [Cynara cardunculus var. scolymus]
107418452	93.7367	84.2967	92.41	90.97	105.143	84.58	86.7	85.7	99.6767	80.1433	K14209|1|1e-151|538|egr:104451767|solute carrier family 36 (proton-coupled amino acid transporter)	GO:0031224//intrinsic component of membrane;GO:0031224//intrinsic component of membrane	-	-	gi|823265404|ref|XP_012465442.1|/1.1944e-180/PREDICTED: probable amino acid permease 7 [Gossypium raimondii]
107411269	85.8933	92.0533	85.3867	87.74	75.7567	83.8533	83.81	85.7067	88.44	93.3067	K20538|1|0.0|712|atr:18439508|mitogen-activated protein kinase 8 [EC:2.7.11.24]	-	GO:0004702//receptor signaling protein serine/threonine kinase activity;GO:0032559;GO:0004702//receptor signaling protein serine/threonine kinase activity;GO:0032559;GO:0004702//receptor signaling protein serine/threonine kinase activity;GO:0032559;GO:0004702//receptor signaling protein serine/threonine kinase activity;GO:0032559;GO:0004702//receptor signaling protein serine/threonine kinase acti…	GO:0006464//cellular protein modification process;GO:0006464//cellular protein modification process;GO:0006464//cellular protein modification process;GO:0006464//cellular protein modification process;GO:0006464//cellular protein modification process	gi|596127143|ref|XP_007222000.1|/0/hypothetical protein PRUPE_ppa003297mg [Prunus persica]
107431546	67.9467	72.7333	65.1133	71.12	71.8	57.1233	67.2567	78.9733	72.85	65.8167	K12600|1|8e-36|152|ats:F775_02157|superkiller protein 3	-	-	-	gi|743910478|ref|XP_011048753.1|/2.43077e-102/PREDICTED: uncharacterized protein LOC105142692 [Populus euphratica]
107434669	108.223	82.32	97.8233	88.3233	74.57	79.3567	73.7867	60.6533	52.2767	76.4967	K17573|1|4e-25|117|mtr:MTR_7g110390|meiosis arrest female protein 1	-	-	-	gi|645262064|ref|XP_008236595.1|/0/PREDICTED: uncharacterized protein LOC103335364 [Prunus mume]
107430745	80.1867	85.6	82.0667	89.1133	79.4233	91.26	91.64	91.5867	90.3367	82.7033	K11593|1|0.0|1701|tcc:TCM_013468|eukaryotic translation initiation factor 2C	-	GO:0008135//translation factor activity, nucleic acid binding;GO:0008135//translation factor activity, nucleic acid binding	GO:0006412//translation;GO:0006412//translation	gi|590666883|ref|XP_007037088.1|/0/Stabilizer of iron transporter SufD / Polynucleotidyl transferase isoform 1 [Theobroma cacao]
107411805	106.307	93.5	96.02	95.2467	98.94	105.1	111.98	116.14	108.217	96.91	K15356|1|3e-85|316|tcc:TCM_046685|GDP-mannose transporter	-	-	-	gi|590708852|ref|XP_007048393.1|/1.49207e-84/Golgi nucleotide sugar transporter 1 [Theobroma cacao]
107412898	106.187	99.4967	106.013	107.907	110.967	102.473	111.557	110.69	105.277	99.6567	K17506|1|8e-127|455|pper:PRUPE_ppa009683mg|protein phosphatase 1L [EC:3.1.3.16]	-	GO:0016791//phosphatase activity	-	gi|743921469|ref|XP_011004797.1|/1.42566e-126/PREDICTED: probable protein phosphatase 2C 9 [Populus euphratica]
107410842	81.5633	87.03	85.8467	87.36	105.843	84.6767	89.5133	96.0567	111.64	93.1933	K02923|1|5e-31|134|vvi:100268138|large subunit ribosomal protein L38e	GO:0030529//ribonucleoprotein complex	GO:0005198//structural molecule activity	GO:0010467//gene expression	gi|297735234|emb|CBI17596.3|/1.49074e-30/unnamed protein product [Vitis vinifera]
107412210	101.977	92.6067	96.4967	82.52	79.9167	210.227	133.457	137.957	142.727	194.443	K01648|1|0.0|1152|jcu:105643536|ATP citrate (pro-S)-lyase [EC:2.3.3.8]	-	GO:0046912//transferase activity, transferring acyl groups, acyl groups converted into alkyl on transfer;GO:0004774//succinate-CoA ligase activity	GO:0005975//carbohydrate metabolic process	gi|802704056|ref|XP_012084072.1|/0/PREDICTED: ATP-citrate synthase beta chain protein 2 [Jatropha curcas]
107427406	101.493	88.77	96.2633	91.46	96.15	77.2233	71.9	78.1367	72.3	70.4833	K13348|1|3e-148|526|pper:PRUPE_ppa007209mg|protein Mpv17	-	-	-	gi|595862645|ref|XP_007211442.1|/1.48981e-147/hypothetical protein PRUPE_ppa007209mg [Prunus persica]
107425776	79.6533	83.7533	88.2233	88.0467	90.5367	51.9533	52.5533	58.24	59.4433	55.0667	K02917|1|6e-57|221|cam:101514440|large subunit ribosomal protein L35Ae	GO:0030529//ribonucleoprotein complex	GO:0005198//structural molecule activity	GO:0010467//gene expression	gi|209967441|gb|ACJ02349.1|/1.39388e-56/60S ribosomal protein L35a [Vernicia fordii]
107428288	95.15	89.9133	100.177	98.7833	99.8633	85.9233	96.76	96.9433	99	94.2767	K07904|1|4e-115|416|tcc:TCM_029778|Ras-related protein Rab-11A	-	-	-	gi|661880362|emb|CDP15893.1|/1.09993e-114/unnamed protein product [Coffea canephora]
107419020	114.15	96.1067	122.79	76.62	74.8	82.64	74.18	66.5167	56.85	99.6133	K20556|1|5e-123|442|vvi:100252376|cytochrome P450 family 76 subfamily C;K20513|2|1e-117|424|sind:105155492|ferruginol synthase [EC:1.14.13.190]	-	-	-	gi|703088445|ref|XP_010093536.1|/0/Cytochrome P450 76C4 [Morus notabilis]
107435132	93.13	90.09	83.18	96.84	101.237	5.26667	6.83667	4.53667	5.52333	5.01333	K13600|1|0.0|927|pop:POPTR_0005s20060g|chlorophyllide a oxygenase [EC:1.14.13.122]	-	-	-	gi|703129978|ref|XP_010104495.1|/0/Chlorophyllide a oxygenase [Morus notabilis]
107419590	97.8633	89.75	97.0933	84.4333	85.27	95.0467	93.6933	91.7	81.4067	95.8367	K02433|1|7e-16|86.3|apro:F751_6020|aspartyl-tRNA(Asn)/glutamyl-tRNA(Gln) amidotransferase subunit A [EC:6.3.5.6 6.3.5.7];K19996|2|3e-09|64.3|fve:101291501|phosphatidylinositol transfer protein SFH5	-	-	-	gi|595883035|ref|XP_007212714.1|/1.23334e-143/hypothetical protein PRUPE_ppa018766mg [Prunus persica]
107412323	83.3033	82.56	78.8367	87.9567	85.01	66.9833	59.82	64.85	65.13	55.4033	K19720|1|7e-14|80.1|mis:MICPUN_101672|collagen, type III, alpha;K12135|2|2e-13|78.6|thj:104802991|zinc finger protein CONSTANS	-	-	-	gi|697142879|ref|XP_009625544.1|/1.77692e-105/PREDICTED: probable salt tolerance-like protein At1g78600 [Nicotiana tomentosiformis]
107417199	82.1233	82.74	80.5033	84.59	90.46	37.0267	42.05	38.72	38.9767	33.7033	K17506|1|2e-79|297|adu:107475582|protein phosphatase 1L [EC:3.1.3.16];K19704|2|1e-52|208|cit:102617656|protein phosphatase PTC1 [EC:3.1.3.16];K10147|3|2e-29|132|cvr:CHLNCDRAFT_57765|protein phosphatase 1D [EC:3.1.3.16];K19477|4|3e-28|127|smo:SELMODRAFT_443005|cGMP-dependent protein kinase 2 [EC:2.7.11.12]	-	GO:0016791//phosphatase activity	-	gi|568836227|ref|XP_006472147.1|/4.98304e-173/PREDICTED: probable protein phosphatase 2C 34 [Citrus sinensis]
107416625	87.0067	88.5433	88.7567	94.7533	85.0767	93.0567	86.6233	74.9633	92.59	78.9633	K02154|1|0.0|1319|pper:PRUPE_ppa001492mg|V-type H+-transporting ATPase subunit a	GO:0016469//proton-transporting two-sector ATPase complex	GO:0015077//monovalent inorganic cation transmembrane transporter activity;GO:0003824//catalytic activity	GO:0015988//energy coupled proton transmembrane transport, against electrochemical gradient	gi|703097683|ref|XP_010096180.1|/0/Vacuolar proton translocating ATPase 100 kDa subunit [Morus notabilis]
107414917	107.183	94.12	111.237	95.6933	105.513	82.4267	92.9533	90.4867	80.17	99.8433	K20721|1|2e-63|243|nnu:104593454|reticulon-1	GO:0043231//intracellular membrane-bounded organelle;GO:0043231//intracellular membrane-bounded organelle;GO:0043231//intracellular membrane-bounded organelle;GO:0043231//intracellular membrane-bounded organelle	-	-	gi|566156416|ref|XP_002302126.2|/1.43467e-106/reticulon family protein [Populus trichocarpa]
107406782	60.8767	71.46	67.8233	72.8033	51.54	53.7867	44.3167	44.9433	47.7367	54.63	K09578|1|3e-55|216|tcc:TCM_000228|peptidyl-prolyl cis-trans isomerase NIMA-interacting 1 [EC:5.2.1.8]	-	GO:0016859//cis-trans isomerase activity	GO:0044267//cellular protein metabolic process	gi|703163527|ref|XP_010113370.1|/5.12888e-56/Peptidyl-prolyl cis-trans isomerase Pin1 [Morus notabilis]
107423924	90.2933	88.6333	80.3867	90.72	113.207	112.4	122.323	130.863	146.613	133.82	K17943|1|0.0|1280|pmum:103327438|pumilio RNA-binding family	-	-	-	gi|645243488|ref|XP_008227998.1|/0/PREDICTED: pumilio homolog 5 [Prunus mume]
107431534	71.11	81.75	76.94	79.5233	74.0067	86.68	88.01	92.8067	91.01	91.51	-	-	-	-	-
107421116	80.1933	82.1233	91.3233	84.82	83.3433	55.52	64.2167	63.6233	54.9367	62.5667	K12811|1|0.0|1408|pper:PRUPE_ppa000460mg|ATP-dependent RNA helicase DDX46/PRP5 [EC:3.6.4.13]	-	GO:0032559;GO:0042623//ATPase activity, coupled;GO:0032559;GO:0042623//ATPase activity, coupled;GO:0032559;GO:0042623//ATPase activity, coupled;GO:0032559;GO:0042623//ATPase activity, coupled;GO:0032559;GO:0042623//ATPase activity, coupled;GO:0032559;GO:0042623//ATPase activity, coupled;GO:0032559;GO:0042623//ATPase activity, coupled;GO:0032559;GO:0042623//ATPase activity, coupled	-	gi|703091995|ref|XP_010094504.1|/0/DEAD-box ATP-dependent RNA helicase 42 [Morus notabilis]
107435341	82.86	84.37	89.5367	83.4033	83.07	60.66	63.2433	66.8533	63.9033	68.4733	K03133|1|2e-81|303|jcu:105631389|transcription initiation factor TFIID subunit 9B	-	GO:0003676//nucleic acid binding	GO:0006351//transcription, DNA-templated	gi|802576733|ref|XP_012068877.1|/1.00898e-80/PREDICTED: transcription initiation factor TFIID subunit 9 [Jatropha curcas]
107413794	80.16	86.2167	75.3933	81.9333	94.4067	77.7367	78.89	75.5033	92.0933	75.3633	K03028|1|0.0|1451|pmum:103328442|26S proteasome regulatory subunit N1	GO:0043234//protein complex	-	GO:0009894	gi|595790351|ref|XP_007198928.1|/0/hypothetical protein PRUPE_ppa001162mg [Prunus persica]
107427268	107.153	147.27	146.083	133.423	90.5567	18.66	28.5867	32.3867	35.5233	21.2033	K08762|1|3e-36|152|mus:103982409|diazepam-binding inhibitor (GABA receptor modulator, acyl-CoA-binding protein)	-	GO:0005504//fatty acid binding	GO:0051234//establishment of localization	gi|743808973|ref|XP_011018400.1|/1.70013e-36/PREDICTED: acyl-CoA-binding protein-like [Populus euphratica]
107420993	75.16	80.59	77.69	80.8633	72.08	83.9333	87.5267	85.5333	81.3567	82.0667	K04733|1|0.0|645|pper:PRUPE_ppa006390mg|interleukin-1 receptor-associated kinase 4 [EC:2.7.11.1]	-	GO:0004672//protein kinase activity;GO:0032559;GO:0004672//protein kinase activity;GO:0032559	GO:0006464//cellular protein modification process;GO:0006464//cellular protein modification process	gi|595824593|ref|XP_007205264.1|/0/hypothetical protein PRUPE_ppa006390mg [Prunus persica]
107410934	89.0233	86.6933	83.3133	86.14	71.3967	123.643	95.38	87.64	111.13	115.893	K10143|1|0.0|778|sind:105165388|E3 ubiquitin-protein ligase RFWD2 [EC:2.3.2.27]	-	-	-	gi|595893933|ref|XP_007213660.1|/0/hypothetical protein PRUPE_ppa001120mg [Prunus persica]
107416375	93.9567	92.6	90.11	87.4467	92.8533	90.7533	105.623	109.767	103.723	86.69	K00737|1|0.0|701|vvi:100254142|beta-1,4-mannosyl-glycoprotein beta-1,4-N-acetylglucosaminyltransferase [EC:2.4.1.144]	-	-	-	gi|641863533|gb|KDO82219.1|/0/hypothetical protein CISIN_1g016270mg [Citrus sinensis]
107416075	87.5633	80.8067	71.1767	83.7233	68.3167	113.113	95.77	87.35	98.45	103.51	K10802|1|4e-12|73.6|pmum:103342032|high mobility group protein B1	-	-	-	gi|645221161|ref|XP_008243826.1|/1.91901e-11/PREDICTED: high mobility group B protein 1-like isoform X2 [Prunus mume]
107421000	86.2167	87.9767	86.2967	90.7433	94.5867	71	76.4833	85.5733	86.38	76.73	K01191|1|5e-41|170|pxb:103958275|alpha-mannosidase [EC:3.2.1.24]	-	-	-	gi|703095378|ref|XP_010095521.1|/1.10102e-109/hypothetical protein L484_014950 [Morus notabilis]
107423105	88.8833	90.6433	86.5667	92.5267	89.11	102.65	97.8433	99.49	97.9	97.9433	K14016|1|3e-153|542|pmum:103335591|ubiquitin fusion degradation protein 1	-	-	GO:0019941//modification-dependent protein catabolic process	gi|645262584|ref|XP_008236827.1|/1.61521e-152/PREDICTED: ubiquitin fusion degradation protein 1 homolog [Prunus mume]
107422708	84.1267	85.84	87.31	83.6067	99.5767	59.5833	66.68	74.6233	66.8067	65.84	K12839|1|4e-119|429|pmum:103318950|survival of motor neuron-related-splicing factor 30	-	-	-	gi|502126585|ref|XP_004499363.1|/2.27265e-118/PREDICTED: survival of motor neuron-related-splicing factor 30 [Cicer arietinum]
107431054	119.087	96.2833	105.067	109.493	123.237	167.85	148.21	171.667	158.957	170.217	K20471|1|0.0|885|pmum:103327279|coatomer subunit delta	GO:0030119//AP-type membrane coat adaptor complex	-	GO:0015031//protein transport	gi|703150407|ref|XP_010109852.1|/0/Coatomer subunit delta [Morus notabilis]
107411688	67.66	77.4033	63.06	79.03	76.97	99.46	125.88	136.633	113.08	90.7367	-	-	GO:0016787//hydrolase activity	-	gi|645261367|ref|XP_008236259.1|/0/PREDICTED: probable zinc metallopeptidase EGY3, chloroplastic [Prunus mume]
107409059	92.81	86.95	86.87	94.4733	85.6167	88.3	86.39	92.6133	97	91.76	K15188|1|3e-123|442|pper:PRUPE_ppa007554mg|cyclin T	-	-	-	gi|802581207|ref|XP_012069590.1|/6.65101e-127/PREDICTED: cyclin-T1-4-like isoform X2 [Jatropha curcas]
107428265	111.927	84.49	109.34	79.2167	72.42	123.553	77.22	83.7833	67.3633	111.83	K04554|1|2e-112|407|pmum:103327548|ubiquitin-conjugating enzyme E2 J2 [EC:2.3.2.23]	-	GO:0016879//ligase activity, forming carbon-nitrogen bonds;GO:0016879//ligase activity, forming carbon-nitrogen bonds	GO:0006464//cellular protein modification process;GO:0006464//cellular protein modification process	gi|297742924|emb|CBI35791.3|/4.01253e-112/unnamed protein product [Vitis vinifera]
107418256	95.01	86.8767	93.5567	83.47	87.0733	80.0267	80.0233	75.61	79.5167	104.423	-	-	-	-	gi|703157637|ref|XP_010111779.1|/1.33473e-137/F-box protein SKIP31 [Morus notabilis]
107404082	76.49	82.2033	85.2833	80.8533	88.9467	85.3567	89.7633	93.8733	84.49	88.8667	K12833|1|4e-65|248|jcu:105635110|pre-mRNA branch site protein p14	-	GO:0005488//binding	-	gi|802558799|ref|XP_012065832.1|/2.0867e-64/PREDICTED: splicing factor 3B subunit 6-like protein [Jatropha curcas]
107424908	79.5367	79.1133	79.75	76.9833	66.9433	99.0967	77.79	79.7867	67.1167	104.553	-	-	-	-	gi|923789758|ref|XP_013683982.1|/1.20222e-14/PREDICTED: glycine-rich selenoprotein-like [Brassica napus]
107429710	91.0833	87.6567	89.0533	84.11	94.5833	64.3933	64.5133	64.42	63.9567	60.1733	-	-	-	-	-
107412881	85.14	84.7467	85.5733	80.1233	77.9833	92.1967	99.12	96.9033	96.3933	92.36	K12891|1|3e-65|249|pmum:103339623|splicing factor, arginine/serine-rich 2	-	GO:0005488//binding	-	gi|645271976|ref|XP_008241171.1|/1.45718e-64/PREDICTED: serine/arginine-rich splicing factor 2-like [Prunus mume]
107420406	106.407	91.6767	107	92.31	93.5467	96.9267	109.34	104.247	100.587	106.71	K03178|1|0.0|1852|pper:PRUPE_ppa000563mg|ubiquitin-activating enzyme E1 [EC:6.2.1.45]	-	-	-	gi|595840994|ref|XP_007208126.1|/0/hypothetical protein PRUPE_ppa000563mg [Prunus persica]
107429094	105.873	90.6667	108.953	92.8567	105.957	89.6467	80.3467	79.82	90.0067	85.21	K12741|1|1e-131|471|pmum:103344151|heterogeneous nuclear ribonucleoprotein A1/A3	-	-	-	gi|645306118|ref|XP_008245997.1|/6.94095e-131/PREDICTED: UBP1-associated protein 2A-like [Prunus mume]
107413766	90.0333	90.3033	87.4933	83.33	92.8233	108.433	109.863	115.547	106.267	112.99	K20478|1|3e-13|78.2|bvg:104889437|golgin subfamily B member 1	-	-	-	gi|731397720|ref|XP_010652981.1|/3.60359e-62/PREDICTED: uncharacterized protein LOC100247519 isoform X2 [Vitis vinifera]
107432946	92.79	81.5167	85.3633	81.5	99.0933	108.56	103.45	101.31	105.86	96.5733	K14004|1|5e-164|578|jcu:105628400|protein transport protein SEC13	-	-	-	gi|802554982|ref|XP_012065190.1|/2.53048e-163/PREDICTED: protein transport protein SEC13 homolog B [Jatropha curcas]
107426469	104.403	88.1467	91.94	79.0467	78.7233	103.857	92.0167	85.64	85.5867	107.487	K04392|1|2e-98|360|cit:102612652|Ras-related C3 botulinum toxin substrate 1	GO:0044464;GO:0044464	GO:0032561//guanyl ribonucleotide binding;GO:0004620//phospholipase activity;GO:0032561//guanyl ribonucleotide binding;GO:0004620//phospholipase activity	GO:0035556//intracellular signal transduction;GO:0035556//intracellular signal transduction	gi|703095405|ref|XP_010095528.1|/5.84032e-101/Vacuolar protein sorting-associated protein 35B [Morus notabilis]
107416820	94.7067	90.99	89.28	80.3533	83.3967	134.423	118.84	105.443	109.813	122.04	K00600|1|8e-119|427|pper:PRUPE_ppa003562mg|glycine hydroxymethyltransferase [EC:2.1.2.1]	-	GO:0016742//hydroxymethyl-, formyl- and related transferase activity;GO:0048037//cofactor binding	GO:0006730//one-carbon metabolic process;GO:0009069//serine family amino acid metabolic process	gi|596286997|ref|XP_007225706.1|/4.1834e-118/hypothetical protein PRUPE_ppa003562mg [Prunus persica]
107420798	83.41	82.7433	81.9833	83.8367	80.9233	92.1233	79.9067	83.22	86.86	88.2333	K01214|1|0.0|1281|mdm:103405334|isoamylase [EC:3.2.1.68]	-	-	-	gi|658014408|ref|XP_008342522.1|/0/PREDICTED: isoamylase 3, chloroplastic-like [Malus domestica]
107429831	88.8833	87.94	81.6167	93.19	87.59	71.51	68.5033	71.1233	70.27	59.5867	K12820|1|0.0|1298|rcu:8267305|pre-mRNA-splicing factor ATP-dependent RNA helicase DHX15/PRP43 [EC:3.6.4.13]	-	GO:0032559;GO:0042623//ATPase activity, coupled	-	gi|255548377|ref|XP_002515245.1|/0/PREDICTED: probable pre-mRNA-splicing factor ATP-dependent RNA helicase DEAH2 [Ricinus communis]
107407004	91.7667	91.4667	101.637	87.2067	83.2067	101.873	105.63	106.413	89.8867	103.197	K03940|1|4e-81|302|sind:105164681|NADH dehydrogenase (ubiquinone) Fe-S protein 7 [EC:1.6.5.3 1.6.99.3]	GO:0043231//intracellular membrane-bounded organelle;GO:0030964	GO:0046914//transition metal ion binding;GO:0051536//iron-sulfur cluster binding;GO:0048037//cofactor binding;GO:0050136//NADH dehydrogenase (quinone) activity	GO:0006091//generation of precursor metabolites and energy	gi|747069779|ref|XP_011081697.1|/2.01219e-80/PREDICTED: NADH dehydrogenase [ubiquinone] iron-sulfur protein 7, mitochondrial-like [Sesamum indicum]
107417905	90.09	79.1133	85.53	79.1367	73.3733	84.4533	74.99	76.85	75.2933	78.61	K10956|1|0.0|930|pper:PRUPE_ppa005131mg|protein transport protein SEC61 subunit alpha	GO:0044464;GO:0044464	GO:0008320//protein transmembrane transporter activity;GO:0008320//protein transmembrane transporter activity	GO:0006810//transport;GO:0006810//transport	gi|595792155|ref|XP_007199826.1|/0/hypothetical protein PRUPE_ppa005115mg [Prunus persica]
107434971	110.58	98.6567	96.8667	93.2	111.693	119.763	112.85	113.857	117.983	113.24	-	-	-	-	gi|703141228|ref|XP_010107451.1|/2.7598e-46/hypothetical protein L484_002119 [Morus notabilis]
107418432	69.6733	78.7133	74.3833	76.51	62.7367	74.8067	77.87	76.4067	72.3	73.3367	K14491|1|8e-19|97.1|cic:CICLE_v10007648mg|two-component response regulator ARR-B family	-	-	-	gi|147820325|emb|CAN73573.1|/1.93053e-90/hypothetical protein VITISV_007446 [Vitis vinifera]
[truncated: 26,458 more rows]
