# Supplementary material for: Comparative transcriptome profiling reveals cold stress responsiveness in two contrasting Chinese jujube cultivars
Source: BMC Plant Biol. 2020 May 27;20:240. doi: 10.1186/s12870-020-02450-z (PMC7254757; doi:10.1186/s12870-020-02450-z)
Supplement: Supplementary file 3 — Additional file 3. DEGs between ‘Dongzao’ and ‘Jinsixiaozao’ at the same freezing stress. [file 12870_2020_2450_MOESM3_ESM.xlsx]

## Sheet: DZCK-JSCK
GeneID	geneLength	Means-DZCK	Means-JSCK	log2-Ratio(JSCK/DZCK)	Up-Down-Regulation(JSCK/DZCK)	PPEE	KEGG Orthology	GO Component	GO Function	GO Process	Blast nr
107403293	1854	7.24326	66.2712	3.11333	Up	0	K13496|1|1e-121|437|nnu:104587322|UDP-glucosyl transferase 73C [EC:2.4.1.-]	-	GO:0016758//transferase activity, transferring hexosyl groups;GO:0016758//transferase activity, transferring hexosyl groups	-	gi|470140426|ref|XP_004305941.1|/1.87657e-170/PREDICTED: UDP-glucose flavonoid 3-O-glucosyltransferase 7-like [Fragaria vesca subsp. vesca]
107403296	1850	0	73.2582	7.2964	Up	0	K13496|1|1e-111|405|atr:18438282|UDP-glucosyl transferase 73C [EC:2.4.1.-]	-	GO:0016758//transferase activity, transferring hexosyl groups	-	gi|567860630|ref|XP_006422969.1|/1.45903e-175/hypothetical protein CICLE_v10028305mg [Citrus clementina]
107403303	518.6	43.6748	90.9764	1.0507	Up	5.07487e-07	K08336|1|5e-46|184|pmum:103327640|ubiquitin-like protein ATG12	GO:0044424;GO:0044424;GO:0044424	-	GO:0006810//transport;GO:0044248//cellular catabolic process;GO:0007033//vacuole organization;GO:0006810//transport;GO:0044248//cellular catabolic process;GO:0007033//vacuole organization;GO:0006810//transport;GO:0044248//cellular catabolic process;GO:0007033//vacuole organization	gi|645243932|ref|XP_008228204.1|/2.663e-45/PREDICTED: ubiquitin-like protein ATG12 [Prunus mume]
107403332	2244	1.35737	14.3494	3.02033	Up	1.3262e-05	K03283|1|1e-66|256|mtr:MTR_2g040260|heat shock 70kDa protein 1/8	-	-	-	gi|734389757|gb|KHN26393.1|/7.68721e-81/TMV resistance protein N [Glycine soja]
107403333	1704	5.02844	86.805	3.98871	Up	0	K14494|1|1e-28|129|crb:CARUB_v10003592mg|DELLA protein	-	-	-	gi|703062816|ref|XP_010086812.1|/0/hypothetical protein L484_009583 [Morus notabilis]
107403339	2030	167.172	59.3336	-1.48709	Down	4.69308e-07	K19613|1|3e-83|310|pmum:103330503|leucine-rich repeat protein SHOC2;K15078|2|8e-70|266|jcu:105630766|structure-specific endonuclease subunit SLX1 [EC:3.6.1.-]	-	-	-	gi|694384241|ref|XP_009368038.1|/1.38772e-88/PREDICTED: disease resistance protein RGA2-like [Pyrus x bretschneideri]
107403341	2769	48.7153	0.974254	-5.09078	Down	0	K15078|1|1e-150|535|nnu:104613421|structure-specific endonuclease subunit SLX1 [EC:3.6.1.-]	-	-	-	gi|703103167|ref|XP_010097657.1|/0/Putative disease resistance protein RGA4 [Morus notabilis]
107403345	1311.89	106.832	6.85368	-3.87314	Down	0	-	-	-	-	-
107403357	1389	54.7876	303.777	2.46102	Up	0.0012211	K04733|1|2e-22|108|mdm:103419981|interleukin-1 receptor-associated kinase 4 [EC:2.7.11.1]	-	-	-	gi|703127032|ref|XP_010103730.1|/2.23166e-74/Blue copper protein [Morus notabilis]
107403361	645	2.80011	31.5289	3.291	Up	0.000497853	K04733|1|2e-13|76.3|mdm:103419981|interleukin-1 receptor-associated kinase 4 [EC:2.7.11.1]	-	-	-	gi|703127018|ref|XP_010103727.1|/3.00768e-45/Blue copper protein [Morus notabilis]
107403362	671	25.0949	78.9717	1.63577	Up	6.9397e-05	K04733|1|1e-14|80.5|mdm:103419981|interleukin-1 receptor-associated kinase 4 [EC:2.7.11.1]	-	-	-	gi|703127018|ref|XP_010103727.1|/2.19574e-49/Blue copper protein [Morus notabilis]
107403363	261	4.31171	23.3025	2.31393	Up	8.94116e-07	-	-	-	-	gi|703127018|ref|XP_010103727.1|/1.33977e-23/Blue copper protein [Morus notabilis]
107403370	990	677.521	42.8739	-3.96739	Down	0	-	-	-	-	gi|703071049|ref|XP_010088934.1|/2.86756e-64/hypothetical protein L484_018561 [Morus notabilis]
107403371	1201	62.9055	4.05285	-3.80891	Down	3.87468e-14	-	-	-	-	gi|645262752|ref|XP_008236906.1|/2.69577e-118/PREDICTED: monoacylglycerol lipase ABHD6-like [Prunus mume]
107403381	2567	114.64	27.1928	-2.05704	Down	0	K14833|1|0.0|922|cic:CICLE_v10014393mg|nucleolar complex protein 2	-	-	-	gi|567907213|ref|XP_006445920.1|/0/hypothetical protein CICLE_v10014393mg [Citrus clementina]
107403387	1935	19.2513	64.8377	1.72755	Up	0.00683263	-	-	-	-	gi|802562958|ref|XP_012066643.1|/6.73124e-147/PREDICTED: probable magnesium transporter NIPA4 [Jatropha curcas]
107403487	1685	1.13375	27.531	4.12678	Up	1.96921e-05	K13030|1|2e-110|400|sbi:SORBI_01g001220|cyanohydrin beta-glucosyltransferase [EC:2.4.1.85];K00699|4|1e-73|278|spen:107013955|glucuronosyltransferase [EC:2.4.1.17]	-	-	-	gi|590597899|ref|XP_007018744.1|/0/UDP-glucosyl transferase 85A2 [Theobroma cacao]
107403491	1141	140.848	427.33	1.598	Up	1.52577e-11	-	-	-	-	gi|657974514|ref|XP_008379087.1|/2.29713e-55/PREDICTED: membrane-anchored ubiquitin-fold protein 4-like [Malus domestica]
107403504	1437.53	309.711	127.196	-1.28074	Down	0	K10256|1|4e-25|117|sly:101248371|omega-6 fatty acid desaturase / acyl-lipid omega-6 desaturase (Delta-12 desaturase) [EC:1.14.19.6 1.14.19.22];K13237|2|3e-14|80.9|sbi:SORBI_06g028400|peroxisomal 2,4-dienoyl-CoA reductase [EC:1.3.1.34]	-	GO:0003824//catalytic activity;GO:0003824//catalytic activity;GO:0003824//catalytic activity;GO:0003824//catalytic activity;GO:0003824//catalytic activity	GO:0008152//metabolic process;GO:0008152//metabolic process;GO:0008152//metabolic process;GO:0008152//metabolic process;GO:0008152//metabolic process	gi|470137553|ref|XP_004304528.1|/4.02603e-102/PREDICTED: short-chain dehydrogenase reductase 2a [Fragaria vesca subsp. vesca]
107403518	1582	393.479	1079.67	1.45513	Up	0.00298625	K01365|1|1e-138|494|mdm:103420719|cathepsin L [EC:3.4.22.15]	-	-	-	gi|568883454|ref|XP_006494485.1|/8.604e-158/PREDICTED: cysteine proteinase COT44 [Citrus sinensis]
107403529	2265	65.4108	181.339	1.4645	Up	4.86189e-11	K10268|1|0.0|702|pxb:103957116|F-box and leucine-rich repeat protein 2/20	-	-	-	gi|595823159|ref|XP_007205025.1|/0/hypothetical protein PRUPE_ppa003978mg [Prunus persica]
107403533	1227	125.775	52.8646	-1.2431	Down	0.00117864	K16911|1|4e-112|405|aip:107646001|ATP-dependent RNA helicase DDX21 [EC:3.6.4.13]	-	GO:0046872//metal ion binding;GO:0003676//nucleic acid binding;GO:0017111//nucleoside-triphosphatase activity	-	gi|703093451|ref|XP_010094933.1|/9.91242e-116/DEAD-box ATP-dependent RNA helicase 3 [Morus notabilis]
107403538	2498	0	21.0239	5.51806	Up	0.000947865	K20661|1|0.0|737|pper:PRUPE_ppa004496mg|cytochrome P450 family 714 subfamily A polypeptide 1	-	GO:0016634;GO:0005506//iron ion binding	GO:0008152//metabolic process	gi|694310924|ref|XP_009355374.1|/0/PREDICTED: cytochrome P450 714C2-like [Pyrus x bretschneideri]
107403540	942	213.937	743.975	1.79582	Up	0	-	-	-	-	gi|703093445|ref|XP_010094931.1|/1.11677e-14/hypothetical protein L484_022681 [Morus notabilis]
107403543	678	161.275	78.0357	-1.04286	Down	2.8881e-05	-	GO:0031224//intrinsic component of membrane	-	-	gi|764562954|ref|XP_011461531.1|/3.69468e-52/PREDICTED: transmembrane protein 56 [Fragaria vesca subsp. vesca]
107403547	1047	351.229	0	-9.55047	Down	0	-	-	-	-	gi|357491619|ref|XP_003616097.1|/3.39796e-95/cystathionine beta-synthase (CBS) family protein [Medicago truncatula]
107403552	1222	0	105.348	7.8177	Up	0	-	GO:0044464	GO:0016651//oxidoreductase activity, acting on NAD(P)H	GO:0008152//metabolic process	gi|645215558|ref|XP_008238394.1|/1.62734e-94/PREDICTED: NAD(P)H-quinone oxidoreductase subunit N, organellar chromatophore [Prunus mume]
107403553	2072.53	1109.78	453.698	-1.28959	Down	0	-	-	-	-	gi|802754931|ref|XP_012088794.1|/0/PREDICTED: transmembrane protein 184B isoform X1 [Jatropha curcas]
107403578	3002	1038.13	0	-11.1127	Down	0	K09528|1|7e-130|466|tcc:TCM_041220|DnaJ homolog subfamily C member 8	-	GO:0005515//protein binding	GO:0044267//cellular protein metabolic process	gi|590586277|ref|XP_007015661.1|/3.64819e-129/Chaperone DnaJ-domain superfamily protein [Theobroma cacao]
107403580	1512	29.9944	2.28722	-3.4663	Down	1.20956e-09	-	GO:0044464	GO:0008194//UDP-glycosyltransferase activity	-	gi|703074372|ref|XP_010089801.1|/2.07734e-153/hypothetical protein L484_022317 [Morus notabilis]
107403583	1717	201.291	50.9674	-1.97177	Down	0.0051541	K07277|1|6e-66|253|rcu:8274423|outer membrane protein insertion porin family	-	-	-	gi|694313798|ref|XP_009368381.1|/0/PREDICTED: outer envelope protein 80, chloroplastic [Pyrus x bretschneideri]
107403588	4084.55	1492.17	63.909	-4.53516	Down	0	K01090|1|0.0|636|sly:101055535|protein phosphatase [EC:3.1.3.16]	-	-	-	gi|595842470|ref|XP_007208428.1|/0/hypothetical protein PRUPE_ppa000783mg [Prunus persica]
107403589	1981	147.194	52.1886	-1.48759	Down	0	K14411|1|3e-11|71.6|csv:101220676|RNA-binding protein Musashi	-	-	-	gi|645218306|ref|XP_008229969.1|/5.89851e-130/PREDICTED: protein IQ-DOMAIN 1 [Prunus mume]
107403592	619	140.124	55.6693	-1.32446	Down	1.36718e-10	K01438|1|4e-47|188|egr:104442015|acetylornithine deacetylase [EC:3.5.1.16]	-	-	-	gi|702326234|ref|XP_010053605.1|/1.90057e-46/PREDICTED: acetylornithine deacetylase [Eucalyptus grandis]
107403594	892	67.8685	8.87818	-2.87007	Down	6.9533e-09	-	-	-	-	-
107403596	1108	20.7372	57.7648	1.45737	Up	0.00139142	K12191|1|4e-38|159|csv:101208440|charged multivesicular body protein 2A	-	-	-	gi|565372531|ref|XP_006352846.1|/2.80347e-55/PREDICTED: protein LOL1 isoform X2 [Solanum tuberosum]
107403654	781	82.4759	1.3433	-5.51624	Down	0	K03008|1|4e-59|228|csv:101216683|DNA-directed RNA polymerase II subunit RPB11	-	GO:0003676//nucleic acid binding;GO:0005515//protein binding;GO:0034062//RNA polymerase activity;GO:0003676//nucleic acid binding;GO:0005515//protein binding;GO:0034062//RNA polymerase activity	GO:0010467//gene expression;GO:0010467//gene expression	gi|449464004|ref|XP_004149719.1|/2.05479e-58/PREDICTED: DNA-directed RNA polymerases II, IV and V subunit 11 [Cucumis sativus]
107403686	1700	129.576	314.646	1.27686	Up	0.0294257	-	-	-	-	gi|731429652|ref|XP_010664722.1|/2.91872e-50/PREDICTED: transcription factor bHLH110 isoform X1 [Vitis vinifera]
107403687	632	59.4938	159.15	1.41249	Up	0.00532941	K05765|1|1e-12|73.6|fve:101301142|cofilin	GO:0043231//intracellular membrane-bounded organelle	-	-	gi|566173150|ref|XP_006383714.1|/3.18602e-44/hypothetical protein POPTR_0005s25240g [Populus trichocarpa]
107403724	2925	18.3301	57.4873	1.6243	Up	4.20058e-10	K12818|1|2e-138|494|mtr:MTR_0267s0070|ATP-dependent RNA helicase DHX8/PRP22 [EC:3.6.4.13];K15078|2|3e-133|477|vvi:100255136|structure-specific endonuclease subunit SLX1 [EC:3.6.1.-]	-	-	-	gi|694442168|ref|XP_009347785.1|/0/PREDICTED: putative disease resistance protein At3g14460 isoform X1 [Pyrus x bretschneideri]
107403725	1043	175.809	66.8827	-1.38806	Down	0.0366768	K01100|1|2e-134|479|vvi:100260169|sedoheptulose-bisphosphatase [EC:3.1.3.37]	GO:0044424	GO:0019203//carbohydrate phosphatase activity	GO:0005975//carbohydrate metabolic process	gi|703086526|ref|XP_010093027.1|/6.30494e-134/Sedoheptulose-1,7-bisphosphatase [Morus notabilis]
107403744	912	156.063	0	-8.38259	Down	0	K09529|1|9e-109|394|cit:102612826|DnaJ homolog subfamily C member 9	-	GO:0005515//protein binding	GO:0044267//cellular protein metabolic process	gi|641838270|gb|KDO57214.1|/4.84045e-108/hypothetical protein CISIN_1g021768mg [Citrus sinensis]
107403753	2255	165.729	1.23554	-6.60736	Down	0	K08857|1|0.0|899|pmum:103339346|NIMA (never in mitosis gene a)-related kinase 1/4/5 [EC:2.7.11.1]	-	-	-	gi|645271293|ref|XP_008240845.1|/0/PREDICTED: serine/threonine-protein kinase Nek6-like [Prunus mume]
107403765	1492	156.738	65.2653	-1.25795	Down	0	K20892|1|4e-10|67.4|spen:107020195|beta-arabinofuranosyltransferase [EC:2.4.2.-];K20784|3|7e-10|66.6|vcn:VOLCADRAFT_92385|arabinosyltransferase [EC:2.4.2.-]	-	-	-	gi|694400578|ref|XP_009375373.1|/3.9863e-141/PREDICTED: uncharacterized protein At1g28695-like [Pyrus x bretschneideri]
107403802	1018	235.936	516.522	1.12888	Up	1.62666e-06	K07870|1|6e-14|79.3|mtr:MTR_8g010670|Ras homolog gene family, member T1;K00600|2|2e-11|71.2|ppp:PHYPADRAFT_163089|glycine hydroxymethyltransferase [EC:2.1.2.1]	-	-	-	gi|595973340|ref|XP_007217706.1|/2.45194e-50/hypothetical protein PRUPE_ppa012317mg [Prunus persica]
107403812	1960	11.069	63.524	2.47152	Up	3.29947e-12	K10268|1|7e-149|528|pmum:103329802|F-box and leucine-rich repeat protein 2/20	-	-	-	gi|645248983|ref|XP_008230540.1|/3.62808e-148/PREDICTED: F-box/LRR-repeat protein 3 [Prunus mume]
107403849	2990	15.04	54.1988	1.81758	Up	4.04953e-05	K19327|1|0.0|952|pmum:103342875|anoctamin-10	-	-	-	gi|703069012|ref|XP_010088390.1|/0/hypothetical protein L484_008125 [Morus notabilis]
107403896	874	12.7352	32.3157	1.31202	Up	0.000441018	K08332|1|2e-10|67.4|ppp:PHYPADRAFT_149939|;K04733|3|5e-09|62.8|ats:F775_04245|interleukin-1 receptor-associated kinase 4 [EC:2.7.11.1];K10260|4|8e-09|62.0|cre:CHLREDRAFT_205525|F-box and WD-40 domain protein 7	GO:0043234//protein complex	GO:0019787//small conjugating protein transferase activity	GO:0032446//protein modification by small protein conjugation	gi|703159253|ref|XP_010112203.1|/3.5389e-113/U-box domain-containing protein 14 [Morus notabilis]
107403933	3220	178.95	1455.59	3.02066	Up	0	K09528|1|3e-124|447|gmx:100783331|DnaJ homolog subfamily C member 8	-	GO:0005515//protein binding	GO:0044267//cellular protein metabolic process	gi|955353812|ref|XP_003540280.2|/1.4497e-123/PREDICTED: protein FAF-like, chloroplastic [Glycine max]
107403935	1035	373.31	814.406	1.12439	Up	1.13545e-10	-	GO:0031410//cytoplasmic vesicle	-	-	gi|802611067|ref|XP_012074287.1|/7.31338e-34/PREDICTED: putative phosphatidylglycerol/phosphatidylinositol transfer protein DDB_G0282179 [Jatropha curcas]
107403950	1984	57.5014	182.615	1.65912	Up	0	K20291|1|9e-11|70.1|mtr:MTR_7g118240|conserved oligomeric Golgi complex subunit 4;K17710|2|3e-10|68.6|mdm:103441183|pentatricopeptide repeat domain-containing protein 1;K17964|4|1e-09|66.2|bvg:104889026|leucine-rich PPR motif-containing protein, mitochondrial	-	-	-	gi|703064678|ref|XP_010087262.1|/1.1017e-168/hypothetical protein L484_003157 [Morus notabilis]
107403952	1661	267.198	120.843	-1.14172	Down	8.88178e-16	K13412|1|0.0|671|pper:PRUPE_ppa006385mg|calcium-dependent protein kinase [EC:2.7.11.1];K00924|3|0.0|640|mdm:103440715|	-	-	-	gi|595804483|ref|XP_007202163.1|/0/hypothetical protein PRUPE_ppa006385mg [Prunus persica]
107403959	893	81.8771	2.93913	-4.59464	Down	0	-	-	-	-	gi|645276076|ref|XP_008243117.1|/2.29035e-14/PREDICTED: uncharacterized protein LOC103341384 [Prunus mume]
107403963	691	55.5544	165.633	1.56797	Up	0	-	-	-	-	-
107403973	1506	34.7143	0	-6.22909	Down	1.11022e-16	K12662|1|9e-07|56.2|sbi:SORBI_06g024940|U4/U6 small nuclear ribonucleoprotein PRP4	-	-	-	gi|703095793|ref|XP_010095633.1|/1.93826e-143/hypothetical protein L484_003734 [Morus notabilis]
107403995	2211	361.794	139.96	-1.3672	Down	0	K15133|1|0.0|972|pper:PRUPE_ppa002594mg|mediator of RNA polymerase II transcription subunit 17	GO:0043234//protein complex;GO:0043234//protein complex	-	GO:0006355//regulation of transcription, DNA-templated;GO:0006355//regulation of transcription, DNA-templated	gi|703089184|ref|XP_010093735.1|/0/hypothetical protein L484_006289 [Morus notabilis]
107403998	1136	41.9929	87.4998	1.05082	Up	0.00245115	K17866|1|2e-13|77.8|sind:105176810|diphthamide biosynthesis protein 2	-	-	-	gi|747099914|ref|XP_011098024.1|/1.07073e-12/PREDICTED: diphthamide biosynthesis protein 2 [Sesamum indicum]
107404018	1703	827.045	408.754	-1.0159	Down	0	K08150|1|0.0|697|fve:101299079|MFS transporter, SP family, solute carrier family 2 (myo-inositol transporter), member 13	-	-	-	gi|703102503|ref|XP_010097478.1|/0/putative inositol transporter 1 [Morus notabilis]
107404050	1310	5.38301	145.941	4.64493	Up	0	K13034|1|4e-176|618|gra:105802709|L-3-cyanoalanine synthase/ cysteine synthase [EC:2.5.1.47 4.4.1.9]	-	GO:0016835//carbon-oxygen lyase activity;GO:0048037//cofactor binding	GO:0006563//L-serine metabolic process;GO:0000097//sulfur amino acid biosynthetic process	gi|823186765|ref|XP_012489969.1|/2.07057e-175/PREDICTED: bifunctional L-3-cyanoalanine synthase/cysteine synthase 1, mitochondrial-like [Gossypium raimondii]
107404053	911	1.11606	73.3841	5.54203	Up	0	-	-	-	-	gi|645279294|ref|XP_008244650.1|/1.56981e-58/PREDICTED: uncharacterized protein LOC103342775 [Prunus mume]
107404067	1306	45.1333	21.1843	-1.07452	Down	0.00166045	-	-	GO:0046914//transition metal ion binding;GO:0051540	GO:0031163	gi|703070370|ref|XP_010088769.1|/6.99861e-107/NifU-like protein 4 [Morus notabilis]
107404112	4767	37.0431	75.4815	1.0177	Up	0.00151371	K05666|1|0.0|1982|vvi:100246410|ATP-binding cassette, subfamily C (CFTR/MRP), member 2	-	-	-	gi|645244189|ref|XP_008228319.1|/0/PREDICTED: ABC transporter C family member 8-like [Prunus mume]
107404120	1391	115.07	35.813	-1.67105	Down	1.18013e-07	K03319|1|6e-45|182|rcu:8276904|divalent anion:Na+ symporter, DASS family	GO:0043231//intracellular membrane-bounded organelle	-	-	gi|414869190|tpg|DAA47747.1|/3.24501e-49/TPA: hypothetical protein ZEAMMB73_941040 [Zea mays]
107404154	538	41.3587	132.001	1.66314	Up	0	-	-	-	-	gi|747107572|ref|XP_011102091.1|/9.33724e-40/PREDICTED: uncharacterized protein LOC105180133 [Sesamum indicum]
107404162	2343	171.764	35.2601	-2.26919	Down	4.96861e-09	K07305|1|4e-162|573|cit:102619922|peptide-methionine (R)-S-oxide reductase [EC:1.8.4.12];K07739|2|1e-99|365|gra:105803458|elongator complex protein 3 [EC:2.3.1.48];K12447|4|5e-86|320|thj:104808371|UDP-sugar pyrophosphorylase [EC:2.7.7.64]	-	-	-	gi|147857959|emb|CAN82518.1|/0/hypothetical protein VITISV_042699 [Vitis vinifera]
107404180	1870.32	19.9712	56.7579	1.48528	Up	7.01088e-08	K00599|1|9e-69|262|ota:Ot01g01850|methyltransferase-like protein 6 [EC:2.1.1.-];K15332|2|3e-33|144|ccp:CHC_T00008204001|tRNA (uracil-5-)-methyltransferase [EC:2.1.1.-]	-	GO:0008168//methyltransferase activity;GO:0003676//nucleic acid binding;GO:0008168//methyltransferase activity	GO:0016070//RNA metabolic process;GO:0006730//one-carbon metabolic process;GO:0010467//gene expression;GO:0009451//RNA modification;GO:0006730//one-carbon metabolic process	gi|645279485|ref|XP_008244745.1|/0/PREDICTED: tRNA (uracil-5-)-methyltransferase homolog A [Prunus mume]
107404190	1765	105.958	221.818	1.06256	Up	1.37668e-14	K10257|1|0.0|755|pper:PRUPE_ppa005645mg|acyl-lipid omega-3 desaturase [EC:1.14.19.25 1.14.19.35 1.14.19.36]	-	GO:0016705//oxidoreductase activity, acting on paired donors, with incorporation or reduction of molecular oxygen	GO:0044238	gi|595999498|ref|XP_007217995.1|/0/hypothetical protein PRUPE_ppa005645mg [Prunus persica]
107404213	2617	56.2195	4.83525	-3.41783	Down	0	K10775|1|0.0|1229|nnu:104601277|phenylalanine ammonia-lyase [EC:4.3.1.24]	GO:0044424	GO:0016840	GO:0006558//L-phenylalanine metabolic process	gi|720021891|ref|XP_010262867.1|/0/PREDICTED: phenylalanine ammonia-lyase [Nelumbo nucifera]
107404223	4711	41.5778	230.992	2.4607	Up	0	K05666|1|0.0|2091|vvi:100246410|ATP-binding cassette, subfamily C (CFTR/MRP), member 2	-	-	-	gi|645244189|ref|XP_008228319.1|/0/PREDICTED: ABC transporter C family member 8-like [Prunus mume]
107404236	782.73	39.0089	18.4602	-1.06043	Down	0.00309743	-	-	-	-	gi|703148094|ref|XP_010109257.1|/1.52477e-11/hypothetical protein L484_011879 [Morus notabilis]
107404242	764	29.9161	1.32394	-4.08295	Down	1.55577e-06	K20723|1|4e-35|149|gra:105776231|reticulon-3;K20721|2|1e-32|140|mtr:MTR_5g018250|reticulon-1	-	-	-	gi|703150534|ref|XP_010109887.1|/4.37808e-50/Reticulon-like protein [Morus notabilis]
107404261	787	8.16616	113.183	3.71826	Up	0	K12126|1|6e-10|65.5|egu:105040114|phytochrome-interacting factor 3;K11253|2|1e-09|64.3|pop:POPTR_0002s10030g|histone H3	-	-	-	gi|590636708|ref|XP_007028921.1|/1.17094e-93/Basic helix-loop-helix DNA-binding superfamily protein, putative isoform 1 [Theobroma cacao]
107404276	1090	0.221106	19.7821	4.875	Up	8.17901e-08	K13459|1|1e-11|72.0|cic:CICLE_v10003164mg|disease resistance protein RPS2	-	-	-	gi|641862971|gb|KDO81658.1|/9.46074e-19/hypothetical protein CISIN_1g000128mg [Citrus sinensis]
107404301	1839	4.29768	26.0264	2.47468	Up	0.0429685	K14638|1|0.0|710|pop:POPTR_0001s18640g|solute carrier family 15 (peptide/histidine transporter), member 3/4	GO:0016020//membrane	-	GO:0006810//transport	gi|566149767|ref|XP_002299719.2|/0/hypothetical protein POPTR_0001s18640g [Populus trichocarpa]
107404305	1102	61.9277	899.129	3.84974	Up	0	-	-	-	GO:0050896//response to stimulus	gi|703071049|ref|XP_010088934.1|/2.57394e-64/hypothetical protein L484_018561 [Morus notabilis]
107404307	1174	68.4196	184.389	1.42408	Up	2.32392e-09	-	-	-	-	gi|645262752|ref|XP_008236906.1|/1.99424e-118/PREDICTED: monoacylglycerol lipase ABHD6-like [Prunus mume]
107404315	351	0	22.486	5.61302	Up	4.3181e-05	K13606|1|4e-21|100|pmum:103340963|chlorophyll(ide) b reductase [EC:1.1.1.294]	-	-	-	gi|645275106|ref|XP_008242653.1|/2.40118e-20/PREDICTED: probable chlorophyll(ide) b reductase NYC1, chloroplastic [Prunus mume]
107404330	2016	36.2121	0	-6.28924	Down	0	K05302|1|5e-139|496|tcc:TCM_001657|N-lysine methyltransferase SETD6 [EC:2.1.1.-]	-	-	-	gi|703155944|ref|XP_010111336.1|/8.92492e-142/hypothetical protein L484_027993 [Morus notabilis]
107404363	952	259.648	550.84	1.0837	Up	6.84126e-09	K03809|1|1e-99|363|pop:POPTR_0001s43940g|NAD(P)H dehydrogenase (quinone) [EC:1.6.5.2]	-	GO:0000166//nucleotide binding;GO:0003824//catalytic activity	-	gi|566154710|ref|XP_006370577.1|/7.42318e-99/FLAVODOXIN-LIKE QUINONE REDUCTASE 1 family protein [Populus trichocarpa]
107404376	1092	89.3414	214.55	1.25951	Up	0	K15414|1|4e-64|246|mdm:103408769|complement component 1 Q subcomponent-binding protein, mitochondrial	-	-	-	gi|595865416|ref|XP_007211947.1|/1.70772e-68/hypothetical protein PRUPE_ppa010810mg [Prunus persica]
107404383	1665	0.350961	87.2	6.74033	Up	0	K13126|1|6e-143|508|mdm:103439083|polyadenylate-binding protein	-	GO:0005488//binding	-	gi|657968315|ref|XP_008375856.1|/3.1842e-142/PREDICTED: polyadenylate-binding protein 6-like [Malus domestica]
107404443	981	0	152.593	8.35025	Up	0	K17279|1|1e-73|277|pop:POPTR_0009s11630g|receptor expression-enhancing protein 5/6	-	-	-	gi|224103445|ref|XP_002313060.1|/7.41466e-73/hypothetical protein POPTR_0009s11630g [Populus trichocarpa]
107404447	1069	151.457	664.008	2.12885	Up	1.47837e-08	K10579|1|3e-100|366|tcc:TCM_007289|ubiquitin-conjugating enzyme E2 M	-	GO:0016879//ligase activity, forming carbon-nitrogen bonds;GO:0032559	GO:0006464//cellular protein modification process	gi|590687671|ref|XP_007042730.1|/1.38272e-99/RUB1 conjugating enzyme 1 isoform 1 [Theobroma cacao]
107404463	637	252.477	53.2444	-2.23548	Down	0	K02980|1|1e-29|130|vvi:100267015|small subunit ribosomal protein S29e	GO:0030529//ribonucleoprotein complex	GO:0005198//structural molecule activity	GO:0010467//gene expression	gi|225442077|ref|XP_002271801.1|/5.05575e-29/PREDICTED: 40S ribosomal protein S29-like [Vitis vinifera]
107404466	815	102.21	41.3792	-1.2949	Down	2.16294e-06	-	-	-	-	gi|629093534|gb|KCW59529.1|/4.47063e-35/hypothetical protein EUGRSUZ_H02281, partial [Eucalyptus grandis]
107404473	1266	0	263.635	9.13724	Up	0	K10590|1|2e-83|310|mdm:103440810|E3 ubiquitin-protein ligase TRIP12 [EC:2.3.2.26]	-	-	-	gi|657971913|ref|XP_008377744.1|/8.80544e-83/PREDICTED: E3 ubiquitin-protein ligase UPL3 [Malus domestica]
107404487	1011	3.11122	11.4917	1.74018	Up	0.0492679	-	-	-	-	gi|703109050|ref|XP_010099192.1|/7.63196e-129/hypothetical protein L484_014191 [Morus notabilis]
107404524	1451.8	23.8612	49.1704	1.02874	Up	0.000684285	K05350|1|0.0|732|jcu:105631046|beta-glucosidase [EC:3.2.1.21]	-	GO:0015926//glucosidase activity;GO:0043167//ion binding;GO:0015926//glucosidase activity;GO:0043167//ion binding	GO:0044238;GO:0044238	gi|802573677|ref|XP_012068429.1|/0/PREDICTED: beta-glucosidase 44-like [Jatropha curcas]
107404566	1580	70.6529	26.1473	-1.41798	Down	6.38426e-07	K20783|1|0.0|729|fve:101307940|arabinosyltransferase [EC:2.4.2.-]	GO:0043231//intracellular membrane-bounded organelle	-	-	gi|470106540|ref|XP_004289626.1|/0/PREDICTED: UDP-D-xylose:L-fucose alpha-1,3-D-xylosyltransferase 2-like [Fragaria vesca subsp. vesca]
107404571	976.36	718.553	252.72	-1.50582	Down	1.11022e-16	K10579|1|9e-92|337|tcc:TCM_007289|ubiquitin-conjugating enzyme E2 M	-	GO:0016879//ligase activity, forming carbon-nitrogen bonds;GO:0032559;GO:0016879//ligase activity, forming carbon-nitrogen bonds;GO:0032559;GO:0016879//ligase activity, forming carbon-nitrogen bonds;GO:0032559	GO:0006464//cellular protein modification process;GO:0006464//cellular protein modification process;GO:0006464//cellular protein modification process	gi|590687671|ref|XP_007042730.1|/1.21992e-99/RUB1 conjugating enzyme 1 isoform 1 [Theobroma cacao]
107404573	1521	78.3436	9.14201	-3.03566	Down	0	K03809|1|4e-104|379|tcc:TCM_007290|NAD(P)H dehydrogenase (quinone) [EC:1.6.5.2]	-	GO:0000166//nucleotide binding;GO:0003824//catalytic activity	-	gi|590687679|ref|XP_007042732.1|/1.98229e-103/Minor allergen Alt a, putative [Theobroma cacao]
107404579	1764	345.113	102.461	-1.74737	Down	0	-	-	-	-	gi|255579433|ref|XP_002530560.1|/2.12026e-59/PREDICTED: uncharacterized protein LOC8269756 [Ricinus communis]
107404582	2020.55	120.868	37.0156	-1.69465	Down	1.11022e-16	-	-	-	-	gi|645243202|ref|XP_008227870.1|/2.50517e-67/PREDICTED: uncharacterized protein LOC103327339 [Prunus mume]
107404583	1519.92	103.483	32.0403	-1.67699	Down	8.62821e-12	-	-	-	-	gi|802797011|ref|XP_012092907.1|/1.21244e-10/PREDICTED: uncharacterized protein LOC105650610 [Jatropha curcas]
107404594	423	13.5529	136.701	3.29021	Up	0	-	-	-	-	-
107404595	983.56	298.192	69.5193	-2.09332	Down	0	K02926|1|9e-06|52.0|pxb:103947540|large subunit ribosomal protein L4	-	-	-	gi|470149028|ref|XP_004310047.1|/2.15599e-47/PREDICTED: protein Iojap-related, mitochondrial [Fragaria vesca subsp. vesca]
107404597	1236	1310.86	2814.09	1.10188	Up	0	K11294|1|4e-105|382|pper:PRUPE_ppa009295mg|nucleolin	-	GO:0005488//binding	-	gi|595826887|ref|XP_007205644.1|/2.30715e-104/hypothetical protein PRUPE_ppa009295mg [Prunus persica]
107404609	5039	1102.73	445.386	-1.30705	Down	4.52055e-06	K20283|1|0.0|1345|pper:PRUPE_ppa000287mg|golgin subfamily A member 4	-	-	-	gi|764612253|ref|XP_011467675.1|/0/PREDICTED: myosin-10 [Fragaria vesca subsp. vesca]
107404647	713	0	63.3768	7.0888	Up	0	K02919|1|1e-34|147|vvi:100250810|large subunit ribosomal protein L36	GO:0030529//ribonucleoprotein complex	GO:0005198//structural molecule activity	GO:0010467//gene expression	gi|147794982|emb|CAN71764.1|/2.25696e-34/hypothetical protein VITISV_039227 [Vitis vinifera]
107404648	1591	4.30935	20.5843	2.13946	Up	0.000976737	K20360|1|2e-27|124|ccp:CHC_T00007273001|TBC1 domain family member 2	GO:0044464	-	-	gi|595803637|ref|XP_007202041.1|/0/hypothetical protein PRUPE_ppa005355mg [Prunus persica]
107404688	1941	55.6158	0	-6.90181	Down	0	K18674|1|0.0|881|pop:POPTR_0010s15800g|N-acetylgalactosamine kinase [EC:2.7.1.157]	GO:0044424	GO:0016773//phosphotransferase activity, alcohol group as acceptor;GO:0032559	GO:0016310//phosphorylation;GO:0019318//hexose metabolic process	gi|224108774|ref|XP_002314964.1|/0/Galactokinase family protein [Populus trichocarpa]
107404717	2558	10.5124	51.0995	2.23143	Up	4.59346e-05	K10393|1|0.0|1115|rcu:8274509|kinesin family member 2/24	GO:0015630//microtubule cytoskeleton	GO:0003774//motor activity;GO:0032559	GO:0007017//microtubule-based process	gi|255550012|ref|XP_002516057.1|/0/PREDICTED: kinesin-13A [Ricinus communis]
107404740	1208	131.274	0	-8.13386	Down	0	K20884|1|9e-15|82.4|obr:102713710|riboflavin kinase / FMN hydrolase [EC:2.7.1.26 3.1.3.102]	-	GO:0003824//catalytic activity	-	gi|703152775|ref|XP_010110509.1|/2.45655e-119/Phosphorylated carbohydrates phosphatase [Morus notabilis]
107404771	922	83.01	0	-7.47562	Down	0	K14396|1|3e-95|349|adu:107481790|polyadenylate-binding protein 2	-	GO:0005488//binding	-	gi|703090656|ref|XP_010094140.1|/8.71255e-97/Polyadenylate-binding protein 2 [Morus notabilis]
107404777	2924.31	8.67208	54.6879	2.5931	Up	0.000508633	K07195|1|0.0|1063|jcu:105637489|exocyst complex component 7	GO:0043234//protein complex;GO:0043234//protein complex	-	GO:0016192//vesicle-mediated transport;GO:0016192//vesicle-mediated transport	gi|703158884|ref|XP_010112107.1|/0/Exocyst complex component 7 [Morus notabilis]
107404791	1913	28.6864	65.4597	1.17714	Up	0.0268966	K17964|1|1e-35|152|cic:CICLE_v100138542m|leucine-rich PPR motif-containing protein, mitochondrial	-	-	-	gi|657953704|ref|XP_008364127.1|/0/PREDICTED: pentatricopeptide repeat-containing protein At4g39620, chloroplastic [Malus domestica]
107404792	1026	8.02544	42.8627	2.35083	Up	0.00524026	-	-	-	-	gi|595829119|ref|XP_007205808.1|/1.74714e-88/hypothetical protein PRUPE_ppa010712mg [Prunus persica]
107404817	1269	44.8261	98.7767	1.13165	Up	0.00354091	K13459|1|9e-61|235|cic:CICLE_v10000179mg|disease resistance protein RPS2	-	-	-	gi|568835695|ref|XP_006471896.1|/4.71803e-60/PREDICTED: probable disease resistance protein At4g27220 [Citrus sinensis]
107404819	1484	181.229	89.988	-1.00624	Down	3.36486e-05	K13459|1|9e-13|76.3|cic:CICLE_v10003164mg|disease resistance protein RPS2	-	-	-	gi|985440733|ref|XP_015384143.1|/3.22816e-34/PREDICTED: uncharacterized protein LOC102626862 isoform X4 [Citrus sinensis]
107404829	988	4.21438	57.7933	3.63693	Up	0.0251186	K09286|1|4e-55|216|sot:102577707|EREBP-like factor	-	-	-	gi|470125563|ref|XP_004298771.1|/1.23757e-67/PREDICTED: dehydration-responsive element-binding protein 1E [Fragaria vesca subsp. vesca]
107404839	1033	43.1706	10.2409	-2.02669	Down	0.00416597	K17506|1|6e-63|242|adu:107475582|protein phosphatase 1L [EC:3.1.3.16];K19704|2|1e-26|121|cit:102617656|protein phosphatase PTC1 [EC:3.1.3.16];K19477|3|3e-22|107|smo:SELMODRAFT_443005|cGMP-dependent protein kinase 2 [EC:2.7.11.12]	-	GO:0016791//phosphatase activity	-	gi|255542816|ref|XP_002512471.1|/5.60961e-143/PREDICTED: probable protein phosphatase 2C 34 [Ricinus communis]
107404863	564	197.426	27.8648	-2.80414	Down	0	K15502|1|3e-15|82.4|adu:107482568|serine/threonine-protein phosphatase 6 regulatory ankyrin repeat subunit A	-	-	-	gi|641849765|gb|KDO68639.1|/5.30117e-23/hypothetical protein CISIN_1g004365mg [Citrus sinensis]
107404870	1313	0	204.062	8.76845	Up	0	K12486|1|1e-144|514|egr:104440704|stromal membrane-associated protein	-	GO:0046914//transition metal ion binding	GO:0032012//regulation of ARF protein signal transduction	gi|702316525|ref|XP_010051949.1|/1.31336e-145/PREDICTED: probable ADP-ribosylation factor GTPase-activating protein AGD13 isoform X2 [Eucalyptus grandis]
107404879	3609.05	83.3436	26.1422	-1.65513	Down	1.44227e-06	K17710|1|0.0|729|tcc:TCM_038303|pentatricopeptide repeat domain-containing protein 1;K17964|5|3e-68|261|nnu:104610839|leucine-rich PPR motif-containing protein, mitochondrial	-	-	-	gi|694371181|ref|XP_009363205.1|/0/PREDICTED: pentatricopeptide repeat-containing protein At1g63330-like [Pyrus x bretschneideri]
107404885	948	50.4598	136.121	1.4233	Up	0.0209858	-	-	-	-	gi|225454190|ref|XP_002272636.1|/2.66882e-40/PREDICTED: uncharacterized protein LOC100244723 [Vitis vinifera]
107404906	2206	87.5686	38.6193	-1.17138	Down	1.18054e-06	K13459|1|3e-16|88.6|csv:101219523|disease resistance protein RPS2	-	-	-	gi|703071210|ref|XP_010088974.1|/4.59582e-54/Disease resistance protein [Morus notabilis]
107404918	1111	15.1817	2.00293	-2.66251	Down	0.0245476	K01637|1|2e-08|61.2|sita:101774000|isocitrate lyase [EC:4.1.3.1]	-	-	-	gi|764570814|ref|XP_011462598.1|/2.32447e-129/PREDICTED: petal death protein isoform X2 [Fragaria vesca subsp. vesca]
107404920	1478	1587.78	648.498	-1.29122	Down	0	K01637|1|1e-08|62.4|bvg:104901757|isocitrate lyase [EC:4.1.3.1]	-	-	-	gi|764570814|ref|XP_011462598.1|/1.10527e-143/PREDICTED: petal death protein isoform X2 [Fragaria vesca subsp. vesca]
107404936	1497	177.957	70.8442	-1.32309	Down	0	K12472|1|2e-18|94.7|bvg:104885038|epidermal growth factor receptor substrate 15;K06699|2|4e-11|70.9|smo:SELMODRAFT_440226|proteasome activator subunit 4	-	-	-	gi|595794203|ref|XP_007200832.1|/1.25766e-110/hypothetical protein PRUPE_ppa025935mg [Prunus persica]
107404962	5253	56.1245	925.419	4.03213	Up	0	K18443|1|0.0|2602|jcu:105630489|golgi-specific brefeldin A-resistance guanine nucleotide exchange factor 1	GO:0044464	-	GO:0032011//ARF protein signal transduction	gi|703099291|ref|XP_010096611.1|/0/Pattern formation protein [Morus notabilis]
107404971	2280	12.0146	113.706	3.19315	Up	0	K01184|1|1e-29|132|ath:AT3G15720|polygalacturonase [EC:3.2.1.15]	-	GO:0004553//hydrolase activity, hydrolyzing O-glycosyl compounds	GO:0044238;GO:0045229//external encapsulating structure organization	gi|658005378|ref|XP_008337834.1|/0/PREDICTED: probable polygalacturonase [Malus domestica]
107404986	684	10.7195	108.397	3.28246	Up	0.038963	K09286|1|5e-18|92.0|aip:107642754|EREBP-like factor	-	-	-	gi|703108662|ref|XP_010099090.1|/1.82071e-30/Ethylene-responsive transcription factor [Morus notabilis]
107405008	1257	216.824	107.536	-1.00855	Down	9.76996e-15	-	-	-	-	gi|703102606|ref|XP_010097509.1|/1.44549e-178/hypothetical protein L484_024718 [Morus notabilis]
107405022	2996	126.095	268.35	1.08677	Up	0	K15014|1|2e-165|584|pmum:103341083|solute carrier family 29 (equilibrative nucleoside transporter), member 1/2/3	-	-	-	gi|645275374|ref|XP_008242783.1|/9.17022e-165/PREDICTED: equilibrative nucleotide transporter 8 [Prunus mume]
107405023	1362	7847.43	21817.2	1.47512	Up	1.14913e-10	-	-	-	-	gi|590578314|ref|XP_007013474.1|/1.04724e-68/Tetratricopeptide repeat-like superfamily protein, putative [Theobroma cacao]
107405024	2559	343.556	727.264	1.08089	Up	1.9434e-07	K14317|1|8e-34|147|egu:105034972|nuclear pore complex protein Nup214	-	-	-	gi|595814673|ref|XP_007203780.1|/0/hypothetical protein PRUPE_ppa002037mg [Prunus persica]
107405045	1622	86.8952	0	-7.54125	Down	0	-	-	-	-	gi|703146639|ref|XP_010108851.1|/7.49485e-138/hypothetical protein L484_027044 [Morus notabilis]
107405077	3264	1.28452	17.7416	3.37644	Up	0.0205022	K10396|1|0.0|1442|pmum:103331805|kinesin family member 5	GO:0015630//microtubule cytoskeleton	GO:0003774//motor activity;GO:0032559	GO:0007017//microtubule-based process	gi|645253673|ref|XP_008232683.1|/0/PREDICTED: armadillo repeat-containing kinesin-like protein 2 isoform X2 [Prunus mume]
107405078	1229	12.966	254.166	4.24436	Up	0	K01714|1|4e-172|605|pxb:103967706|4-hydroxy-tetrahydrodipicolinate synthase [EC:4.3.3.7]	-	GO:0016836//hydro-lyase activity	GO:0009089//lysine biosynthetic process via diaminopimelate	gi|703085863|ref|XP_010092854.1|/4.67731e-174/Dihydrodipicolinate synthase 2 [Morus notabilis]
107405085	3579.35	77.9285	33.3885	-1.21133	Down	0.0344908	K03283|1|1e-123|446|mtr:MTR_2g040220|heat shock 70kDa protein 1/8	-	-	-	gi|596044229|ref|XP_007220190.1|/5.70709e-174/hypothetical protein PRUPE_ppa015427mg [Prunus persica]
107405101	611	6.56157	31.9429	2.2048	Up	2.33691e-08	K20185|1|4e-52|204|jcu:105639056|biogenesis of lysosome-related organelles complex 1 subunit 1	-	-	-	gi|703064282|ref|XP_010087167.1|/2.72087e-58/hypothetical protein L484_002214 [Morus notabilis]
107405108	2112	53.4133	248.277	2.20679	Up	0	K11996|1|2e-06|55.5|mdm:103428465|adenylyltransferase and sulfurtransferase [EC:2.7.7.80 2.8.1.11]	-	-	-	gi|719994188|ref|XP_010254104.1|/7.54276e-131/PREDICTED: uncharacterized protein LOC104595187 [Nelumbo nucifera]
107405116	1655	2528.46	5753.26	1.18597	Up	0	K12761|1|6e-149|528|mtr:MTR_1g040875|carbon catabolite-derepressing protein kinase [EC:2.7.11.1]	-	GO:0004672//protein kinase activity;GO:0000166//nucleotide binding	GO:0009987//cellular process	gi|449467251|ref|XP_004151337.1|/7.23689e-155/PREDICTED: CBL-interacting serine/threonine-protein kinase 7 [Cucumis sativus]
107405118	1564	27.3734	12.0879	-1.14881	Down	0.0400008	-	-	-	-	gi|703122029|ref|XP_010102480.1|/1.35881e-139/hypothetical protein L484_000618 [Morus notabilis]
107405133	1362	11.7766	32.4239	1.4255	Up	0.0120168	K04506|1|1e-66|254|fve:101305776|E3 ubiquitin-protein ligase SIAH1 [EC:2.3.2.27]	GO:0005622//intracellular	GO:0016874//ligase activity;GO:0046872//metal ion binding	GO:0044267//cellular protein metabolic process	gi|645261562|ref|XP_008236352.1|/2.85426e-74/PREDICTED: E3 ubiquitin-protein ligase SINA-like 10 [Prunus mume]
107405147	2654	93.9362	32.8197	-1.50383	Down	1.31835e-09	K11000|1|5e-110|400|bvg:104900835|callose synthase [EC:2.4.1.-];K17285|2|2e-92|342|aly:ARALYDRAFT_330113|selenium-binding protein 1;K10683|5|8e-92|339|cic:CICLE_v10014038mg|BRCA1-associated RING domain protein 1	-	-	-	gi|645249491|ref|XP_008230776.1|/0/PREDICTED: pentatricopeptide repeat-containing protein At5g50390, chloroplastic [Prunus mume]
107405151	2368	0	2085.64	12.1189	Up	0	K03798|1|0.0|1005|pmum:103330010|cell division protease FtsH [EC:3.4.24.-]	-	-	-	gi|595973246|ref|XP_007217698.1|/0/hypothetical protein PRUPE_ppa002364mg [Prunus persica]
107405154	882	546.749	50.3077	-3.42988	Down	1.11022e-16	K08145|1|1e-08|61.6|pxb:108865635|MFS transporter, SP family, solute carrier family 2 (facilitated glucose transporter), member 8	-	-	-	gi|703068107|ref|XP_010088151.1|/4.14412e-93/hypothetical protein L484_013595 [Morus notabilis]
107405158	2350	113.422	466.342	2.03518	Up	0	K16222|1|2e-57|225|crb:CARUB_v10026854mg|Dof zinc finger protein DOF5.5	-	-	-	gi|703068071|ref|XP_010088142.1|/0/Dof zinc finger protein [Morus notabilis]
107405195	378	0	276.695	9.20687	Up	0	K05747|1|7e-20|96.3|vvi:104882322|Wiskott-Aldrich syndrome protein	-	-	-	gi|590650894|ref|XP_007032759.1|/4.82822e-42/ABI five binding protein 3, putative [Theobroma cacao]
107405198	2380	0	291.805	9.28345	Up	0	K07195|1|0.0|927|jcu:105644159|exocyst complex component 7	GO:0043234//protein complex	-	GO:0016192//vesicle-mediated transport	gi|703073765|ref|XP_010089630.1|/0/Exocyst complex component 7 [Morus notabilis]
107405225	1098	4.28575	5701.34	10.2278	Up	0	K00799|1|8e-105|381|pmum:103340362|glutathione S-transferase [EC:2.5.1.18]	-	GO:0003824//catalytic activity	-	gi|645220819|ref|XP_008241993.1|/4.33986e-104/PREDICTED: glutathione S-transferase L3-like [Prunus mume]
107405230	1762	201.737	75.2458	-1.41718	Down	3.63845e-05	K02218|1|4e-92|340|cvr:CHLNCDRAFT_140695|casein kinase 1 [EC:2.7.11.1]	-	GO:0004672//protein kinase activity;GO:0032559	GO:0006464//cellular protein modification process	gi|694417770|ref|XP_009336928.1|/1.42155e-164/PREDICTED: uncharacterized protein LOC103929445 [Pyrus x bretschneideri]
107405233	2932	47.8931	120.97	1.32828	Up	1.72533e-06	-	-	-	-	gi|703081956|ref|XP_010091827.1|/0/hypothetical protein L484_015896 [Morus notabilis]
107405244	2544	77.5553	28.3451	-1.43715	Down	5.95992e-07	K16302|1|1e-70|269|atr:18445813|metal transporter CNNM;K15449|2|8e-65|249|rcu:8288925|tRNA wybutosine-synthesizing protein 1 [EC:4.1.3.44]	-	-	-	gi|596275735|ref|XP_007225175.1|/0/hypothetical protein PRUPE_ppa002227mg [Prunus persica]
107405260	3174	81.1248	39.8927	-1.01547	Down	0.00146475	K10891|1|0.0|1114|fve:101304994|fanconi anemia group D2 protein	-	-	-	gi|764612020|ref|XP_011467650.1|/0/PREDICTED: Fanconi anemia group D2 protein [Fragaria vesca subsp. vesca]
107405264	803	226.889	1.0132	-7.26106	Down	0	K01551|1|6e-119|427|pmum:103332349|arsenite-transporting ATPase [EC:3.6.3.16]	-	GO:0032559;GO:0019829//cation-transporting ATPase activity	GO:0030003//cellular cation homeostasis	gi|596048586|ref|XP_007220398.1|/3.14028e-118/hypothetical protein PRUPE_ppa006421mg [Prunus persica]
107405267	1108	192.395	66.6705	-1.52235	Down	0	K17808|1|9e-64|244|vvi:100261593|mitochondrial protein import protein ZIM17	-	-	-	gi|703159310|ref|XP_010112217.1|/5.61245e-67/DNL-type zinc finger protein [Morus notabilis]
107405273	1687	3.67278	627.552	7.24441	Up	0	K13030|1|9e-115|415|sbi:SORBI_01g001220|cyanohydrin beta-glucosyltransferase [EC:2.4.1.85];K00699|4|1e-77|291|spen:107013955|glucuronosyltransferase [EC:2.4.1.17]	-	-	-	gi|590597899|ref|XP_007018744.1|/0/UDP-glucosyl transferase 85A2 [Theobroma cacao]
107405276	1726	0	48.9343	6.71881	Up	0	K13030|1|2e-121|437|sbi:SORBI_01g001220|cyanohydrin beta-glucosyltransferase [EC:2.4.1.85];K00699|4|7e-76|286|spen:107013955|glucuronosyltransferase [EC:2.4.1.17]	-	GO:0016757//transferase activity, transferring glycosyl groups	-	gi|596296760|ref|XP_007227225.1|/0/hypothetical protein PRUPE_ppa018697mg [Prunus persica]
107405307	1006	33.4702	78.5117	1.21855	Up	0.046956	K21232|1|5e-30|132|tcc:TCM_036308|molybdopterin synthase sulfur carrier subunit	-	-	-	gi|593782739|ref|XP_007154410.1|/6.17301e-38/hypothetical protein PHAVU_003G117200g [Phaseolus vulgaris]
107405318	796.02	12.3446	46.9219	1.88693	Up	1.54015e-07	K13195|1|8e-20|98.2|jcu:105638636|cold-inducible RNA-binding protein	-	-	-	gi|567863052|ref|XP_006424180.1|/4.79332e-20/hypothetical protein CICLE_v10029552mg [Citrus clementina]
107405319	1282	27.1759	232.048	3.07225	Up	0	K10712|1|2e-101|370|csv:101219914|cysteamine dioxygenase [EC:1.13.11.19]	-	-	-	gi|595820692|ref|XP_007204698.1|/1.24006e-100/hypothetical protein PRUPE_ppa009537mg [Prunus persica]
107405362	930	19.6551	1.31693	-3.49416	Down	2.98932e-05	-	-	-	-	-
107405371	2005	0	87.3054	7.548	Up	0	K03320|1|0.0|852|pper:PRUPE_ppa004845mg|ammonium transporter, Amt family	GO:0031224//intrinsic component of membrane	GO:0015101//organic cation transmembrane transporter activity	GO:0015696//ammonium transport	gi|595823744|ref|XP_007205120.1|/0/hypothetical protein PRUPE_ppa004845mg [Prunus persica]
107405386	1455	113.215	257.116	1.18001	Up	0	K10755|1|4e-162|571|gra:105774257|replication factor C subunit 2/4	GO:0005657//replication fork;GO:0005657//replication fork	GO:0003677//DNA binding;GO:0016462//pyrophosphatase activity;GO:0032559;GO:0034061//DNA polymerase activity;GO:0003677//DNA binding;GO:0016462//pyrophosphatase activity;GO:0032559;GO:0034061//DNA polymerase activity	GO:0006259//DNA metabolic process;GO:0006259//DNA metabolic process	gi|702382809|ref|XP_010063937.1|/6.70489e-178/PREDICTED: replication factor C subunit 2 [Eucalyptus grandis]
107405398	4388	0.653645	2223.98	10.9523	Up	0	K11838|1|0.0|2049|jcu:105648974|ubiquitin carboxyl-terminal hydrolase 7 [EC:3.4.19.12]	-	-	-	gi|802776764|ref|XP_012090875.1|/0/PREDICTED: ubiquitin carboxyl-terminal hydrolase 12 isoform X2 [Jatropha curcas]
107405414	641	562.315	193.132	-1.5395	Down	0	-	-	-	-	gi|703158339|ref|XP_010111964.1|/2.61459e-41/hypothetical protein L484_004741 [Morus notabilis]
107405424	1443.73	556.822	194.657	-1.51403	Down	0	K15731|1|1e-66|254|pmum:103341877|carboxy-terminal domain RNA polymerase II polypeptide A small phosphatase [EC:3.1.3.16]	-	-	-	gi|645221121|ref|XP_008243657.1|/4.8487e-108/PREDICTED: carboxy-terminal domain RNA polymerase II polypeptide A small phosphatase 1-like [Prunus mume]
107405427	1363	711.593	308.303	-1.20546	Down	2.18929e-07	-	-	GO:0046872//metal ion binding	-	gi|567873623|ref|XP_006429401.1|/1.04325e-92/hypothetical protein CICLE_v10012615mg [Citrus clementina]
107405430	995.94	98.5699	214.647	1.11905	Up	0	-	-	-	-	gi|351722821|ref|NP_001237513.1|/1.44307e-32/uncharacterized protein LOC100500659 [Glycine max]
107405441	1855	0	76.2312	7.35343	Up	0	K14803|1|2e-155|550|pper:PRUPE_ppa006672mg|protein phosphatase PTC2/3 [EC:3.1.3.16]	-	-	-	gi|596153643|ref|XP_007222795.1|/8.35821e-155/hypothetical protein PRUPE_ppa006672mg [Prunus persica]
107405463	641	5.71117	27.9094	2.19907	Up	1.07902e-05	K20222|1|4e-30|132|gmx:102660346|importin-5;K10999|2|3e-28|125|pvu:PHAVU_002G240200g|cellulose synthase A [EC:2.4.1.12];K00770|3|1e-27|124|sind:105163083|1,4-beta-D-xylan synthase [EC:2.4.2.24];K20924|4|1e-27|123|sly:101249758|cellulose synthase-like protein [EC:2.4.1.-]	GO:0031224//intrinsic component of membrane	GO:0016759//cellulose synthase activity	GO:0045229//external encapsulating structure organization;GO:0009250//glucan biosynthetic process	gi|657949205|ref|XP_008341815.1|/8.90324e-74/PREDICTED: cellulose synthase-like protein G3 [Malus domestica]
107405464	1122	75.6869	238.211	1.64805	Up	0.0284327	K10999|1|4e-42|173|nnu:104603242|cellulose synthase A [EC:2.4.1.12]	-	-	-	gi|703140667|ref|XP_010107280.1|/4.94006e-119/Cellulose synthase-like protein G3 [Morus notabilis]
107405471	1091	2204.52	0.333325	-11.4243	Down	0	K03031|1|4e-126|452|pper:PRUPE_ppa007809mg|26S proteasome regulatory subunit N12	GO:0022624//proteasome accessory complex	-	GO:0019538//protein metabolic process	gi|703140641|ref|XP_010107273.1|/8.87072e-126/26S proteasome non-ATPase regulatory subunit RPN12A [Morus notabilis]
107405472	911	77.6357	0	-7.37961	Down	0	K02990|1|3e-65|249|gra:105765324|small subunit ribosomal protein S6	GO:0009534//chloroplast thylakoid;GO:0030529//ribonucleoprotein complex	GO:0005198//structural molecule activity	GO:0010467//gene expression;GO:0022613//ribonucleoprotein complex biogenesis	gi|823214109|ref|XP_012439803.1|/1.4659e-64/PREDICTED: 30S ribosomal protein S6 alpha, chloroplastic [Gossypium raimondii]
107405473	2546	4.54495	1789.19	8.47951	Up	0	K10999|1|3e-107|390|bdi:100843814|cellulose synthase A [EC:2.4.1.12]	GO:0016020//membrane	GO:0016757//transferase activity, transferring glycosyl groups	GO:0009987//cellular process	gi|657949205|ref|XP_008341815.1|/0/PREDICTED: cellulose synthase-like protein G3 [Malus domestica]
107405475	872	34.8416	270.013	2.93736	Up	0.000146692	K04125|1|7e-23|108|nnu:104585673|gibberellin 2-oxidase [EC:1.14.11.13]	-	GO:0016491//oxidoreductase activity	-	gi|568821990|ref|XP_006465423.1|/1.70628e-75/PREDICTED: probable 2-oxoglutarate-dependent dioxygenase AOP1 [Citrus sinensis]
107405495	2138	283.079	109.918	-1.36102	Down	0	K15437|1|4e-80|300|mdm:103454763|aminoacyl tRNA synthase complex-interacting multifunctional protein 1	-	GO:0016876//ligase activity, forming aminoacyl-tRNA and related compounds;GO:0003723//RNA binding	-	gi|658000277|ref|XP_008392586.1|/2.32647e-79/PREDICTED: aminoacyl tRNA synthase complex-interacting multifunctional protein 1-like [Malus domestica]
107405542	928	142.217	68.1105	-1.057	Down	2.58698e-09	K11344|1|3e-74|279|cam:101501790|chromatin modification-related protein EAF6	-	-	-	gi|703158168|ref|XP_010111918.1|/1.04815e-73/hypothetical protein L484_009802 [Morus notabilis]
107405544	1479	227.317	9.45831	-4.52013	Down	0	K04733|1|1e-81|305|pxb:103945363|interleukin-1 receptor-associated kinase 4 [EC:2.7.11.1]	-	-	-	gi|595958132|ref|XP_007216750.1|/3.75011e-83/hypothetical protein PRUPE_ppa024908mg, partial [Prunus persica]
107405556	1019	11.8308	1.03045	-3.03611	Down	0.00916644	-	-	GO:0016407//acetyltransferase activity	-	gi|703097587|ref|XP_010096155.1|/2.213e-75/putative N-acetyltransferase p20 [Morus notabilis]
107405557	1038	45.1274	0	-6.60312	Down	0	-	-	-	GO:0051234//establishment of localization	gi|657997089|ref|XP_008390922.1|/7.60454e-47/PREDICTED: non-specific lipid-transfer protein-like protein At2g13820 [Malus domestica]
107405560	417	5.73647	18.4733	1.61	Up	0.014685	K15175|1|1e-30|132|pxb:103937648|parafibromin	-	-	-	gi|694414157|ref|XP_009335310.1|/7.4038e-30/PREDICTED: parafibromin-like [Pyrus x bretschneideri]
107405567	1958	16.5719	202.221	3.57221	Up	4.85224e-05	K03327|1|3e-177|623|fve:101304178|multidrug resistance protein, MATE family	-	-	-	gi|470120896|ref|XP_004296523.1|/1.41078e-176/PREDICTED: MATE efflux family protein LAL5-like isoform X2 [Fragaria vesca subsp. vesca]
107405578	571	22.6877	6.05085	-1.82852	Down	0.00173257	K08336|1|5e-46|184|pmum:103327640|ubiquitin-like protein ATG12	GO:0044424;GO:0044424;GO:0044424	-	GO:0006810//transport;GO:0044248//cellular catabolic process;GO:0007033//vacuole organization;GO:0006810//transport;GO:0044248//cellular catabolic process;GO:0007033//vacuole organization;GO:0006810//transport;GO:0044248//cellular catabolic process;GO:0007033//vacuole organization	gi|645243932|ref|XP_008228204.1|/2.13697e-45/PREDICTED: ubiquitin-like protein ATG12 [Prunus mume]
107405609	3729	47.8328	335.212	2.79694	Up	0	-	-	-	-	gi|703090434|ref|XP_010094080.1|/0/hypothetical protein L484_018096 [Morus notabilis]
107405689	2360	98.2118	37.6978	-1.37045	Down	0.000149747	K13648|1|0.0|792|pmum:103334161|alpha-1,4-galacturonosyltransferase [EC:2.4.1.43]	-	GO:0016740//transferase activity	-	gi|645259355|ref|XP_008235321.1|/0/PREDICTED: probable galacturonosyltransferase 6 [Prunus mume]
107405692	1850	8.90189	52.8043	2.50715	Up	2.02499e-05	K16277|1|6e-166|585|tcc:TCM_004200|E3 ubiquitin-protein ligase DRIP [EC:2.3.2.27]	-	GO:0046914//transition metal ion binding	-	gi|703112309|ref|XP_010100087.1|/7.01356e-170/E3 ubiquitin protein ligase DRIP2 [Morus notabilis]
107405738	1734	4.04316	25.1676	2.50631	Up	0.0199789	K00517|1|0.0|670|tcc:TCM_019148|;K13260|2|1e-177|624|gmx:100811727|isoflavone 2'-hydroxylase [EC:1.14.13.89]	-	-	-	gi|470103106|ref|XP_004287985.1|/0/PREDICTED: cytochrome P450 81E8-like [Fragaria vesca subsp. vesca]
107405745	11188.1	204.652	580.736	1.50257	Up	0	K19525|1|0.0|2508|atr:18430385|vacuolar protein sorting-associated protein 13A/C	-	-	-	gi|645280171|ref|XP_008245065.1|/0/PREDICTED: uncharacterized protein LOC103343171 [Prunus mume]
107405749	1691	2900.95	1.09435	-10.8579	Down	0	K03039|1|0.0|684|pmum:103336816|26S proteasome regulatory subunit N9	-	-	-	gi|595846990|ref|XP_007209236.1|/0/hypothetical protein PRUPE_ppa007016mg [Prunus persica]
107405750	2477	72.8398	0.848621	-5.79796	Down	0	K11000|1|6e-113|409|bvg:104900835|callose synthase [EC:2.4.1.-];K10683|2|7e-112|406|cic:CICLE_v10014038mg|BRCA1-associated RING domain protein 1;K17285|4|3e-91|337|aly:ARALYDRAFT_330113|selenium-binding protein 1	-	-	-	gi|703152375|ref|XP_010110391.1|/0/hypothetical protein L484_022794 [Morus notabilis]
107405751	3283	1304.09	26.7054	-5.58517	Down	0	K04630|1|3e-141|504|dosa:Os10t0117800-01|guanine nucleotide-binding protein G(i) subunit alpha	-	-	-	gi|595852772|ref|XP_007210372.1|/0/hypothetical protein PRUPE_ppa001297mg [Prunus persica]
107405752	1936	29.0745	0	-5.97705	Down	3.37098e-11	K00938|1|0.0|729|pper:PRUPE_ppa004466mg|phosphomevalonate kinase [EC:2.7.4.2]	-	GO:0016301//kinase activity;GO:0032559	GO:0006796//phosphate-containing compound metabolic process	gi|927228140|gb|ALD84323.1|/0/phosphomevalonate kinase [Morus alba]
107405754	1147.13	88.5756	3.26046	-4.57748	Down	0	K12189|1|1e-94|347|tcc:TCM_016610|ESCRT-II complex subunit VPS25	-	-	-	gi|590679961|ref|XP_007040729.1|/5.59278e-94/E2F/DP family winged-helix DNA-binding domain isoform 1 [Theobroma cacao]
107405774	2466	52.6037	0	-6.82218	Down	0	K10615|1|3e-38|161|mis:MICPUN_60437|E3 ubiquitin-protein ligase HERC4 [EC:2.3.2.26]	-	GO:0046914//transition metal ion binding	-	gi|703145945|ref|XP_010108664.1|/0/putative E3 ubiquitin-protein ligase HERC1 [Morus notabilis]
107405788	589	58.4202	0.240605	-6.3748	Down	6.66134e-16	K19041|1|6e-15|81.3|pop:POPTR_0001s42670g|E3 ubiquitin-protein ligase RNF38/44 [EC:2.3.2.27]	-	GO:0046914//transition metal ion binding	-	gi|595815322|ref|XP_007203892.1|/1.85885e-69/hypothetical protein PRUPE_ppa010806mg [Prunus persica]
107405789	238	57.2169	25.72	-1.13926	Down	0.00874789	-	-	-	-	-
107405791	3055.25	1072.23	2560.61	1.25551	Up	0	K01115|1|0.0|1372|pmum:103340375|phospholipase D1/2 [EC:3.1.4.4]	-	-	-	gi|645273703|ref|XP_008242003.1|/0/PREDICTED: phospholipase D delta [Prunus mume]
107405795	2715	627.809	302.485	-1.0523	Down	0	K20098|1|0.0|1286|vvi:100259230|DNA excision repair protein ERCC-6-like 2 [EC:3.6.4.-]	-	GO:0017111//nucleoside-triphosphatase activity;GO:0003676//nucleic acid binding;GO:0032559	-	gi|731408799|ref|XP_010656983.1|/0/PREDICTED: switch 2 [Vitis vinifera]
107405802	1008.06	34.2313	12.5933	-1.40953	Down	0.000736481	K09286|1|2e-34|147|lja:Lj0g3v0359549.1|EREBP-like factor	-	-	-	gi|658053032|ref|XP_008362249.1|/4.4549e-41/PREDICTED: putative dehydration-responsive element-binding protein 2H [Malus domestica]
107405805	566	45.5223	140.086	1.6117	Up	1.2814e-10	-	-	-	-	gi|296084859|emb|CBI28268.3|/3.53937e-35/unnamed protein product [Vitis vinifera]
107405836	1423	481.268	180.646	-1.41134	Down	1.40488e-12	K20417|1|2e-127|457|pper:PRUPE_ppa009008mg|palmitoyl-[glycerolipid] 3-(E)-desaturase [EC:1.14.19.43]	-	-	-	gi|703083108|ref|XP_010092130.1|/7.51554e-134/hypothetical protein L484_017818 [Morus notabilis]
107405863	573	23.4826	0	-5.67433	Down	8.86716e-06	K14684|1|3e-62|238|pmum:103319686|solute carrier family 25 (mitochondrial phosphate transporter), member 23/24/25/41	-	-	-	gi|645225216|ref|XP_008219480.1|/1.32611e-61/PREDICTED: adenine nucleotide transporter BT1, chloroplastic/mitochondrial [Prunus mume]
107405880	793	40.7292	0	-6.45679	Down	0	-	-	-	-	gi|659076274|ref|XP_008438591.1|/8.04662e-58/PREDICTED: rRNA-processing protein EFG1-like [Cucumis melo]
107405881	1358	29.3967	69.2888	1.22386	Up	0.00766758	K04733|1|1e-119|431|cit:102611253|interleukin-1 receptor-associated kinase 4 [EC:2.7.11.1]	-	GO:0016301//kinase activity	-	gi|641834947|gb|KDO53931.1|/4.93747e-119/hypothetical protein CISIN_1g037224mg [Citrus sinensis]
107405930	685	41.7148	91.4754	1.12407	Up	0.00016388	K09264|1|8e-34|144|vvi:100232953|MADS-box transcription factor, plant	-	-	-	gi|32478023|gb|AAP83373.1|/2.92907e-36/FRUITFULL-like MADS-box [Heuchera americana]
107405935	2849.86	0	259.89	9.11663	Up	0	K13196|1|9e-29|130|dosa:Os01t0883400-00|zinc finger protein ubi-d4;K11643|3|2e-15|86.3|mis:MICPUN_60550|chromodomain-helicase-DNA-binding protein 4 [EC:3.6.4.12];K18998|5|3e-10|68.6|bpg:Bathy06g02640|RNA polymerase II C-terminal domain phosphatase-like 1/2 [EC:3.1.3.16]	-	-	-	gi|694330224|ref|XP_009355825.1|/0/PREDICTED: uncharacterized protein LOC103946762 [Pyrus x bretschneideri]
107405939	1049.78	43.2199	197.12	2.17716	Up	0	K01358|1|3e-109|396|pmum:103321077|ATP-dependent Clp protease, protease subunit [EC:3.4.21.92]	-	GO:0004175//endopeptidase activity;GO:0004175//endopeptidase activity	GO:0019538//protein metabolic process;GO:0019538//protein metabolic process	gi|645228569|ref|XP_008221058.1|/1.54363e-108/PREDICTED: ATP-dependent Clp protease proteolytic subunit 2, mitochondrial [Prunus mume]
107405946	677	34.977	2076.15	5.87247	Up	0	K14396|1|3e-62|238|adu:107481790|polyadenylate-binding protein 2	-	GO:0005488//binding;GO:0005488//binding	-	gi|703090656|ref|XP_010094140.1|/1.14586e-61/Polyadenylate-binding protein 2 [Morus notabilis]
107405948	1919	20.6719	10165.1	8.90943	Up	0	-	-	GO:0016703	GO:0008152//metabolic process	gi|703160043|ref|XP_010112403.1|/1.17216e-151/putative nitronate monooxygenase [Morus notabilis]
107405949	2148	0.624294	2253.48	11.0095	Up	0	K01626|1|0.0|883|pper:PRUPE_ppa004348mg|3-deoxy-7-phosphoheptulonate synthase [EC:2.5.1.54]	GO:0009536//plastid	GO:0005488//binding;GO:0016765//transferase activity, transferring alkyl or aryl (other than methyl) groups	GO:0008652//cellular amino acid biosynthetic process;GO:0043650	gi|595793081|ref|XP_007200289.1|/0/hypothetical protein PRUPE_ppa004348mg [Prunus persica]
107405962	1783	199.01	0	-8.73237	Down	0	K20360|1|0.0|801|pmum:103322316|TBC1 domain family member 2	GO:0044464	-	-	gi|703090484|ref|XP_010094094.1|/0/GTPase-activating protein gyp1 [Morus notabilis]
107406006	1676.18	80.6351	173.787	1.10336	Up	1.33227e-15	K07767|1|0.0|636|pmum:103325128|katanin p60 ATPase-containing subunit A1 [EC:3.6.4.3]	-	GO:0032559;GO:0042623//ATPase activity, coupled;GO:0032559;GO:0042623//ATPase activity, coupled	-	gi|645238031|ref|XP_008225486.1|/0/PREDICTED: katanin p60 ATPase-containing subunit A-like 2 isoform X1 [Prunus mume]
107406022	1142	0	246.96	9.04315	Up	0	K15030|1|7e-176|617|vvi:100251424|translation initiation factor 3 subunit M	-	-	-	gi|225451754|ref|XP_002280247.1|/3.78433e-175/PREDICTED: eukaryotic translation initiation factor 3 subunit M [Vitis vinifera]
107406028	1783	8.4663	52.8968	2.57833	Up	2.5853e-09	K01436|1|0.0|694|vvi:100257526|amidohydrolase [EC:3.5.1.-];K14677|2|0.0|667|aly:ARALYDRAFT_473822|aminoacylase [EC:3.5.1.14]	GO:0044424	GO:0016811//hydrolase activity, acting on carbon-nitrogen (but not peptide) bonds, in linear amides	GO:0019752//carboxylic acid metabolic process	gi|225459515|ref|XP_002285843.1|/0/PREDICTED: aminoacylase-1 [Vitis vinifera]
107406054	1593	39.8456	171.472	2.09254	Up	0	-	-	-	-	gi|595793147|ref|XP_007200322.1|/0/hypothetical protein PRUPE_ppa000899mg [Prunus persica]
107406059	664	985.056	1972.6	1.00147	Up	4.32987e-15	-	-	-	-	gi|225425676|ref|XP_002275043.1|/4.78969e-49/PREDICTED: calvin cycle protein CP12-1, chloroplastic [Vitis vinifera]
107406080	788	55.1756	5.99814	-3.10504	Down	1.1197e-11	K02960|1|3e-76|285|jcu:105629711|small subunit ribosomal protein S16e	GO:0030529//ribonucleoprotein complex	GO:0005198//structural molecule activity	GO:0010467//gene expression	gi|313586545|gb|ADR71283.1|/4.94244e-76/40S ribosomal protein S16A [Hevea brasiliensis]
107406100	3231	54.6828	172.165	1.64623	Up	0	-	-	-	-	gi|596282596|ref|XP_007225295.1|/0/hypothetical protein PRUPE_ppa001330mg [Prunus persica]
107406113	616	6.00601	53.3257	3.0545	Up	4.90719e-14	K01601|1|2e-27|123|sind:105173773|ribulose-bisphosphate carboxylase large chain [EC:4.1.1.39];K02469|2|3e-27|122|tcc:TCM_044582|DNA gyrase subunit A [EC:5.99.1.3];K05283|3|2e-15|83.2|ats:F775_00441|phosphatidylinositol glycan, class W [EC:2.3.-.-];K08472|4|2e-07|56.2|ats:F775_25494|mlo protein	-	-	-	gi|568884721|ref|XP_006494998.1|/3.06501e-81/PREDICTED: uncharacterized protein LOC102629376 [Citrus sinensis]
107406117	345	26.6921	6.87004	-1.88787	Down	0.0134177	-	-	-	-	-
107406119	1921	2.9219	21.6858	2.70788	Up	4.23999e-06	-	-	-	-	gi|567890127|ref|XP_006437584.1|/1.53834e-26/hypothetical protein CICLE_v10031878mg [Citrus clementina]
107406152	1076	63.6044	0	-7.09393	Down	0	K02897|1|2e-103|376|pmum:103339950|large subunit ribosomal protein L25	GO:0030529//ribonucleoprotein complex	GO:0019843//rRNA binding;GO:0005198//structural molecule activity	GO:0010467//gene expression	gi|645272726|ref|XP_008241535.1|/1.03224e-102/PREDICTED: uncharacterized protein LOC103339950 [Prunus mume]
107406160	2824	38.152	314.656	3.02847	Up	0.017293	K02261|1|3e-140|500|gra:105762759|cytochrome c oxidase subunit 2	GO:0019866//organelle inner membrane;GO:0043231//intracellular membrane-bounded organelle;GO:0031224//intrinsic component of membrane	GO:0005506//iron ion binding;GO:0015002//heme-copper terminal oxidase activity	GO:0051234//establishment of localization;GO:0022900//electron transport chain	gi|823127461|ref|XP_012436100.1|/1.62554e-139/PREDICTED: cytochrome c oxidase subunit 2 [Gossypium raimondii]
107406181	1744	22.3335	86.5446	1.93204	Up	1.6901e-08	K10523|1|3e-27|124|ats:F775_16894|speckle-type POZ protein	-	GO:0060089	GO:0009314//response to radiation;GO:0023052//signaling	gi|703161300|ref|XP_010112756.1|/0/BTB/POZ domain-containing protein [Morus notabilis]
107406186	1944	47.936	13.9276	-1.74943	Down	0.000367802	K03260|1|6e-29|130|dosa:Os06t0520600-01|translation initiation factor 4G	-	GO:0046914//transition metal ion binding;GO:0046914//transition metal ion binding	-	gi|645258700|ref|XP_008235007.1|/0/PREDICTED: zinc finger CCCH domain-containing protein 32 [Prunus mume]
107406210	404	8.31455	50.9556	2.54958	Up	0.000156362	K02267|1|2e-37|154|rcu:8263711|cytochrome c oxidase subunit 6b	-	-	-	gi|1000947417|ref|XP_002528789.2|/1.04948e-36/PREDICTED: putative cytochrome c oxidase subunit 6b-like [Ricinus communis]
107406217	14885	202.69	421.635	1.05499	Up	0.00342864	K17592|1|0.0|7409|pper:PRUPE_ppa000003mg|sacsin	-	-	-	gi|596126089|ref|XP_007221931.1|/0/hypothetical protein PRUPE_ppa000003mg [Prunus persica]
107406243	467	210.867	85.2568	-1.30174	Down	0	-	-	-	-	-
107406248	3003	320.827	55.886	-2.51129	Down	0	K20296|1|0.0|1179|pmum:103336650|vacuolar protein sorting-associated protein 51	-	-	-	gi|658019739|ref|XP_008345231.1|/0/PREDICTED: vacuolar protein sorting-associated protein 51 homolog isoform X2 [Malus domestica]
107406249	2678	16.0522	4.1033	-1.85333	Down	0.0182614	K02210|1|0.0|1273|tcc:TCM_004805|DNA replication licensing factor MCM7 [EC:3.6.4.12]	GO:0043231//intracellular membrane-bounded organelle	GO:0003676//nucleic acid binding;GO:0016462//pyrophosphatase activity;GO:0032559	GO:0006259//DNA metabolic process	gi|590719590|ref|XP_007051097.1|/0/Minichromosome maintenance (MCM2/3/5) family protein isoform 1 [Theobroma cacao]
107406254	1484.09	471.894	182.953	-1.36473	Down	0	K12486|1|1e-144|514|egr:104440704|stromal membrane-associated protein	-	GO:0046914//transition metal ion binding;GO:0046914//transition metal ion binding	GO:0032012//regulation of ARF protein signal transduction;GO:0032012//regulation of ARF protein signal transduction	gi|702316525|ref|XP_010051949.1|/1.61834e-145/PREDICTED: probable ADP-ribosylation factor GTPase-activating protein AGD13 isoform X2 [Eucalyptus grandis]
107406270	3850	131.555	56.4012	-1.21506	Down	4.39094e-06	K20308|1|0.0|1741|pmum:103340472|trafficking protein particle complex subunit 11	-	-	-	gi|645273924|ref|XP_008242110.1|/0/PREDICTED: trafficking protein particle complex subunit 11 [Prunus mume]
107406286	757	320.834	150.968	-1.08521	Down	1.55431e-15	K03145|1|1e-63|243|tcc:TCM_019685|transcription elongation factor S-II	-	-	-	gi|694369676|ref|XP_009362783.1|/5.79553e-63/PREDICTED: LOW QUALITY PROTEIN: transcription elongation factor S-II-like [Pyrus x bretschneideri]
107406300	1326	8.13019	98.8333	3.52955	Up	8.0782e-12	K13065|1|1e-122|441|tcc:TCM_010738|shikimate O-hydroxycinnamoyltransferase [EC:2.3.1.133]	-	-	-	gi|703113068|ref|XP_010100292.1|/1.25543e-127/Vinorine synthase [Morus notabilis]
107406345	1348	79.9077	16.8434	-2.21497	Down	2.89527e-07	K04733|1|3e-113|409|cam:101499501|interleukin-1 receptor-associated kinase 4 [EC:2.7.11.1];K13418|5|3e-66|253|sita:101770461|somatic embryogenesis receptor kinase 1 [EC:2.7.10.1 2.7.11.1]	-	-	-	gi|645242817|ref|XP_008227702.1|/1.19351e-149/PREDICTED: probable LRR receptor-like serine/threonine-protein kinase At5g63710 isoform X1 [Prunus mume]
107406349	7543	105.286	21.8867	-2.242	Down	0	K20473|1|0.0|3360|pmum:103333599|neuroblastoma-amplified sequence	-	-	-	gi|645258025|ref|XP_008234690.1|/0/PREDICTED: uncharacterized protein LOC103333599 [Prunus mume]
107406353	482	98.8642	226.733	1.19363	Up	0	-	-	GO:0003824//catalytic activity	GO:0008152//metabolic process	gi|703082601|ref|XP_010091995.1|/1.23821e-30/Uncharacterized protein L484_007981 [Morus notabilis]
107406359	971	0	22.9537	5.64211	Up	1.90844e-05	K03521|1|1e-78|293|mdm:103453422|electron transfer flavoprotein beta subunit	-	-	-	gi|657997605|ref|XP_008391187.1|/7.49817e-78/PREDICTED: electron transfer flavoprotein subunit beta, mitochondrial [Malus domestica]
107406369	10935	118.276	23.5973	-2.30279	Down	0.00054233	K19525|1|0.0|2482|atr:18430385|vacuolar protein sorting-associated protein 13A/C	-	-	-	gi|645280171|ref|XP_008245065.1|/0/PREDICTED: uncharacterized protein LOC103343171 [Prunus mume]
107406394	850.41	50.714	1419.64	4.7942	Up	0	K10335|1|2e-25|117|apro:F751_1275|ankyrin repeat and SOCS box protein 13;K15502|2|2e-11|70.9|mis:MICPUN_60802|serine/threonine-protein phosphatase 6 regulatory ankyrin repeat subunit A	-	-	-	gi|658029812|ref|XP_008350356.1|/7.40617e-81/PREDICTED: putative pentatricopeptide repeat-containing protein At3g01580 [Malus domestica]
107406407	577.05	5.61822	17.4137	1.5547	Up	0.0151292	K10845|1|5e-30|132|pop:POPTR_0001s08090g|TFIIH basal transcription factor complex TTD-A subunit	-	GO:0003676//nucleic acid binding;GO:0003676//nucleic acid binding	GO:0006281//DNA repair;GO:0006281//DNA repair	gi|566147873|ref|XP_006368720.1|/2.37766e-29/hypothetical protein POPTR_0001s08090g [Populus trichocarpa]
107406408	2144.27	2090.17	5465.88	1.38663	Up	0	-	-	-	-	gi|590616474|ref|XP_007023516.1|/0/Uncharacterized protein TCM_027550 [Theobroma cacao]
107406412	3014	238.98	3.49078	-5.91814	Down	0	K14317|1|2e-20|102|atr:18421616|nuclear pore complex protein Nup214	-	-	-	gi|595814673|ref|XP_007203780.1|/1.38955e-136/hypothetical protein PRUPE_ppa002037mg [Prunus persica]
107406417	697	27.8466	5.80877	-2.17327	Down	0.00816021	-	-	-	-	gi|694405875|ref|XP_009377773.1|/5.46347e-46/PREDICTED: methyltransferase-like protein 23 isoform X3 [Pyrus x bretschneideri]
107406426	1364	83.1229	15.9976	-2.34382	Down	6.74408e-11	K01265|1|1e-161|570|cmo:103483368|methionyl aminopeptidase [EC:3.4.11.18]	-	GO:0008233//peptidase activity	-	gi|659075518|ref|XP_008438188.1|/6.8532e-161/PREDICTED: methionine aminopeptidase 1A isoform X1 [Cucumis melo]
107406427	3938	77.8765	3.31721	-4.37102	Down	0	-	-	-	-	gi|734414589|gb|KHN37420.1|/0/Tubulin-specific chaperone D [Glycine soja]
107406436	810	6.89346	25.3258	1.80882	Up	0.0456826	-	-	-	-	gi|764523388|ref|XP_011457714.1|/7.31522e-14/PREDICTED: uncharacterized protein LOC101314035 [Fragaria vesca subsp. vesca]
107406437	1085	8.24084	141.627	4.02807	Up	0	-	-	-	-	gi|703090434|ref|XP_010094080.1|/2.46802e-19/hypothetical protein L484_018096 [Morus notabilis]
107406447	2191	62.0958	203.693	1.70629	Up	2.87154e-07	-	-	-	-	gi|703090431|ref|XP_010094079.1|/8.7102e-122/hypothetical protein L484_018095 [Morus notabilis]
107406517	1135	435.148	0	-9.85919	Down	0	K08825|1|1e-07|58.5|ccp:CHC_T00008514001|dual specificity tyrosine-phosphorylation-regulated kinase 1 [EC:2.7.12.1]	-	-	-	gi|657969807|ref|XP_008376635.1|/1.36003e-108/PREDICTED: deSI-like protein At4g17486 [Malus domestica]
107406525	2547	286.04	738.435	1.36681	Up	0	K00232|1|0.0|1206|jcu:105650786|acyl-CoA oxidase [EC:1.3.3.6]	GO:0042579//microbody	GO:0050662//coenzyme binding;GO:0016634	GO:0009062//fatty acid catabolic process	gi|802537199|ref|XP_012093132.1|/0/PREDICTED: acyl-coenzyme A oxidase 2, peroxisomal [Jatropha curcas]
107406541	2905	354.885	0	-9.56539	Down	0	K04733|1|0.0|697|pda:103710736|interleukin-1 receptor-associated kinase 4 [EC:2.7.11.1]	-	GO:0004672//protein kinase activity;GO:0000166//nucleotide binding;GO:0004672//protein kinase activity;GO:0000166//nucleotide binding	-	gi|596026745|ref|XP_007219225.1|/0/hypothetical protein PRUPE_ppa017272mg [Prunus persica]
107406556	1865	54.4142	6.45414	-2.98686	Down	2.52291e-10	K19525|1|6e-116|419|atr:18430385|vacuolar protein sorting-associated protein 13A/C	-	-	-	gi|731419936|ref|XP_010661193.1|/1.20885e-169/PREDICTED: putative vacuolar protein sorting-associated protein 13A isoform X3 [Vitis vinifera]
107406583	7543	0	76.9181	7.3663	Up	0	K20473|1|0.0|3360|pmum:103333599|neuroblastoma-amplified sequence	-	-	-	gi|645258025|ref|XP_008234690.1|/0/PREDICTED: uncharacterized protein LOC103333599 [Prunus mume]
107406601	1094	503.427	95.1966	-2.39705	Down	0	K07901|1|2e-92|340|nnu:104604564|Ras-related protein Rab-8A	-	GO:0032561//guanyl ribonucleotide binding	GO:0006810//transport;GO:0035556//intracellular signal transduction	gi|720036176|ref|XP_010267265.1|/1.09924e-91/PREDICTED: ras-related protein RABE1c-like [Nelumbo nucifera]
107406602	849.27	1461.97	177.484	-3.03881	Down	0	K10335|1|1e-25|117|apro:F751_1275|ankyrin repeat and SOCS box protein 13;K15502|2|1e-11|70.9|mis:MICPUN_60802|serine/threonine-protein phosphatase 6 regulatory ankyrin repeat subunit A	-	-	-	gi|658029812|ref|XP_008350356.1|/2.43133e-80/PREDICTED: putative pentatricopeptide repeat-containing protein At3g01580 [Malus domestica]
107406607	1513	474.634	1245.06	1.39045	Up	4.1206e-07	K09753|1|4e-66|253|pop:POPTR_0003s17980g|cinnamoyl-CoA reductase [EC:1.2.1.44]	-	GO:0048037//cofactor binding;GO:0016616//oxidoreductase activity, acting on the CH-OH group of donors, NAD or NADP as acceptor	GO:0008152//metabolic process	gi|821324852|ref|NP_001295627.1|/2.71309e-153/tetraketide alpha-pyrone reductase 2 [Jatropha curcas]
107406640	1913	338.307	716.41	1.0814	Up	5.24157e-09	K15078|1|3e-113|410|tcc:TCM_005809|structure-specific endonuclease subunit SLX1 [EC:3.6.1.-]	-	-	-	gi|658058652|ref|XP_008365134.1|/8.34725e-158/PREDICTED: putative disease resistance protein RGA3 [Malus domestica]
107406662	2806	18.0576	51.5048	1.48819	Up	0.00390976	K00695|1|0.0|1484|cmo:103492399|sucrose synthase [EC:2.4.1.13]	-	GO:0035251//UDP-glucosyltransferase activity;GO:0035251//UDP-glucosyltransferase activity;GO:0035251//UDP-glucosyltransferase activity	GO:0005984//disaccharide metabolic process;GO:0044403//symbiosis, encompassing mutualism through parasitism;GO:0005984//disaccharide metabolic process;GO:0044403//symbiosis, encompassing mutualism through parasitism;GO:0005984//disaccharide metabolic process;GO:0044403//symbiosis, encompassing mutualism through parasitism	gi|703139843|ref|XP_010107074.1|/0/Sucrose synthase [Morus notabilis]
107406666	2483	51.9981	107.61	1.0426	Up	0.0112975	K19755|1|2e-73|278|ats:F775_26012|radial spoke head protein 1;K19530|4|1e-45|186|zma:100192881|junctophilin;K00889|5|2e-26|122|egu:105045600|1-phosphatidylinositol-4-phosphate 5-kinase [EC:2.7.1.68]	-	-	-	gi|731381321|ref|XP_003631483.2|/4.35556e-141/PREDICTED: uncharacterized protein LOC100854975 [Vitis vinifera]
107406667	878	2.86385	33.4819	3.34862	Up	0.000119122	K19530|1|4e-46|186|zma:100192881|junctophilin;K19755|2|5e-46|185|ats:F775_26012|radial spoke head protein 1;K00889|4|1e-11|71.6|mus:103983457|1-phosphatidylinositol-4-phosphate 5-kinase [EC:2.7.1.68]	-	-	-	gi|720044323|ref|XP_010269853.1|/1.7398e-51/PREDICTED: uncharacterized protein LOC104606391 [Nelumbo nucifera]
107406668	629	363.926	128.507	-1.4984	Down	6.55032e-15	K02921|1|1e-49|196|mtr:MTR_0199s0040|large subunit ribosomal protein L37Ae	GO:0030529//ribonucleoprotein complex	GO:0005198//structural molecule activity	GO:0010467//gene expression	gi|922325953|ref|XP_013442369.1|/7.24072e-49/60S ribosomal protein L37a-2 [Medicago truncatula]
107406674	2243	150.574	419.215	1.47435	Up	6.30905e-05	-	-	-	-	gi|595937719|ref|XP_007215610.1|/3.39735e-129/hypothetical protein PRUPE_ppa007792mg [Prunus persica]
107406675	2806	18.0576	51.5048	1.48819	Up	0.00390976	K00695|1|0.0|1484|cmo:103492399|sucrose synthase [EC:2.4.1.13]	-	GO:0035251//UDP-glucosyltransferase activity;GO:0035251//UDP-glucosyltransferase activity;GO:0035251//UDP-glucosyltransferase activity	GO:0005984//disaccharide metabolic process;GO:0044403//symbiosis, encompassing mutualism through parasitism;GO:0005984//disaccharide metabolic process;GO:0044403//symbiosis, encompassing mutualism through parasitism;GO:0005984//disaccharide metabolic process;GO:0044403//symbiosis, encompassing mutualism through parasitism	gi|703139843|ref|XP_010107074.1|/0/Sucrose synthase [Morus notabilis]
107406688	808	1.10844	56.2051	5.16701	Up	1.31006e-14	-	-	-	-	-
107406702	1086	0	137.199	8.19733	Up	0	-	-	GO:0003677//DNA binding	-	gi|703141471|ref|XP_010107510.1|/1.77962e-126/hypothetical protein L484_024363 [Morus notabilis]
107406729	2266	14.6961	31.2728	1.06563	Up	0.0186676	-	-	-	-	gi|703108161|ref|XP_010098935.1|/0/hypothetical protein L484_025591 [Morus notabilis]
107406732	1265	29.6866	10.7379	-1.42804	Down	0.00243997	K11699|1|7e-152|538|pxb:103943900|RNA-dependent RNA polymerase [EC:2.7.7.48]	-	-	-	gi|694322897|ref|XP_009352548.1|/3.37929e-151/PREDICTED: probable RNA-dependent RNA polymerase 3 [Pyrus x bretschneideri]
107406738	714.6	181.419	9.75561	-4.15293	Down	0	K10534|1|2e-17|90.1|thj:104817024|nitrate reductase (NAD(P)H) [EC:1.7.1.1 1.7.1.2 1.7.1.3]	-	GO:0046872//metal ion binding;GO:0046872//metal ion binding	-	gi|703114550|ref|XP_010100688.1|/7.52969e-54/Cytochrome b5, seed isoform [Morus notabilis]
107406739	1299	22.8656	0	-5.63667	Down	1.46932e-05	K14066|1|4e-50|199|ats:F775_15575|geranyl diphosphate synthase [EC:2.5.1.1]	-	-	-	gi|823187337|ref|XP_012490155.1|/5.12647e-110/PREDICTED: uncharacterized protein LOC105802826 [Gossypium raimondii]
107406759	2806	18.0576	51.5048	1.48819	Up	0.00390976	K00695|1|0.0|1484|cmo:103492399|sucrose synthase [EC:2.4.1.13]	-	GO:0035251//UDP-glucosyltransferase activity;GO:0035251//UDP-glucosyltransferase activity;GO:0035251//UDP-glucosyltransferase activity	GO:0005984//disaccharide metabolic process;GO:0044403//symbiosis, encompassing mutualism through parasitism;GO:0005984//disaccharide metabolic process;GO:0044403//symbiosis, encompassing mutualism through parasitism;GO:0005984//disaccharide metabolic process;GO:0044403//symbiosis, encompassing mutualism through parasitism	gi|703139843|ref|XP_010107074.1|/0/Sucrose synthase [Morus notabilis]
107406775	807	1018.15	0	-11.0847	Down	0	K10436|1|3e-21|78.2|cic:CICLE_v10026070mg|microtubule-associated protein, RP/EB family	-	-	-	gi|568824316|ref|XP_006466548.1|/1.66358e-20/PREDICTED: microtubule-associated protein RP/EB family member 1C [Citrus sinensis]
107406787	2806	18.0576	51.5048	1.48819	Up	0.00390976	K00695|1|0.0|1484|cmo:103492399|sucrose synthase [EC:2.4.1.13]	-	GO:0035251//UDP-glucosyltransferase activity;GO:0035251//UDP-glucosyltransferase activity;GO:0035251//UDP-glucosyltransferase activity	GO:0005984//disaccharide metabolic process;GO:0044403//symbiosis, encompassing mutualism through parasitism;GO:0005984//disaccharide metabolic process;GO:0044403//symbiosis, encompassing mutualism through parasitism;GO:0005984//disaccharide metabolic process;GO:0044403//symbiosis, encompassing mutualism through parasitism	gi|703139843|ref|XP_010107074.1|/0/Sucrose synthase [Morus notabilis]
107406802	9339	111.367	26.964	-2.0274	Down	0.0170295	K19525|1|0.0|2080|atr:18430385|vacuolar protein sorting-associated protein 13A/C	-	-	-	gi|645280171|ref|XP_008245065.1|/0/PREDICTED: uncharacterized protein LOC103343171 [Prunus mume]
107406806	1909.59	900.439	347.951	-1.37055	Down	0.00123055	K17616|1|2e-163|577|pmum:103322066|CTD small phosphatase-like protein 2 [EC:3.1.3.-]	-	-	-	gi|645230917|ref|XP_008222153.1|/7.3664e-170/PREDICTED: CTD small phosphatase-like protein 2 isoform X1 [Prunus mume]
107406818	1802	2330.83	1023.41	-1.18709	Down	0.00161633	K19995|1|7e-156|551|tcc:TCM_029952|secretory carrier-associated membrane protein;K03252|2|3e-17|91.3|mdm:103420349|translation initiation factor 3 subunit C;K04733|3|4e-11|71.2|egu:105032992|interleukin-1 receptor-associated kinase 4 [EC:2.7.11.1]	-	-	-	gi|645236944|ref|XP_008224979.1|/9.48099e-164/PREDICTED: uncharacterized protein LOC103324663 [Prunus mume]
107406833	1330	34.8653	2.66438	-3.49527	Down	9.30367e-14	K08486|1|4e-116|419|pmum:103339009|syntaxin 1B/2/3	GO:0044464	GO:0005515//protein binding	GO:0015031//protein transport	gi|947059101|gb|KRH08507.1|/3.80112e-116/hypothetical protein GLYMA_16G154200 [Glycine max]
107406834	2583	96.5754	0	-7.69285	Down	0	-	-	-	-	gi|703067678|ref|XP_010088031.1|/0/hypothetical protein L484_014733 [Morus notabilis]
107406837	1683	1096.91	509.415	-1.10582	Down	0	-	-	GO:0046914//transition metal ion binding	-	gi|703064416|ref|XP_010087199.1|/1.48994e-163/F-box protein [Morus notabilis]
107406838	676	36.1888	4.97468	-2.75146	Down	0.00530691	-	-	-	-	gi|703064411|ref|XP_010087198.1|/4.09443e-43/hypothetical protein L484_001651 [Morus notabilis]
107406849	664	158.019	37.7724	-2.05117	Down	0.000194276	-	-	-	-	gi|703064411|ref|XP_010087198.1|/3.92731e-43/hypothetical protein L484_001651 [Morus notabilis]
107406876	966.89	46.2258	17.3003	-1.39388	Down	0.00382045	-	-	-	-	-
107406885	2128	2.81303	161.955	5.62903	Up	0	K00850|1|0.0|906|fve:101296609|6-phosphofructokinase 1 [EC:2.7.1.11]	-	-	-	gi|470104217|ref|XP_004288505.1|/0/PREDICTED: ATP-dependent 6-phosphofructokinase 5, chloroplastic [Fragaria vesca subsp. vesca]
107406897	1519	2.31471	97.689	5.14001	Up	0	-	-	-	-	gi|359477597|ref|XP_002284076.2|/4.16378e-85/PREDICTED: rRNA-processing protein EFG1 isoform X1 [Vitis vinifera]
107406933	1659	11.606	31.0945	1.38623	Up	0.016532	K18834|1|4e-18|94.4|fve:101291408|WRKY transcription factor 1	-	-	-	gi|703083376|ref|XP_010092197.1|/3.40119e-120/putative WRKY transcription factor 40 [Morus notabilis]
107406951	3001	1865.77	4106.07	1.13779	Up	0	K01180|1|0.0|1108|pper:PRUPE_ppa001976mg|endo-1,3(4)-beta-glucanase [EC:3.2.1.6]	-	-	-	gi|595963632|ref|XP_007217023.1|/0/hypothetical protein PRUPE_ppa001976mg [Prunus persica]
107407034	3565.47	127.495	30.183	-2.06169	Down	3.31448e-05	K19036|1|3e-73|278|ats:F775_18714|ATP-dependent RNA/DNA helicase IGHMBP2 [EC:3.6.4.12 3.6.4.13];K14326|2|2e-44|182|mis:MICPUN_65270|regulator of nonsense transcripts 1 [EC:3.6.4.-]	-	GO:0032559;GO:0003676//nucleic acid binding;GO:0003824//catalytic activity;GO:0032559;GO:0003676//nucleic acid binding;GO:0003824//catalytic activity	-	gi|225454589|ref|XP_002264216.1|/0/PREDICTED: DNA-binding protein SMUBP-2 [Vitis vinifera]
107407040	589	0	21.0112	5.51722	Up	0.000993317	-	-	-	-	-
107407047	1302	46.1564	129.102	1.47456	Up	0.00221247	K00430|1|1e-154|547|jcu:105642197|peroxidase [EC:1.11.1.7]	-	GO:0005506//iron ion binding;GO:0003824//catalytic activity;GO:0016209//antioxidant activity	GO:0008152//metabolic process;GO:0006950//response to stress	gi|743921344|ref|XP_011004734.1|/6.85588e-155/PREDICTED: peroxidase 21 [Populus euphratica]
107407072	8398	107.187	7.4566	-3.76375	Down	0.0177617	K19525|1|0.0|1951|atr:18430385|vacuolar protein sorting-associated protein 13A/C	-	-	-	gi|645280171|ref|XP_008245065.1|/0/PREDICTED: uncharacterized protein LOC103343171 [Prunus mume]
107407073	8398	107.187	7.4566	-3.76375	Down	0.0177617	K19525|1|0.0|1951|atr:18430385|vacuolar protein sorting-associated protein 13A/C	-	-	-	gi|645280171|ref|XP_008245065.1|/0/PREDICTED: uncharacterized protein LOC103343171 [Prunus mume]
107407074	8398	107.187	7.4566	-3.76375	Down	0.0177617	K19525|1|0.0|1951|atr:18430385|vacuolar protein sorting-associated protein 13A/C	-	-	-	gi|645280171|ref|XP_008245065.1|/0/PREDICTED: uncharacterized protein LOC103343171 [Prunus mume]
107407076	3066	301.905	816.189	1.4334	Up	0	K20027|1|0.0|898|pper:PRUPE_ppa002901mg|palmitoyltransferase ZDHHC1/11 [EC:2.3.1.225]	-	GO:0046872//metal ion binding	-	gi|596127190|ref|XP_007222005.1|/0/hypothetical protein PRUPE_ppa002901mg [Prunus persica]
107407078	1941	55.6158	0	-6.90181	Down	0	K18674|1|0.0|881|pop:POPTR_0010s15800g|N-acetylgalactosamine kinase [EC:2.7.1.157]	GO:0044424	GO:0016773//phosphotransferase activity, alcohol group as acceptor;GO:0032559	GO:0016310//phosphorylation;GO:0019318//hexose metabolic process	gi|224108774|ref|XP_002314964.1|/0/Galactokinase family protein [Populus trichocarpa]
107407081	2855	480.883	0	-10.0032	Down	0	K20027|1|0.0|896|pper:PRUPE_ppa002901mg|palmitoyltransferase ZDHHC1/11 [EC:2.3.1.225]	-	GO:0046872//metal ion binding	-	gi|596127190|ref|XP_007222005.1|/0/hypothetical protein PRUPE_ppa002901mg [Prunus persica]
107407084	633	18.6884	7.01211	-1.35657	Down	0.0372958	-	-	-	-	-
107407101	900	18.1037	64.1352	1.79845	Up	0.00196506	K15014|1|1e-97|357|pmum:103341083|solute carrier family 29 (equilibrative nucleoside transporter), member 1/2/3	-	-	-	gi|645275374|ref|XP_008242783.1|/6.40564e-97/PREDICTED: equilibrative nucleotide transporter 8 [Prunus mume]
107407102	2612	51.2384	0	-6.78457	Down	0	K14317|1|2e-32|142|egu:105034972|nuclear pore complex protein Nup214	-	-	-	gi|595814673|ref|XP_007203780.1|/0/hypothetical protein PRUPE_ppa002037mg [Prunus persica]
107407115	1031	222.775	65.8358	-1.75143	Down	0.0151061	K12881|1|1e-37|158|vvi:100257009|THO complex subunit 4	-	-	-	gi|703147199|ref|XP_010108991.1|/7.51485e-39/RNA and export factor-binding protein 2 [Morus notabilis]
107407119	7542	0	178.853	8.57869	Up	0	K20473|1|0.0|3360|pmum:103333599|neuroblastoma-amplified sequence	-	-	-	gi|645258025|ref|XP_008234690.1|/0/PREDICTED: uncharacterized protein LOC103333599 [Prunus mume]
107407127	3507.43	75.8987	0	-7.34717	Down	0	K19951|1|0.0|762|tcc:TCM_022061|TBC1 domain family member 8/9	GO:0044464	-	-	gi|703115227|ref|XP_010100846.1|/0/TBC1 domain family member 8B [Morus notabilis]
107407155	926	253.144	740.305	1.5464	Up	3.15408e-09	-	-	-	-	gi|302143056|emb|CBI20351.3|/6.81868e-41/unnamed protein product [Vitis vinifera]
107407159	1719	845.944	2041.7	1.27067	Up	0.000533084	K17800|1|5e-98|359|ats:F775_21990|LETM1 and EF-hand domain-containing protein 1, mitochondrial;K00517|2|5e-61|236|bna:106428939|	-	-	-	gi|568879622|ref|XP_006492752.1|/3.51855e-152/PREDICTED: BTB/POZ and TAZ domain-containing protein 3 [Citrus sinensis]
107407168	1266	0.701923	12.6102	3.48153	Up	0.000523399	K00011|1|2e-122|439|pop:POPTR_0005s09980g|aldehyde reductase [EC:1.1.1.21];K19642|2|9e-101|368|tcc:TCM_011188|D-galacturonate reductase [EC:1.1.1.365]	-	-	-	gi|703072759|ref|XP_010089369.1|/1.63011e-145/putative NAD(P)H-dependent oxidoreductase 1 [Morus notabilis]
107407175	1859	123.043	35.7946	-1.76806	Down	0.00126925	K01537|1|5e-69|263|egr:104417668|Ca2+-transporting ATPase [EC:3.6.3.8];K16196|2|9e-16|86.7|pda:103708605|eukaryotic translation initiation factor 2-alpha kinase 4 [EC:2.7.11.1];K04733|3|2e-11|72.0|gra:105793171|interleukin-1 receptor-associated kinase 4 [EC:2.7.11.1];K01255|4|7e-08|60.5|bna:106448543|leucyl aminopeptidase [EC:3.4.11.1]	-	-	-	gi|985465103|ref|XP_015389228.1|/8.68754e-144/PREDICTED: uncharacterized protein LOC107178484 [Citrus sinensis]
107407193	1345	86.8263	14.4569	-2.54808	Down	0	K00850|1|3e-85|316|ats:F775_07682|6-phosphofructokinase 1 [EC:2.7.1.11]	-	-	-	gi|763750863|gb|KJB18251.1|/3.384e-112/hypothetical protein B456_003G042800 [Gossypium raimondii]
107407210	1238	10015.9	4225.55	-1.24499	Down	0.0229004	K20547|1|7e-130|464|pop:POPTR_0004s18870g|basic endochitinase B [EC:3.2.1.14]	-	GO:0016798//hydrolase activity, acting on glycosyl bonds	GO:0005975//carbohydrate metabolic process;GO:0043170;GO:0009056//catabolic process	gi|67867096|gb|AAY82488.1|/1.5388e-132/chitinase [Ulmus pumila]
107407211	1086	0	137.199	8.19733	Up	0	-	-	GO:0003677//DNA binding	-	gi|703141471|ref|XP_010107510.1|/1.77962e-126/hypothetical protein L484_024363 [Morus notabilis]
107407239	1905	12.829	40.86	1.63594	Up	1.77622e-06	K05907|1|0.0|682|pxb:103951376|adenylyl-sulfate reductase (glutathione) [EC:1.8.4.9]	-	GO:0016667//oxidoreductase activity, acting on a sulfur group of donors	GO:0006790//sulfur compound metabolic process;GO:0019725//cellular homeostasis	gi|694363495|ref|XP_009361009.1|/0/PREDICTED: 5'-adenylylsulfate reductase 3, chloroplastic-like [Pyrus x bretschneideri]
107407248	1047	590.043	227.658	-1.37213	Down	0.00362376	K05765|1|5e-62|239|pop:POPTR_0002s03990g|cofilin	GO:0044464	GO:0008092//cytoskeletal protein binding	-	gi|224062149|ref|XP_002300779.1|/2.46927e-61/actin-depolymerizing factor 6 family protein [Populus trichocarpa]
107407271	2296	103.929	0	-7.79823	Down	0	K02930|1|4e-10|68.2|vvi:100253424|large subunit ribosomal protein L4e	-	-	-	gi|720009886|ref|XP_010259075.1|/6.20789e-102/PREDICTED: uncharacterized protein LOC104598615 [Nelumbo nucifera]
107407278	780	47.7864	0	-6.6849	Down	0	K02990|1|2e-65|249|gra:105765324|small subunit ribosomal protein S6	GO:0009534//chloroplast thylakoid;GO:0030529//ribonucleoprotein complex	GO:0005198//structural molecule activity	GO:0010467//gene expression;GO:0022613//ribonucleoprotein complex biogenesis	gi|823214109|ref|XP_012439803.1|/1.12489e-64/PREDICTED: 30S ribosomal protein S6 alpha, chloroplastic [Gossypium raimondii]
107407280	7542	207.221	49.4829	-2.05582	Down	7.84928e-14	K20473|1|0.0|3360|pmum:103333599|neuroblastoma-amplified sequence	-	-	-	gi|645258025|ref|XP_008234690.1|/0/PREDICTED: uncharacterized protein LOC103333599 [Prunus mume]
107407288	3850	131.555	56.4012	-1.21506	Down	4.39094e-06	K20308|1|0.0|1741|pmum:103340472|trafficking protein particle complex subunit 11	-	-	-	gi|645273924|ref|XP_008242110.1|/0/PREDICTED: trafficking protein particle complex subunit 11 [Prunus mume]
107407289	3951	33.9134	100.531	1.55462	Up	1.86148e-08	K02184|1|4e-73|278|pvu:PHAVU_011G141900g|formin 2;K19984|3|9e-67|257|ppp:PHYPADRAFT_172341|exocyst complex component 5	-	-	-	gi|694380162|ref|XP_009366228.1|/0/PREDICTED: formin-like protein 2 [Pyrus x bretschneideri]
107407291	1778	184.958	0	-8.62699	Down	0	K00850|1|0.0|894|pmum:103334239|6-phosphofructokinase 1 [EC:2.7.1.11]	-	-	-	gi|645219375|ref|XP_008235410.1|/0/PREDICTED: 6-phosphofructokinase 5, chloroplastic [Prunus mume]
107407304	1673	21.659	59.5085	1.43854	Up	0.0190166	K18834|1|4e-18|94.4|fve:101291408|WRKY transcription factor 1	-	-	-	gi|703083376|ref|XP_010092197.1|/3.44217e-120/putative WRKY transcription factor 40 [Morus notabilis]
107407309	643	30.8859	5.40407	-2.4165	Down	0.000555159	K09597|1|1e-16|87.4|adu:107485644|signal peptide peptidase-like 2B [EC:3.4.23.-]	-	-	-	gi|590591408|ref|XP_007017008.1|/9.06846e-50/6,7-dimethyl-8-ribityllumazine synthase [Theobroma cacao]
107407335	1073	11.4603	64.8282	2.45251	Up	0.00169106	-	-	-	-	gi|703104000|ref|XP_010097881.1|/1.40838e-51/hypothetical protein L484_011480 [Morus notabilis]
107407385	1135	435.148	0	-9.85919	Down	0	K08825|1|1e-07|58.5|ccp:CHC_T00008514001|dual specificity tyrosine-phosphorylation-regulated kinase 1 [EC:2.7.12.1]	-	-	-	gi|657969807|ref|XP_008376635.1|/1.36003e-108/PREDICTED: deSI-like protein At4g17486 [Malus domestica]
107407402	1521.97	444.103	167.913	-1.40068	Down	0	K10256|1|4e-25|117|sly:101248371|omega-6 fatty acid desaturase / acyl-lipid omega-6 desaturase (Delta-12 desaturase) [EC:1.14.19.6 1.14.19.22];K13237|2|3e-14|80.9|sbi:SORBI_06g028400|peroxisomal 2,4-dienoyl-CoA reductase [EC:1.3.1.34]	-	GO:0003824//catalytic activity;GO:0003824//catalytic activity;GO:0003824//catalytic activity;GO:0003824//catalytic activity;GO:0003824//catalytic activity;GO:0003824//catalytic activity	GO:0008152//metabolic process;GO:0008152//metabolic process;GO:0008152//metabolic process;GO:0008152//metabolic process;GO:0008152//metabolic process;GO:0008152//metabolic process	gi|470137553|ref|XP_004304528.1|/4.02603e-102/PREDICTED: short-chain dehydrogenase reductase 2a [Fragaria vesca subsp. vesca]
107407420	1544	280.03	0	-9.22413	Down	0	K12826|1|9e-101|368|cmo:103486522|splicing factor 3A subunit 2	-	-	-	gi|659084146|ref|XP_008442733.1|/4.6385e-100/PREDICTED: splicing factor 3A subunit 2 [Cucumis melo]
107407421	1345	49.1132	145.075	1.55356	Up	9.50851e-08	K00430|1|5e-153|541|pop:POPTR_0006s13190g|peroxidase [EC:1.11.1.7]	-	GO:0005506//iron ion binding;GO:0003824//catalytic activity;GO:0016209//antioxidant activity	GO:0008152//metabolic process;GO:0006950//response to stress	gi|743921344|ref|XP_011004734.1|/3.93868e-153/PREDICTED: peroxidase 21 [Populus euphratica]
107407426	3925	2104.04	733.7	-1.5193	Down	0	K14963|1|3e-121|438|spen:107014302|COMPASS component SWD3	-	-	-	gi|703061842|ref|XP_010086586.1|/0/Topless-related protein 3 [Morus notabilis]
107407444	552	0	22.7208	5.62769	Up	2.48804e-05	K01951|1|2e-90|332|pmum:103337450|GMP synthase (glutamine-hydrolysing) [EC:6.3.5.2]	-	-	-	gi|645266901|ref|XP_008238826.1|/8.0413e-90/PREDICTED: GMP synthase [glutamine-hydrolyzing] [Prunus mume]
107407461	1403	62.5546	0	-7.0701	Down	0	-	-	-	-	gi|731389455|ref|XP_010649983.1|/1.56075e-83/PREDICTED: rRNA-processing protein EFG1 isoform X2 [Vitis vinifera]
107407468	951	9.42839	83.6575	3.08744	Up	0	K07870|1|3e-51|203|pmum:103344644|Ras homolog gene family, member T1	GO:0031966//mitochondrial membrane	GO:0046872//metal ion binding;GO:0032561//guanyl ribonucleotide binding;GO:0003824//catalytic activity	GO:0035556//intracellular signal transduction;GO:0034643//establishment of mitochondrion localization, microtubule-mediated	gi|645222196|ref|XP_008246476.1|/1.29092e-50/PREDICTED: mitochondrial Rho GTPase 1-like [Prunus mume]
107407483	1076	148.922	304.061	1.02749	Up	0.0332017	-	-	-	-	gi|595929036|ref|XP_007215149.1|/5.41326e-27/hypothetical protein PRUPE_ppa013340mg [Prunus persica]
107407492	2213	13.9336	87.8343	2.61614	Up	0.000464734	K14794|1|2e-87|324|aly:ARALYDRAFT_321151|ribosomal RNA-processing protein 12	-	-	GO:0006810//transport	gi|595842871|ref|XP_007208506.1|/0/hypothetical protein PRUPE_ppa026488mg [Prunus persica]
107407497	1403	62.5546	0	-7.0701	Down	0	-	-	-	-	gi|731389455|ref|XP_010649983.1|/1.56075e-83/PREDICTED: rRNA-processing protein EFG1 isoform X2 [Vitis vinifera]
107407506	1056	89.7246	0	-7.58723	Down	0	-	-	-	-	gi|703104000|ref|XP_010097881.1|/1.37066e-51/hypothetical protein L484_011480 [Morus notabilis]
107407530	1963	0.673861	22.6358	4.33744	Up	0.0136124	K08176|1|0.0|793|pper:PRUPE_ppa004004mg|MFS transporter, PHS family, inorganic phosphate transporter	GO:0031224//intrinsic component of membrane;GO:0031224//intrinsic component of membrane	GO:0015291//secondary active transmembrane transporter activity;GO:0015291//secondary active transmembrane transporter activity	GO:0015698//inorganic anion transport;GO:0015698//inorganic anion transport	gi|596137802|ref|XP_007222371.1|/0/hypothetical protein PRUPE_ppa004004mg [Prunus persica]
107407565	846	42.4713	190.15	2.15029	Up	4.23459e-10	K14684|1|4e-100|365|egr:104437050|solute carrier family 25 (mitochondrial phosphate transporter), member 23/24/25/41	GO:0016020//membrane	-	-	gi|703126940|ref|XP_010103708.1|/1.47062e-100/Protein brittle-1 [Morus notabilis]
107407570	3380	23.5768	75.3379	1.65654	Up	0.00076992	K10352|1|7e-44|181|sot:102585808|myosin heavy chain;K20283|2|1e-10|70.9|vra:106756083|golgin subfamily A member 4;K20478|5|1e-09|67.4|sind:105159034|golgin subfamily B member 1	-	-	-	gi|703129726|ref|XP_010104432.1|/0/hypothetical protein L484_016031 [Morus notabilis]
107407587	1342	2.15635	17.4904	2.77415	Up	0.0414861	K04733|1|3e-113|409|cam:101499501|interleukin-1 receptor-associated kinase 4 [EC:2.7.11.1];K13418|5|3e-66|253|sita:101770461|somatic embryogenesis receptor kinase 1 [EC:2.7.10.1 2.7.11.1]	-	-	-	gi|645242817|ref|XP_008227702.1|/1.18591e-149/PREDICTED: probable LRR receptor-like serine/threonine-protein kinase At5g63710 isoform X1 [Prunus mume]
107407613	3590	42.2405	18.2254	-1.19195	Down	0.0122078	K00924|1|0.0|873|vvi:100260741|	GO:0031224//intrinsic component of membrane	GO:0004702//receptor signaling protein serine/threonine kinase activity;GO:0016628//oxidoreductase activity, acting on the CH-CH group of donors, NAD or NADP as acceptor;GO:0032559	GO:0006464//cellular protein modification process	gi|595913394|ref|XP_007214567.1|/0/hypothetical protein PRUPE_ppa000837mg [Prunus persica]
107407621	1449	389.492	2.28477	-7.14577	Down	0	K13216|1|8e-14|79.7|aly:ARALYDRAFT_356289|nuclear inhibitor of protein phosphatase 1 [EC:3.1.4.-]	-	-	-	gi|645246715|ref|XP_008229483.1|/7.03177e-119/PREDICTED: coiled-coil domain-containing protein 97 [Prunus mume]
107407622	1350.98	1644.9	47.868	-5.08914	Down	0	K03115|1|1e-128|460|tcc:TCM_015820|casein kinase II subunit beta	-	-	-	gi|590676110|ref|XP_007039641.1|/1.62573e-130/Casein kinase II beta chain 1 isoform 1 [Theobroma cacao]
107407634	1385	0	42.5044	6.51765	Up	0	K11805|1|3e-175|615|pper:PRUPE_ppa008187mg|WD repeat-containing protein 68	-	-	-	gi|310897866|emb|CBK62755.1|/0/WD-repeat protein [Humulus lupulus]
107407640	1070	93.3251	29.6202	-1.64025	Down	0.000307713	K03564|1|1e-78|294|pop:POPTR_0006s13980g|peroxiredoxin Q/BCP [EC:1.11.1.15]	-	GO:0016491//oxidoreductase activity;GO:0016209//antioxidant activity	GO:0019725//cellular homeostasis	gi|75127599|sp|Q6QPJ6.1|PRXQ_POPJC/2.99745e-78/RecName: Full=Peroxiredoxin Q, chloroplastic; AltName: Full=Thioredoxin reductase; Flags: Precursor [Populus x jackii]
107407644	1385	0	42.5044	6.51765	Up	0	K11805|1|3e-175|615|pper:PRUPE_ppa008187mg|WD repeat-containing protein 68	-	-	-	gi|310897866|emb|CBK62755.1|/0/WD-repeat protein [Humulus lupulus]
107407667	2360	1.73219	49.7177	4.51094	Up	0.0150537	K02930|1|4e-10|68.2|vvi:100253424|large subunit ribosomal protein L4e	-	-	-	gi|720009886|ref|XP_010259075.1|/6.42675e-102/PREDICTED: uncharacterized protein LOC104598615 [Nelumbo nucifera]
107407695	1053	3962.16	1836.78	-1.10892	Down	0	K19995|1|1e-111|403|tcc:TCM_029952|secretory carrier-associated membrane protein;K03252|2|2e-17|91.3|mdm:103420349|translation initiation factor 3 subunit C	-	-	-	gi|703084970|ref|XP_010092612.1|/2.00587e-119/hypothetical protein L484_006374 [Morus notabilis]
107407698	1008	44.4507	3.28578	-3.58054	Down	4.22995e-13	K09651|1|8e-62|238|pop:POPTR_0010s00720g|rhomboid domain-containing protein 1 [EC:3.4.21.-]	-	-	-	gi|743936624|ref|XP_011012699.1|/3.05738e-61/PREDICTED: uncharacterized protein At3g17611-like [Populus euphratica]
107407710	1380	302.57	37.6595	-2.99056	Down	0.0101578	K08825|1|2e-07|58.5|ccp:CHC_T00008514001|dual specificity tyrosine-phosphorylation-regulated kinase 1 [EC:2.7.12.1]	-	-	-	gi|657969807|ref|XP_008376635.1|/1.78663e-108/PREDICTED: deSI-like protein At4g17486 [Malus domestica]
107407715	1699	0	22.6398	5.62264	Up	3.319e-05	-	-	GO:0003824//catalytic activity	-	gi|703083384|ref|XP_010092199.1|/0/hypothetical protein L484_013517 [Morus notabilis]
107407728	1755	79.6186	313.903	1.97282	Up	7.2066e-11	K19951|1|5e-127|456|tcc:TCM_022061|TBC1 domain family member 8/9	-	-	-	gi|703115227|ref|XP_010100846.1|/2.18844e-157/TBC1 domain family member 8B [Morus notabilis]
107407748	1056.26	64.0015	19.1839	-1.71389	Down	0.0175705	-	-	GO:0003677//DNA binding;GO:0003677//DNA binding	-	gi|703141471|ref|XP_010107510.1|/1.59136e-126/hypothetical protein L484_024363 [Morus notabilis]
107407764	1056.26	64.0015	19.1839	-1.71389	Down	0.0175705	-	-	GO:0003677//DNA binding;GO:0003677//DNA binding	-	gi|703141471|ref|XP_010107510.1|/1.59136e-126/hypothetical protein L484_024363 [Morus notabilis]
107407768	1056.26	64.0015	19.1839	-1.71389	Down	0.0175705	-	-	GO:0003677//DNA binding;GO:0003677//DNA binding	-	gi|703141471|ref|XP_010107510.1|/1.77962e-126/hypothetical protein L484_024363 [Morus notabilis]
107407777	1711	6.75929	38.5861	2.43378	Up	0.0195949	K16302|1|2e-60|234|atr:18445813|metal transporter CNNM;K15449|3|5e-58|226|rcu:8288925|tRNA wybutosine-synthesizing protein 1 [EC:4.1.3.44]	-	-	-	gi|645225153|ref|XP_008219451.1|/0/PREDICTED: probable pectin methyltransferase QUA2 [Prunus mume]
107407800	1947	241.871	116.926	-1.04566	Down	4.21885e-15	-	-	GO:0019120	-	gi|697166765|ref|XP_009592214.1|/6.53011e-166/PREDICTED: uncharacterized protein LOC104089100 [Nicotiana tomentosiformis]
107407851	1027	82.1012	0	-7.45983	Down	0	K12581|1|1e-130|467|pxb:103959293|CCR4-NOT transcription complex subunit 7/8	GO:0043231//intracellular membrane-bounded organelle	GO:0005488//binding;GO:0000175//3'-5'-exoribonuclease activity	-	gi|694388425|ref|XP_009369921.1|/5.36853e-130/PREDICTED: probable CCR4-associated factor 1 homolog 11 [Pyrus x bretschneideri]
107407874	1656	1.27023	40.6755	4.56416	Up	0.00124419	-	-	-	-	gi|596168393|ref|XP_007223038.1|/0/hypothetical protein PRUPE_ppa005374mg [Prunus persica]
107407876	1576	20.0458	77.8043	1.93186	Up	5.55881e-09	-	-	GO:0016772//transferase activity, transferring phosphorus-containing groups	GO:0006796//phosphate-containing compound metabolic process	gi|255553209|ref|XP_002517647.1|/8.0304e-148/PREDICTED: SNF1-related protein kinase regulatory subunit gamma-like PV42a [Ricinus communis]
107407934	1240	6.0481	19.5914	1.62205	Up	0.00424153	-	-	-	-	gi|255579242|ref|XP_002530467.1|/6.78406e-80/PREDICTED: uncharacterized protein LOC8283108 [Ricinus communis]
107407962	1222	0	105.348	7.8177	Up	0	-	GO:0044464	GO:0016651//oxidoreductase activity, acting on NAD(P)H	GO:0008152//metabolic process	gi|645215558|ref|XP_008238394.1|/1.62734e-94/PREDICTED: NAD(P)H-quinone oxidoreductase subunit N, organellar chromatophore [Prunus mume]
107407986	865	196.628	426.923	1.11665	Up	0	-	-	-	-	gi|645258914|ref|XP_008235111.1|/1.68577e-51/PREDICTED: uncharacterized protein LOC103333978 [Prunus mume]
107408001	1544	280.03	0	-9.22413	Down	0	K12826|1|9e-101|368|cmo:103486522|splicing factor 3A subunit 2	-	-	-	gi|659084146|ref|XP_008442733.1|/4.6385e-100/PREDICTED: splicing factor 3A subunit 2 [Cucumis melo]
107408012	1082	22.9664	55.606	1.25867	Up	6.8482e-06	K06966|1|6e-110|398|rcu:8274642|uncharacterized protein	-	GO:0003824//catalytic activity	-	gi|255538900|ref|XP_002510515.1|/3.34237e-109/PREDICTED: cytokinin riboside 5'-monophosphate phosphoribohydrolase LOG1 isoform X1 [Ricinus communis]
107408018	1428	4.23227	56.4732	3.59837	Up	0.00407209	K05389|1|1e-121|437|tcc:TCM_030657|potassium channel subfamily K, other eukaryote	-	-	-	gi|590605574|ref|XP_007020523.1|/5.61973e-121/Outward rectifying K+ channel isoform 1 [Theobroma cacao]
107408031	3485.79	495.524	0	-10.0465	Down	0	-	-	-	-	gi|703138015|ref|XP_010106635.1|/1.25736e-120/hypothetical protein L484_015234 [Morus notabilis]
107408033	866	295.409	101.571	-1.53587	Down	3.01604e-10	K02873|1|8e-102|370|sind:105160239|large subunit ribosomal protein L13e	GO:0030529//ribonucleoprotein complex	GO:0005198//structural molecule activity	GO:0010467//gene expression	gi|747058944|ref|XP_011075827.1|/3.98233e-101/PREDICTED: 60S ribosomal protein L13-1-like [Sesamum indicum]
107408063	1281	11.6387	44.9814	1.90837	Up	0.0224015	-	-	-	-	gi|657946658|ref|XP_008385776.1|/4.40028e-106/PREDICTED: uncharacterized protein LOC103448302 isoform X2 [Malus domestica]
107408074	1809	270.453	0	-9.17401	Down	0	K00850|1|0.0|894|pmum:103334239|6-phosphofructokinase 1 [EC:2.7.1.11]	-	-	-	gi|645219375|ref|XP_008235410.1|/0/PREDICTED: 6-phosphofructokinase 5, chloroplastic [Prunus mume]
107408083	778	171.1	15.9999	-3.38097	Down	0	-	-	-	-	gi|802735311|ref|XP_012086784.1|/2.87853e-20/PREDICTED: BTB/POZ domain-containing protein POB1-like [Jatropha curcas]
107408112	1631	625.645	153.632	-2.02255	Down	4.02074e-09	-	-	-	-	gi|703147406|ref|XP_010109043.1|/1.53493e-141/PHD finger protein 3 [Morus notabilis]
107408117	1974	51.0329	0	-6.77883	Down	0	K14300|1|1e-21|84.3|pda:103721930|nuclear pore complex protein Nup133;K18674|3|2e-06|55.8|vra:106763568|N-acetylgalactosamine kinase [EC:2.7.1.157]	-	-	-	gi|985474923|ref|XP_015382195.1|/1.6996e-84/PREDICTED: uncharacterized protein LOC107175301 [Citrus sinensis]
107408128	1544	280.03	0	-9.22413	Down	0	K12826|1|9e-101|368|cmo:103486522|splicing factor 3A subunit 2	-	-	-	gi|659084146|ref|XP_008442733.1|/4.6385e-100/PREDICTED: splicing factor 3A subunit 2 [Cucumis melo]
107408131	1337	12.8139	60.8423	2.20659	Up	0.0148242	K06966|1|3e-90|333|rcu:8274642|uncharacterized protein	-	GO:0003824//catalytic activity	-	gi|703129742|ref|XP_010104436.1|/1.23931e-90/hypothetical protein L484_016035 [Morus notabilis]
107408146	1124	3.61841	20.448	2.35541	Up	0.0125055	-	-	-	-	gi|703147940|ref|XP_010109218.1|/2.6685e-56/hypothetical protein L484_011840 [Morus notabilis]
107408179	1482	74.5654	20.1962	-1.86035	Down	0.00253253	K20168|1|0.0|639|csv:101211793|TBC1 domain family member 15	-	-	-	gi|703134136|ref|XP_010105566.1|/0/TBC1 domain family member 15 [Morus notabilis]
107408192	2717	7.90738	33.3235	2.0123	Up	0.000407011	K16250|1|0.0|670|pper:PRUPE_ppa000278mg|DNA-directed RNA polymerase IV subunit 1 [EC:2.7.7.6]	-	-	-	gi|595859266|ref|XP_007210915.1|/0/hypothetical protein PRUPE_ppa000278mg [Prunus persica]
107408220	2360	1.73219	49.7177	4.51094	Up	0.0150537	K02930|1|4e-10|68.2|vvi:100253424|large subunit ribosomal protein L4e	-	-	-	gi|720009886|ref|XP_010259075.1|/6.42675e-102/PREDICTED: uncharacterized protein LOC104598615 [Nelumbo nucifera]
107408240	2453	0.33693	21.3434	4.75831	Up	0.0105448	K05387|1|0.0|1054|nnu:104603791|glutamate receptor, ionotropic, plant	GO:0030313;GO:0031224//intrinsic component of membrane	GO:0008066//glutamate receptor activity;GO:0005231//excitatory extracellular ligand-gated ion channel activity	GO:0006810//transport	gi|720032824|ref|XP_010266236.1|/0/PREDICTED: glutamate receptor 3.2-like [Nelumbo nucifera]
107408241	1460	181.795	0	-8.60216	Down	0	K20168|1|0.0|639|csv:101211793|TBC1 domain family member 15	-	-	-	gi|703134136|ref|XP_010105566.1|/0/TBC1 domain family member 15 [Morus notabilis]
107408245	3274	22.7612	117.847	2.34857	Up	1.07085e-07	K01115|1|0.0|1311|pper:PRUPE_ppa001300mg|phospholipase D1/2 [EC:3.1.4.4]	-	-	-	gi|703163270|ref|XP_010113283.1|/0/Phospholipase D delta [Morus notabilis]
107408279	2915	62.3997	201.328	1.68249	Up	0	-	-	-	-	gi|703138015|ref|XP_010106635.1|/4.17349e-122/hypothetical protein L484_015234 [Morus notabilis]
107408291	1692	8.36452	27.2532	1.64998	Up	0.0002572	-	-	-	-	gi|590690306|ref|XP_007043474.1|/9.27338e-89/Vesicle-associated protein 4-2 [Theobroma cacao]
107408306	2029	14.2982	104.54	2.83005	Up	0.00274202	-	-	-	-	gi|703067678|ref|XP_010088031.1|/0/hypothetical protein L484_014733 [Morus notabilis]
107408308	1222	256.557	7.07377	-5.09067	Down	0	-	-	GO:0003824//catalytic activity	-	gi|702467604|ref|XP_010029770.1|/1.20011e-121/PREDICTED: gamma carbonic anhydrase 1, mitochondrial [Eucalyptus grandis]
107408370	528	0	49.136	6.72469	Up	0	-	-	-	-	gi|703062912|ref|XP_010086836.1|/8.89873e-16/hypothetical protein L484_006066 [Morus notabilis]
107408372	1792	0	91.9797	7.62286	Up	0	K00850|1|0.0|905|fve:101296609|6-phosphofructokinase 1 [EC:2.7.1.11]	-	-	-	gi|470104217|ref|XP_004288505.1|/0/PREDICTED: ATP-dependent 6-phosphofructokinase 5, chloroplastic [Fragaria vesca subsp. vesca]
107408396	1607	276.363	0	-9.20514	Down	0	K05658|1|3e-07|58.2|bna:106392632|ATP-binding cassette, subfamily B (MDR/TAP), member 1 [EC:3.6.3.44]	GO:0044464	GO:0015075//ion transmembrane transporter activity	GO:0006811//ion transport	gi|694351851|ref|XP_009357662.1|/0/PREDICTED: metal tolerance protein 11-like [Pyrus x bretschneideri]
107408413	1161	0	198.819	8.73099	Up	0	K12581|1|1e-130|467|pxb:103959293|CCR4-NOT transcription complex subunit 7/8	GO:0043231//intracellular membrane-bounded organelle	GO:0005488//binding;GO:0000175//3'-5'-exoribonuclease activity	-	gi|694388425|ref|XP_009369921.1|/6.50518e-130/PREDICTED: probable CCR4-associated factor 1 homolog 11 [Pyrus x bretschneideri]
107408418	2915	62.3997	201.328	1.68249	Up	0	-	-	-	-	gi|703138015|ref|XP_010106635.1|/4.17349e-122/hypothetical protein L484_015234 [Morus notabilis]
107408442	2915	62.3997	201.328	1.68249	Up	0	-	-	-	-	gi|703138015|ref|XP_010106635.1|/4.17349e-122/hypothetical protein L484_015234 [Morus notabilis]
107408445	4005.45	378.663	138.909	-1.44369	Down	0	K13457|1|5e-12|75.5|tcc:TCM_014828|disease resistance protein RPM1;K13459|2|2e-10|70.1|cit:102626174|disease resistance protein RPS2	-	GO:0032559;GO:0032559;GO:0032559	GO:0012501//programmed cell death;GO:0006950//response to stress;GO:0012501//programmed cell death;GO:0006950//response to stress;GO:0012501//programmed cell death;GO:0006950//response to stress	gi|703101704|ref|XP_010097260.1|/0/Putative inactive disease susceptibility protein LOV1 [Morus notabilis]
107408472	866	295.409	101.571	-1.53587	Down	3.01604e-10	K02873|1|8e-102|370|sind:105160239|large subunit ribosomal protein L13e	GO:0030529//ribonucleoprotein complex	GO:0005198//structural molecule activity	GO:0010467//gene expression	gi|747058944|ref|XP_011075827.1|/3.98233e-101/PREDICTED: 60S ribosomal protein L13-1-like [Sesamum indicum]
107408533	2245.06	405.785	1166.59	1.52242	Up	6.11796e-06	K06174|1|0.0|1182|vvi:100249488|ATP-binding cassette, sub-family E, member 1	-	-	-	gi|703110883|ref|XP_010099717.1|/0/ABC transporter E family member 2 [Morus notabilis]
107408547	526	48.5012	0	-6.70611	Down	0	K12373|1|3e-82|304|gra:105780330|hexosaminidase [EC:3.2.1.52]	-	GO:0015929//hexosaminidase activity;GO:0043167//ion binding	GO:0044238	gi|823254792|ref|XP_012460044.1|/1.56188e-81/PREDICTED: beta-hexosaminidase 1-like [Gossypium raimondii]
107408548	789	5909.86	3.61226	-10.5	Down	0	K00799|1|2e-72|273|pmum:103340362|glutathione S-transferase [EC:2.5.1.18]	-	GO:0003824//catalytic activity	-	gi|645220819|ref|XP_008241993.1|/9.71828e-72/PREDICTED: glutathione S-transferase L3-like [Prunus mume]
107408608	937	2.38657	35.3921	3.65056	Up	0.00670766	-	-	-	-	gi|645224957|ref|XP_008219356.1|/3.44143e-40/PREDICTED: uncharacterized protein LOC103319581 [Prunus mume]
107408629	1521	45.2263	0	-6.60625	Down	0	-	-	-	-	gi|359477597|ref|XP_002284076.2|/4.14777e-85/PREDICTED: rRNA-processing protein EFG1 isoform X1 [Vitis vinifera]
107408633	1037	0	141.48	8.24151	Up	0	K06944|1|1e-129|463|mdm:103405611|uncharacterized protein	GO:0044464	GO:0032561//guanyl ribonucleotide binding	-	gi|743837954|ref|XP_011025598.1|/1.17795e-132/PREDICTED: developmentally-regulated G-protein 3 [Populus euphratica]
107408645	847	21.5766	47.9202	1.13419	Up	0.00900175	-	-	-	-	gi|645245933|ref|XP_008229116.1|/8.7455e-29/PREDICTED: LOW QUALITY PROTEIN: uncharacterized protein LOC103328498 [Prunus mume]
107408646	1632	22.3939	2.31962	-3.03537	Down	3.42087e-05	K09555|1|8e-44|179|gmx:100800041|BCL2-associated athanogene 1	-	-	-	gi|225443974|ref|XP_002280537.1|/2.55957e-104/PREDICTED: BAG family molecular chaperone regulator 3 [Vitis vinifera]
107408657	2616	0	44.4792	6.58247	Up	0	K18081|1|2e-49|199|bna:106425271|myotubularin-related protein 1/2 [EC:3.1.3.64 3.1.3.95];K12812|2|2e-15|85.9|gra:105771841|ATP-dependent RNA helicase UAP56/SUB2 [EC:3.6.4.13]	-	-	-	gi|596127916|ref|XP_007222055.1|/0/hypothetical protein PRUPE_ppa003132mg [Prunus persica]
107408674	299	31.8403	8.81272	-1.79949	Down	0.00704808	-	-	-	-	-
107408692	533	6.48353	196.934	4.82746	Up	0	-	-	-	-	gi|703077457|ref|XP_010090598.1|/1.2169e-36/putative isochorismatase family protein pncA [Morus notabilis]
107408725	1396.39	0	110.963	7.8923	Up	0	-	-	-	-	gi|359477597|ref|XP_002284076.2|/3.69241e-85/PREDICTED: rRNA-processing protein EFG1 isoform X1 [Vitis vinifera]
107408768	3407	91.7897	239.785	1.38081	Up	0.0146539	K11267|1|6e-37|157|egu:105049958|sister chromatid cohesion protein PDS5	-	-	-	gi|645245293|ref|XP_008228813.1|/2.28938e-151/PREDICTED: uncharacterized protein LOC103328193 [Prunus mume]
107408806	1022	117.937	2.4566	-5.33886	Down	0	K00850|1|1e-107|390|jcu:105641667|6-phosphofructokinase 1 [EC:2.7.1.11]	-	-	-	gi|802673739|ref|XP_012081642.1|/6.4102e-107/PREDICTED: ATP-dependent 6-phosphofructokinase 5, chloroplastic [Jatropha curcas]
107408816	1877	24.6955	0	-5.74559	Down	1.47976e-07	K09651|1|1e-106|388|pop:POPTR_0010s00720g|rhomboid domain-containing protein 1 [EC:3.4.21.-]	GO:0044464	-	-	gi|743910992|ref|XP_010999348.1|/4.26761e-106/PREDICTED: uncharacterized protein At3g17611 [Populus euphratica]
107408817	1046	63.0095	4.12785	-3.78755	Down	1.6254e-08	K12581|1|1e-130|467|pxb:103959293|CCR4-NOT transcription complex subunit 7/8	GO:0043231//intracellular membrane-bounded organelle	GO:0005488//binding;GO:0000175//3'-5'-exoribonuclease activity	-	gi|694388425|ref|XP_009369921.1|/5.5492e-130/PREDICTED: probable CCR4-associated factor 1 homolog 11 [Pyrus x bretschneideri]
107408843	2853	258.285	34.7665	-2.87648	Down	0	K14515|1|0.0|920|pxb:103958329|EIN3-binding F-box protein	-	-	-	gi|703061838|ref|XP_010086585.1|/0/hypothetical protein L484_002248 [Morus notabilis]
107408846	3062	148.912	32.0795	-2.19833	Down	0	-	-	-	-	gi|703095608|ref|XP_010095586.1|/0/Testis-expressed sequence 11 protein [Morus notabilis]
107408847	1500	145.168	294.47	1.01804	Up	7.30651e-08	-	-	GO:0016747//transferase activity, transferring acyl groups other than amino-acyl groups	-	gi|703097247|ref|XP_010096063.1|/4.57556e-145/Acyltransferase-like protein [Morus notabilis]
107408850	1442.18	0	641.998	10.4198	Up	0	K13415|1|1e-16|89.0|mdm:103401427|protein brassinosteroid insensitive 1 [EC:2.7.10.1 2.7.11.1];K20641|2|3e-11|71.2|cvr:CHLNCDRAFT_59250|Rho GTPase-activating protein 20	-	-	-	gi|703159986|ref|XP_010112387.1|/2.1426e-65/Squamosa promoter-binding-like protein 16 [Morus notabilis]
107408867	766	196.212	72.0804	-1.43882	Down	0.000176682	K09286|1|2e-12|73.6|zma:103632654|EREBP-like factor	-	-	-	gi|703101249|ref|XP_010097137.1|/5.70471e-58/Ethylene-responsive transcription factor [Morus notabilis]
107408929	907	527.375	0	-10.1362	Down	0	K14842|1|2e-119|429|pmum:103342729|ribosome biogenesis protein NSA2	-	-	-	gi|645279187|ref|XP_008244591.1|/1.02761e-118/PREDICTED: ribosome biogenesis protein NSA2 homolog [Prunus mume]
107408962	1159	115.132	241.146	1.06355	Up	0.000527692	K10752|1|1e-148|527|fve:101302829|histone-binding protein RBBP4	-	GO:0004468//lysine N-acetyltransferase activity, acting on acetyl phosphate as donor	-	gi|470123039|ref|XP_004297544.1|/5.27601e-148/PREDICTED: WD-40 repeat-containing protein MSI4-like [Fragaria vesca subsp. vesca]
107408983	1143	17.9197	363.09	4.3053	Up	0.015944	K12581|1|1e-130|467|pxb:103959293|CCR4-NOT transcription complex subunit 7/8	GO:0043231//intracellular membrane-bounded organelle	GO:0005488//binding;GO:0000175//3'-5'-exoribonuclease activity	-	gi|694388425|ref|XP_009369921.1|/6.3509e-130/PREDICTED: probable CCR4-associated factor 1 homolog 11 [Pyrus x bretschneideri]
107408990	1593	283.045	662.826	1.22623	Up	6.88338e-14	-	-	-	-	gi|703095608|ref|XP_010095586.1|/0/Testis-expressed sequence 11 protein [Morus notabilis]
107409004	2138	12.8442	59.734	2.17698	Up	5.61209e-11	-	-	-	-	gi|645238408|ref|XP_008225665.1|/0/PREDICTED: reticuline oxidase-like protein [Prunus mume]
107409009	1029	0	59.9188	7.00846	Up	0	-	-	-	-	gi|645258914|ref|XP_008235111.1|/2.24146e-51/PREDICTED: uncharacterized protein LOC103333978 [Prunus mume]
107409013	1103	0	6989.76	13.8634	Up	0	-	-	GO:0016703	GO:0008152//metabolic process	gi|703160043|ref|XP_010112403.1|/2.99742e-129/putative nitronate monooxygenase [Morus notabilis]
107409039	1635	4.08339	29.5645	2.72187	Up	2.34534e-11	-	-	-	-	gi|694363876|ref|XP_009361125.1|/6.12138e-98/PREDICTED: maltose excess protein 1-like, chloroplastic [Pyrus x bretschneideri]
107409049	1029	159.254	9.54424	-3.99559	Down	0	K09422|1|1e-86|320|tcc:TCM_013357|myb proto-oncogene protein, plant	-	-	-	gi|854930073|gb|AKN79285.1|/4.60915e-97/MYB transcription factor 3 [Betula platyphylla]
107409058	1370	87.5127	216.06	1.29929	Up	0.0097059	K03453|1|7e-153|541|pxb:103927076|bile acid:Na+ symporter, BASS family	GO:0044464	GO:0005343//organic acid:sodium symporter activity	GO:0030001//metal ion transport	gi|694411791|ref|XP_009334244.1|/3.43048e-152/PREDICTED: probable sodium/metabolite cotransporter BASS3, chloroplastic [Pyrus x bretschneideri]
107409127	766	5.14087	65.3725	3.55295	Up	1.93087e-05	-	-	-	-	gi|502147752|ref|XP_004506901.1|/2.29294e-06/PREDICTED: late embryogenesis abundant protein 2 [Cicer arietinum]
107409164	933	13.624	52.3056	1.90486	Up	3.5662e-06	K11153|1|8e-10|65.5|cre:CHLREDRAFT_191453|retinol dehydrogenase 12 [EC:1.1.1.300];K12581|2|8e-10|65.5|fve:101312071|CCR4-NOT transcription complex subunit 7/8;K19329|5|2e-09|64.3|egu:105051827|WW domain-containing oxidoreductase	-	-	-	gi|703070168|ref|XP_010088720.1|/1.63144e-82/Dehydrogenase/reductase SDR family member on chromosome X [Morus notabilis]
107409203	2234	3105.97	1339.36	-1.21322	Down	0.000165904	K06573|1|0.0|780|vra:106763692|solute carrier family 4 (anion exchanger), member 1;K13862|4|7e-31|137|ccp:CHC_T00008463001|solute carrier family 4 (sodium borate transporter), member 11	GO:0031224//intrinsic component of membrane	GO:0015301//anion:anion antiporter activity	GO:0006811//ion transport	gi|590618058|ref|XP_007023953.1|/0/Boron transporter, putative [Theobroma cacao]
107409217	1881	24.679	67.3713	1.4317	Up	6.28161e-05	K05542|1|0.0|642|pper:PRUPE_ppa006605mg|tRNA-dihydrouridine synthase 1 [EC:1.3.1.88]	-	GO:0016627//oxidoreductase activity, acting on the CH-CH group of donors;GO:0050662//coenzyme binding	GO:0006399//tRNA metabolic process	gi|595824729|ref|XP_007205286.1|/0/hypothetical protein PRUPE_ppa006605mg [Prunus persica]
107409249	1440	38.5178	1062.18	4.76853	Up	9.16413e-06	K02882|1|1e-13|79.0|adu:107496420|large subunit ribosomal protein L18Ae;K00924|3|4e-11|70.9|crb:CARUB_v10000813mg|	-	GO:0004175//endopeptidase activity	GO:0019538//protein metabolic process	gi|951021516|ref|XP_014512687.1|/0/PREDICTED: basic 7S globulin-like [Vigna radiata var. radiata]
107409267	719	10.6367	0.660534	-3.29748	Down	0.000525696	K14431|1|2e-53|209|aly:ARALYDRAFT_311885|transcription factor TGA;K08332|2|2e-14|80.1|ppp:PHYPADRAFT_145951|	-	-	-	gi|255543953|ref|XP_002513039.1|/1.05778e-63/PREDICTED: U-box domain-containing protein 11 [Ricinus communis]
107409284	1829	84.035	12.6797	-2.6841	Down	1.73655e-10	K00889|1|0.0|870|tcc:TCM_022303|1-phosphatidylinositol-4-phosphate 5-kinase [EC:2.7.1.68]	-	GO:0016307//phosphatidylinositol phosphate kinase activity;GO:0032559	GO:0046488//phosphatidylinositol metabolic process;GO:0006796//phosphate-containing compound metabolic process	gi|703107724|ref|XP_010098819.1|/0/Phosphatidylinositol-4-phosphate 5-kinase 9 [Morus notabilis]
107409297	2259	0	85.3559	7.5156	Up	0	-	GO:0031224//intrinsic component of membrane	GO:0015078//hydrogen ion transmembrane transporter activity	GO:0006811//ion transport	gi|645267272|ref|XP_008238996.1|/0/PREDICTED: cation/H(+) antiporter 18-like [Prunus mume]
107409310	2163.12	26.758	1855.64	6.09109	Up	0	K14494|1|0.0|821|mdm:103405830|DELLA protein	-	-	-	gi|372477834|gb|AEX97111.1|/0/spur-type DELLA protein [Malus domestica]
107409312	1460	85.2729	29.8797	-1.49837	Down	0.00526737	K15449|1|6e-46|186|rcu:8288925|tRNA wybutosine-synthesizing protein 1 [EC:4.1.3.44];K16302|5|6e-45|182|gra:105766830|metal transporter CNNM	-	-	-	gi|645255397|ref|XP_008233484.1|/3.24157e-172/PREDICTED: probable methyltransferase PMT11 [Prunus mume]
107409327	922	0	23.6717	5.68567	Up	2.70297e-06	K06944|1|1e-108|393|mdm:103405611|uncharacterized protein	GO:0044464	GO:0032561//guanyl ribonucleotide binding	-	gi|743837954|ref|XP_011025598.1|/1.25227e-111/PREDICTED: developmentally-regulated G-protein 3 [Populus euphratica]
107409328	828	9899.99	8.14443	-10.1667	Down	0	K00799|1|3e-104|379|pmum:103340362|glutathione S-transferase [EC:2.5.1.18]	-	GO:0003824//catalytic activity	-	gi|645220819|ref|XP_008241993.1|/1.36501e-103/PREDICTED: glutathione S-transferase L3-like [Prunus mume]
107409351	1241	235.547	736.981	1.64366	Up	0.000800702	K05658|1|1e-16|88.6|bvg:104905624|ATP-binding cassette, subfamily B (MDR/TAP), member 1 [EC:3.6.3.44];K03363|2|8e-14|79.3|tcc:TCM_014797|cell division cycle 20, cofactor of APC complex;K09422|3|4e-09|63.9|aip:107627525|myb proto-oncogene protein, plant	-	-	-	gi|224054841|ref|XP_002298374.1|/7.78634e-52/hypothetical protein POPTR_0001s24230g [Populus trichocarpa]
107409361	1073	11.4603	64.8282	2.45251	Up	0.00169106	-	-	-	-	gi|703104000|ref|XP_010097881.1|/1.40838e-51/hypothetical protein L484_011480 [Morus notabilis]
107409380	2606	78.2765	9.59031	-2.96866	Down	0	K18758|1|0.0|932|pper:PRUPE_ppa015523mg|DIS3-like exonuclease 2 [EC:3.1.13.-]	-	GO:0004518//nuclease activity	-	gi|703080211|ref|XP_010091361.1|/0/DIS3-like exonuclease 2 [Morus notabilis]
107409403	1246	253.853	70.5168	-1.84106	Down	7.42147e-09	-	-	-	-	gi|703153396|ref|XP_010110670.1|/4.7248e-73/hypothetical protein L484_009698 [Morus notabilis]
107409415	2518	14.7031	55.158	1.87436	Up	2.50923e-05	K17964|1|3e-63|244|nnu:104610839|leucine-rich PPR motif-containing protein, mitochondrial	-	-	-	gi|703068039|ref|XP_010088134.1|/0/hypothetical protein L484_013578 [Morus notabilis]
107409426	1459	502.734	1896.93	1.91481	Up	2.11435e-07	K12309|1|2e-16|88.6|lja:Lj3g3v0323160.2|beta-galactosidase [EC:3.2.1.23];K14794|4|9e-10|66.2|thj:104807000|ribosomal RNA-processing protein 12	-	-	-	gi|703074534|ref|XP_010089843.1|/1.20701e-126/Protein TRANSPARENT TESTA 1 [Morus notabilis]
107409435	1385	14.1537	37.4141	1.37334	Up	0.00936565	K10446|1|2e-08|62.0|cvr:CHLNCDRAFT_133157|kelch-like protein 8;K10457|2|1e-07|58.9|smo:SELMODRAFT_99292|kelch-like protein 20	-	-	-	gi|596170372|ref|XP_007223086.1|/0/hypothetical protein PRUPE_ppa007000mg [Prunus persica]
107409444	1559	97.4001	229.143	1.23027	Up	8.77076e-15	K09286|1|8e-15|83.2|bvg:104898899|EREBP-like factor	-	-	-	gi|694311211|ref|XP_009356703.1|/5.45286e-48/PREDICTED: ethylene-responsive transcription factor ERF118-like [Pyrus x bretschneideri]
107409473	1544	19.3324	0.542988	-4.29031	Down	8.93769e-05	K09651|1|8e-107|388|pop:POPTR_0010s00720g|rhomboid domain-containing protein 1 [EC:3.4.21.-]	GO:0044464	-	-	gi|743910992|ref|XP_010999348.1|/3.31647e-106/PREDICTED: uncharacterized protein At3g17611 [Populus euphratica]
107409513	1635	872.553	1966.13	1.17161	Up	6.65024e-14	K19891|1|9e-70|265|smo:SELMODRAFT_87871|glucan endo-1,3-beta-glucosidase 1/2/3 [EC:3.2.1.39]	-	-	-	gi|703074443|ref|XP_010089820.1|/9.92883e-165/Glucan endo-1,3-beta-glucosidase 14 [Morus notabilis]
107409576	1328	6.41847	729.248	6.72721	Up	0	K13162|1|0.0|693|pmum:103330024|poly(rC)-binding protein 2/3/4	-	-	-	gi|645249517|ref|XP_008230788.1|/0/PREDICTED: KH domain-containing protein At4g18375 isoform X3 [Prunus mume]
107409579	680	9.79643	29.8742	1.56358	Up	8.29705e-05	-	-	-	-	gi|568878814|ref|XP_006492381.1|/6.16643e-47/PREDICTED: uncharacterized protein LOC102618208 [Citrus sinensis]
107409705	636	13.8126	39.2203	1.47459	Up	0.000592563	K19706|1|4e-38|158|atr:18443053|dihydroceramide fatty acyl 2-hydroxylase [EC:1.14.18.7]	-	-	-	gi|586756375|ref|XP_006853317.1|/1.73361e-37/PREDICTED: fatty acid 2-hydroxylase 1 isoform X1 [Amborella trichopoda]
107409722	785	4.56132	67.4968	3.75608	Up	0	K14684|1|6e-61|234|pmum:103319686|solute carrier family 25 (mitochondrial phosphate transporter), member 23/24/25/41	-	-	-	gi|645225216|ref|XP_008219480.1|/2.88911e-60/PREDICTED: adenine nucleotide transporter BT1, chloroplastic/mitochondrial [Prunus mume]
107409736	661	0	152.753	8.35175	Up	0	K14842|1|2e-74|279|pmum:103342729|ribosome biogenesis protein NSA2	-	-	-	gi|645279187|ref|XP_008244591.1|/9.48203e-74/PREDICTED: ribosome biogenesis protein NSA2 homolog [Prunus mume]
107409755	399	153.734	28.872	-2.39384	Down	0.00152999	K19995|1|8e-43|172|tcc:TCM_029952|secretory carrier-associated membrane protein	-	-	-	gi|595865453|ref|XP_007211954.1|/1.37212e-44/hypothetical protein PRUPE_ppa006425mg [Prunus persica]
107409803	1356	173.811	0	-8.53754	Down	0	-	-	-	-	gi|703095608|ref|XP_010095586.1|/2.58189e-168/Testis-expressed sequence 11 protein [Morus notabilis]
107409813	828.4	3.98881	29.2298	2.73599	Up	4.18938e-05	K04733|1|4e-22|100|fve:101310852|interleukin-1 receptor-associated kinase 4 [EC:2.7.11.1]	GO:0044464	-	-	gi|645267909|ref|XP_008239291.1|/1.12096e-23/PREDICTED: UPF0136 membrane protein At2g26240 [Prunus mume]
107409844	469	29.9228	0	-6.01789	Down	1.60578e-11	-	-	-	-	gi|590658777|ref|XP_007034947.1|/4.65723e-32/Uncharacterized protein isoform 2 [Theobroma cacao]
107409852	1361	111.95	265.301	1.24129	Up	0.0009767	K13161|1|9e-25|115|csv:101218373|heterogeneous nuclear ribonucleoprotein R;K20642|2|1e-24|115|bvg:104900475|Rho GTPase-activating protein 22/24/25	-	-	-	gi|590586758|ref|XP_007015792.1|/7.80262e-48/Uncharacterized protein TCM_041386 [Theobroma cacao]
107409882	913	52.157	8.49925	-2.55288	Down	7.95785e-09	-	-	-	-	gi|747058528|ref|XP_011075604.1|/1.08084e-99/PREDICTED: ureide permease 1-like [Sesamum indicum]
107409890	1471	117.632	299.3	1.34383	Up	0.00117064	K09419|1|4e-140|499|pmum:103322657|heat shock transcription factor, other eukaryote	-	GO:0003677//DNA binding	GO:0006351//transcription, DNA-templated	gi|645232304|ref|XP_008222805.1|/2.14494e-139/PREDICTED: heat stress transcription factor A-5 [Prunus mume]
107409892	1646	29.8095	94.163	1.64403	Up	6.51094e-09	K14431|1|0.0|733|pmum:103327958|transcription factor TGA	GO:0043231//intracellular membrane-bounded organelle	GO:0003677//DNA binding;GO:0001071//nucleic acid binding transcription factor activity;GO:0005515//protein binding	GO:0006351//transcription, DNA-templated	gi|645218007|ref|XP_008228563.1|/0/PREDICTED: transcription factor TGA2 isoform X1 [Prunus mume]
107409924	1298	0.501875	831.847	9.7436	Up	0	-	-	-	-	gi|703095608|ref|XP_010095586.1|/2.26411e-166/Testis-expressed sequence 11 protein [Morus notabilis]
107409937	694	1875.69	834.201	-1.1685	Down	0	K13195|1|6e-19|95.1|pop:POPTR_0004s16260g|cold-inducible RNA-binding protein;K13098|3|7e-17|88.2|sot:102588476|RNA-binding protein FUS	-	GO:0005488//binding	-	gi|645262944|ref|XP_008236997.1|/9.61789e-19/PREDICTED: glycine-rich RNA-binding protein GRP1A [Prunus mume]
107409956	938	76.0886	233.021	1.60874	Up	0.00580835	K00799|1|3e-77|289|pper:PRUPE_ppa026659mg|glutathione S-transferase [EC:2.5.1.18]	-	GO:0003824//catalytic activity	-	gi|871044114|gb|AKP20052.1|/2.92781e-124/glutathione S-transferase [Ziziphus jujuba var. spinosa]
107409989	685	4325.6	1507.89	-1.52008	Down	0	K13195|1|2e-33|143|pop:POPTR_0004s16260g|cold-inducible RNA-binding protein;K13098|4|5e-30|131|sot:102588476|RNA-binding protein FUS	-	GO:0005488//binding	-	gi|645262944|ref|XP_008236997.1|/4.22957e-35/PREDICTED: glycine-rich RNA-binding protein GRP1A [Prunus mume]
107410004	1310	184.64	2547.71	3.78302	Up	0	K04733|1|4e-15|84.0|ats:F775_16030|interleukin-1 receptor-associated kinase 4 [EC:2.7.11.1];K07562|2|4e-11|70.5|sbi:SORBI_03g046345|nonsense-mediated mRNA decay protein 3	-	-	-	gi|645221528|ref|XP_008245279.1|/5.19551e-110/PREDICTED: uncharacterized protein LOC103343395 [Prunus mume]
107410012	1112.61	175.093	779.192	2.15087	Up	0	K08867|1|2e-75|283|pmum:103343158|WNK lysine deficient protein kinase [EC:2.7.11.1]	-	GO:0016301//kinase activity;GO:0016301//kinase activity	-	gi|703079147|ref|XP_010091078.1|/8.8013e-84/putative serine/threonine-protein kinase WNK5 [Morus notabilis]
107410017	1400	47.8749	8.23725	-2.47321	Down	2.34701e-13	K01889|1|3e-17|90.9|tcc:TCM_020258|phenylalanyl-tRNA synthetase alpha chain [EC:6.1.1.20];K11649|2|6e-13|76.6|mtr:MTR_6g053260|SWI/SNF related-matrix-associated actin-dependent regulator of chromatin subfamily C;K15030|3|1e-09|65.5|bna:106431989|translation initiation factor 3 subunit M;K04079|5|4e-09|63.9|pvu:PHAVU_004G050300g|molecular chaperone HtpG	-	-	-	gi|645256306|ref|XP_008233890.1|/6.1903e-40/PREDICTED: putative F-box protein At3g16210 [Prunus mume]
107410053	757	19.3237	7.22674	-1.36283	Down	0.0238496	K02113|1|5e-44|178|rcu:8282133|F-type H+-transporting ATPase subunit delta	GO:0016020//membrane	-	GO:0006810//transport;GO:0006754//ATP biosynthetic process	gi|255564597|ref|XP_002523293.1|/2.28962e-43/PREDICTED: ATP synthase delta chain, chloroplastic [Ricinus communis]
107410148	840	54.3623	0	-6.8692	Down	0	K08176|1|1e-73|277|bdi:100830237|MFS transporter, PHS family, inorganic phosphate transporter;K00660|2|7e-50|198|pop:POPTR_0001s14320g|chalcone synthase [EC:2.3.1.74]	-	GO:0016747//transferase activity, transferring acyl groups other than amino-acyl groups	GO:0008152//metabolic process	gi|593136340|ref|XP_007131762.1|/9.71199e-105/hypothetical protein PHAVU_011G039700g [Phaseolus vulgaris]
107410178	2296	55.8361	154.624	1.46179	Up	1.21804e-08	-	-	-	-	gi|596051556|ref|XP_007220633.1|/0/hypothetical protein PRUPE_ppa003424mg [Prunus persica]
107410190	893	22.3079	7.28496	-1.55456	Down	0.00116513	K11593|1|5e-38|159|sbi:SORBI_02g032885|eukaryotic translation initiation factor 2C	-	-	-	gi|763768636|gb|KJB35851.1|/3.55624e-108/hypothetical protein B456_006G130500 [Gossypium raimondii]
107410220	598	29.6546	5.29952	-2.38462	Down	1.52132e-05	-	-	-	-	gi|657990344|ref|XP_008387397.1|/1.06341e-19/PREDICTED: uncharacterized protein LOC103449856 [Malus domestica]
107410230	916	151.248	63.3957	-1.2483	Down	0.00405927	K20815|1|2e-06|54.3|cvr:CHLNCDRAFT_24886|N-terminal acetyltransferase 2	-	-	-	gi|703120137|ref|XP_010102032.1|/4.75941e-71/hypothetical protein L484_016324 [Morus notabilis]
107410234	566	45.5223	140.086	1.6117	Up	1.2814e-10	-	-	-	-	gi|296084859|emb|CBI28268.3|/3.53937e-35/unnamed protein product [Vitis vinifera]
107410254	1447	253.135	611.837	1.27168	Up	0	K14493|1|4e-45|183|smo:SELMODRAFT_270047|gibberellin receptor GID1 [EC:3.-.-.-]	-	GO:0003824//catalytic activity	-	gi|703077196|ref|XP_010090529.1|/7.16799e-148/putative carboxylesterase 15 [Morus notabilis]
107410268	2852	5.80862	42.7967	2.78493	Up	0.00232096	K04733|1|0.0|840|pper:PRUPE_ppa018262mg|interleukin-1 receptor-associated kinase 4 [EC:2.7.11.1]	-	GO:0005488//binding;GO:0004672//protein kinase activity	-	gi|703118724|ref|XP_010101671.1|/0/Putative receptor protein kinase ZmPK1 [Morus notabilis]
107410269	4392	37.4857	12.7085	-1.5262	Down	0.00280402	K10400|1|0.0|1654|pmum:103329870|kinesin family member 15	-	-	-	gi|645218439|ref|XP_008230618.1|/0/PREDICTED: phragmoplast orienting kinesin 2 [Prunus mume]
107410290	809	11.3658	42.0478	1.84499	Up	0.0442359	K07375|1|2e-120|432|mus:103987295|tubulin beta	GO:0032991//macromolecular complex;GO:0015630//microtubule cytoskeleton	GO:0017111//nucleoside-triphosphatase activity;GO:0032561//guanyl ribonucleotide binding	GO:0043623//cellular protein complex assembly;GO:0009207;GO:0007017//microtubule-based process	gi|706714320|ref|NP_001289666.1|/7.58351e-120/tubulin beta-5 chain [Eucalyptus grandis]
107410297	1316	179.608	84.7767	-1.07891	Down	4.50069e-07	K06892|1|5e-116|411|jcu:105637198|feruloyl-CoA ortho-hydroxylase [EC:1.14.11.-]	-	-	-	gi|802621474|ref|XP_012076007.1|/2.52653e-115/PREDICTED: feruloyl CoA ortho-hydroxylase 1 [Jatropha curcas]
107410322	3594	119.677	34.6473	-1.77458	Down	0	K14638|1|5e-15|85.1|pmum:103330861|solute carrier family 15 (peptide/histidine transporter), member 3/4	-	-	-	gi|694390106|ref|XP_009370646.1|/0/PREDICTED: uncharacterized protein LOC103959984 [Pyrus x bretschneideri]
107410376	761	1.02044	370.596	7.96074	Up	0	K13899|1|2e-06|53.9|sita:101764085|cystatin-C	-	-	-	gi|66866437|gb|AAY57867.1|/9.16145e-08/cysteine proteinase inhibitor [Zea mays subsp. parviglumis]
107410432	1801	90.7455	39.7495	-1.1814	Down	2.05446e-08	K04733|1|2e-163|577|pmum:103330647|interleukin-1 receptor-associated kinase 4 [EC:2.7.11.1]	-	-	-	gi|645218601|ref|XP_008231474.1|/8.02614e-163/PREDICTED: protein kinase 2A, chloroplastic-like [Prunus mume]
107410476	1676	224.948	100.212	-1.16281	Down	2.51534e-07	K11717|1|8e-177|621|rcu:8268788|cysteine desulfurase / selenocysteine lyase [EC:2.8.1.7 4.4.1.16]	GO:0009536//plastid	GO:0048037//cofactor binding;GO:0016846//carbon-sulfur lyase activity;GO:0016783//sulfurtransferase activity	GO:0016226//iron-sulfur cluster assembly;GO:0010038//response to metal ion;GO:0000096//sulfur amino acid metabolic process	gi|1000957080|ref|XP_015577320.1|/4.43375e-176/PREDICTED: cysteine desulfurase 1, chloroplastic isoform X1 [Ricinus communis]
107410523	766	4.07649	15.6511	1.82635	Up	0.0367875	-	-	-	-	-
107410641	1258	47.1215	9.86645	-2.20307	Down	1.74904e-07	-	-	-	-	gi|763810818|gb|KJB77720.1|/6.82444e-120/hypothetical protein B456_012G153500 [Gossypium raimondii]
107410740	3793	78.6254	28.4091	-1.4536	Down	0.000631407	K03283|1|3e-102|375|mtr:MTR_2g040350|heat shock 70kDa protein 1/8;K00695|3|1e-100|369|mtr:MTR_6g478030|sucrose synthase [EC:2.4.1.13]	-	-	-	gi|1000956644|ref|XP_015577431.1|/2.03341e-156/PREDICTED: disease resistance protein RML1A isoform X1 [Ricinus communis]
107410796	1176	146.42	25.2942	-2.51134	Down	1.23775e-08	K14493|1|2e-68|260|ppp:PHYPADRAFT_118478|gibberellin receptor GID1 [EC:3.-.-.-]	-	-	-	gi|568849170|ref|XP_006478337.1|/1.92711e-121/PREDICTED: probable carboxylesterase 18 [Citrus sinensis]
107410941	769	15.6505	35.6729	1.16486	Up	0.0124243	-	-	-	-	gi|357446913|ref|XP_003593732.1|/2.23333e-09/transmembrane protein, putative [Medicago truncatula]
107410962	800.05	42.5037	94.6054	1.14563	Up	0.00223962	-	-	-	-	gi|703063750|ref|XP_010087032.1|/4.13611e-19/hypothetical protein L484_012276 [Morus notabilis]
107410998	2579	112.535	234.221	1.05438	Up	1.42629e-05	K20888|1|0.0|764|pmum:103323617|xyloglucan galactosyltransferase MUR3 [EC:2.4.1.-]	GO:0044464	GO:0003824//catalytic activity	-	gi|694441174|ref|XP_009347357.1|/0/PREDICTED: xyloglucan galactosyltransferase KATAMARI1 homolog [Pyrus x bretschneideri]
107411029	2731.84	1191.5	2609.92	1.13092	Up	0	K07277|1|3e-30|135|smo:SELMODRAFT_84522|outer membrane protein insertion porin family	GO:0016020//membrane;GO:0016020//membrane	GO:0008320//protein transmembrane transporter activity;GO:0008320//protein transmembrane transporter activity	GO:0015031//protein transport;GO:0015031//protein transport	gi|703137729|ref|XP_010106532.1|/0/Protein TOC75-3 [Morus notabilis]
107411030	2632	88.7166	456.44	2.35702	Up	5.19123e-05	K14494|1|4e-46|187|ppp:PHYPADRAFT_235433|DELLA protein	-	-	-	gi|645216702|ref|XP_008222411.1|/0/PREDICTED: scarecrow-like protein 14 [Prunus mume]
107411038	2409.83	285.229	132.763	-1.10054	Down	0	-	-	-	-	gi|568870287|ref|XP_006488337.1|/1.70012e-175/PREDICTED: factor of DNA methylation 4 [Citrus sinensis]
107411082	1934	15.3096	37.0096	1.24809	Up	0.0193138	K09326|1|3e-10|68.2|zma:103636156|homeobox protein OTX1;K18490|2|6e-10|67.4|mdm:103400993|homeobox protein OTX2	GO:0043231//intracellular membrane-bounded organelle	GO:0003677//DNA binding;GO:0001071//nucleic acid binding transcription factor activity	GO:0006351//transcription, DNA-templated	gi|225434990|ref|XP_002281161.1|/1.94343e-53/PREDICTED: WUSCHEL-related homeobox 2 [Vitis vinifera]
107411121	924	19.2517	0	-5.39392	Down	0.0210728	K17964|1|2e-14|80.9|ath:AT5G61990|leucine-rich PPR motif-containing protein, mitochondrial;K17710|5|7e-14|79.0|smo:SELMODRAFT_128601|pentatricopeptide repeat domain-containing protein 1	-	-	-	gi|703066194|ref|XP_010087648.1|/3.72422e-55/hypothetical protein L484_010599 [Morus notabilis]
107411178	4164	77.2462	25.1363	-1.60175	Down	4.36051e-12	-	-	-	-	gi|703142225|ref|XP_010107701.1|/0/hypothetical protein L484_007720 [Morus notabilis]
107411208	2799	114.874	49.4879	-1.20718	Down	9.70026e-08	K17964|1|1e-15|87.0|cic:CICLE_v100138542m|leucine-rich PPR motif-containing protein, mitochondrial	-	-	-	gi|645262143|ref|XP_008236630.1|/0/PREDICTED: pentatricopeptide repeat-containing protein At2g15820 [Prunus mume]
107411209	2099	300.217	37.6136	-2.98106	Down	0	-	-	-	-	gi|703098004|ref|XP_010096266.1|/3.67403e-170/B3 domain-containing transcription factor VRN1 [Morus notabilis]
107411322	2488	43.9591	142.211	1.68324	Up	0	K01568|1|0.0|1082|cit:102577973|pyruvate decarboxylase [EC:4.1.1.1]	-	GO:0046872//metal ion binding;GO:0016831//carboxy-lyase activity;GO:0019842//vitamin binding	-	gi|641859114|gb|KDO77804.1|/0/hypothetical protein CISIN_1g007800mg [Citrus sinensis]
107411403	905	31.1884	3.57888	-2.9673	Down	5.7811e-10	-	-	-	-	gi|743899887|ref|XP_011043237.1|/3.17009e-11/PREDICTED: protein ALWAYS EARLY 3-like isoform X2 [Populus euphratica]
107411414	581	73.9516	160.046	1.10893	Up	0.000124846	K00850|1|2e-10|66.2|aip:107610448|6-phosphofructokinase 1 [EC:2.7.1.11];K03955|2|2e-08|59.3|apro:F751_1077|NADH dehydrogenase (ubiquinone) 1 alpha/beta subcomplex 1	GO:0009536//plastid;GO:0009536//plastid	GO:0019842//vitamin binding;GO:0022892;GO:0003824//catalytic activity;GO:0019842//vitamin binding;GO:0022892;GO:0003824//catalytic activity	GO:0006631//fatty acid metabolic process;GO:0006631//fatty acid metabolic process	gi|703131961|ref|XP_010105011.1|/9.52797e-39/Acyl carrier protein 1 [Morus notabilis]
107411416	1775	248.105	110.002	-1.17	Down	8.98626e-11	K16573|1|2e-33|145|pda:103722329|gamma-tubulin complex component 6	-	-	-	gi|703123317|ref|XP_010102792.1|/0/hypothetical protein L484_007599 [Morus notabilis]
107411425	3287	268.269	133.74	-1.00172	Down	1.21503e-12	K10896|1|1e-06|57.4|mpp:MICPUCDRAFT_57576|fanconi anemia group M protein;K11643|2|5e-06|55.1|ppp:PHYPADRAFT_124089|chromodomain-helicase-DNA-binding protein 4 [EC:3.6.4.12];K13196|3|5e-06|55.1|bdi:104583357|zinc finger protein ubi-d4	-	-	-	gi|595835453|ref|XP_007207058.1|/0/hypothetical protein PRUPE_ppa027179mg, partial [Prunus persica]
107411443	512	0	69.1198	7.21306	Up	0	-	-	-	GO:0051179//localization	gi|823260122|ref|XP_012462780.1|/2.04744e-35/PREDICTED: non-specific lipid-transfer protein 1-like [Gossypium raimondii]
107411450	1909.38	805.046	387.458	-1.05413	Down	9.79217e-14	K11111|1|7e-69|262|cmo:103502960|telomeric repeat-binding factor 2	-	-	-	gi|703145212|ref|XP_010108474.1|/6.80058e-126/hypothetical protein L484_010667 [Morus notabilis]
107411459	1668	126.421	586.481	2.20966	Up	5.33795e-13	K13950|1|1e-100|368|ats:F775_19046|para-aminobenzoate synthetase [EC:2.6.1.85];K13691|2|4e-72|273|pmum:103335043|pathogen-inducible salicylic acid glucosyltransferase [EC:2.4.1.-]	-	GO:0035251//UDP-glucosyltransferase activity	-	gi|595831357|ref|XP_007206260.1|/0/hypothetical protein PRUPE_ppa015843mg [Prunus persica]
107411472	1634	427.2	6.82149	-5.87433	Down	0	K13950|1|1e-100|368|ats:F775_19046|para-aminobenzoate synthetase [EC:2.6.1.85];K13691|2|4e-72|273|pmum:103335043|pathogen-inducible salicylic acid glucosyltransferase [EC:2.4.1.-]	-	GO:0035251//UDP-glucosyltransferase activity	-	gi|595831357|ref|XP_007206260.1|/0/hypothetical protein PRUPE_ppa015843mg [Prunus persica]
107411476	1810.92	449.176	196.181	-1.19316	Down	0	K15407|1|1e-22|109|smo:SELMODRAFT_439638|queuine tRNA-ribosyltransferase subunit QTRTD1 [EC:2.4.2.29]	-	-	-	gi|703114798|ref|XP_010100746.1|/2.40984e-84/hypothetical protein L484_005813 [Morus notabilis]
107411496	926	136.683	59.0598	-1.20411	Down	1.10939e-06	K14709|1|2e-70|266|gra:105792427|solute carrier family 39 (zinc transporter), member 1/2/3	-	-	GO:0030001//metal ion transport	gi|728825186|gb|KHG06136.1|/2.17324e-71/Zinc transporter 6, chloroplastic -like protein [Gossypium arboreum]
107411512	1754	334.651	859.285	1.35925	Up	1.8896e-13	K17506|1|2e-130|467|lja:Lj2g3v2292680.1|protein phosphatase 1L [EC:3.1.3.16]	-	-	-	gi|703123297|ref|XP_010102788.1|/1.85277e-148/putative protein phosphatase 2C 25 [Morus notabilis]
107411520	1735	5724.23	2499.49	-1.19529	Down	6.18172e-13	K12761|1|6e-163|575|pmum:103341669|carbon catabolite-derepressing protein kinase [EC:2.7.11.1]	-	GO:0004674//protein serine/threonine kinase activity;GO:0000166//nucleotide binding	GO:0009987//cellular process	gi|645215678|ref|XP_008243460.1|/2.89809e-162/PREDICTED: CBL-interacting serine/threonine-protein kinase 11 [Prunus mume]
107411528	1705	887.087	415.655	-1.09283	Down	0.0134729	K13692|1|7e-59|229|aip:107647999|UDP-glucose:(indol-3-yl)acetate beta-D-glucosyltransferase [EC:2.4.1.121];K13691|3|2e-57|224|sly:101264348|pathogen-inducible salicylic acid glucosyltransferase [EC:2.4.1.-]	-	-	-	gi|703109995|ref|XP_010099459.1|/0/UDP-glycosyltransferase 87A1 [Morus notabilis]
107411531	927	92.0257	190.012	1.04221	Up	2.16948e-08	K09753|1|6e-68|258|mdm:103438772|cinnamoyl-CoA reductase [EC:1.2.1.44]	-	GO:0048037//cofactor binding;GO:0016616//oxidoreductase activity, acting on the CH-OH group of donors, NAD or NADP as acceptor	GO:0008152//metabolic process	gi|645215484|ref|XP_008234771.1|/2.22523e-124/PREDICTED: cinnamoyl-CoA reductase 1-like [Prunus mume]
107411568	2276	234.861	506.041	1.10591	Up	0	K12823|1|0.0|770|nnu:104594469|ATP-dependent RNA helicase DDX5/DBP2 [EC:3.6.4.13]	-	GO:0017111//nucleoside-triphosphatase activity;GO:0000166//nucleotide binding	-	gi|719990711|ref|XP_010253045.1|/0/PREDICTED: ATP-dependent RNA helicase DBP2-like [Nelumbo nucifera]
107411586	1812	38.8804	101.008	1.36675	Up	1.42469e-07	K00487|1|0.0|859|jcu:105638891|trans-cinnamate 4-monooxygenase [EC:1.14.13.11]	-	GO:0016709//oxidoreductase activity, acting on paired donors, with incorporation or reduction of molecular oxygen, NAD(P)H as one donor, and incorporation of one atom of oxygen;GO:0005506//iron ion binding	GO:0008152//metabolic process	gi|802540768|ref|XP_012078176.1|/0/PREDICTED: trans-cinnamate 4-monooxygenase [Jatropha curcas]
107411598	1979	0	413.869	9.78694	Up	0	K11111|1|9e-69|262|cmo:103502960|telomeric repeat-binding factor 2	-	-	-	gi|703145212|ref|XP_010108474.1|/2.26984e-88/hypothetical protein L484_010667 [Morus notabilis]
107411627	918	23.9609	8.70439	-1.41312	Down	0.0110318	K09597|1|3e-16|86.7|adu:107485644|signal peptide peptidase-like 2B [EC:3.4.23.-]	-	-	-	gi|590591408|ref|XP_007017008.1|/1.59175e-50/6,7-dimethyl-8-ribityllumazine synthase [Theobroma cacao]
107411669	2231	383.256	1069.68	1.47967	Up	0	-	-	-	-	gi|802754931|ref|XP_012088794.1|/0/PREDICTED: transmembrane protein 184B isoform X1 [Jatropha curcas]
107411670	1675	3.93795	29.7584	2.778	Up	6.83219e-06	K09422|1|8e-45|182|pper:PRUPE_ppa019718mg|myb proto-oncogene protein, plant	-	-	-	gi|595838238|ref|XP_007207615.1|/4.03099e-44/hypothetical protein PRUPE_ppa019718mg [Prunus persica]
107411685	1664	62.1696	28.4357	-1.11575	Down	0.000193913	K20247|1|3e-84|313|vra:106776815|hercynylcysteine sulfoxide lyase [EC:4.4.1.-];K11717|5|6e-08|60.5|jcu:105637200|cysteine desulfurase / selenocysteine lyase [EC:2.8.1.7 4.4.1.16]	-	-	-	gi|645221860|ref|XP_008246318.1|/0/PREDICTED: uncharacterized protein LOC103344507 [Prunus mume]
107411692	1093	3889.24	1519.37	-1.35574	Down	2.22045e-16	K14504|1|1e-118|427|mdm:103409272|xyloglucan:xyloglucosyl transferase TCH4 [EC:2.4.1.207];K08235|2|7e-117|421|tcc:TCM_038923|xyloglucan:xyloglucosyl transferase [EC:2.4.1.207]	-	-	-	gi|703124320|ref|XP_010103021.1|/2.96586e-121/putative xyloglucan endotransglucosylase/hydrolase protein 23 [Morus notabilis]
107411694	1160	0	66.0659	7.14832	Up	0	K03457|1|3e-87|323|ath:AT5G03560|nucleobase:cation symporter-1, NCS1 family;K17710|3|6e-21|102|cmo:103503999|pentatricopeptide repeat domain-containing protein 1	-	-	-	gi|703093454|ref|XP_010094934.1|/8.54131e-98/hypothetical protein L484_022684 [Morus notabilis]
107411695	1049	247.851	519.472	1.06614	Up	0	-	-	-	-	gi|357491619|ref|XP_003616097.1|/3.41377e-95/cystathionine beta-synthase (CBS) family protein [Medicago truncatula]
107411711	2551	1811.41	811.988	-1.15712	Down	0	K20827|1|0.0|722|pmum:103344488|RNA polymerase II subunit B1 CTD phosphatase RPAP2 [EC:3.1.3.16]	-	-	-	gi|703101956|ref|XP_010097327.1|/0/hypothetical protein L484_006008 [Morus notabilis]
107411729	2789	29.4742	4.43966	-2.60882	Down	5.07885e-09	K15178|1|0.0|692|vvi:100854406|RNA polymerase-associated protein RTF1	-	-	-	gi|731439821|ref|XP_010646904.1|/0/PREDICTED: RNA polymerase-associated protein RTF1 homolog [Vitis vinifera]
107411730	873	519.062	1100.08	1.08294	Up	0	K07019|1|3e-34|146|sly:101264746|uncharacterized protein	-	-	-	gi|645221749|ref|XP_008246159.1|/3.33e-71/PREDICTED: uncharacterized protein LOC103344327 [Prunus mume]
107411868	1312	229.717	55.1872	-2.04819	Down	3.40329e-07	-	-	-	-	gi|802756435|ref|XP_012089026.1|/2.46106e-51/PREDICTED: serrate RNA effector molecule homolog [Jatropha curcas]
107411906	812	49.3695	8.20646	-2.52225	Down	0.000982461	K15502|1|2e-11|70.5|fve:101298415|serine/threonine-protein phosphatase 6 regulatory ankyrin repeat subunit A	-	-	-	gi|703108864|ref|XP_010099145.1|/6.83241e-44/hypothetical protein L484_014143 [Morus notabilis]
107411931	6110	622.906	247.762	-1.32842	Down	3.51941e-14	K02350|1|0.0|2261|fve:101292236|DNA polymerase zeta [EC:2.7.7.7]	-	-	-	gi|764598584|ref|XP_011466295.1|/0/PREDICTED: DNA polymerase zeta catalytic subunit isoform X3 [Fragaria vesca subsp. vesca]
107412000	1302	72.2576	24.1107	-1.56502	Down	0.015205	K00059|1|2e-27|124|pda:103708896|3-oxoacyl-[acyl-carrier protein] reductase [EC:1.1.1.100]	-	GO:0003824//catalytic activity	GO:0008152//metabolic process	gi|828304081|ref|XP_004495735.2|/5.63454e-141/PREDICTED: glucose and ribitol dehydrogenase homolog 1-like [Cicer arietinum]
107412015	2264	300.573	13.7904	-4.39998	Down	0	-	-	-	-	gi|595810407|ref|XP_007203069.1|/1.86827e-159/hypothetical protein PRUPE_ppa023477mg [Prunus persica]
107412057	1319	92.7663	0	-7.63508	Down	0	K02218|1|1e-69|264|cvr:CHLNCDRAFT_140695|casein kinase 1 [EC:2.7.11.1]	-	GO:0004672//protein kinase activity;GO:0032559	GO:0006464//cellular protein modification process	gi|255546529|ref|XP_002514324.1|/1.53383e-93/PREDICTED: uncharacterized protein LOC8284815 isoform X2 [Ricinus communis]
107412078	1083.68	28.9892	60.4733	1.04878	Up	0.0018571	K04733|1|1e-13|78.6|bna:106382463|interleukin-1 receptor-associated kinase 4 [EC:2.7.11.1]	-	-	-	gi|566211328|ref|XP_006372716.1|/4.70562e-09/hypothetical protein POPTR_0017s04380g [Populus trichocarpa]
107412115	1380	34.2456	93.287	1.43337	Up	0.000274473	K10352|1|2e-49|197|pmum:103321923|myosin heavy chain	-	-	-	gi|694414969|ref|XP_009335675.1|/6.668e-55/PREDICTED: FRIGIDA-like protein 5 [Pyrus x bretschneideri]
107412150	1001	320373	129994	-1.3013	Down	0.00162383	-	GO:0030312//external encapsulating structure	-	GO:0006952//defense response	gi|590642566|ref|XP_007030553.1|/7.67834e-57/Pathogenesis-related protein P2 [Theobroma cacao]
107412151	1009.5	191865	38834.5	-2.30467	Down	0	-	GO:0030312//external encapsulating structure;GO:0030312//external encapsulating structure	-	GO:0006952//defense response;GO:0006952//defense response	gi|590642566|ref|XP_007030553.1|/6.30729e-60/Pathogenesis-related protein P2 [Theobroma cacao]
107412177	1403.18	27.2206	215.418	2.96286	Up	0	K10406|1|5e-47|189|mtr:MTR_5g096570|kinesin family member C2/C3	-	-	-	gi|703076127|ref|XP_010090262.1|/3.99253e-161/hypothetical protein L484_006168 [Morus notabilis]
107412194	687	8.05566	33.9022	2.01148	Up	0.0187932	-	-	GO:0005488//binding	-	gi|659070696|ref|XP_008456222.1|/6.13941e-50/PREDICTED: uncharacterized protein At2g34160 [Cucumis melo]
107412217	790	3.20453	64.4331	4.14302	Up	0	-	-	-	-	gi|641821404|gb|KDO41102.1|/1.92768e-11/hypothetical protein CISIN_1g028991mg [Citrus sinensis]
107412249	2529.59	340.134	913.854	1.42461	Up	0	K10406|1|1e-169|598|atr:18445210|kinesin family member C2/C3	-	GO:0003774//motor activity;GO:0000166//nucleotide binding;GO:0003774//motor activity;GO:0000166//nucleotide binding	-	gi|703137292|ref|XP_010106392.1|/0/Kinesin-like protein KIFC3 [Morus notabilis]
107412253	1737	27.7898	10.9763	-1.30394	Down	0.00288385	K12177|1|1e-34|149|ats:F775_29856|COP9 signalosome complex subunit 3	-	-	-	gi|703076158|ref|XP_010090270.1|/5.72142e-134/hypothetical protein L484_006177 [Morus notabilis]
107412255	3870	19.4359	0	-5.40733	Down	0.0140941	K15078|1|0.0|723|nnu:104613421|structure-specific endonuclease subunit SLX1 [EC:3.6.1.-]	-	-	-	gi|590697243|ref|XP_007045385.1|/0/LRR and NB-ARC domains-containing disease resistance protein, putative [Theobroma cacao]
107412262	737	21.7707	0	-5.56735	Down	0.000120943	-	-	-	-	-
107412265	1242.86	186.511	434.643	1.2185	Up	0.00771569	K01738|1|9e-145|514|fve:101290963|cysteine synthase A [EC:2.5.1.47]	-	GO:0016835//carbon-oxygen lyase activity;GO:0048037//cofactor binding;GO:0016835//carbon-oxygen lyase activity;GO:0048037//cofactor binding;GO:0016835//carbon-oxygen lyase activity;GO:0048037//cofactor binding;GO:0016835//carbon-oxygen lyase activity;GO:0048037//cofactor binding;GO:0016835//carbon-oxygen lyase activity;GO:0048037//cofactor binding;GO:0016835//carbon-oxygen lyase activity;GO:00480…	GO:0006563//L-serine metabolic process;GO:0000097//sulfur amino acid biosynthetic process;GO:0006563//L-serine metabolic process;GO:0000097//sulfur amino acid biosynthetic process;GO:0006563//L-serine metabolic process;GO:0000097//sulfur amino acid biosynthetic process;GO:0006563//L-serine metabolic process;GO:0000097//sulfur amino acid biosynthetic process;GO:0006563//L-serine metabolic process;…	gi|470132270|ref|XP_004302008.1|/3.28947e-148/PREDICTED: cysteine synthase-like [Fragaria vesca subsp. vesca]
107412294	1687	312.815	123.573	-1.33664	Down	3.44264e-09	K12860|1|0.0|908|rcu:8258621|pre-mRNA-splicing factor CDC5/CEF1	GO:0043231//intracellular membrane-bounded organelle	GO:0003676//nucleic acid binding	GO:0009987//cellular process	gi|255561929|ref|XP_002521973.1|/0/PREDICTED: cell division cycle 5-like protein [Ricinus communis]
107412303	2503	123.602	56.289	-1.12827	Down	0.000550339	K17964|1|4e-176|619|atr:18447157|leucine-rich PPR motif-containing protein, mitochondrial	-	-	-	gi|703120989|ref|XP_010102224.1|/0/hypothetical protein L484_024505 [Morus notabilis]
107412359	1763.59	327.26	68.3472	-2.25168	Down	0	K09250|1|2e-44|181|lja:Lj2g3v2905060.2|cellular nucleic acid-binding protein	-	-	-	gi|720096943|ref|XP_010247154.1|/2.58032e-57/PREDICTED: zinc finger CCHC domain-containing protein 7-like [Nelumbo nucifera]
107412362	1191	44.784	107.35	1.25253	Up	0.00787717	K06965|1|2e-156|552|pxb:103930379|protein pelota	-	-	GO:0010467//gene expression	gi|703154842|ref|XP_010111047.1|/5.67177e-161/hypothetical protein L484_015101 [Morus notabilis]
107412371	2583	168.177	571.387	1.76165	Up	9.14824e-14	K04733|1|0.0|813|pmum:103318754|interleukin-1 receptor-associated kinase 4 [EC:2.7.11.1]	-	-	-	gi|645222966|ref|XP_008218407.1|/0/PREDICTED: wall-associated receptor kinase-like 1 isoform X1 [Prunus mume]
107412414	1621.89	352.197	66.7915	-2.39047	Down	0	K04079|1|2e-21|105|pvu:PHAVU_004G051500g|molecular chaperone HtpG	-	-	-	gi|698530804|ref|XP_009762226.1|/1.13272e-32/PREDICTED: F-box/kelch-repeat protein At3g23880-like [Nicotiana sylvestris]
107412423	1480	129.14	352.844	1.44678	Up	0	K06965|1|0.0|660|jcu:105647344|protein pelota	-	-	GO:0010467//gene expression	gi|703154842|ref|XP_010111047.1|/0/hypothetical protein L484_015101 [Morus notabilis]
107412426	2230	12.9833	172.995	3.6887	Up	4.22246e-09	K20478|1|2e-06|55.8|bna:106412339|golgin subfamily B member 1;K11131|2|4e-06|54.7|pda:103716601|H/ACA ribonucleoprotein complex subunit 4 [EC:5.4.99.-]	-	-	-	gi|764596530|ref|XP_011466059.1|/7.69505e-49/PREDICTED: uncharacterized protein LOC101307804 [Fragaria vesca subsp. vesca]
107412452	2279	17.5423	67.7904	1.92212	Up	1.20196e-06	K16818|1|2e-70|268|bna:106395448|phospholipase A1 [EC:3.1.1.32]	-	-	-	gi|802764095|ref|XP_012090027.1|/0/PREDICTED: phospholipase A1-Igamma3, chloroplastic [Jatropha curcas]
107412455	1684	122.138	59.0936	-1.04156	Down	5.46833e-09	K07562|1|5e-94|346|sbi:SORBI_03g046345|nonsense-mediated mRNA decay protein 3;K00858|2|1e-18|95.9|egr:104421503|NAD+ kinase [EC:2.7.1.23];K04733|3|2e-18|95.1|ats:F775_16030|interleukin-1 receptor-associated kinase 4 [EC:2.7.11.1]	-	-	-	gi|703121592|ref|XP_010102367.1|/6.09108e-133/hypothetical protein L484_015316 [Morus notabilis]
107412493	1587	443.253	1150.85	1.37556	Up	0	K02160|1|7e-58|226|jcu:105644890|acetyl-CoA carboxylase biotin carboxyl carrier protein	-	-	-	gi|802724593|ref|XP_012085782.1|/5.19979e-62/PREDICTED: biotin carboxyl carrier protein of acetyl-CoA carboxylase, chloroplastic isoform X2 [Jatropha curcas]
107412498	1646.24	74.6621	200.195	1.4173	Up	7.36597e-08	K04079|1|2e-10|68.2|pvu:PHAVU_004G051500g|molecular chaperone HtpG;K11649|3|4e-06|53.9|mtr:MTR_6g053260|SWI/SNF related-matrix-associated actin-dependent regulator of chromatin subfamily C	-	-	-	gi|728831095|gb|KHG10538.1|/2.72513e-17/F-box CPR30 -like protein [Gossypium arboreum]
107412504	1672	17.6951	227.245	3.64805	Up	0	K11294|1|2e-19|98.6|pper:PRUPE_ppa007807mg|nucleolin	-	-	-	gi|596133461|ref|XP_007222208.1|/9.9505e-19/hypothetical protein PRUPE_ppa007807mg [Prunus persica]
107412519	1880	5202.84	1487.28	-1.8063	Down	0	K08150|1|0.0|828|pmum:103325149|MFS transporter, SP family, solute carrier family 2 (myo-inositol transporter), member 13	GO:0031224//intrinsic component of membrane	GO:0022857//transmembrane transporter activity	GO:0006810//transport	gi|645238086|ref|XP_008225512.1|/0/PREDICTED: probable inositol transporter 2 [Prunus mume]
107412547	1780	168.335	402.482	1.25526	Up	8.00471e-14	K11548|1|5e-165|582|pmum:103319071|kinetochore protein Nuf2	-	-	-	gi|645223759|ref|XP_008218786.1|/2.4572e-164/PREDICTED: probable kinetochore protein nuf2 [Prunus mume]
107412548	1753.31	163.153	30.8602	-2.38479	Down	0	K02925|1|0.0|723|sind:105172529|large subunit ribosomal protein L3e	GO:0030529//ribonucleoprotein complex;GO:0030529//ribonucleoprotein complex;GO:0030529//ribonucleoprotein complex;GO:0030529//ribonucleoprotein complex	GO:0005198//structural molecule activity;GO:0005198//structural molecule activity;GO:0005198//structural molecule activity;GO:0005198//structural molecule activity	GO:0010467//gene expression;GO:0010467//gene expression;GO:0010467//gene expression;GO:0010467//gene expression	gi|703067255|ref|XP_010087922.1|/0/60S ribosomal protein L3 [Morus notabilis]
107412549	1483	28.3645	3.2631	-2.94968	Down	9.34708e-12	K03453|1|2e-149|530|cic:CICLE_v10001198mg|bile acid:Na+ symporter, BASS family	-	-	-	gi|567878231|ref|XP_006431674.1|/1.14753e-148/hypothetical protein CICLE_v10001198mg [Citrus clementina]
107412550	1390	60.0093	14.3038	-2.03347	Down	8.74481e-06	K00162|1|3e-174|612|rcu:8264092|pyruvate dehydrogenase E1 component beta subunit [EC:1.2.4.1]	-	GO:0004738//pyruvate dehydrogenase activity	GO:0008152//metabolic process	gi|659068437|ref|XP_008444408.1|/1.60587e-173/PREDICTED: pyruvate dehydrogenase E1 component subunit beta-3, chloroplastic-like [Cucumis melo]
107412553	1806	72.9277	32.6613	-1.14756	Down	0.00544184	K04733|1|2e-91|338|gra:105786080|interleukin-1 receptor-associated kinase 4 [EC:2.7.11.1]	-	-	-	gi|743848784|ref|XP_011028310.1|/2.82283e-91/PREDICTED: serine/threonine-protein kinase-like protein At5g23170 [Populus euphratica]
107412597	927	47.0937	126.937	1.42153	Up	1.87509e-11	K02434|1|1e-30|84.7|egr:104414383|aspartyl-tRNA(Asn)/glutamyl-tRNA(Gln) amidotransferase subunit B [EC:6.3.5.6 6.3.5.7]	-	-	-	gi|296083744|emb|CBI23733.3|/8.09729e-31/unnamed protein product [Vitis vinifera]
107412602	2665	1038.43	440.718	-1.23559	Down	1.39067e-12	K00392|1|0.0|1064|pxb:103955908|sulfite reductase (ferredoxin) [EC:1.8.7.1]	-	GO:0016673;GO:0005506//iron ion binding;GO:0051536//iron-sulfur cluster binding	GO:0008152//metabolic process	gi|703121559|ref|XP_010102357.1|/0/ZmSiR protein [Morus notabilis]
107412628	1830	610.699	162.164	-1.90995	Down	3.10862e-15	K03495|1|4e-66|253|mdm:103410433|tRNA uridine 5-carboxymethylaminomethyl modification enzyme	-	-	-	gi|694409587|ref|XP_009379424.1|/0/PREDICTED: uncharacterized protein LOC103967838 [Pyrus x bretschneideri]
107412634	2567	35.4582	92.5475	1.37241	Up	1.02291e-09	K14833|1|0.0|921|cic:CICLE_v10014393mg|nucleolar complex protein 2	-	-	-	gi|567907213|ref|XP_006445920.1|/0/hypothetical protein CICLE_v10014393mg [Citrus clementina]
107412663	2092	4209.27	1697.42	-1.30999	Down	0	K00819|1|0.0|778|pmum:103325146|ornithine--oxo-acid transaminase [EC:2.6.1.13]	-	GO:0048037//cofactor binding;GO:0008483//transaminase activity	-	gi|645238072|ref|XP_008225506.1|/0/PREDICTED: ornithine aminotransferase, mitochondrial [Prunus mume]
107412670	1520	170.255	78.7188	-1.10831	Down	0.000103172	K01188|1|2e-17|92.0|pmum:103341811|beta-glucosidase [EC:3.2.1.21]	-	GO:0015926//glucosidase activity;GO:0043167//ion binding	GO:0044238	gi|645277067|ref|XP_008243589.1|/8.25597e-17/PREDICTED: beta-glucosidase 13-like [Prunus mume]
107412678	587	1200	0.842119	-9.83856	Down	0	-	-	GO:0046872//metal ion binding	-	gi|703121385|ref|XP_010102314.1|/2.84055e-54/Zinc finger A20 and AN1 domain-containing stress-associated protein 8 [Morus notabilis]
107412723	1164	23.5922	67.2204	1.49222	Up	0.0217044	K04733|1|4e-10|67.0|ats:F775_16030|interleukin-1 receptor-associated kinase 4 [EC:2.7.11.1];K07562|2|3e-06|53.9|sbi:SORBI_03g046345|nonsense-mediated mRNA decay protein 3	-	-	-	gi|703127650|ref|XP_010103891.1|/2.40934e-116/hypothetical protein L484_024194 [Morus notabilis]
107412748	2232	1.64344	98.1334	5.54462	Up	0	K15078|1|7e-92|339|pop:POPTR_0005s14950g|structure-specific endonuclease subunit SLX1 [EC:3.6.1.-]	-	-	-	gi|703090353|ref|XP_010094056.1|/3.36492e-145/Putative disease resistance protein RGA3 [Morus notabilis]
107412763	470	1.03383	12.0431	3.05755	Up	0.00417255	-	-	-	-	-
107412764	1029	4.98456	24.1937	2.17706	Up	1.81659e-06	K19613|1|6e-28|125|cit:102620195|leucine-rich repeat protein SHOC2	-	-	-	gi|694326582|ref|XP_009354201.1|/1.90192e-42/PREDICTED: putative disease resistance protein RGA1 [Pyrus x bretschneideri]
107412765	338	0	28.0486	5.92606	Up	4.56203e-10	K12486|1|4e-21|77.8|tcc:TCM_045263|stromal membrane-associated protein	-	GO:0046914//transition metal ion binding	GO:0032012//regulation of ARF protein signal transduction	gi|590569439|ref|XP_007011070.1|/2.1609e-20/Calcium-dependent ARF-type GTPase activating protein family isoform 1 [Theobroma cacao]
107412768	296	0	23.8791	5.69801	Up	2.57348e-06	K12486|1|9e-21|78.2|tcc:TCM_045263|stromal membrane-associated protein	-	GO:0046914//transition metal ion binding	GO:0032012//regulation of ARF protein signal transduction	gi|703096874|ref|XP_010095962.1|/2.55859e-20/putative ADP-ribosylation factor GTPase-activating protein AGD11 [Morus notabilis]
107412805	1030	2.80812	20.2743	2.66214	Up	0.000672206	K15502|1|7e-40|165|mus:103997230|serine/threonine-protein phosphatase 6 regulatory ankyrin repeat subunit A;K10406|4|4e-28|126|mdm:103401215|kinesin family member C2/C3	-	-	-	gi|703121199|ref|XP_010102270.1|/2.72769e-81/Ankyrin repeat-containing protein [Morus notabilis]
107412857	459	1.40064	217.823	6.86734	Up	1.24909e-07	-	-	-	-	gi|255543933|ref|XP_002513029.1|/2.8699e-18/PREDICTED: sigma factor binding protein 1, chloroplastic [Ricinus communis]
107412899	1836	28.0551	0	-5.92639	Down	2.92913e-10	K02469|1|0.0|831|csv:101213688|DNA gyrase subunit A [EC:5.99.1.3]	-	-	-	gi|449458077|ref|XP_004146774.1|/0/PREDICTED: DNA gyrase subunit A, chloroplastic/mitochondrial [Cucumis sativus]
107412904	1608	69.5552	19.848	-1.78517	Down	3.55271e-15	K15213|1|7e-54|213|sbi:SORBI_09g016515|TATA box-binding protein-associated factor RNA polymerase I subunit B	-	-	-	gi|703061724|ref|XP_010086553.1|/0/hypothetical protein L484_001445 [Morus notabilis]
107412931	2287.09	7531.81	2507.34	-1.58666	Down	0	-	-	-	-	gi|703062044|ref|XP_010086635.1|/0/hypothetical protein L484_004347 [Morus notabilis]
107412950	1633	14221.5	32816.2	1.20631	Up	0	K08770|1|0.0|877|dosa:Os06t0681400-01|ubiquitin C	GO:0043231//intracellular membrane-bounded organelle	-	-	gi|937924235|dbj|BAS99152.1|/0/Os06g0681400, partial [Oryza sativa Japonica Group]
107412980	1658	422.67	66.4794	-2.66001	Down	0	K13080|1|6e-103|375|vvi:100244875|flavanone 7-O-glucoside 2''-O-beta-L-rhamnosyltransferase [EC:2.4.1.236];K18823|4|2e-59|231|pvu:PHAVU_006G208300g|soyasaponin III rhamnosyltransferase [EC:2.4.1.273]	-	-	-	gi|731413412|ref|XP_010658725.1|/4.73497e-130/PREDICTED: crocetin glucoside glucosyltransferase-like isoform X1 [Vitis vinifera]
107412997	2724	99.9859	18.7037	-2.38942	Down	0	K10406|1|5e-106|387|tcc:TCM_032503|kinesin family member C2/C3;K19613|3|1e-92|342|cit:107175230|leucine-rich repeat protein SHOC2	-	-	-	gi|645253308|ref|XP_008232518.1|/0/PREDICTED: receptor-like protein 12 [Prunus mume]
107413027	1419	615.55	182.002	-1.75531	Down	0	-	-	GO:0004721//phosphoprotein phosphatase activity	GO:0006796//phosphate-containing compound metabolic process;GO:0006464//cellular protein modification process	gi|747060988|ref|XP_011076946.1|/1.58169e-99/PREDICTED: uncharacterized protein LOC105161070 [Sesamum indicum]
107413029	2020	31.8907	2.48641	-3.45276	Down	0.000158161	K01267|1|0.0|765|mdm:103410047|aspartyl aminopeptidase [EC:3.4.11.21]	GO:0043231//intracellular membrane-bounded organelle	GO:0046914//transition metal ion binding;GO:0008238//exopeptidase activity	GO:0019538//protein metabolic process	gi|703070408|ref|XP_010088778.1|/0/Aspartyl aminopeptidase [Morus notabilis]
107413033	1327	0	48.8657	6.71681	Up	0	-	-	-	-	gi|703070440|ref|XP_010088786.1|/3.75379e-148/hypothetical protein L484_018346 [Morus notabilis]
107413040	902	74.4314	20.6228	-1.82829	Down	5.75147e-07	K12193|1|1e-82|306|vvi:100260253|charged multivesicular body protein 3	-	-	-	gi|297734917|emb|CBI17151.3|/2.61275e-82/unnamed protein product [Vitis vinifera]
107413091	1337	61.5037	956.221	3.94835	Up	0	K05305|1|4e-67|256|ats:F775_22173|fucokinase [EC:2.7.1.52];K14165|2|4e-31|137|mis:MICPUN_71544|atypical dual specificity phosphatase [EC:3.1.3.16 3.1.3.48]	-	GO:0004721//phosphoprotein phosphatase activity;GO:0004721//phosphoprotein phosphatase activity	GO:0006796//phosphate-containing compound metabolic process;GO:0006464//cellular protein modification process;GO:0006796//phosphate-containing compound metabolic process;GO:0006464//cellular protein modification process	gi|618730411|sp|G4LTX4.1|DSP4_CASSA/4.48794e-141/RecName: Full=Phosphoglucan phosphatase DSP4, amyloplastic; AltName: Full=Dual specificity protein phosphatase 4; Short=CsDSP4; Flags: Precursor
107413096	1911.61	1254.14	420.313	-1.57609	Down	0	K00873|1|0.0|892|egr:104454120|pyruvate kinase [EC:2.7.1.40]	-	-	-	gi|661896655|emb|CDO99844.1|/0/unnamed protein product [Coffea canephora]
107413098	3507	30.6493	63.3005	1.0351	Up	1.95288e-05	K17964|1|1e-52|209|gra:105766412|leucine-rich PPR motif-containing protein, mitochondrial	-	-	-	gi|645235297|ref|XP_008224201.1|/0/PREDICTED: pentatricopeptide repeat-containing protein At3g23020 [Prunus mume]
107413192	671	51.9667	25.4475	-1.01668	Down	0.00172548	-	-	-	-	gi|694413719|ref|XP_009335110.1|/1.34765e-06/PREDICTED: transcriptional activator DEMETER-like [Pyrus x bretschneideri]
107413208	1248	48.7534	101.66	1.053	Up	0.00287751	-	-	-	-	gi|296085976|emb|CBI31417.3|/1.91825e-74/unnamed protein product [Vitis vinifera]
107413238	1624	0	235.719	8.97607	Up	0	K00655|1|4e-21|103|sind:105166581|1-acyl-sn-glycerol-3-phosphate acyltransferase [EC:2.3.1.51];K13195|3|9e-19|96.3|nnu:104607624|cold-inducible RNA-binding protein;K00434|4|1e-18|95.9|ats:F775_29816|L-ascorbate peroxidase [EC:1.11.1.11]	-	-	-	gi|645252186|ref|XP_008232008.1|/1.1301e-144/PREDICTED: uncharacterized protein LOC103331178 isoform X1 [Prunus mume]
107413249	544	40.0606	11.8348	-1.71987	Down	0.0271648	-	-	-	-	gi|703138808|ref|XP_010106827.1|/4.01155e-22/hypothetical protein L484_001720 [Morus notabilis]
107413254	2080	0	88.7034	7.5708	Up	0	K00512|1|9e-142|505|vvi:100247491|steroid 17alpha-monooxygenase / 17alpha-hydroxyprogesterone deacetylase [EC:1.14.14.19 1.14.14.32];K07408|3|4e-141|503|pper:PRUPE_ppa017703mg|cytochrome P450 family 1 subfamily A polypeptide 1 [EC:1.14.14.1]	-	GO:0016491//oxidoreductase activity;GO:0005506//iron ion binding;GO:0016491//oxidoreductase activity;GO:0005506//iron ion binding;GO:0016491//oxidoreductase activity;GO:0005506//iron ion binding	-	gi|224139476|ref|XP_002323130.1|/3.29675e-173/hypothetical protein POPTR_0016s00980g [Populus trichocarpa]
107413270	2445	64.9709	19.3821	-1.72095	Down	9.10434e-06	K17964|1|3e-144|513|egr:104426612|leucine-rich PPR motif-containing protein, mitochondrial	-	-	-	gi|645259328|ref|XP_008235309.1|/0/PREDICTED: pentatricopeptide repeat-containing protein At1g63330-like [Prunus mume]
107413272	2711	1.00641	26.3345	4.18321	Up	0.000111633	K17964|1|5e-158|559|egr:104426612|leucine-rich PPR motif-containing protein, mitochondrial	-	-	-	gi|645259328|ref|XP_008235309.1|/0/PREDICTED: pentatricopeptide repeat-containing protein At1g63330-like [Prunus mume]
107413291	1788	9.83261	33.9421	1.74	Up	0.014035	K01930|1|8e-130|465|tcc:TCM_042683|folylpolyglutamate synthase [EC:6.3.2.17];K13457|2|6e-101|369|tcc:TCM_000292|disease resistance protein RPM1	-	-	-	gi|703126168|ref|XP_010103502.1|/1.9689e-145/Disease resistance protein RPP8 [Morus notabilis]
107413292	2613	4.92978	94.6932	4.13968	Up	0	K01214|1|7e-25|117|bpg:Bathy16g00430|isoamylase [EC:3.2.1.68]	-	GO:0004553//hydrolase activity, hydrolyzing O-glycosyl compounds;GO:0043167//ion binding	GO:0044238	gi|596047375|ref|XP_007220271.1|/0/hypothetical protein PRUPE_ppa000905mg [Prunus persica]
107413298	1636.18	73.1084	19.559	-1.87724	Down	4.11782e-13	-	-	-	-	gi|694386376|ref|XP_009368972.1|/2.26351e-76/PREDICTED: shugoshin-1-like isoform X1 [Pyrus x bretschneideri]
107413301	3177.83	52.5659	1.96605	-4.44491	Down	0	K01214|1|2e-09|66.2|pvu:PHAVU_009G033200g|isoamylase [EC:3.2.1.68]	-	GO:0003824//catalytic activity	-	gi|764631070|ref|XP_004307333.2|/1.03178e-58/PREDICTED: pullulanase 1, chloroplastic isoform X1 [Fragaria vesca subsp. vesca]
107413327	3100	12.0252	32.0719	1.381	Up	0.00591887	K14491|1|2e-114|414|pper:PRUPE_ppa023099mg|two-component response regulator ARR-B family	-	-	-	gi|596258226|ref|XP_007224849.1|/2.14534e-116/hypothetical protein PRUPE_ppa023099mg [Prunus persica]
107413367	2109	225.696	41.6378	-2.42525	Down	8.10463e-15	K14794|1|2e-81|305|aly:ARALYDRAFT_321151|ribosomal RNA-processing protein 12	-	-	-	gi|703126210|ref|XP_010103517.1|/0/putative transporter MCH1 [Morus notabilis]
107413395	1965	6.61494	41.3085	2.5601	Up	0.000565542	K01930|1|7e-88|326|tcc:TCM_042683|folylpolyglutamate synthase [EC:6.3.2.17];K13457|2|1e-86|322|vvi:100246924|disease resistance protein RPM1	-	-	-	gi|703126168|ref|XP_010103502.1|/1.26347e-116/Disease resistance protein RPP8 [Morus notabilis]
107413398	1387	37.4125	131.689	1.8027	Up	2.40528e-10	K05278|1|2e-44|181|egr:104428803|flavonol synthase [EC:1.14.11.23];K05277|5|3e-41|170|sot:102598323|leucoanthocyanidin dioxygenase [EC:1.14.11.19]	-	-	-	gi|703099256|ref|XP_010096601.1|/4.55035e-128/Protein SRG1 [Morus notabilis]
107413404	1320	7.00804	30.024	2.02794	Up	1.45325e-05	K13424|1|1e-28|129|ats:F775_28497|WRKY transcription factor 33;K08819|5|8e-28|125|brp:103870946|cyclin-dependent kinase 12/13 [EC:2.7.11.22 2.7.11.23]	-	-	-	gi|255557405|ref|XP_002519733.1|/1.03122e-81/PREDICTED: probable WRKY transcription factor 28 [Ricinus communis]
107413409	5320.55	1226.71	328.411	-1.89971	Down	0	K18443|1|0.0|2602|jcu:105630489|golgi-specific brefeldin A-resistance guanine nucleotide exchange factor 1	GO:0044464;GO:0044464;GO:0044464	-	GO:0032011//ARF protein signal transduction;GO:0032011//ARF protein signal transduction;GO:0032011//ARF protein signal transduction	gi|703099291|ref|XP_010096611.1|/0/Pattern formation protein [Morus notabilis]
107413422	767	29.845	111.24	1.88169	Up	6.57916e-06	K05278|1|1e-33|144|egr:104428803|flavonol synthase [EC:1.14.11.23]	-	GO:0003824//catalytic activity	GO:0008152//metabolic process	gi|703099256|ref|XP_010096601.1|/1.66149e-81/Protein SRG1 [Morus notabilis]
107413423	1737.16	118.836	28.2205	-2.05606	Down	0.00504405	K09753|1|1e-07|59.3|dosa:Os09t0262000-00|cinnamoyl-CoA reductase [EC:1.2.1.44];K03064|2|2e-06|55.5|gmx:100817206|26S proteasome regulatory subunit T4	-	GO:0032559;GO:0032559	-	gi|567774771|gb|AHC95484.1|/0/ribulose bisphosphate carboxylase/oxygenase activase 2 [Ziziphus jujuba]
107413431	1086	580.404	245.181	-1.24162	Down	2.10942e-15	K03255|1|2e-34|147|smo:SELMODRAFT_442478|protein TIF31	-	-	-	gi|703099201|ref|XP_010096584.1|/6.17347e-95/Telomere repeat-binding protein 4 [Morus notabilis]
107413432	2168	120.235	24.6491	-2.26468	Down	0	K11672|1|0.0|730|jcu:105647447|actin-related protein 5	-	-	-	gi|802547177|ref|XP_012088935.1|/0/PREDICTED: actin-related protein 5 isoform X1 [Jatropha curcas]
107413438	1811	1.34772	15.7686	3.15991	Up	0.00515274	K13495|1|1e-121|438|pxb:103953184|cis-zeatin O-glucosyltransferase [EC:2.4.1.215]	-	-	-	gi|703075968|ref|XP_010090213.1|/2.37783e-122/Zeatin O-xylosyltransferase [Morus notabilis]
107413478	1111	22.7923	1.95677	-3.2614	Down	0.00641961	K03283|1|7e-54|212|cic:CICLE_v10030893mg|heat shock 70kDa protein 1/8;K17609|4|8e-07|55.8|bdi:100841918|nucleoredoxin [EC:1.8.1.8]	-	-	-	gi|731413019|ref|XP_010658564.1|/1.6323e-82/PREDICTED: uncharacterized protein LOC104881134 [Vitis vinifera]
107413521	710	97.007	195.998	1.01117	Up	3.05867e-10	K09250|1|5e-72|271|vvi:100251241|cellular nucleic acid-binding protein	-	-	-	gi|731413101|ref|XP_010658597.1|/2.28748e-71/PREDICTED: zinc finger protein GIS2 isoform X2 [Vitis vinifera]
107413524	1333	0.637035	12.8302	3.58784	Up	0.00113613	K02717|1|7e-85|315|tcc:TCM_042895|photosystem II oxygen-evolving enhancer protein 2	GO:0009523//photosystem II	GO:0046872//metal ion binding	GO:0044237//cellular metabolic process	gi|388504902|gb|AFK40517.1|/5.91894e-85/unknown [Lotus japonicus]
107413528	1418	91.8798	13.726	-2.70171	Down	0	-	-	GO:0000166//nucleotide binding	-	gi|596013913|ref|XP_007218721.1|/1.4624e-129/hypothetical protein PRUPE_ppa009036mg [Prunus persica]
107413540	991	7853.18	3500.79	-1.16549	Down	3.48104e-05	K08912|1|2e-140|499|cmo:103484386|light-harvesting complex II chlorophyll a/b binding protein 1	GO:0009521;GO:0031224//intrinsic component of membrane;GO:0009534//chloroplast thylakoid	GO:0046906//tetrapyrrole binding;GO:0043169//cation binding	GO:0006464//cellular protein modification process;GO:0006091//generation of precursor metabolites and energy	gi|659078310|ref|XP_008439659.1|/9.32713e-140/PREDICTED: chlorophyll a-b binding protein of LHCII type 1-like [Cucumis melo]
107413551	1236	31.2442	0	-6.07929	Down	3.72036e-13	K13495|1|3e-61|236|tcc:TCM_024595|cis-zeatin O-glucosyltransferase [EC:2.4.1.215]	-	-	-	gi|590635728|ref|XP_007028693.1|/1.57125e-60/UDP-glucosyltransferase, putative [Theobroma cacao]
107413561	1437	69.0864	279.908	2.01113	Up	1.12377e-12	K11108|1|2e-165|583|pxb:103945141|RNA 3'-terminal phosphate cyclase-like protein	-	GO:0009975//cyclase activity	GO:0010467//gene expression	gi|694326031|ref|XP_009353939.1|/8.35482e-165/PREDICTED: probable RNA 3'-terminal phosphate cyclase-like protein [Pyrus x bretschneideri]
107413566	2159	13.7852	51.6563	1.87059	Up	1.52389e-12	K07195|1|0.0|730|rcu:8285767|exocyst complex component 7	GO:0043234//protein complex	-	GO:0016192//vesicle-mediated transport	gi|255581612|ref|XP_002531610.1|/0/PREDICTED: exocyst complex component EXO70A1 [Ricinus communis]
107413567	1618	17.4047	59.9029	1.75604	Up	0.0447335	K01728|1|1e-151|537|cit:102617115|pectate lyase [EC:4.2.2.2]	-	-	-	gi|661875679|emb|CDP19957.1|/7.00964e-155/unnamed protein product [Coffea canephora]
107413568	3386.57	96.8215	13.6071	-2.78905	Down	0	K20478|1|8e-10|67.8|sind:105159034|golgin subfamily B member 1;K20283|2|1e-09|67.0|adu:107477266|golgin subfamily A member 4;K10357|4|2e-08|63.2|sita:101754897|myosin V	-	-	-	gi|596047370|ref|XP_007220270.1|/0/hypothetical protein PRUPE_ppa001067mg [Prunus persica]
107413620	1358	75.1995	334.012	2.14416	Up	0	K14399|1|1e-81|305|vra:106772085|polyribonucleotide 5'-hydroxyl-kinase [EC:2.7.1.78];K18624|3|4e-81|303|pvu:PHAVU_007G007400g|macrophage erythroblast attacher	-	-	-	gi|965607080|dbj|BAT93571.1|/8.23344e-82/hypothetical protein VIGAN_08008300 [Vigna angularis var. angularis]
107413623	1059	43.8074	17.6067	-1.29249	Down	0.00137597	-	-	-	-	-
107413646	738	1.35737	27.2006	3.92124	Up	0.000231287	-	-	-	-	gi|645255134|ref|XP_008233358.1|/2.67472e-25/PREDICTED: uncharacterized protein LOC103332400 [Prunus mume]
107413671	1710	4.08088	57.4948	3.67125	Up	7.38821e-07	K08472|1|2e-142|506|cit:102631395|mlo protein	-	-	-	gi|641829321|gb|KDO48443.1|/2.32219e-180/hypothetical protein CISIN_1g008391mg [Citrus sinensis]
107413687	2673	90.9264	17.733	-2.32803	Down	7.28149e-05	K10775|1|0.0|1270|rcu:8273543|phenylalanine ammonia-lyase [EC:4.3.1.24]	GO:0044424	GO:0016840	GO:0006558//L-phenylalanine metabolic process	gi|255581751|ref|XP_002531677.1|/0/PREDICTED: phenylalanine ammonia-lyase G4 [Ricinus communis]
107413694	1366	7471.74	1047.54	-2.83388	Down	0	K09872|1|9e-91|335|gra:105787116|aquaporin PIP	GO:0044464	-	-	gi|332149395|dbj|BAK20223.1|/7.23062e-102/plasma membrane intrinsic protein 2 [Ziziphus jujuba]
107413705	2050.74	51.9641	142.506	1.44721	Up	0	K07198|1|2e-116|421|gmx:100786097|5'-AMP-activated protein kinase, catalytic alpha subunit [EC:2.7.11.11]	-	GO:0004672//protein kinase activity;GO:0032559;GO:0016301//kinase activity	GO:0006464//cellular protein modification process;GO:0023052//signaling	gi|470121370|ref|XP_004296746.1|/0/PREDICTED: CBL-interacting serine/threonine-protein kinase 21 isoform X2 [Fragaria vesca subsp. vesca]
107413707	881	244.125	92.976	-1.3882	Down	0	-	-	GO:0016407//acetyltransferase activity	-	gi|823243413|ref|XP_012454359.1|/2.03463e-108/PREDICTED: uncharacterized protein LOC105776315 isoform X1 [Gossypium raimondii]
107413710	1542.69	144.193	340.589	1.23734	Up	1.21014e-14	K17908|1|1e-154|547|pmum:103323374|autophagy-related protein 18	-	-	-	gi|645233961|ref|XP_008223589.1|/5.43699e-154/PREDICTED: autophagy-related protein 18b isoform X2 [Prunus mume]
107413717	797	0	71.3817	7.25921	Up	0	K17808|1|1e-67|257|vvi:100261593|mitochondrial protein import protein ZIM17	-	-	-	gi|703159310|ref|XP_010112217.1|/9.12961e-70/DNL-type zinc finger protein [Morus notabilis]
107413731	837	13.7984	3.91338	-1.70293	Down	0.0368262	-	-	-	-	gi|645255838|ref|XP_008233681.1|/2.10593e-59/PREDICTED: uncharacterized protein LOC103332715 [Prunus mume]
107413771	1846	13.6186	41.6226	1.5791	Up	2.15113e-07	K01100|1|0.0|696|fve:101293139|sedoheptulose-bisphosphatase [EC:3.1.3.37]	GO:0044424	GO:0019203//carbohydrate phosphatase activity	GO:0005975//carbohydrate metabolic process	gi|470143913|ref|XP_004307611.1|/0/PREDICTED: sedoheptulose-1,7-bisphosphatase, chloroplastic [Fragaria vesca subsp. vesca]
107413775	731	346.385	1.18997	-7.70788	Down	1.14834e-06	K09872|1|1e-105|383|rcu:8270441|aquaporin PIP	GO:0031224//intrinsic component of membrane	-	GO:0006810//transport	gi|255571849|ref|XP_002526867.1|/5.74394e-105/PREDICTED: probable aquaporin PIP-type 7a [Ricinus communis]
107413803	1022	325.74	160.757	-1.01671	Down	0	K13993|1|2e-51|204|egu:105050569|HSP20 family protein	-	-	-	gi|819320712|gb|AKG50121.1|/1.83179e-53/heat shock protein 17.4-like protein, partial [Betula luminifera]
107413823	1771	140.091	301.441	1.10293	Up	0	K06182|1|9e-15|83.2|ota:Ot02g07480|23S rRNA pseudouridine2604 synthase [EC:5.4.99.21]	-	-	-	gi|645254965|ref|XP_008233280.1|/4.78655e-136/PREDICTED: uncharacterized protein LOC103332333 [Prunus mume]
107413832	2269	177.706	42.1968	-2.06214	Down	0	K20182|1|0.0|977|pmum:103332334|vacuolar protein sorting-associated protein 33	-	-	GO:0006887//exocytosis	gi|645254967|ref|XP_008233281.1|/0/PREDICTED: vacuolar protein-sorting-associated protein 33 homolog [Prunus mume]
107413873	1134	0	46.2579	6.63846	Up	0	K17506|1|1e-99|364|pxb:103958622|protein phosphatase 1L [EC:3.1.3.16]	GO:0043234//protein complex	GO:0004721//phosphoprotein phosphatase activity;GO:0043169//cation binding	GO:0006464//cellular protein modification process	gi|703108085|ref|XP_010098909.1|/2.93462e-103/putative protein phosphatase 2C 2 [Morus notabilis]
107413876	531	3.60979	13.3714	1.76267	Up	0.0214051	K10664|1|5e-15|81.3|cit:102608464|E3 ubiquitin-protein ligase ATL6/9/15/31/42/55 [EC:2.3.2.27];K19040|2|6e-15|80.9|jcu:105649180|E3 ubiquitin-protein ligase ATL10/75/76/77/78 [EC:2.3.2.27]	-	-	-	gi|802546800|ref|XP_012087052.1|/6.90995e-32/PREDICTED: RING-H2 finger protein ATL66 [Jatropha curcas]
107413877	1644	100.076	235.245	1.2292	Up	0.000151899	K03844|1|0.0|755|jcu:105645965|alpha-1,2-mannosyltransferase [EC:2.4.1.131]	-	-	GO:0008152//metabolic process	gi|703133628|ref|XP_010105439.1|/0/GDP-Man:Man(3)GlcNAc(2)-PP-Dol alpha-1,2-mannosyltransferase [Morus notabilis]
107413902	412	0	39.1061	6.3988	Up	0	-	-	-	-	-
107413903	2173	33.6914	9.87231	-1.7239	Down	1.42587e-05	K08332|1|5e-77|290|smo:SELMODRAFT_51906|	GO:0043234//protein complex	GO:0019787//small conjugating protein transferase activity	GO:0032446//protein modification by small protein conjugation	gi|645256079|ref|XP_008233788.1|/0/PREDICTED: U-box domain-containing protein 13-like [Prunus mume]
107413930	1017	2791.21	917.617	-1.60443	Down	1.48856e-09	-	-	-	-	gi|703150107|ref|XP_010109774.1|/1.88213e-58/hypothetical protein L484_000803 [Morus notabilis]
107413939	1591	305.396	16.1296	-4.20376	Down	0	K14840|1|3e-132|473|pmum:103332858|nucleolar protein 53	-	-	-	gi|703063814|ref|XP_010087047.1|/4.33301e-133/hypothetical protein L484_012291 [Morus notabilis]
107413971	976	17.4823	43.0399	1.27722	Up	0.000582185	K10712|1|1e-54|214|mus:103993974|cysteamine dioxygenase [EC:1.13.11.19]	-	-	-	gi|731411999|ref|XP_002274126.3|/1.88023e-68/PREDICTED: uncharacterized protein LOC100243287 [Vitis vinifera]
107413984	1030	27.6408	0.986641	-4.27133	Down	0	-	-	-	-	gi|645256245|ref|XP_008233863.1|/4.97102e-83/PREDICTED: O-acetyl-ADP-ribose deacetylase MACROD2 [Prunus mume]
107413989	1225	1425.02	65.732	-4.42845	Down	0	K00006|1|6e-94|345|tcc:TCM_045473|glycerol-3-phosphate dehydrogenase (NAD+) [EC:1.1.1.8]	-	-	-	gi|590570133|ref|XP_007011263.1|/3.0916e-93/NAD-dependent glycerol-3-phosphate dehydrogenase family protein [Theobroma cacao]
107413993	1760.44	7.93767	43.1302	2.37469	Up	1.12133e-14	K15285|1|7e-147|521|pmum:103332879|solute carrier family 35, member E3	GO:0031224//intrinsic component of membrane;GO:0031224//intrinsic component of membrane	-	-	gi|645256250|ref|XP_008233865.1|/3.88058e-146/PREDICTED: uncharacterized membrane protein At1g06890-like isoform X1 [Prunus mume]
107414004	1137	178.439	51.1651	-1.79283	Down	0	-	GO:0043231//intracellular membrane-bounded organelle	GO:0046914//transition metal ion binding;GO:0003676//nucleic acid binding	-	gi|147780183|emb|CAN75527.1|/2.13139e-69/hypothetical protein VITISV_043600 [Vitis vinifera]
107414011	1732.56	1117.54	372.588	-1.58347	Down	0	K07407|1|0.0|745|mdm:103432910|alpha-galactosidase [EC:3.2.1.22]	-	GO:0016798//hydrolase activity, acting on glycosyl bonds;GO:0043167//ion binding;GO:0016798//hydrolase activity, acting on glycosyl bonds;GO:0043167//ion binding	GO:0044238;GO:0044238	gi|657955761|ref|XP_008369354.1|/0/PREDICTED: alpha-galactosidase [Malus domestica]
107414013	2351	64.8519	163.858	1.33095	Up	9.68678e-11	-	-	-	-	gi|568865660|ref|XP_006486190.1|/0/PREDICTED: uncharacterized protein LOC102618267 isoform X4 [Citrus sinensis]
107414014	1967.74	35.7763	135.418	1.90654	Up	0	K00555|1|0.0|655|vvi:100243386|tRNA (guanine26-N2/guanine27-N2)-dimethyltransferase [EC:2.1.1.215 2.1.1.216]	-	GO:0003676//nucleic acid binding;GO:0008170//N-methyltransferase activity;GO:0003676//nucleic acid binding;GO:0008170//N-methyltransferase activity	GO:0006399//tRNA metabolic process;GO:0006730//one-carbon metabolic process;GO:0006399//tRNA metabolic process;GO:0006730//one-carbon metabolic process	gi|225448659|ref|XP_002274607.1|/2.83949e-167/PREDICTED: tRNA (guanine(26)-N(2))-dimethyltransferase [Vitis vinifera]
107414036	1416	267.44	3.84972	-5.95499	Down	2.37962e-08	K20661|1|0.0|669|pper:PRUPE_ppa004268mg|cytochrome P450 family 714 subfamily A polypeptide 1	-	-	-	gi|596021497|ref|XP_007219011.1|/0/hypothetical protein PRUPE_ppa004268mg [Prunus persica]
107414044	1157.04	646.281	217.045	-1.5721	Down	0	K13544|1|3e-45|183|thj:104804464|pheophorbidase [EC:3.1.1.82]	-	-	-	gi|566237776|ref|XP_002325617.2|/2.04856e-118/hydrolase family protein [Populus trichocarpa]
107414050	1167	65.0505	269.132	2.04083	Up	0.00552912	K01647|1|3e-35|150|bna:106363601|citrate synthase [EC:2.3.3.1]	-	GO:0016772//transferase activity, transferring phosphorus-containing groups	GO:0006796//phosphate-containing compound metabolic process	gi|703147690|ref|XP_010109140.1|/4.00837e-87/hypothetical protein L484_017079 [Morus notabilis]
107414098	835	24.1171	7.74282	-1.58207	Down	0.0307501	K03768|1|2e-83|310|tcc:TCM_004971|peptidyl-prolyl cis-trans isomerase B (cyclophilin B) [EC:5.2.1.8]	-	GO:0016859//cis-trans isomerase activity	GO:0044267//cellular protein metabolic process	gi|590720429|ref|XP_007051330.1|/7.89371e-83/Peptidyl-prolyl cis-trans isomerase [Theobroma cacao]
107414104	893	5.57175	52.4213	3.1302	Up	0.00108018	K09286|1|4e-61|235|tcc:TCM_014845|EREBP-like factor	-	-	-	gi|590671216|ref|XP_007038272.1|/2.11408e-60/AP2/ERF domain-containing transcription factor, putative [Theobroma cacao]
107414128	2477	305.542	0	-9.34972	Down	0	K07937|1|7e-06|54.3|brp:108869012|ADP-ribosylation factor 1	-	-	-	gi|645251712|ref|XP_008231801.1|/3.71072e-108/PREDICTED: uncharacterized protein LOC103330974 [Prunus mume]
107414141	1608	16.394	0.546239	-4.05395	Down	0.00246624	-	-	-	-	gi|661890396|emb|CDP05893.1|/2.45864e-59/unnamed protein product [Coffea canephora]
107414153	1281	1267.94	631.014	-1.0062	Down	0	K01061|1|5e-122|438|fve:101296320|carboxymethylenebutenolidase [EC:3.1.1.45]	-	-	-	gi|470103051|ref|XP_004287959.1|/2.83898e-121/PREDICTED: carboxymethylenebutenolidase homolog [Fragaria vesca subsp. vesca]
107414157	1533	121.079	20.9374	-2.50541	Down	0	K00344|1|1e-163|577|tcc:TCM_014882|NADPH2:quinone reductase [EC:1.6.5.5]	-	-	-	gi|703133224|ref|XP_010105317.1|/1.54832e-164/Quinone oxidoreductase [Morus notabilis]
107414162	1099	127.051	36.8378	-1.77322	Down	1.24318e-07	-	-	-	-	-
107414166	1217	66.1551	4.60308	-3.71539	Down	0	K17662|1|2e-113|410|pmum:103333387|cytochrome b pre-mRNA-processing protein 3	-	-	-	gi|645257494|ref|XP_008234438.1|/1.01085e-112/PREDICTED: ubiquinol-cytochrome-c reductase complex assembly factor 1 [Prunus mume]
107414178	2493	262.476	95.2099	-1.45849	Down	0.00037134	K19791|1|0.0|669|pxb:103938913|iron transport multicopper oxidase	-	GO:0016682//oxidoreductase activity, acting on diphenols and related substances as donors, oxygen as acceptor;GO:0046914//transition metal ion binding	GO:0008152//metabolic process	gi|595938204|ref|XP_007215641.1|/0/hypothetical protein PRUPE_ppa003877mg [Prunus persica]
107414185	1524	22.2393	269.567	3.57186	Up	2.04711e-08	-	-	-	-	gi|596001898|ref|XP_007218211.1|/8.42873e-70/hypothetical protein PRUPE_ppa007832mg [Prunus persica]
107414192	2989	4.33039	28.9387	2.61526	Up	5.44494e-06	K03283|1|6e-124|446|mtr:MTR_2g040370|heat shock 70kDa protein 1/8	-	-	-	gi|596296405|ref|XP_007227167.1|/0/hypothetical protein PRUPE_ppa023967mg [Prunus persica]
107414266	2170	407.801	1312.28	1.685	Up	5.73208e-13	K16911|1|9e-180|631|sind:105160724|ATP-dependent RNA helicase DDX21 [EC:3.6.4.13];K20888|2|3e-96|354|nnu:104597170|xyloglucan galactosyltransferase MUR3 [EC:2.4.1.-]	GO:0044464	GO:0016740//transferase activity	-	gi|596021109|ref|XP_007218972.1|/0/hypothetical protein PRUPE_ppa003851mg [Prunus persica]
107414315	826	7.69155	35.88	2.15517	Up	0.000164181	-	-	-	-	gi|638110921|emb|CDQ51987.1|/3.61753e-56/alpha amylase/subtilisin inhibitor, partial [Fagus sylvatica]
107414326	745	1.3109	91.8544	5.69681	Up	1.97925e-08	-	-	-	-	gi|645239908|ref|XP_008226352.1|/7.34005e-55/PREDICTED: alpha-amylase/subtilisin inhibitor-like [Prunus mume]
107414353	3335	36.2588	79.7693	1.12742	Up	0.030325	K13457|1|0.0|906|pmum:103333373|disease resistance protein RPM1	-	-	-	gi|645257457|ref|XP_008234421.1|/0/PREDICTED: probable disease resistance RPP8-like protein 2 [Prunus mume]
107414354	1817	5.69161	49.3532	3.01564	Up	7.07212e-12	K13457|1|0.0|691|pmum:103333373|disease resistance protein RPM1	-	-	-	gi|645257457|ref|XP_008234421.1|/0/PREDICTED: probable disease resistance RPP8-like protein 2 [Prunus mume]
107414363	1606	1667.31	746.712	-1.1584	Down	0	K00344|1|3e-157|556|sly:101250123|NADPH2:quinone reductase [EC:1.6.5.5]	-	-	-	gi|697177385|ref|XP_009597650.1|/1.22522e-159/PREDICTED: probable quinone oxidoreductase [Nicotiana tomentosiformis]
107414378	2339	376.822	1123.58	1.57496	Up	0	K14493|1|2e-47|192|smo:SELMODRAFT_443106|gibberellin receptor GID1 [EC:3.-.-.-]	-	-	-	gi|645257242|ref|XP_008234322.1|/0/PREDICTED: uncharacterized protein LOC103333282 [Prunus mume]
107414380	1276	108.274	299.251	1.46269	Up	0	K14493|1|3e-42|174|smo:SELMODRAFT_270047|gibberellin receptor GID1 [EC:3.-.-.-]	-	GO:0004871//signal transducer activity;GO:0003824//catalytic activity	-	gi|596036428|ref|XP_007219695.1|/7.24491e-101/hypothetical protein PRUPE_ppa023957mg [Prunus persica]
107414386	2776	834.566	352.733	-1.24134	Down	2.60968e-06	K16911|1|0.0|883|vvi:100258263|ATP-dependent RNA helicase DDX21 [EC:3.6.4.13]	GO:0043231//intracellular membrane-bounded organelle	GO:0003676//nucleic acid binding;GO:0032559;GO:0042623//ATPase activity, coupled	-	gi|359490274|ref|XP_002269873.2|/0/PREDICTED: DEAD-box ATP-dependent RNA helicase 7 [Vitis vinifera]
107414387	2146	445.752	0	-9.89389	Down	0	K16911|1|8e-180|631|sind:105160724|ATP-dependent RNA helicase DDX21 [EC:3.6.4.13];K20888|2|3e-96|354|nnu:104597170|xyloglucan galactosyltransferase MUR3 [EC:2.4.1.-]	GO:0044464	GO:0016740//transferase activity	-	gi|596021109|ref|XP_007218972.1|/0/hypothetical protein PRUPE_ppa003851mg [Prunus persica]
107414437	801	450.174	72.0128	-2.6363	Down	2.00395e-13	K08360|1|2e-07|57.0|mdm:103441364|cytochrome b-561 [EC:1.16.5.1]	-	-	-	gi|590672524|ref|XP_007038636.1|/2.53386e-27/Uncharacterized protein isoform 2 [Theobroma cacao]
107414456	1303	143.443	564.537	1.97308	Up	0	K00008|1|0.0|669|pop:POPTR_0012s13790g|L-iditol 2-dehydrogenase [EC:1.1.1.14]	-	GO:0016616//oxidoreductase activity, acting on the CH-OH group of donors, NAD or NADP as acceptor;GO:0046914//transition metal ion binding	GO:0008152//metabolic process	gi|703138710|ref|XP_010106805.1|/0/L-idonate 5-dehydrogenase [Morus notabilis]
107414489	2264	172.237	57.3743	-1.57809	Down	0	K13667|1|0.0|648|pper:PRUPE_ppa019065mg|protein glucosyltransferase [EC:2.4.1.-]	-	-	-	gi|645257078|ref|XP_008234246.1|/0/PREDICTED: KDEL motif-containing protein 2-like [Prunus mume]
107414500	659	39.7721	82.2487	1.03952	Up	0.000864252	K10956|1|3e-50|198|nnu:104605333|protein transport protein SEC61 subunit alpha	-	-	-	gi|720039592|ref|XP_010268356.1|/1.61117e-49/PREDICTED: preprotein translocase subunit SCY1, chloroplastic [Nelumbo nucifera]
107414551	2230	310.895	132.447	-1.22808	Down	0	-	GO:0009536//plastid	GO:0016301//kinase activity;GO:0032559	GO:0006464//cellular protein modification process	gi|703114881|ref|XP_010100765.1|/0/hypothetical protein L484_006828 [Morus notabilis]
107414566	1613	393.846	1415.75	1.84462	Up	2.88658e-15	-	-	-	-	gi|470118374|ref|XP_004295306.1|/4.46163e-93/PREDICTED: uncharacterized protein LOC101309232 [Fragaria vesca subsp. vesca]
107414655	4784	4.36309	101.821	4.40386	Up	0	K05666|1|0.0|2372|gra:105763051|ATP-binding cassette, subfamily C (CFTR/MRP), member 2	GO:0031224//intrinsic component of membrane	GO:0017111//nucleoside-triphosphatase activity;GO:0015405;GO:0032559	GO:0006810//transport;GO:0009207	gi|645238178|ref|XP_008225554.1|/0/PREDICTED: ABC transporter C family member 2-like isoform X2 [Prunus mume]
107414682	3146	308.979	133.11	-1.21201	Down	1.88738e-15	K08789|1|0.0|1436|tcc:TCM_014957|microtubule-associated serine/threonine kinase [EC:2.7.11.1]	-	-	-	gi|596018103|ref|XP_007218896.1|/0/hypothetical protein PRUPE_ppa000414mg [Prunus persica]
107414691	1204	41.481	1.07398	-4.76486	Down	0	K05928|1|8e-118|424|cit:102628754|tocopherol O-methyltransferase [EC:2.1.1.95]	-	GO:0016741	GO:0006730//one-carbon metabolic process	gi|985457605|ref|XP_015387630.1|/3.90732e-117/PREDICTED: probable tocopherol O-methyltransferase, chloroplastic isoform X2 [Citrus sinensis]
107414694	2802	165.966	82.3233	-1.00739	Down	1.02099e-06	K01410|1|0.0|1126|pxb:103959845|mitochondrial intermediate peptidase [EC:3.4.24.59]	-	GO:0004175//endopeptidase activity	GO:0019538//protein metabolic process	gi|694389763|ref|XP_009370488.1|/0/PREDICTED: probable mitochondrial intermediate peptidase, mitochondrial [Pyrus x bretschneideri]
107414735	1875	20.4371	53.2703	1.36206	Up	9.56162e-07	K01537|1|1e-58|228|sita:101775448|Ca2+-transporting ATPase [EC:3.6.3.8]	-	-	-	gi|593696534|ref|XP_007148749.1|/4.76237e-73/hypothetical protein PHAVU_005G010800g [Phaseolus vulgaris]
107414738	778	2.3857	33.0485	3.55349	Up	1.86379e-06	K05666|1|4e-26|85.1|pop:POPTR_0011s09370g|ATP-binding cassette, subfamily C (CFTR/MRP), member 2	GO:0031224//intrinsic component of membrane	GO:0017111//nucleoside-triphosphatase activity;GO:0015405;GO:0032559	GO:0006810//transport;GO:0009207	gi|595913368|ref|XP_007214564.1|/6.58848e-26/hypothetical protein PRUPE_ppa000145mg [Prunus persica]
107414755	1145	878.42	2409.85	1.45547	Up	0	K08825|1|1e-07|58.5|ccp:CHC_T00008514001|dual specificity tyrosine-phosphorylation-regulated kinase 1 [EC:2.7.12.1]	-	-	-	gi|657969807|ref|XP_008376635.1|/1.79809e-108/PREDICTED: deSI-like protein At4g17486 [Malus domestica]
107414800	1717	22.9243	1404.04	5.90783	Up	0	K12827|1|0.0|789|cam:101506103|splicing factor 3A subunit 3	-	-	-	gi|502136296|ref|XP_004502635.1|/0/PREDICTED: splicing factor 3A subunit 3 [Cicer arietinum]
107414846	1723	168.662	80.4984	-1.06273	Down	0.0164125	K03363|1|0.0|826|egr:104450300|cell division cycle 20, cofactor of APC complex	-	-	GO:0009987//cellular process	gi|702251495|ref|XP_010063107.1|/0/PREDICTED: cell division cycle 20.1, cofactor of APC complex-like [Eucalyptus grandis]
107414869	1737	51.892	17.9599	-1.50652	Down	0.00066866	K14299|1|8e-16|86.7|mdm:103418195|nucleoporin SEH1	-	-	-	gi|703065501|ref|XP_010087467.1|/1.28356e-101/hypothetical protein L484_019671 [Morus notabilis]
107414985	1387.6	49.7293	3.57986	-3.63204	Down	0.0401218	-	-	-	-	gi|703109907|ref|XP_010099428.1|/1.0225e-66/hypothetical protein L484_003252 [Morus notabilis]
107415024	2257	16708	8253.08	-1.01749	Down	3.07056e-08	K01638|1|0.0|980|tcc:TCM_014591|malate synthase [EC:2.3.3.9]	GO:0005777//peroxisome	GO:0016747//transferase activity, transferring acyl groups other than amino-acyl groups;GO:0046912//transferase activity, transferring acyl groups, acyl groups converted into alkyl on transfer	GO:0009060//aerobic respiration;GO:0044262//cellular carbohydrate metabolic process	gi|590669943|ref|XP_007037917.1|/0/Malate synthase, glyoxysomal [Theobroma cacao]
107415025	933	308.931	39.6612	-2.94671	Down	0	-	-	-	-	gi|595830172|ref|XP_007206017.1|/1.38622e-49/hypothetical protein PRUPE_ppa012400mg [Prunus persica]
107415027	2003	57.4745	26.472	-1.10484	Down	0.00398409	K14759|1|1e-06|56.6|vra:106761862|isochorismate synthase / 2-succinyl-5-enolpyruvyl-6-hydroxy-3-cyclohexene-1-carboxylate synthase / 2-succinyl-6-hydroxy-2,4-cyclohexadiene-1-carboxylate synthase / O-succinylbenzoate synthase [EC:5.4.4.2 2.2.1.9 4.2.99.20 4.2.1.113]	-	-	-	gi|595825097|ref|XP_007205351.1|/2.39896e-171/hypothetical protein PRUPE_ppa007170mg [Prunus persica]
107415031	1842	30.0756	86.8403	1.51522	Up	0.000145813	K13035|1|8e-165|581|pmum:103341728|beta-cyano-L-alanine hydratase/nitrilase [EC:3.5.5.4 4.2.1.65]	-	GO:0016787//hydrolase activity	-	gi|645276858|ref|XP_008243489.1|/4.37558e-164/PREDICTED: bifunctional nitrilase/nitrile hydratase NIT4B-like isoform X1 [Prunus mume]
107415040	1255	20.163	41.1863	1.01362	Up	0.0277739	-	-	-	-	gi|694319998|ref|XP_009349461.1|/1.01619e-115/PREDICTED: probable F-box protein At1g60180 [Pyrus x bretschneideri]
107415046	1938.72	198.792	47.4844	-2.05495	Down	0	K07542|1|1e-175|617|vvi:100241567|phosphatidylinositol glycan, class V [EC:2.4.1.-]	GO:0044425//membrane part;GO:0044425//membrane part	-	-	gi|703115735|ref|XP_010100968.1|/2.40997e-178/GPI mannosyltransferase 2 [Morus notabilis]
107415047	1026	202.472	97.1945	-1.05517	Down	3.01387e-08	-	-	-	-	gi|596200176|ref|XP_007223684.1|/3.65205e-94/hypothetical protein PRUPE_ppa010280mg [Prunus persica]
107415048	3044	925.369	221.448	-2.06074	Down	0	K10696|1|0.0|1227|pper:PRUPE_ppa001208mg|E3 ubiquitin-protein ligase BRE1 [EC:2.3.2.27]	-	GO:0046914//transition metal ion binding	-	gi|596283285|ref|XP_007225304.1|/0/hypothetical protein PRUPE_ppa001208mg [Prunus persica]
107415062	2118	7.62139	29.5515	1.89166	Up	0.000245936	K11584|1|7e-102|372|cic:CICLE_v10029887mg|serine/threonine-protein phosphatase 2A regulatory subunit B';K03294|2|9e-09|63.5|atr:18428253|basic amino acid/polyamine antiporter, APA family;K13863|3|2e-08|62.4|bvg:104893381|solute carrier family 7 (cationic amino acid transporter), member 1	GO:0031224//intrinsic component of membrane	GO:0005275//amine transmembrane transporter activity	GO:0006865//amino acid transport	gi|1000950409|ref|XP_002527073.2|/0/PREDICTED: probable polyamine transporter At3g13620 [Ricinus communis]
107415087	3388	56.9223	891.684	3.95839	Up	0	K10696|1|0.0|1162|pmum:103319438|E3 ubiquitin-protein ligase BRE1 [EC:2.3.2.27]	-	GO:0046914//transition metal ion binding	-	gi|645224628|ref|XP_008219202.1|/0/PREDICTED: E3 ubiquitin-protein ligase BRE1-like 2 [Prunus mume]
107415100	1142	0	97.1866	7.70191	Up	0	-	-	GO:0003824//catalytic activity	-	gi|1000962842|ref|XP_015575673.1|/2.71351e-56/PREDICTED: protease Do-like 2, chloroplastic isoform X2 [Ricinus communis]
107415106	1833	57.7744	0	-6.9563	Down	0	K13427|1|6e-28|127|egr:104449744|nitric-oxide synthase, plant [EC:1.14.13.39]	-	-	-	gi|703121967|ref|XP_010102466.1|/0/Uncharacterized protein yqeH [Morus notabilis]
107415135	1951	40.9248	225.866	2.45097	Up	2.77009e-08	K14209|1|2e-147|524|brp:103868752|solute carrier family 36 (proton-coupled amino acid transporter);K15015|3|9e-56|219|apro:F751_1778|solute carrier family 32 (vesicular inhibitory amino acid transporter)	GO:0031224//intrinsic component of membrane;GO:0031224//intrinsic component of membrane;GO:0031224//intrinsic component of membrane;GO:0031224//intrinsic component of membrane	-	-	gi|823256726|ref|XP_012461010.1|/0/PREDICTED: lysine histidine transporter 1 isoform X1 [Gossypium raimondii]
107415144	3154	85.1379	237.669	1.476	Up	0	K15502|1|4e-12|75.5|mus:103997230|serine/threonine-protein phosphatase 6 regulatory ankyrin repeat subunit A;K06694|3|2e-10|70.1|vra:106755286|26S proteasome non-ATPase regulatory subunit 10	-	-	-	gi|595925513|ref|XP_007214996.1|/0/hypothetical protein PRUPE_ppa002307mg [Prunus persica]
107415152	2338.05	88.6174	411.25	2.20838	Up	0	K14209|1|1e-142|508|brp:103868752|solute carrier family 36 (proton-coupled amino acid transporter);K15015|3|1e-52|209|apro:F751_1778|solute carrier family 32 (vesicular inhibitory amino acid transporter)	GO:0031224//intrinsic component of membrane;GO:0031224//intrinsic component of membrane;GO:0031224//intrinsic component of membrane;GO:0031224//intrinsic component of membrane;GO:0031224//intrinsic component of membrane	-	-	gi|356558769|ref|XP_003547675.1|/0/PREDICTED: lysine histidine transporter 1 isoform X2 [Glycine max]
107415164	1569	97.4494	22.7427	-2.07672	Down	0	K00655|1|5e-08|60.5|sind:105166581|1-acyl-sn-glycerol-3-phosphate acyltransferase [EC:2.3.1.51];K00434|2|2e-06|55.5|ats:F775_29816|L-ascorbate peroxidase [EC:1.11.1.11];K01148|3|2e-06|55.5|nnu:104610967|poly(A)-specific ribonuclease [EC:3.1.13.4]	-	-	-	gi|645223309|ref|XP_008218569.1|/1.07258e-83/PREDICTED: uncharacterized protein At3g15000, mitochondrial [Prunus mume]
107415211	650	0.33693	108.078	7.07342	Up	0	-	-	-	-	gi|255571994|ref|XP_002526938.1|/2.04036e-41/PREDICTED: uncharacterized protein LOC8260322 [Ricinus communis]
107415223	2437	474.963	145.416	-1.70441	Down	0	K15449|1|2e-87|325|rcu:8288925|tRNA wybutosine-synthesizing protein 1 [EC:4.1.3.44];K16302|2|9e-85|316|atr:18445813|metal transporter CNNM	-	-	-	gi|694389426|ref|XP_009370341.1|/0/PREDICTED: probable methyltransferase PMT9 [Pyrus x bretschneideri]
107415229	1758.11	0	77.6543	7.37996	Up	0	K00737|1|0.0|721|tcc:TCM_016987|beta-1,4-mannosyl-glycoprotein beta-1,4-N-acetylglucosaminyltransferase [EC:2.4.1.144]	GO:0044464;GO:0044464	GO:0008375//acetylglucosaminyltransferase activity;GO:0008375//acetylglucosaminyltransferase activity	GO:0006486//protein glycosylation;GO:0006486//protein glycosylation	gi|590646383|ref|XP_007031608.1|/0/Beta-1,4-N-acetylglucosaminyltransferase family protein isoform 1 [Theobroma cacao]
107415234	1546	21.1988	6.92383	-1.55135	Down	0.0303537	-	-	GO:0016740//transferase activity	GO:0008152//metabolic process	gi|470141340|ref|XP_004306392.1|/9.96248e-111/PREDICTED: uncharacterized protein LOC101309189 [Fragaria vesca subsp. vesca]
107415241	1583	13.9928	116.122	3.01113	Up	0	K01148|1|3e-31|137|cmo:103488438|poly(A)-specific ribonuclease [EC:3.1.13.4]	-	-	-	gi|703146608|ref|XP_010108843.1|/1.01872e-150/NAC domain-containing protein 8 [Morus notabilis]
107415246	675	1179.79	362.553	-1.70098	Down	0	K13993|1|2e-47|189|tcc:TCM_017043|HSP20 family protein	-	-	-	gi|743938431|ref|XP_011013640.1|/3.57859e-47/PREDICTED: 18.1 kDa class I heat shock protein-like [Populus euphratica]
107415249	604	1.36175	62.5727	5.10578	Up	7.66054e-15	-	-	-	-	gi|595943828|ref|XP_007215991.1|/6.56704e-49/hypothetical protein PRUPE_ppa011793mg [Prunus persica]
107415252	1432	38.6526	14.7073	-1.36614	Down	2.42378e-05	K13993|1|6e-53|209|nnu:104592981|HSP20 family protein	-	-	-	gi|719983810|ref|XP_010250872.1|/3.27002e-52/PREDICTED: small heat shock protein, chloroplastic-like [Nelumbo nucifera]
107415263	2142	297.533	1109.08	1.89658	Up	9.08094e-06	K17535|1|3e-67|258|pxb:103963188|serine/threonine-protein kinase TNNI3K [EC:2.7.11.1];K04427|3|3e-66|254|vra:106765909|mitogen-activated protein kinase kinase kinase 7 [EC:2.7.11.25]	-	GO:0004672//protein kinase activity;GO:0032559	GO:0006464//cellular protein modification process	gi|703146596|ref|XP_010108840.1|/0/Serine/threonine-protein kinase HT1 [Morus notabilis]
107415306	1263	0	51.4037	6.78918	Up	0	-	GO:0016020//membrane	-	GO:0043623//cellular protein complex assembly;GO:0017006	gi|658028072|ref|XP_008349468.1|/2.53824e-90/PREDICTED: uncharacterized protein LOC103412710 [Malus domestica]
107415319	1865	29.1105	0.325142	-5.21902	Down	1.18447e-09	K15405|1|9e-122|438|bna:106434261|midchain alkane hydroxylase	-	-	-	gi|743901031|ref|XP_011043827.1|/7.33382e-167/PREDICTED: cytochrome P450 86B1-like [Populus euphratica]
107415324	1020	74.3692	15.316	-2.24522	Down	5.55112e-16	K14850|1|2e-113|410|tcc:TCM_016982|ribosomal RNA-processing protein 8 [EC:2.1.1.287]	-	-	-	gi|590646356|ref|XP_007031600.1|/7.7802e-113/S-adenosyl-L-methionine-dependent methyltransferases superfamily protein isoform 1 [Theobroma cacao]
107415327	1883	484.355	18.1898	-4.69953	Down	0	K17535|1|2e-67|258|pxb:103963188|serine/threonine-protein kinase TNNI3K [EC:2.7.11.1];K04427|3|3e-66|254|vra:106765909|mitogen-activated protein kinase kinase kinase 7 [EC:2.7.11.25]	-	GO:0004672//protein kinase activity;GO:0032559	GO:0006464//cellular protein modification process	gi|703146596|ref|XP_010108840.1|/0/Serine/threonine-protein kinase HT1 [Morus notabilis]
107415330	3135	259.219	868.889	1.74317	Up	0	K20361|1|3e-15|85.9|ccp:CHC_T00005546001|intracellular protein transport protein USO1	-	-	-	gi|225465945|ref|XP_002272168.1|/0/PREDICTED: golgin candidate 6 isoform X1 [Vitis vinifera]
107415374	1789	50.3814	176.009	1.79516	Up	0	K16573|1|7e-18|93.6|pda:103722329|gamma-tubulin complex component 6	-	-	-	gi|645249215|ref|XP_008230649.1|/0/PREDICTED: protein ALTERED XYLOGLUCAN 4-like [Prunus mume]
107415395	1244	128.618	442.98	1.78043	Up	1.14797e-13	-	-	-	-	gi|702465358|ref|XP_010029170.1|/1.52506e-47/PREDICTED: uncharacterized protein LOC104419255 [Eucalyptus grandis]
107415396	1922	40.8428	15.3061	-1.3889	Down	0.0367595	K14638|1|0.0|741|pmum:103329927|solute carrier family 15 (peptide/histidine transporter), member 3/4	GO:0044464	-	GO:0015833//peptide transport	gi|703082404|ref|XP_010091949.1|/0/Putative peptide/nitrate transporter [Morus notabilis]
107415397	1313	314.978	696.439	1.14357	Up	0	K18980|1|4e-135|482|pper:PRUPE_ppa008661mg|2-methylene-furan-3-one reductase [EC:1.3.1.105]	-	GO:0003824//catalytic activity;GO:0046914//transition metal ion binding	GO:0008152//metabolic process	gi|595938597|ref|XP_007215682.1|/2.32368e-134/hypothetical protein PRUPE_ppa008661mg [Prunus persica]
107415449	2922	33.4757	13.7038	-1.26005	Down	0.00331323	K20887|1|0.0|1047|rcu:8280565|xyloglucan glycosyltransferase 4 [EC:2.4.1.-]	-	GO:0016759//cellulose synthase activity	-	gi|255552680|ref|XP_002517383.1|/0/PREDICTED: xyloglucan glycosyltransferase 4 [Ricinus communis]
107415472	1920	1.66266	152.285	6.16307	Up	0	K00031|1|0.0|792|jcu:105641272|isocitrate dehydrogenase [EC:1.1.1.42]	-	-	-	gi|703146435|ref|XP_010108798.1|/0/Isocitrate dehydrogenase [NADP] [Morus notabilis]
107415474	1150.16	186.624	92.0544	-1.01587	Down	0.0164317	K07442|1|4e-143|508|rcu:8281766|tRNA (adenine57-N1/adenine58-N1)-methyltransferase catalytic subunit [EC:2.1.1.219 2.1.1.220]	-	GO:0016426//tRNA (adenine) methyltransferase activity;GO:0016426//tRNA (adenine) methyltransferase activity	GO:0001510//RNA methylation;GO:0001510//RNA methylation	gi|255560858|ref|XP_002521442.1|/1.91877e-142/PREDICTED: tRNA (adenine(58)-N(1))-methyltransferase catalytic subunit TRMT61A [Ricinus communis]
107415512	1146.18	72.7271	19.9605	-1.84111	Down	9.43168e-07	K20456|1|3e-79|187|pper:PRUPE_ppa001539mg|oxysterol-binding protein 1	-	-	-	gi|596279936|ref|XP_007225264.1|/1.5053e-78/hypothetical protein PRUPE_ppa001539mg [Prunus persica]
107415516	2880.96	323.318	122.509	-1.39665	Down	0	-	-	-	-	gi|255579433|ref|XP_002530560.1|/1.21929e-65/PREDICTED: uncharacterized protein LOC8269756 [Ricinus communis]
107415542	2708	11.8185	70.508	2.53015	Up	0	K11000|1|4e-110|400|bvg:104900835|callose synthase [EC:2.4.1.-];K17285|2|1e-92|342|aly:ARALYDRAFT_330113|selenium-binding protein 1;K10683|5|7e-92|340|cic:CICLE_v10014038mg|BRCA1-associated RING domain protein 1	-	-	-	gi|645249491|ref|XP_008230776.1|/0/PREDICTED: pentatricopeptide repeat-containing protein At5g50390, chloroplastic [Prunus mume]
107415546	1471	147.525	363.003	1.29631	Up	0	K09422|1|3e-114|413|pmum:103330002|myb proto-oncogene protein, plant	-	-	-	gi|645249465|ref|XP_008230764.1|/1.54353e-113/PREDICTED: myb-related protein 306 [Prunus mume]
107415559	2371	87.0065	43.171	-1.00323	Down	0.000309688	K03596|1|0.0|1017|osa:4340102|GTP-binding protein LepA	GO:0043231//intracellular membrane-bounded organelle;GO:0019866//organelle inner membrane	GO:0017111//nucleoside-triphosphatase activity;GO:0032561//guanyl ribonucleotide binding	GO:0009207;GO:0010467//gene expression	gi|595925598|ref|XP_007215000.1|/0/hypothetical protein PRUPE_ppa002382mg [Prunus persica]
107415564	2471	5193.93	946.11	-2.45616	Down	0	K03798|1|0.0|1007|pmum:103330010|cell division protease FtsH [EC:3.4.24.-]	-	-	-	gi|595973246|ref|XP_007217698.1|/0/hypothetical protein PRUPE_ppa002364mg [Prunus persica]
107415567	1597	2.3478	241.526	6.42476	Up	0	-	GO:0005622//intracellular;GO:0005622//intracellular	-	-	gi|703134404|ref|XP_010105632.1|/6.31657e-108/hypothetical protein L484_005013 [Morus notabilis]
107415579	1605	15.4971	2.30054	-2.52728	Down	0.00136157	K01054|1|3e-16|87.8|bna:106399005|acylglycerol lipase [EC:3.1.1.23];K12581|2|5e-16|87.0|bna:106383523|CCR4-NOT transcription complex subunit 7/8;K03094|3|3e-13|77.8|lja:Lj2g3v3084320.1|S-phase kinase-associated protein 1;K13126|4|2e-10|68.9|fve:101312606|polyadenylate-binding protein	-	-	-	gi|743932618|ref|XP_011010603.1|/3.3282e-157/PREDICTED: protein FEZ-like isoform X2 [Populus euphratica]
107415580	882	1.14191	43.0483	4.75563	Up	0	K08145|1|2e-08|60.5|pxb:108865635|MFS transporter, SP family, solute carrier family 2 (facilitated glucose transporter), member 8	-	-	-	gi|703068107|ref|XP_010088151.1|/1.86021e-93/hypothetical protein L484_013595 [Morus notabilis]
107415587	1946	5.48348	504.31	6.40601	Up	0	K08900|1|0.0|645|rcu:8275997|mitochondrial chaperone BCS1	-	-	-	gi|703082294|ref|XP_010091913.1|/0/putative mitochondrial chaperone BCS1-B [Morus notabilis]
107415592	1139	4.65302	20.2312	2.01486	Up	0.00109505	-	GO:0044464	-	-	gi|571495746|ref|XP_006593355.1|/4.82334e-130/PREDICTED: uncharacterized protein LOC100306559 isoform X1 [Glycine max]
107415603	1591	7.11249	256.347	5.0821	Up	4.43201e-12	K15015|1|6e-158|558|pper:PRUPE_ppa006034mg|solute carrier family 32 (vesicular inhibitory amino acid transporter)	-	-	-	gi|590650014|ref|XP_007032544.1|/7.07461e-160/Amino acid transporter isoform 2 [Theobroma cacao]
107415604	1961	54.3948	335.773	2.61557	Up	0	K20891|1|0.0|777|pper:PRUPE_ppa006088mg|beta-glucuronosyltransferase [EC:2.4.1.-]	GO:0044464	GO:0035252//UDP-xylosyltransferase activity	-	gi|595933628|ref|XP_007215424.1|/0/hypothetical protein PRUPE_ppa006088mg [Prunus persica]
107415611	2766	2.98451	17.0267	2.34086	Up	5.7589e-05	K17710|1|2e-51|206|atr:18424586|pentatricopeptide repeat domain-containing protein 1	-	-	-	gi|645249344|ref|XP_008230711.1|/0/PREDICTED: pentatricopeptide repeat-containing protein At5g39980, chloroplastic [Prunus mume]
107415624	2754	193.021	24.4037	-2.95963	Down	0	K12818|1|4e-86|320|mtr:MTR_0267s0070|ATP-dependent RNA helicase DHX8/PRP22 [EC:3.6.4.13];K15078|3|5e-81|303|rcu:8276537|structure-specific endonuclease subunit SLX1 [EC:3.6.1.-]	-	-	-	gi|595840253|ref|XP_007207994.1|/3.65653e-120/hypothetical protein PRUPE_ppa015043mg [Prunus persica]
107415638	1273	59.1667	16.0468	-1.85233	Down	6.62338e-09	K13412|1|9e-152|537|cic:CICLE_v10019541mg|calcium-dependent protein kinase [EC:2.7.11.1]	-	-	-	gi|567894358|ref|XP_006439667.1|/4.45978e-151/hypothetical protein CICLE_v10019541mg [Citrus clementina]
107415670	2800.64	388.092	39.1675	-3.29324	Down	0	-	-	-	-	gi|985469970|ref|XP_015380870.1|/8.78231e-180/PREDICTED: zinc finger BED domain-containing protein RICESLEEPER 2-like [Citrus sinensis]
107415684	4020	125.366	46.1511	-1.4325	Down	2.22045e-16	K20279|1|6e-60|234|cre:CHLREDRAFT_147252|synaptojanin [EC:3.1.3.36];K07759|4|6e-39|164|bna:106430014|poly(ADP-ribose) glycohydrolase [EC:3.2.1.143];K01099|5|2e-32|142|ccp:CHC_T00005773001|inositol polyphosphate 5-phosphatase INPP5B/F [EC:3.1.3.36]	-	-	-	gi|694380210|ref|XP_009366252.1|/0/PREDICTED: type I inositol 1,4,5-trisphosphate 5-phosphatase 13-like isoform X1 [Pyrus x bretschneideri]
107415702	1301	33.8941	8.85014	-1.88259	Down	7.54774e-08	K07119|1|7e-122|438|cit:102618046|uncharacterized protein	-	GO:0003824//catalytic activity;GO:0046914//transition metal ion binding	GO:0008152//metabolic process	gi|568849614|ref|XP_006478544.1|/3.92019e-126/PREDICTED: 2-alkenal reductase (NADP(+)-dependent) [Citrus sinensis]
107415705	2083	1951.1	477.255	-2.03038	Down	5.88418e-15	K00130|1|0.0|921|egr:104418263|betaine-aldehyde dehydrogenase [EC:1.2.1.8]	-	GO:0016620//oxidoreductase activity, acting on the aldehyde or oxo group of donors, NAD or NADP as acceptor	GO:0008152//metabolic process	gi|702256940|ref|XP_010027850.1|/0/PREDICTED: betaine aldehyde dehydrogenase 1, chloroplastic [Eucalyptus grandis]
107415713	2157	17.2606	48.7471	1.47297	Up	2.43814e-05	K08193|1|0.0|755|cmo:103495770|MFS transporter, ACS family, solute carrier family 17 (sodium-dependent inorganic phosphate cotransporter), other	-	-	GO:0006810//transport;GO:0006810//transport	gi|596298211|ref|XP_007227454.1|/0/hypothetical protein PRUPE_ppa005821mg [Prunus persica]
107415774	531	105.078	45.0483	-1.2134	Down	0.000265577	-	-	-	-	gi|358249354|ref|NP_001240040.1|/1.19991e-20/uncharacterized protein LOC100787787 [Glycine max]
107415775	4197	2.6823	21.2043	2.78189	Up	0.0121954	K10999|1|1e-117|426|bvg:104901723|cellulose synthase A [EC:2.4.1.12]	GO:0031224//intrinsic component of membrane	GO:0016759//cellulose synthase activity	GO:0045229//external encapsulating structure organization;GO:0009250//glucan biosynthetic process	gi|719988720|ref|XP_010252429.1|/0/PREDICTED: uncharacterized protein LOC104594007 [Nelumbo nucifera]
107415793	2096	107.693	34.8016	-1.61665	Down	1.30596e-05	K01580|1|0.0|879|rcu:8258742|glutamate decarboxylase [EC:4.1.1.15]	-	GO:0016831//carboxy-lyase activity;GO:0048037//cofactor binding	GO:0009064//glutamine family amino acid metabolic process	gi|255575222|ref|XP_002528515.1|/0/PREDICTED: glutamate decarboxylase [Ricinus communis]
107415805	1665.01	0	339.89	9.50319	Up	0	K13144|1|1e-11|72.4|ppp:PHYPADRAFT_173084|integrator complex subunit 7;K08740|2|8e-07|56.6|gsl:Gasu_57130|DNA mismatch repair protein MSH4	-	-	-	gi|645219004|ref|XP_008233519.1|/2.47637e-76/PREDICTED: uncharacterized protein LOC103332547 isoform X2 [Prunus mume]
107415846	2056	10.2491	33.4625	1.66257	Up	0.0224165	K14638|1|0.0|783|pper:PRUPE_ppa003360mg|solute carrier family 15 (peptide/histidine transporter), member 3/4	-	-	-	gi|595861099|ref|XP_007211275.1|/0/hypothetical protein PRUPE_ppa003360mg [Prunus persica]
107415849	853	488.966	180.651	-1.43417	Down	3.66374e-15	-	-	-	-	gi|703061821|ref|XP_010086581.1|/6.75349e-45/hypothetical protein L484_007644 [Morus notabilis]
107415917	1781	26.4801	8.91516	-1.52194	Down	0.000900817	K13264|1|7e-108|392|cam:101510753|isoflavone 7-O-glucoside-6''-O-malonyltransferase [EC:2.3.1.115];K14329|4|1e-66|255|ath:AT5G61160|agmatine coumaroyltransferase [EC:2.3.1.64 2.3.1.-]	-	-	-	gi|703073818|ref|XP_010089644.1|/2.47435e-140/Agmatine coumaroyltransferase [Morus notabilis]
107415922	1636	362.226	70.8252	-2.3469	Down	1.0041e-05	K08237|1|2e-52|208|mus:103972627|hydroquinone glucosyltransferase [EC:2.4.1.218]	-	-	-	gi|645249615|ref|XP_008230830.1|/9.57106e-168/PREDICTED: anthocyanidin 3-O-glucosyltransferase 2-like [Prunus mume]
107415937	2373.11	546.314	230.821	-1.24126	Down	2.61874e-11	K12811|1|8e-09|63.9|sot:102600584|ATP-dependent RNA helicase DDX46/PRP5 [EC:3.6.4.13]	-	-	-	gi|694379372|ref|XP_009365878.1|/1.14528e-162/PREDICTED: protein RIK-like isoform X2 [Pyrus x bretschneideri]
107415945	3044	354.809	108.308	-1.70758	Down	0	K07195|1|0.0|922|jcu:105644159|exocyst complex component 7	GO:0043234//protein complex	-	GO:0016192//vesicle-mediated transport	gi|703073765|ref|XP_010089630.1|/0/Exocyst complex component 7 [Morus notabilis]
107415969	2615.25	317.711	71.0648	-2.15315	Down	0	K04733|1|0.0|691|pmum:103328636|interleukin-1 receptor-associated kinase 4 [EC:2.7.11.1]	-	-	-	gi|645246241|ref|XP_008229262.1|/0/PREDICTED: probable serine/threonine-protein kinase At1g18390 isoform X4 [Prunus mume]
107415973	886	49.2627	20.0876	-1.27456	Down	0.00227107	-	-	-	-	gi|703146736|ref|XP_010108876.1|/2.17646e-33/hypothetical protein L484_027070 [Morus notabilis]
107415981	1039	58.1054	266.198	2.1867	Up	0	-	-	-	-	gi|703068028|ref|XP_010088131.1|/1.38587e-48/NAC domain-containing protein 100 [Morus notabilis]
107416024	2476	3.33336	15.7506	2.09276	Up	0.000582207	K10999|1|3e-112|407|mus:103973569|cellulose synthase A [EC:2.4.1.12]	GO:0031224//intrinsic component of membrane	GO:0016759//cellulose synthase activity	GO:0045229//external encapsulating structure organization;GO:0009250//glucan biosynthetic process	gi|296085764|emb|CBI29575.3|/0/unnamed protein product [Vitis vinifera]
107416037	2698.8	147.245	73.1526	-1.0046	Down	1.4319e-07	K04733|1|0.0|844|pxb:103936615|interleukin-1 receptor-associated kinase 4 [EC:2.7.11.1]	-	-	-	gi|645246234|ref|XP_008229259.1|/0/PREDICTED: probable serine/threonine-protein kinase At1g18390 isoform X1 [Prunus mume]
107416042	396	0	113.28	7.92199	Up	0	K07304|1|2e-26|117|vvi:104881563|peptide-methionine (S)-S-oxide reductase [EC:1.8.4.11]	-	-	-	gi|731417726|ref|XP_010660406.1|/1.43135e-25/PREDICTED: peptide methionine sulfoxide reductase-like [Vitis vinifera]
107416044	270	0	28.5485	5.95113	Up	3.2807e-10	K07304|1|9e-40|162|vvi:104881563|peptide-methionine (S)-S-oxide reductase [EC:1.8.4.11]	-	-	-	gi|731417726|ref|XP_010660406.1|/5.03758e-39/PREDICTED: peptide methionine sulfoxide reductase-like [Vitis vinifera]
107416055	4352	43.8234	18.2394	-1.24337	Down	0.0151203	K10999|1|0.0|1838|vvi:100242715|cellulose synthase A [EC:2.4.1.12]	GO:0031224//intrinsic component of membrane	GO:0016759//cellulose synthase activity;GO:0046914//transition metal ion binding	GO:0045229//external encapsulating structure organization;GO:0009250//glucan biosynthetic process	gi|225457723|ref|XP_002277713.1|/0/PREDICTED: probable cellulose synthase A catalytic subunit 5 [UDP-forming] [Vitis vinifera]
107416066	2451	2204.84	1082.1	-1.02652	Down	2.36728e-11	K00021|1|0.0|856|rcu:8273668|hydroxymethylglutaryl-CoA reductase (NADPH) [EC:1.1.1.34]	GO:0031224//intrinsic component of membrane	GO:0016616//oxidoreductase activity, acting on the CH-OH group of donors, NAD or NADP as acceptor;GO:0048037//cofactor binding;GO:0000166//nucleotide binding	GO:0006720//isoprenoid metabolic process;GO:0006732//coenzyme metabolic process	gi|614119731|gb|AHX36946.1|/0/3-hydroxy-3-methyl glutaryl coenzyme a reductase [Betula platyphylla]
107416102	1373.13	428.338	170.767	-1.32434	Down	0	K18693|1|2e-119|430|cam:101508974|diacylglycerol diphosphate phosphatase / phosphatidate phosphatase [EC:3.1.3.81 3.1.3.4]	GO:0044464;GO:0044464;GO:0044464	GO:0016791//phosphatase activity;GO:0016628//oxidoreductase activity, acting on the CH-CH group of donors, NAD or NADP as acceptor;GO:0016791//phosphatase activity;GO:0016628//oxidoreductase activity, acting on the CH-CH group of donors, NAD or NADP as acceptor;GO:0016791//phosphatase activity	GO:0008152//metabolic process;GO:0008152//metabolic process	gi|703146796|ref|XP_010108892.1|/3.64842e-158/Putative lipid phosphate phosphatase 3 [Morus notabilis]
107416108	738	25.0517	1.94616	-3.40147	Down	0.0126822	K19626|1|7e-07|55.1|gmx:102660446|inversin;K15502|2|4e-06|52.8|vvi:100243645|serine/threonine-protein phosphatase 6 regulatory ankyrin repeat subunit A	-	-	-	gi|734376150|gb|KHN21271.1|/6.78602e-37/Ankyrin repeat-containing protein [Glycine soja]
107416110	375	110.992	52.7578	-1.06632	Down	0.0445212	K02882|1|3e-61|233|gmx:100306365|large subunit ribosomal protein L18Ae	GO:0030529//ribonucleoprotein complex	GO:0005198//structural molecule activity	GO:0010467//gene expression	gi|955381683|ref|XP_006601742.2|/1.77059e-60/PREDICTED: uncharacterized protein LOC100306365 isoform X1 [Glycine max]
107416117	1730	20.5137	53.3226	1.35818	Up	0.0178583	K05389|1|8e-141|501|tcc:TCM_001882|potassium channel subfamily K, other eukaryote	GO:0031224//intrinsic component of membrane	GO:0046872//metal ion binding;GO:0005261//cation channel activity	GO:0034220//ion transmembrane transport;GO:0030001//metal ion transport	gi|590710585|ref|XP_007048869.1|/4.06292e-140/Calcium-activated outward-rectifying potassium channel, putative isoform 1 [Theobroma cacao]
107416121	1164	9.82449	76.4592	2.90178	Up	1.29696e-12	K13424|1|1e-25|118|mus:103994080|WRKY transcription factor 33;K08819|3|4e-25|116|thj:104822348|cyclin-dependent kinase 12/13 [EC:2.7.11.22 2.7.11.23];K18834|5|7e-25|115|pop:POPTR_0002s22180g|WRKY transcription factor 1	-	-	-	gi|224082564|ref|XP_002306743.1|/4.14801e-84/hypothetical protein POPTR_0005s22480g [Populus trichocarpa]
107416133	2808	269.972	565.462	1.06531	Up	3.10862e-14	K20292|1|0.0|1210|pxb:103965894|conserved oligomeric Golgi complex subunit 5	-	-	-	gi|694315826|ref|XP_009377271.1|/0/PREDICTED: conserved oligomeric Golgi complex subunit 5-like [Pyrus x bretschneideri]
107416141	1793.34	39.9284	10.774	-1.84523	Down	5.89691e-06	K17618|1|1e-70|268|mtr:MTR_7g015190|ubiquitin-like domain-containing CTD phosphatase 1 [EC:3.1.3.16]	-	-	-	gi|595937441|ref|XP_007215587.1|/1.2667e-107/hypothetical protein PRUPE_ppa007590mg [Prunus persica]
107416166	639	80.9644	4.72833	-3.96977	Down	0	-	-	-	-	-
107416167	1757.56	462.049	224.12	-1.04223	Down	0	-	-	GO:0005488//binding;GO:0005488//binding;GO:0005488//binding;GO:0005488//binding;GO:0005488//binding	-	gi|703152228|ref|XP_010110338.1|/7.7694e-99/Zinc finger protein 4 [Morus notabilis]
107416169	907	258.553	7.98145	-4.9379	Down	0	-	-	-	-	-
107416171	536	223.147	2.29225	-6.33954	Down	0	-	-	-	-	-
107416174	1614	6.97714	150.335	4.34004	Up	0.00566869	K08332|1|8e-26|119|smo:SELMODRAFT_51906|;K04733|3|2e-18|95.1|ats:F775_04245|interleukin-1 receptor-associated kinase 4 [EC:2.7.11.1];K10260|4|6e-17|90.1|cre:CHLREDRAFT_205525|F-box and WD-40 domain protein 7	-	GO:0016874//ligase activity	-	gi|645278615|ref|XP_008244313.1|/3.36173e-157/PREDICTED: U-box domain-containing protein 21-like [Prunus mume]
107416175	1964	0	218.494	8.86682	Up	0	K03549|1|1e-32|142|gra:105793883|KUP system potassium uptake protein	-	-	-	gi|595937174|ref|XP_007215562.1|/1.62796e-156/hypothetical protein PRUPE_ppa007406mg [Prunus persica]
107416192	2169	14.6207	2.95784	-2.1386	Down	0.000651415	K12818|1|8e-98|359|mtr:MTR_0267s0070|ATP-dependent RNA helicase DHX8/PRP22 [EC:3.6.4.13];K19613|2|1e-92|342|pper:PRUPE_ppa023090mg|leucine-rich repeat protein SHOC2;K15078|3|4e-90|333|pop:POPTR_0005s14910g|structure-specific endonuclease subunit SLX1 [EC:3.6.1.-];K05868|5|2e-88|328|mtr:MTR_7g089080|cyclin B	-	-	-	gi|694377326|ref|XP_009364973.1|/3.82777e-154/PREDICTED: putative disease resistance protein At3g14460 isoform X1 [Pyrus x bretschneideri]
107416247	730	18.798	0	-5.36034	Down	0.0481407	-	-	-	-	gi|802761971|ref|XP_012089926.1|/4.91053e-40/PREDICTED: uncharacterized protein LOC105648215 [Jatropha curcas]
107416306	974	2.94996	14.7436	2.15363	Up	0.00314226	K19041|1|6e-09|62.8|spen:107009378|E3 ubiquitin-protein ligase RNF38/44 [EC:2.3.2.27];K13148|2|2e-08|60.8|sot:102578906|integrator complex subunit 11 [EC:3.1.27.-]	-	GO:0046914//transition metal ion binding	-	gi|255563598|ref|XP_002522801.1|/5.12667e-26/PREDICTED: E3 ubiquitin-protein ligase At4g11680 [Ricinus communis]
107416341	2201	11.0898	40.0553	1.80979	Up	8.96493e-06	K05681|1|6e-77|290|cme:CYME_CMS467C|ATP-binding cassette, subfamily G (WHITE), member 2	GO:0044464	GO:0017111//nucleoside-triphosphatase activity;GO:0015098//molybdate ion transmembrane transporter activity;GO:0032559	GO:0009207	gi|645215884|ref|XP_008218542.1|/0/PREDICTED: ABC transporter G family member 26 [Prunus mume]
107416369	1172	89.7395	11.4462	-2.92046	Down	8.907e-08	-	-	-	-	gi|703148094|ref|XP_010109257.1|/8.07346e-15/hypothetical protein L484_011879 [Morus notabilis]
107416378	3656.11	675.341	0	-10.4928	Down	0	K12815|1|0.0|1520|rcu:8281434|pre-mRNA-splicing factor ATP-dependent RNA helicase DHX38/PRP16 [EC:3.6.4.13]	-	GO:0032559;GO:0042623//ATPase activity, coupled;GO:0032559;GO:0042623//ATPase activity, coupled;GO:0032559;GO:0042623//ATPase activity, coupled;GO:0032559;GO:0042623//ATPase activity, coupled	-	gi|703135051|ref|XP_010105788.1|/0/Pre-mRNA-splicing factor ATP-dependent RNA helicase [Morus notabilis]
107416382	536	25.4877	142.224	2.45873	Up	1.33227e-15	K01537|1|5e-34|144|jcu:105638585|Ca2+-transporting ATPase [EC:3.6.3.8];K12486|2|2e-24|112|pda:103724055|stromal membrane-associated protein	-	-	-	gi|470103970|ref|XP_004288398.1|/1.45732e-53/PREDICTED: probable ADP-ribosylation factor GTPase-activating protein AGD11 [Fragaria vesca subsp. vesca]
107416390	970	11.2733	379.373	5.01562	Up	0	K01537|1|2e-45|183|jcu:105638585|Ca2+-transporting ATPase [EC:3.6.3.8];K12486|2|8e-35|148|sind:105172181|stromal membrane-associated protein	-	-	-	gi|225453173|ref|XP_002275235.1|/1.23881e-72/PREDICTED: probable ADP-ribosylation factor GTPase-activating protein AGD13 [Vitis vinifera]
107416418	4164	2972.07	6735.25	1.18014	Up	0	-	-	-	-	gi|590627274|ref|XP_007026402.1|/0/C2 calcium/lipid-binding and GRAM domain containing protein [Theobroma cacao]
107416457	5001	6.34441	49.4764	2.8739	Up	2.73787e-10	K05666|1|0.0|1557|egr:104440734|ATP-binding cassette, subfamily C (CFTR/MRP), member 2	GO:0031224//intrinsic component of membrane;GO:0031224//intrinsic component of membrane;GO:0031224//intrinsic component of membrane;GO:0031224//intrinsic component of membrane	GO:0017111//nucleoside-triphosphatase activity;GO:0016628//oxidoreductase activity, acting on the CH-CH group of donors, NAD or NADP as acceptor;GO:0015405;GO:0032559;GO:0017111//nucleoside-triphosphatase activity;GO:0016628//oxidoreductase activity, acting on the CH-CH group of donors, NAD or NADP as acceptor;GO:0015405;GO:0032559;GO:0017111//nucleoside-triphosphatase activity;GO:0016628//oxidor…	GO:0006810//transport;GO:0009207;GO:0006810//transport;GO:0009207;GO:0006810//transport;GO:0009207;GO:0006810//transport;GO:0009207	gi|823204667|ref|XP_012436549.1|/0/PREDICTED: ABC transporter C family member 12-like isoform X4 [Gossypium raimondii]
107416469	1311	141.782	54.8484	-1.36263	Down	0.000194861	K17506|1|1e-125|450|cit:102610197|protein phosphatase 1L [EC:3.1.3.16]	-	GO:0016791//phosphatase activity	-	gi|567919596|ref|XP_006451804.1|/7.46758e-125/hypothetical protein CICLE_v10009133mg [Citrus clementina]
107416506	1426	107.175	384.804	1.83961	Up	2.5091e-14	K00787|1|9e-174|610|pop:POPTR_0006s00530g|farnesyl diphosphate synthase [EC:2.5.1.1 2.5.1.10]	GO:0044424	GO:0043169//cation binding;GO:0004659//prenyltransferase activity	GO:0006694//steroid biosynthetic process;GO:0006720//isoprenoid metabolic process;GO:0008203//cholesterol metabolic process	gi|566173751|ref|XP_002308751.2|/4.84384e-173/farnesyl-pyrophosphate synthetase fps2 family protein [Populus trichocarpa]
107416535	1564	165.959	0.343407	-7.67845	Down	0	K19476|1|1e-90|334|tcc:TCM_019471|vacuolar protein sorting-associated protein IST1	-	-	-	gi|590652944|ref|XP_007033286.1|/7.56049e-90/Regulator of Vps4 activity in the MVB pathway protein, putative [Theobroma cacao]
107416549	1803	95.7257	204.853	1.09386	Up	0.00518779	K19476|1|9e-90|332|tcc:TCM_019471|vacuolar protein sorting-associated protein IST1	-	-	-	gi|590652944|ref|XP_007033286.1|/4.48725e-89/Regulator of Vps4 activity in the MVB pathway protein, putative [Theobroma cacao]
107416578	1093	720.36	354.055	-1.02377	Down	0	-	-	-	-	gi|703127356|ref|XP_010103810.1|/2.5467e-56/hypothetical protein L484_008662 [Morus notabilis]
107416597	1721	215.413	103.272	-1.05725	Down	3.39806e-12	K16189|1|1e-167|590|mdm:103411497|phytochrome-interacting factor 4	-	-	-	gi|658025865|ref|XP_008348351.1|/6.60499e-167/PREDICTED: transcription factor PIF4-like [Malus domestica]
107416621	1779	68.0062	17.5642	-1.92493	Down	5.38261e-08	K13457|1|8e-125|448|mdm:103439623|disease resistance protein RPM1	-	-	-	gi|703084915|ref|XP_010092597.1|/2.40217e-127/Disease resistance protein RPM1 [Morus notabilis]
107416629	1107	84.863	36.4477	-1.20881	Down	4.80725e-05	K13457|1|3e-82|306|mdm:103440987|disease resistance protein RPM1	-	-	-	gi|703119165|ref|XP_010101799.1|/1.24454e-82/Disease resistance protein RPM1 [Morus notabilis]
107416633	993	22.2945	7.50745	-1.5129	Down	0.00332926	K08902|1|1e-53|211|pxb:103947836|photosystem II Psb27 protein	-	-	-	gi|703096279|ref|XP_010095800.1|/2.69018e-54/hypothetical protein L484_022156 [Morus notabilis]
107416697	1702	37.5679	13.7085	-1.42379	Down	0.00587529	K08237|1|2e-75|284|atr:18448124|hydroquinone glucosyltransferase [EC:2.4.1.218]	-	GO:0016740//transferase activity	-	gi|595968444|ref|XP_007217386.1|/1.51218e-139/hypothetical protein PRUPE_ppa025943mg [Prunus persica]
107416699	1032	0.27375	128.388	7.43864	Up	0	-	GO:0005839//proteasome core complex;GO:0043231//intracellular membrane-bounded organelle;GO:0005839//proteasome core complex;GO:0043231//intracellular membrane-bounded organelle	GO:0004175//endopeptidase activity;GO:0004175//endopeptidase activity	GO:0019941//modification-dependent protein catabolic process;GO:0019941//modification-dependent protein catabolic process	gi|703090742|ref|XP_010094163.1|/1.63196e-126/Proteasome subunit alpha type-4 [Morus notabilis]
107416712	1822	1007.5	152.651	-2.71872	Down	4.28679e-12	K13030|1|2e-95|351|sbi:SORBI_01g001220|cyanohydrin beta-glucosyltransferase [EC:2.4.1.85];K13691|4|1e-60|235|pper:PRUPE_ppa016444mg|pathogen-inducible salicylic acid glucosyltransferase [EC:2.4.1.-]	-	-	-	gi|645246699|ref|XP_008229476.1|/8.94759e-178/PREDICTED: UDP-glycosyltransferase 85A5-like isoform X2 [Prunus mume]
107416713	1748	4790.45	1092.79	-2.13166	Down	2.31863e-05	K13030|1|3e-87|323|sbi:SORBI_01g001220|cyanohydrin beta-glucosyltransferase [EC:2.4.1.85];K04628|4|5e-56|220|cic:CICLE_v10028419mg|ceramide galactosyltransferase [EC:2.4.1.47]	-	-	-	gi|645246699|ref|XP_008229476.1|/3.23321e-169/PREDICTED: UDP-glycosyltransferase 85A5-like isoform X2 [Prunus mume]
107416727	802	25.8123	0.647938	-4.55639	Down	1.31006e-14	K19613|1|1e-08|61.2|cit:102620195|leucine-rich repeat protein SHOC2	-	-	-	gi|595961278|ref|XP_007216936.1|/1.40385e-17/hypothetical protein PRUPE_ppa016447mg [Prunus persica]
107416728	4157	24.6399	6.85016	-1.77845	Down	0.000267227	K15078|1|3e-130|468|vvi:100255136|structure-specific endonuclease subunit SLX1 [EC:3.6.1.-]	-	-	-	gi|657972773|ref|XP_008378173.1|/0/PREDICTED: putative disease resistance protein RGA3 [Malus domestica]
107416758	1443	1099.31	434.897	-1.33692	Down	5.25295e-06	K13348|1|1e-107|391|pmum:103329543|protein Mpv17	-	-	-	gi|645248333|ref|XP_008230249.1|/2.74762e-107/PREDICTED: uncharacterized protein LOC103329543 isoform X3 [Prunus mume]
107416783	2216.32	300.233	125.396	-1.25645	Down	0	K13030|1|7e-91|336|sbi:SORBI_01g001220|cyanohydrin beta-glucosyltransferase [EC:2.4.1.85];K00699|4|1e-60|236|spen:107013955|glucuronosyltransferase [EC:2.4.1.17];K13493|5|2e-59|231|brp:103846928|cytokinin-N-glucosyltransferase [EC:2.4.1.-]	-	-	-	gi|645246710|ref|XP_008229481.1|/1.48878e-163/PREDICTED: UDP-glycosyltransferase 85A2-like [Prunus mume]
107416798	2313	0	24.977	5.76164	Up	2.18446e-07	K12598|1|6e-120|432|ats:F775_29344|ATP-dependent RNA helicase DOB1 [EC:3.6.4.13]	-	-	-	gi|595931273|ref|XP_007215314.1|/0/hypothetical protein PRUPE_ppa003544mg [Prunus persica]
107416802	2929	26.2263	228.637	3.10136	Up	0	-	-	-	-	gi|703068841|ref|XP_010088345.1|/0/Ribonuclease E [Morus notabilis]
107416810	1067	8.05378	39.8533	2.24218	Up	3.52958e-11	-	-	-	-	gi|568848659|ref|XP_006478118.1|/2.94976e-46/PREDICTED: uncharacterized protein LOC102616103 [Citrus sinensis]
107416836	1917	20.2889	73.3974	1.83126	Up	6.41883e-08	K19199|1|0.0|785|sot:102602761|histone-lysine N-methyltransferase SETD3 [EC:2.1.1.43]	GO:0009536//plastid	GO:0008757//S-adenosylmethionine-dependent methyltransferase activity	GO:0006730//one-carbon metabolic process	gi|470139897|ref|XP_004305682.1|/0/PREDICTED: ribulose-1,5 bisphosphate carboxylase/oxygenase large subunit N-methyltransferase, chloroplastic [Fragaria vesca subsp. vesca]
107416853	1081	28.4839	58.0947	1.0163	Up	0.00068847	-	-	-	-	gi|703086905|ref|XP_010093132.1|/1.14141e-16/hypothetical protein L484_009324 [Morus notabilis]
107416855	704	198.014	12.6201	-3.92258	Down	0	K02901|1|2e-65|249|csv:101212413|large subunit ribosomal protein L27e	-	-	-	gi|703161847|ref|XP_010112899.1|/9.13624e-65/60S ribosomal protein L27 [Morus notabilis]
107416861	819	24.6857	0	-5.74503	Down	2.05951e-07	K03537|1|2e-62|239|pop:POPTR_0015s00340g|ribonuclease P/MRP protein subunit POP5 [EC:3.1.26.5]	-	GO:0004518//nuclease activity	GO:0006399//tRNA metabolic process	gi|224132544|ref|XP_002321344.1|/9.69308e-62/hypothetical protein POPTR_0015s00340g [Populus trichocarpa]
107416867	3351	459.398	178.568	-1.36096	Down	0	K17604|1|7e-107|390|mdm:103415512|zinc finger SWIM domain-containing protein 3	-	-	-	gi|645247056|ref|XP_008229653.1|/0/PREDICTED: protein FAR1-RELATED SEQUENCE 2 isoform X2 [Prunus mume]
107416895	984	200.946	787.241	1.96749	Up	0	K19054|1|1e-67|257|rcu:8269381|frataxin [EC:1.16.3.1]	GO:0043231//intracellular membrane-bounded organelle	GO:0016724	GO:0008152//metabolic process;GO:0006875//cellular metal ion homeostasis	gi|703096524|ref|XP_010095867.1|/2.91573e-69/Frataxin [Morus notabilis]
107416930	717	79.7713	14.662	-2.40682	Down	0.0105379	K12193|1|2e-70|266|nnu:104604533|charged multivesicular body protein 3	-	-	GO:0006810//transport	gi|720036026|ref|XP_010267215.1|/9.78857e-70/PREDICTED: vacuolar protein sorting-associated protein 24 homolog 1-like [Nelumbo nucifera]
107416940	2427	3.64661	54.3899	3.73654	Up	1.00465e-08	K04733|1|1e-176|621|egr:104425000|interleukin-1 receptor-associated kinase 4 [EC:2.7.11.1]	-	-	-	gi|590690137|ref|XP_007043425.1|/0/S-locus lectin protein kinase family protein, putative isoform 2 [Theobroma cacao]
107416946	1448.56	2417.2	41.1201	-5.86126	Down	0	K12135|1|6e-06|53.9|thj:104802991|zinc finger protein CONSTANS	-	-	-	gi|703096527|ref|XP_010095868.1|/1.00627e-37/Putative zinc finger protein [Morus notabilis]
107416947	2395	1.00641	157.511	6.74247	Up	0	K04733|1|3e-146|520|mdm:103417393|interleukin-1 receptor-associated kinase 4 [EC:2.7.11.1]	-	GO:0005488//binding;GO:0016301//kinase activity	-	gi|593221166|ref|XP_007132606.1|/0/hypothetical protein PHAVU_011G109100g [Phaseolus vulgaris]
107416955	1014	145.81	54.0972	-1.42264	Down	2.26519e-06	K02636|1|2e-91|336|tcc:TCM_007877|cytochrome b6-f complex iron-sulfur subunit [EC:1.10.9.1]	GO:0034357;GO:0009507//chloroplast	GO:0016679//oxidoreductase activity, acting on diphenols and related substances as donors;GO:0051536//iron-sulfur cluster binding	GO:0008152//metabolic process	gi|703096489|ref|XP_010095858.1|/3.97558e-93/Cytochrome b6-f complex iron-sulfur subunit [Morus notabilis]
107416958	985	443.727	0.130057	-9.53424	Down	0	K19054|1|8e-69|261|rcu:8269381|frataxin [EC:1.16.3.1]	GO:0043231//intracellular membrane-bounded organelle	GO:0016724	GO:0008152//metabolic process;GO:0006875//cellular metal ion homeostasis	gi|703096524|ref|XP_010095867.1|/7.71232e-70/Frataxin [Morus notabilis]
107416965	3194	224.204	467.19	1.05763	Up	4.30442e-05	K04733|1|0.0|637|egr:104425002|interleukin-1 receptor-associated kinase 4 [EC:2.7.11.1]	-	-	-	gi|764551239|ref|XP_011460124.1|/0/PREDICTED: G-type lectin S-receptor-like serine/threonine-protein kinase At2g19130 [Fragaria vesca subsp. vesca]
107416975	2562	24.6926	0	-5.74543	Down	2.54525e-07	K01530|1|0.0|1062|pmum:103329854|phospholipid-translocating ATPase [EC:3.6.3.1]	-	-	-	gi|965615850|dbj|BAU01000.1|/0/hypothetical protein VIGAN_11015100 [Vigna angularis var. angularis]
107416990	674	61.3605	25.9234	-1.22817	Down	1.46648e-05	-	-	-	-	gi|595960406|ref|XP_007216886.1|/9.60135e-61/hypothetical protein PRUPE_ppa020868mg [Prunus persica]
107417010	1113	57.8428	150.862	1.37585	Up	8.63362e-06	-	-	-	-	gi|641819693|gb|KDO39905.1|/4.56815e-101/hypothetical protein CISIN_1g000067mg [Citrus sinensis]
107417072	1966.26	1447.58	547.262	-1.40257	Down	7.83216e-05	K03327|1|0.0|751|pmum:103329387|multidrug resistance protein, MATE family	-	-	-	gi|645247934|ref|XP_008230071.1|/0/PREDICTED: protein TRANSPARENT TESTA 12-like [Prunus mume]
107417080	1333	23.5712	57.186	1.26199	Up	0.000483974	K07976|1|2e-77|290|pxb:103944527|Rab family, other	-	-	-	gi|703149085|ref|XP_010109512.1|/8.02565e-82/Septum-promoting GTP-binding protein 1 [Morus notabilis]
107417086	2321	0.350961	11.0793	3.81595	Up	6.28864e-05	K10999|1|2e-41|172|zma:541803|cellulose synthase A [EC:2.4.1.12]	-	-	-	gi|590711389|ref|XP_007049093.1|/6.81879e-173/Cellulose synthase-like B3, putative isoform 2 [Theobroma cacao]
107417106	1999	251.593	100.3	-1.32273	Down	6.73579e-11	K00895|1|0.0|912|csv:101203616|diphosphate-dependent phosphofructokinase [EC:2.7.1.90]	GO:0043234//protein complex	GO:0008443//phosphofructokinase activity;GO:0032559	GO:0006007//glucose catabolic process	gi|703073019|ref|XP_010089437.1|/0/Pyrophosphate--fructose 6-phosphate 1-phosphotransferase subunit beta [Morus notabilis]
107417150	1201	4855.61	667.93	-2.86101	Down	7.22091e-11	K05933|1|2e-152|539|pper:PRUPE_ppa008791mg|aminocyclopropanecarboxylate oxidase [EC:1.14.17.4]	-	GO:0043169//cation binding;GO:0019842//vitamin binding;GO:0016641//oxidoreductase activity, acting on the CH-NH2 group of donors, oxygen as acceptor	GO:0003006//developmental process involved in reproduction;GO:0009692	gi|159149178|gb|ABW91146.1|/5.70166e-169/ACC oxidase 1 [Ziziphus jujuba]
107417161	1415	155.118	0	-8.37386	Down	0	K11755|1|4e-107|389|lja:Lj1g3v3918060.2|phosphoribosyl-ATP pyrophosphohydrolase / phosphoribosyl-AMP cyclohydrolase [EC:3.6.1.31 3.5.4.19]	-	GO:0016462//pyrophosphatase activity;GO:0019238//cyclohydrolase activity	GO:0006547//histidine metabolic process	gi|703129598|ref|XP_010104402.1|/2.85877e-109/Histidine biosynthesis bifunctional protein hisIE [Morus notabilis]
107417182	1009	49.614	121.139	1.27985	Up	0.00054374	K08288|1|5e-64|245|fve:101291350|protein kinase C substrate 80K-H	-	-	-	gi|470134609|ref|XP_004303140.1|/2.48883e-63/PREDICTED: glucosidase 2 subunit beta [Fragaria vesca subsp. vesca]
107417195	1667	85.0347	34.3993	-1.29407	Down	6.75119e-06	-	-	-	-	gi|657954311|ref|XP_008367114.1|/4.22676e-86/PREDICTED: protein N-lysine methyltransferase METTL21A-like [Malus domestica]
107417220	1146.01	31.7649	9.21647	-1.73468	Down	0.0042813	K19041|1|5e-31|136|sot:102581312|E3 ubiquitin-protein ligase RNF38/44 [EC:2.3.2.27];K11982|4|3e-21|103|nnu:104586552|E3 ubiquitin-protein ligase RNF115/126 [EC:2.3.2.27]	-	-	-	gi|703120572|ref|XP_010102130.1|/2.50997e-49/E3 ubiquitin-protein ligase RING1-like protein [Morus notabilis]
107417222	1596	8.82887	455.548	5.61604	Up	0	K20478|1|2e-34|122|nnu:104605900|golgin subfamily B member 1	-	-	-	gi|596285626|ref|XP_007225486.1|/3.66734e-70/hypothetical protein PRUPE_ppa000087mg [Prunus persica]
107417223	1091	44.09	158.844	1.83807	Up	8.19271e-05	K13993|1|4e-08|60.1|adu:107457781|HSP20 family protein	-	-	-	gi|703111657|ref|XP_010099911.1|/7.34134e-88/hypothetical protein L484_020098 [Morus notabilis]
107417245	1844	1305.32	3609.5	1.46707	Up	0	K01809|1|0.0|636|pmum:103342658|mannose-6-phosphate isomerase [EC:5.3.1.8]	-	GO:0016861//intramolecular oxidoreductase activity, interconverting aldoses and ketoses;GO:0046914//transition metal ion binding	GO:0044238	gi|703142712|ref|XP_010107822.1|/0/putative mannose-6-phosphate isomerase [Morus notabilis]
107417249	1627	0	140.354	8.23001	Up	0	-	-	-	-	gi|703146639|ref|XP_010108851.1|/6.62526e-145/hypothetical protein L484_027044 [Morus notabilis]
107417250	842	343.853	13.0449	-4.67124	Down	0	K01809|1|1e-86|320|jcu:105638738|mannose-6-phosphate isomerase [EC:5.3.1.8]	-	GO:0016861//intramolecular oxidoreductase activity, interconverting aldoses and ketoses;GO:0046914//transition metal ion binding	GO:0044238	gi|703142712|ref|XP_010107822.1|/1.84012e-87/putative mannose-6-phosphate isomerase [Morus notabilis]
107417268	1353	63.6915	17.8899	-1.80521	Down	7.13842e-11	K01915|1|0.0|670|pop:POPTR_0017s02770g|glutamine synthetase [EC:6.3.1.2]	GO:0044424;GO:0044424	GO:0016211;GO:0032559;GO:0016211;GO:0032559	GO:0006541//glutamine metabolic process;GO:0071941;GO:0006541//glutamine metabolic process;GO:0071941	gi|566210965|ref|XP_006372556.1|/0/glutamate-ammonia ligase family protein [Populus trichocarpa]
107417295	1735	13.2499	3.28063	-1.87134	Down	0.0162471	K17964|1|1e-54|215|ats:F775_25862|leucine-rich PPR motif-containing protein, mitochondrial	-	-	-	gi|658004682|ref|XP_008337472.1|/4.47092e-171/PREDICTED: pentatricopeptide repeat-containing protein At2g20710, mitochondrial [Malus domestica]
107417303	717	47.6132	7.85973	-2.52933	Down	6.01741e-14	K01369|1|5e-24|112|osa:107275984|legumain [EC:3.4.22.34];K14494|2|3e-18|92.8|eus:EUTSA_v10020431mg|DELLA protein	-	-	-	gi|645266308|ref|XP_008238556.1|/6.98091e-116/PREDICTED: scarecrow-like protein 27 [Prunus mume]
107417317	1790	330.156	109.698	-1.5855	Down	0	K09584|1|0.0|751|pper:PRUPE_ppa005396mg|protein disulfide-isomerase A6 [EC:5.3.4.1]	-	GO:0015036//disulfide oxidoreductase activity	GO:0018904;GO:0019725//cellular homeostasis	gi|595931566|ref|XP_007215346.1|/0/hypothetical protein PRUPE_ppa005396mg [Prunus persica]
107417318	1717	11.5409	27.1901	1.20353	Up	0.0164911	K15283|1|4e-170|599|pmum:103331338|solute carrier family 35, member E1	GO:0031224//intrinsic component of membrane	-	-	gi|645252556|ref|XP_008232176.1|/1.84852e-169/PREDICTED: xylulose 5-phosphate/phosphate translocator, chloroplastic [Prunus mume]
107417338	1496	172.786	75.4944	-1.18952	Down	0.000807942	-	-	-	-	gi|703146647|ref|XP_010108853.1|/3.49563e-28/hypothetical protein L484_027046 [Morus notabilis]
107417350	3831	38.1517	10.7483	-1.78364	Down	0.0256101	-	-	-	-	gi|703146654|ref|XP_010108855.1|/0/hypothetical protein L484_027048 [Morus notabilis]
107417374	1739	22.1375	5.57182	-1.90392	Down	0.000410064	K04645|1|6e-43|176|brp:103846752|clathrin light chain B	-	-	-	gi|595970406|ref|XP_007217514.1|/5.2595e-79/hypothetical protein PRUPE_ppa024765mg [Prunus persica]
107417375	1691	45.2156	126.788	1.47797	Up	3.93487e-08	-	-	-	-	gi|595934471|ref|XP_007215460.1|/0/hypothetical protein PRUPE_ppa006408mg [Prunus persica]
107417416	3026	145.832	348.809	1.25544	Up	1.86173e-11	K20098|1|0.0|1352|vvi:100259230|DNA excision repair protein ERCC-6-like 2 [EC:3.6.4.-]	-	-	-	gi|731408799|ref|XP_010656983.1|/0/PREDICTED: switch 2 [Vitis vinifera]
107417447	2392	87.4725	259.782	1.56529	Up	0	K04733|1|0.0|707|pmum:103330706|interleukin-1 receptor-associated kinase 4 [EC:2.7.11.1]	-	-	-	gi|645251125|ref|XP_008231535.1|/0/PREDICTED: serine/threonine-protein kinase-like protein At3g51990 [Prunus mume]
107417450	1883	260.398	722.488	1.4706	Up	2.38548e-09	K16297|1|0.0|726|fve:101308591|serine carboxypeptidase-like clade II [EC:3.4.16.-]	-	GO:0004180//carboxypeptidase activity	GO:0019538//protein metabolic process	gi|596021819|ref|XP_007219043.1|/0/hypothetical protein PRUPE_ppa004618mg [Prunus persica]
107417451	1677	8.62418	27.9158	1.64226	Up	0.000560677	-	-	-	-	gi|764603993|ref|XP_004305405.2|/3.03672e-100/PREDICTED: acyl-CoA--sterol O-acyltransferase 1-like [Fragaria vesca subsp. vesca]
107417469	1938	414.839	2351.85	2.50183	Up	1.50347e-08	-	-	-	-	gi|703088601|ref|XP_010093575.1|/0/hypothetical protein L484_001438 [Morus notabilis]
107417508	1342	0	23.2405	5.65967	Up	1.00236e-05	K09753|1|1e-83|311|eus:EUTSA_v10008111mg|cinnamoyl-CoA reductase [EC:1.2.1.44]	-	GO:0048037//cofactor binding	GO:0008152//metabolic process	gi|359487096|ref|XP_003633516.1|/3.22665e-139/PREDICTED: cinnamoyl-CoA reductase 1 isoform X1 [Vitis vinifera]
107417517	1416	21.7145	84.2014	1.93237	Up	0.000154798	K09753|1|2e-76|287|sita:101785020|cinnamoyl-CoA reductase [EC:1.2.1.44]	-	GO:0048037//cofactor binding	GO:0008152//metabolic process	gi|225455496|ref|XP_002263014.1|/1.90426e-129/PREDICTED: cinnamoyl-CoA reductase 1 [Vitis vinifera]
107417546	2150	75.0925	17.6944	-2.05662	Down	1.06298e-06	K10999|1|1e-108|395|zma:541803|cellulose synthase A [EC:2.4.1.12]	GO:0016020//membrane	GO:0016757//transferase activity, transferring glycosyl groups	GO:0009987//cellular process	gi|703073142|ref|XP_010089469.1|/0/Cellulose synthase-like protein H1 [Morus notabilis]
107417571	2488	2037.98	807.524	-1.33506	Down	1.83264e-05	K01853|1|0.0|1300|pper:PRUPE_ppa001844mg|cycloartenol synthase [EC:5.4.99.8]	-	GO:0031559//oxidosqualene cyclase activity	-	gi|443299069|gb|AGC82085.1|/0/cycloartenol synthase protein [Azadirachta indica]
107417578	2778	48.0582	16.3553	-1.52825	Down	1.07964e-07	K06617|1|0.0|1327|jcu:105639153|raffinose synthase [EC:2.4.1.82]	-	GO:0008378//galactosyltransferase activity;GO:0008378//galactosyltransferase activity	-	gi|802639735|ref|XP_012078512.1|/0/PREDICTED: probable galactinol--sucrose galactosyltransferase 1 [Jatropha curcas]
107417604	1651	90.1781	190.064	1.07171	Up	1.11022e-16	-	-	-	-	gi|731415359|ref|XP_010659527.1|/6.6977e-60/PREDICTED: uncharacterized protein LOC100267061 [Vitis vinifera]
107417618	1183	29.6957	126.43	2.07275	Up	0	K09286|1|1e-15|85.1|pvu:PHAVU_010G114900g|EREBP-like factor	-	-	-	gi|645236173|ref|XP_008224610.1|/1.29035e-48/PREDICTED: ethylene-responsive transcription factor ERF015 [Prunus mume]
107417682	5450	1.31159	27.9328	3.99554	Up	0.00986081	-	-	-	-	gi|703128865|ref|XP_010104209.1|/1.71753e-119/TMV resistance protein N [Morus notabilis]
107417701	2043	17.824	1.99995	-2.88931	Down	6.63098e-07	K19613|1|4e-78|293|cit:107174789|leucine-rich repeat protein SHOC2	-	-	-	gi|657984950|ref|XP_008384580.1|/1.04248e-122/PREDICTED: putative disease resistance RPP13-like protein 1 [Malus domestica]
107417711	1102	185.234	0	-8.62913	Down	0	-	-	-	-	gi|743928121|ref|XP_011008257.1|/8.66849e-20/PREDICTED: uncharacterized protein LOC105113678 [Populus euphratica]
107417751	3478	114.035	46.8107	-1.2761	Down	6.59926e-05	K15078|1|3e-156|553|rcu:8276537|structure-specific endonuclease subunit SLX1 [EC:3.6.1.-]	-	-	-	gi|703103167|ref|XP_010097657.1|/0/Putative disease resistance protein RGA4 [Morus notabilis]
107417753	893	15.7929	1.64799	-2.94139	Down	0.000207012	K14760|1|2e-88|326|pop:POPTR_0011s16700g|acyl-activating enzyme 14 [EC:6.2.1.26]	-	-	-	gi|566195883|ref|XP_006377959.1|/1.18936e-87/acyl-activating enzyme 14 family protein [Populus trichocarpa]
107417757	646	233.761	90.4905	-1.36463	Down	2.17031e-08	K09841|1|2e-95|348|pper:PRUPE_ppa009814mg|xanthoxin dehydrogenase [EC:1.1.1.288]	-	GO:0004312//fatty acid synthase activity	GO:0008152//metabolic process	gi|596015443|ref|XP_007218800.1|/9.22044e-95/hypothetical protein PRUPE_ppa009814mg [Prunus persica]
107417772	3387	414.867	41.177	-3.31803	Down	0	K12818|1|4e-156|553|mtr:MTR_0267s0070|ATP-dependent RNA helicase DHX8/PRP22 [EC:3.6.4.13];K15078|2|2e-151|538|rcu:8276537|structure-specific endonuclease subunit SLX1 [EC:3.6.1.-]	-	-	-	gi|595833779|ref|XP_007206733.1|/0/hypothetical protein PRUPE_ppa024822mg [Prunus persica]
107417790	1575	18.6006	50.6641	1.42298	Up	9.68532e-07	-	-	-	-	gi|659110606|ref|XP_008455314.1|/2.74802e-39/PREDICTED: uncharacterized protein LOC103495510 [Cucumis melo]
107417811	3280	6.52117	62.8069	3.17825	Up	0	K12818|1|9e-166|325|mtr:MTR_0267s0070|ATP-dependent RNA helicase DHX8/PRP22 [EC:3.6.4.13];K15078|4|1e-134|275|vvi:100255136|structure-specific endonuclease subunit SLX1 [EC:3.6.1.-]	-	-	-	gi|590584019|ref|XP_007015058.1|/0/LRR and NB-ARC domains-containing disease resistance protein, putative [Theobroma cacao]
107417841	2151	20.53	414.278	4.30384	Up	0	K20556|1|2e-133|477|vvi:100252376|cytochrome P450 family 76 subfamily C;K20513|2|2e-123|444|sind:105155492|ferruginol synthase [EC:1.14.13.190]	-	GO:0016491//oxidoreductase activity;GO:0005506//iron ion binding	-	gi|595850513|ref|XP_007209932.1|/0/hypothetical protein PRUPE_ppa004606mg [Prunus persica]
107417854	2089	46.5566	15.7272	-1.53779	Down	4.06565e-08	-	-	-	-	gi|15228477|ref|NP_189519.1|/7.4571e-06/uncharacterized protein [Arabidopsis thaliana]
107417920	1610	206.054	460.701	1.159	Up	7.80924e-10	K13691|1|1e-141|504|tcc:TCM_019801|pathogen-inducible salicylic acid glucosyltransferase [EC:2.4.1.-]	-	-	-	gi|590654249|ref|XP_007033645.1|/7.48645e-141/UDP-glucosyltransferase 74F2, putative [Theobroma cacao]
107417922	6046.16	51.7844	156.156	1.58372	Up	4.2619e-06	K13459|1|7e-111|404|csv:101219523|disease resistance protein RPS2	-	-	-	gi|590639634|ref|XP_007029728.1|/0/NB-ARC domain-containing disease resistance protein, putative [Theobroma cacao]
107417940	883	28.9132	11.422	-1.30507	Down	0.0191863	-	-	-	-	gi|703125327|ref|XP_010103277.1|/3.3566e-10/F-box/WD-40 repeat-containing protein [Morus notabilis]
107417954	3111	45.6867	106.408	1.21137	Up	0.030853	K04733|1|0.0|684|lja:Lj3g3v0424180.1|interleukin-1 receptor-associated kinase 4 [EC:2.7.11.1]	-	GO:0004672//protein kinase activity	-	gi|595906180|ref|XP_007214107.1|/0/hypothetical protein PRUPE_ppa017049mg [Prunus persica]
107417968	2496	45.5223	7.53318	-2.52289	Down	0.00153801	K04733|1|3e-179|565|pmum:103325360|interleukin-1 receptor-associated kinase 4 [EC:2.7.11.1]	-	-	-	gi|658041121|ref|XP_008356175.1|/0/PREDICTED: LOW QUALITY PROTEIN: putative wall-associated receptor kinase-like 16 [Malus domestica]
107418018	1170	21.7841	109.074	2.29942	Up	0.0285653	K18835|1|2e-21|104|ats:F775_09872|WRKY transcription factor 2	-	GO:0003677//DNA binding;GO:0001071//nucleic acid binding transcription factor activity	GO:0010467//gene expression	gi|590670333|ref|XP_007038026.1|/2.73073e-43/WRKY-type DNA binding protein 1 [Theobroma cacao]
107418041	1615	37.9908	103.104	1.42923	Up	6.11172e-05	K07213|1|3e-06|54.7|ppp:PHYPADRAFT_39287|copper chaperone;K10752|2|3e-06|54.7|mdm:103421028|histone-binding protein RBBP4	-	-	-	gi|700209328|gb|KGN64424.1|/6.93009e-62/hypothetical protein Csa_1G051620 [Cucumis sativus]
107418046	929	2.07075	53.7827	4.4169	Up	0	K13030|1|1e-53|211|sbi:SORBI_01g001220|cyanohydrin beta-glucosyltransferase [EC:2.4.1.85];K13692|2|1e-48|194|mtr:MTR_4g095008|UDP-glucose:(indol-3-yl)acetate beta-D-glucosyltransferase [EC:2.4.1.121]	-	-	-	gi|590597899|ref|XP_007018744.1|/5.16582e-97/UDP-glucosyl transferase 85A2 [Theobroma cacao]
107418065	1205	55.459	4.9173	-3.3762	Down	2.46791e-12	K14299|1|2e-13|77.8|mdm:103418195|nucleoporin SEH1	-	-	-	gi|255545772|ref|XP_002513946.1|/6.42558e-128/PREDICTED: protein EXORDIUM [Ricinus communis]
107418066	1247	60.5713	0	-7.02397	Down	0	K14299|1|2e-13|78.2|mdm:103418195|nucleoporin SEH1	-	-	-	gi|470127394|ref|XP_004299654.1|/1.70704e-131/PREDICTED: protein EXORDIUM-like [Fragaria vesca subsp. vesca]
107418069	1682	2.0075	14.0794	2.55448	Up	0.00834355	K13030|1|3e-115|416|sbi:SORBI_01g001220|cyanohydrin beta-glucosyltransferase [EC:2.4.1.85];K00699|4|2e-77|291|spen:107013955|glucuronosyltransferase [EC:2.4.1.17]	-	-	-	gi|590597899|ref|XP_007018744.1|/0/UDP-glucosyl transferase 85A2 [Theobroma cacao]
107418078	4368	243.038	519.306	1.09392	Up	5.82046e-12	K04733|1|2e-140|501|lja:Lj3g3v0424180.1|interleukin-1 receptor-associated kinase 4 [EC:2.7.11.1]	-	GO:0004672//protein kinase activity	-	gi|695080418|ref|XP_009387671.1|/0/PREDICTED: probable LRR receptor-like serine/threonine-protein kinase At1g56140 [Musa acuminata subsp. malaccensis]
107418080	2840	67.0617	183.084	1.44258	Up	0.00503954	K16302|1|3e-70|268|atr:18445813|metal transporter CNNM;K15449|2|2e-64|248|rcu:8288925|tRNA wybutosine-synthesizing protein 1 [EC:4.1.3.44]	-	-	-	gi|596275735|ref|XP_007225175.1|/0/hypothetical protein PRUPE_ppa002227mg [Prunus persica]
107418081	1728	0	27.6852	5.90755	Up	1.30652e-09	K13030|1|8e-122|438|sbi:SORBI_01g001220|cyanohydrin beta-glucosyltransferase [EC:2.4.1.85];K00699|4|9e-76|285|spen:107013955|glucuronosyltransferase [EC:2.4.1.17]	-	GO:0016757//transferase activity, transferring glycosyl groups	-	gi|596296760|ref|XP_007227225.1|/0/hypothetical protein PRUPE_ppa018697mg [Prunus persica]
107418269	2192	26.9591	60.2643	1.14683	Up	4.77919e-06	K13457|1|4e-133|476|tcc:TCM_012188|disease resistance protein RPM1	-	-	-	gi|225456928|ref|XP_002278135.1|/6.62002e-177/PREDICTED: probable disease resistance protein At1g58602 [Vitis vinifera]
107418294	1166	68.975	33.1132	-1.04815	Down	0.0181777	K06617|1|5e-156|551|gmx:100800308|raffinose synthase [EC:2.4.1.82]	-	GO:0008378//galactosyltransferase activity	GO:0044238	gi|703122138|ref|XP_010102507.1|/1.06903e-156/hypothetical protein L484_014563 [Morus notabilis]
107418335	1797	28.6128	10.422	-1.41698	Down	0.0163129	K07408|1|9e-169|594|aip:107634138|cytochrome P450 family 1 subfamily A polypeptide 1 [EC:1.14.14.1];K07418|3|8e-165|581|cmo:103483966|cytochrome P450 family 2 subfamily J [EC:1.14.14.1]	-	-	-	gi|703123989|ref|XP_010102947.1|/0/Cytochrome P450 71A1 [Morus notabilis]
107418545	684	91.4791	31.1093	-1.54188	Down	0.002804	-	-	-	-	gi|12329986|emb|CAC24565.1|/1.07236e-14/putative trypsin inhibitor [Pisum sativum]
107418706	636	94.4624	30.6405	-1.60953	Down	2.2235e-08	-	-	-	-	-
107418821	1657	21.0039	2.93678	-2.65645	Down	2.01378e-06	K03006|1|2e-79|169|adu:107466525|DNA-directed RNA polymerase II subunit RPB1 [EC:2.7.7.6];K01528|3|6e-50|199|lja:Lj0g3v0199559.2|dynamin GTPase [EC:3.6.5.5];K17302|5|2e-49|134|ats:F775_09290|coatomer subunit beta'	-	-	-	gi|3269282|emb|CAA19715.1|/8.56381e-102/putative protein [Arabidopsis thaliana]
107418840	1529	4479.06	1818.12	-1.30053	Down	0	-	-	-	-	gi|645270053|ref|XP_008240279.1|/4.97012e-46/PREDICTED: uncharacterized protein LOC103338800 [Prunus mume]
107418905	1047	0	55.5674	6.90057	Up	0	K09250|1|2e-14|80.9|egu:105037492|cellular nucleic acid-binding protein;K12447|2|1e-13|78.2|thj:104808371|UDP-sugar pyrophosphorylase [EC:2.7.7.64];K01728|3|6e-09|62.8|mtr:MTR_2g023980|pectate lyase [EC:4.2.2.2];K08776|4|1e-07|58.5|nnu:104588260|puromycin-sensitive aminopeptidase [EC:3.4.11.-]	-	-	-	gi|971563973|ref|XP_006355048.2|/3.44559e-63/PREDICTED: uncharacterized protein LOC102602858 [Solanum tuberosum]
107418926	943	44.0884	156.963	1.82099	Up	0	K17618|1|5e-49|195|mtr:MTR_7g015190|ubiquitin-like domain-containing CTD phosphatase 1 [EC:3.1.3.16]	-	-	-	gi|702258753|ref|XP_010030843.1|/5.67435e-67/PREDICTED: uncharacterized protein LOC104420739 isoform X2 [Eucalyptus grandis]
107418929	3501	85.4911	221.78	1.37044	Up	0.000200846	K04733|1|0.0|960|mdm:103419224|interleukin-1 receptor-associated kinase 4 [EC:2.7.11.1]	-	-	-	gi|645238635|ref|XP_008225769.1|/0/PREDICTED: LOW QUALITY PROTEIN: uncharacterized protein LOC103325393 [Prunus mume]
107418962	958	71.8097	31.542	-1.175	Down	6.6213e-08	-	-	-	-	gi|645249022|ref|XP_008230559.1|/3.04167e-124/PREDICTED: uncharacterized protein LOC103329816 isoform X1 [Prunus mume]
107418982	986	170.64	358.557	1.06917	Up	5.55112e-16	K03245|1|3e-06|53.9|thj:104823823|translation initiation factor 3 subunit J	-	-	-	-
107419052	1573	291.937	135.063	-1.10934	Down	0	-	-	-	-	gi|590669053|ref|XP_007037665.1|/4.91468e-97/Uncharacterized protein isoform 1 [Theobroma cacao]
107419081	5090.66	265.233	550.043	1.05096	Up	0	K19613|1|3e-69|265|pper:PRUPE_ppa019683mg|leucine-rich repeat protein SHOC2;K15078|2|2e-66|256|nnu:104613421|structure-specific endonuclease subunit SLX1 [EC:3.6.1.-]	-	-	-	gi|694384241|ref|XP_009368038.1|/2.78028e-87/PREDICTED: disease resistance protein RGA2-like [Pyrus x bretschneideri]
107419123	2934.09	1332.35	321.591	-2.04908	Down	2.38331e-05	K11593|1|2e-06|48.9|mus:103979734|eukaryotic translation initiation factor 2C	-	-	-	gi|84468316|dbj|BAE71241.1|/6.30963e-07/putative Argonaute protein [Trifolium pratense]
107419132	3216	15.8505	3.48179	-2.04638	Down	0.00141162	K15078|1|2e-163|578|nnu:104613421|structure-specific endonuclease subunit SLX1 [EC:3.6.1.-]	-	-	-	gi|590697243|ref|XP_007045385.1|/0/LRR and NB-ARC domains-containing disease resistance protein, putative [Theobroma cacao]
107419144	4276	68.8442	192.306	1.47572	Up	0	K14440|1|3e-138|494|pop:POPTR_0012s06870g|SWI/SNF-related matrix-associated actin-dependent regulator of chromatin subfamily A-like protein 1 [EC:3.6.4.12]	-	-	-	gi|694317538|ref|XP_009338669.1|/0/PREDICTED: DNA annealing helicase and endonuclease ZRANB3 [Pyrus x bretschneideri]
107419225	988	1404.08	571.402	-1.29635	Down	8.54086e-11	-	-	-	-	gi|595848919|ref|XP_007209625.1|/9.41007e-92/hypothetical protein PRUPE_ppa011784mg [Prunus persica]
107419233	1063	34.4663	16.6558	-1.02859	Down	0.0377364	K08910|1|1e-136|486|cmo:103493999|light-harvesting complex I chlorophyll a/b binding protein 4	GO:0009536//plastid	-	GO:0006091//generation of precursor metabolites and energy	gi|659105939|ref|XP_008453211.1|/6.92512e-136/PREDICTED: chlorophyll a-b binding protein P4, chloroplastic [Cucumis melo]
107419235	1335.52	75.874	167.012	1.13343	Up	2.22045e-16	-	-	-	GO:0043412//macromolecule modification;GO:0043412//macromolecule modification;GO:0043412//macromolecule modification;GO:0043412//macromolecule modification;GO:0043412//macromolecule modification;GO:0043412//macromolecule modification;GO:0043412//macromolecule modification	gi|694317642|ref|XP_009339105.1|/2.22855e-103/PREDICTED: putative lipoate-protein ligase A isoform X1 [Pyrus x bretschneideri]
107419261	1103	16.9246	0.657294	-3.94888	Down	4.44408e-09	K09841|1|4e-52|206|spen:107006555|xanthoxin dehydrogenase [EC:1.1.1.288];K13070|2|3e-50|200|osa:4335093|momilactone-A synthase [EC:1.1.1.295]	-	GO:0003824//catalytic activity	GO:0008152//metabolic process	gi|703160693|ref|XP_010112597.1|/1.77775e-89/Momilactone A synthase [Morus notabilis]
107419303	1606.34	1126.11	408.508	-1.46186	Down	2.95231e-12	K04733|1|6e-135|482|cit:102626011|interleukin-1 receptor-associated kinase 4 [EC:2.7.11.1]	-	GO:0004713//protein tyrosine kinase activity;GO:0032559;GO:0004713//protein tyrosine kinase activity;GO:0032559;GO:0004672//protein kinase activity;GO:0032559;GO:0004672//protein kinase activity;GO:0032559;GO:0004672//protein kinase activity;GO:0000166//nucleotide binding	GO:0006464//cellular protein modification process;GO:0006464//cellular protein modification process;GO:0006464//cellular protein modification process;GO:0006464//cellular protein modification process	gi|568845548|ref|XP_006476633.1|/2.74308e-146/PREDICTED: protein kinase 2B, chloroplastic-like [Citrus sinensis]
107419304	4833	209.744	74.0776	-1.49564	Down	0	K13459|1|5e-122|441|cit:102620527|disease resistance protein RPS2	-	-	-	gi|703087635|ref|XP_010093324.1|/7.46006e-143/Disease resistance protein [Morus notabilis]
107419310	3186	139.614	346.932	1.31032	Up	0	K05643|1|1e-65|253|ppp:PHYPADRAFT_221752|ATP-binding cassette, subfamily A (ABC1), member 3	-	GO:0017111//nucleoside-triphosphatase activity;GO:0000166//nucleotide binding	-	gi|645217199|ref|XP_008224754.1|/0/PREDICTED: ABC transporter A family member 2-like [Prunus mume]
107419311	2416	167.421	76.7497	-1.1205	Down	1.82692e-08	K13459|1|3e-17|92.0|cic:CICLE_v10003164mg|disease resistance protein RPS2	-	-	-	gi|985440733|ref|XP_015384143.1|/1.5382e-50/PREDICTED: uncharacterized protein LOC102626862 isoform X4 [Citrus sinensis]
107419315	1628	115.76	44.6187	-1.36616	Down	1.10468e-05	K13459|1|1e-77|291|vvi:104881473|disease resistance protein RPS2	-	-	-	gi|703087197|ref|XP_010093207.1|/6.0913e-98/Disease resistance protein [Morus notabilis]
107419316	1113.07	322.262	159.167	-1.01555	Down	0	K13459|1|2e-17|90.9|cic:CICLE_v10003164mg|disease resistance protein RPS2	-	-	-	gi|985440733|ref|XP_015384143.1|/2.81097e-35/PREDICTED: uncharacterized protein LOC102626862 isoform X4 [Citrus sinensis]
107419351	1806	22.1718	0	-5.59313	Down	7.26454e-05	K04733|1|0.0|646|cic:CICLE_v10015549mg|interleukin-1 receptor-associated kinase 4 [EC:2.7.11.1]	-	GO:0004672//protein kinase activity;GO:0032559	GO:0006464//cellular protein modification process	gi|595825007|ref|XP_007205337.1|/0/hypothetical protein PRUPE_ppa007026mg [Prunus persica]
107419369	2889	152.61	75.4278	-1.01216	Down	0.00833291	K20102|1|0.0|1006|pmum:103321408|YTH domain-containing family protein	-	-	-	gi|645215185|ref|XP_008221460.1|/0/PREDICTED: uncharacterized protein LOC103321408 isoform X1 [Prunus mume]
107419434	1949	44.5363	145.802	1.70047	Up	0	K19613|1|1e-93|345|cit:107175230|leucine-rich repeat protein SHOC2;K10406|2|5e-93|343|tcc:TCM_032503|kinesin family member C2/C3	-	-	-	gi|657987816|ref|XP_008386073.1|/2.11043e-148/PREDICTED: receptor-like protein 12 [Malus domestica]
107419473	912	12.8405	39.9562	1.6028	Up	1.99464e-07	-	-	-	-	gi|566205985|ref|XP_006374256.1|/3.42378e-50/hypothetical protein POPTR_0015s05440g [Populus trichocarpa]
107419491	2119	7.61284	78.3142	3.28513	Up	0	K03283|1|1e-144|514|mtr:MTR_2g040220|heat shock 70kDa protein 1/8	-	-	-	gi|828336412|ref|XP_004515064.2|/1.33563e-171/PREDICTED: TMV resistance protein N-like [Cicer arietinum]
107419513	1773	0	24.8229	5.75288	Up	3.51411e-07	K03283|1|3e-107|390|mtr:MTR_2g040160|heat shock 70kDa protein 1/8	-	-	-	gi|596029115|ref|XP_007219398.1|/4.64592e-139/hypothetical protein PRUPE_ppa020421mg, partial [Prunus persica]
107419520	1875	4.15455	49.4423	3.43229	Up	7.32747e-15	K19613|1|1e-31|139|cic:CICLE_v100041741m|leucine-rich repeat protein SHOC2;K03283|2|2e-30|135|mtr:MTR_2g040370|heat shock 70kDa protein 1/8	-	-	-	gi|702313828|ref|XP_010051450.1|/1.17847e-55/PREDICTED: TMV resistance protein N-like [Eucalyptus grandis]
107419529	1272	458.29	98.0893	-2.21869	Down	0	-	-	-	-	gi|802779225|ref|XP_012091349.1|/2.76914e-68/PREDICTED: uncharacterized protein LOC105649338 [Jatropha curcas]
107419542	904.11	89.7151	20.2683	-2.12064	Down	0	-	-	-	-	gi|743908656|ref|XP_011047786.1|/3.10126e-11/PREDICTED: uncharacterized protein LOC105142034 [Populus euphratica]
107419550	1419	29.3702	10.7799	-1.40742	Down	0.000506352	K00858|1|3e-102|373|aip:107629551|NAD+ kinase [EC:2.7.1.23]	GO:0044424	GO:0016301//kinase activity;GO:0043169//cation binding	GO:0006796//phosphate-containing compound metabolic process	gi|703121596|ref|XP_010102369.1|/1.2939e-101/NAD(H) kinase 1 [Morus notabilis]
107419564	2389	34.4473	0	-6.21811	Down	5.55112e-16	-	-	-	-	gi|645264230|ref|XP_008237592.1|/0/PREDICTED: protein ROOT PRIMORDIUM DEFECTIVE 1-like [Prunus mume]
107419566	780.48	43.0442	13.5442	-1.63466	Down	2.06788e-05	K14291|1|6e-36|151|pper:PRUPE_ppa016318mg|phosphorylated adapter RNA export protein	-	-	-	gi|596270876|ref|XP_007225098.1|/6.03027e-42/hypothetical protein PRUPE_ppa016318mg [Prunus persica]
107419571	1550	2081.24	6183.85	1.57085	Up	0	K01915|1|0.0|644|gra:105801163|glutamine synthetase [EC:6.3.1.2]	GO:0044424	GO:0016211;GO:0032559	GO:0006541//glutamine metabolic process;GO:0071941	gi|2213877|gb|AAB61597.1|/0/glutamine synthetase [Hevea brasiliensis]
107419594	1119	0.655448	38.7758	5.12519	Up	3.01e-05	K09873|1|8e-92|338|pxb:103931192|aquaporin TIP	-	-	-	gi|694330405|ref|XP_009355907.1|/4.32175e-91/PREDICTED: probable aquaporin TIP3-2 [Pyrus x bretschneideri]
107419602	2214	45.6625	240.402	2.38444	Up	0	K15133|1|0.0|973|pper:PRUPE_ppa002594mg|mediator of RNA polymerase II transcription subunit 17	GO:0043234//protein complex;GO:0043234//protein complex	-	GO:0006355//regulation of transcription, DNA-templated;GO:0006355//regulation of transcription, DNA-templated	gi|703089184|ref|XP_010093735.1|/0/hypothetical protein L484_006289 [Morus notabilis]
107419608	1752	28.4252	59.9413	1.06401	Up	0.00696455	-	-	-	-	gi|703089177|ref|XP_010093733.1|/4.81095e-80/hypothetical protein L484_006287 [Morus notabilis]
107419618	1860	199.772	433.878	1.11711	Up	0.0149792	K14684|1|3e-142|506|lja:Lj4g3v1877060.1|solute carrier family 25 (mitochondrial phosphate transporter), member 23/24/25/41	GO:0016020//membrane	-	GO:0006810//transport	gi|703087292|ref|XP_010093233.1|/3.76838e-147/Protein brittle-1 [Morus notabilis]
107419661	3012.6	17.1274	55.0808	1.6585	Up	6.06416e-10	K06997|1|2e-10|69.3|ats:F775_00912|PLP dependent protein	-	-	-	gi|731401563|ref|XP_010654329.1|/2.06542e-71/PREDICTED: uncharacterized protein LOC104880181 [Vitis vinifera]
107419704	2666	275.435	117.458	-1.22627	Down	0.00289372	K01807|1|2e-15|85.9|nnu:104595031|ribose 5-phosphate isomerase A [EC:5.3.1.6]	-	-	-	gi|703160105|ref|XP_010112419.1|/0/putative metal-nicotianamine transporter YSL7 [Morus notabilis]
107419713	780.05	75.6251	193.49	1.3499	Up	2.37277e-12	K03008|1|2e-59|229|csv:101216683|DNA-directed RNA polymerase II subunit RPB11	-	GO:0003676//nucleic acid binding;GO:0005515//protein binding;GO:0034062//RNA polymerase activity;GO:0003676//nucleic acid binding;GO:0005515//protein binding;GO:0034062//RNA polymerase activity	GO:0010467//gene expression;GO:0010467//gene expression	gi|449464004|ref|XP_004149719.1|/9.68004e-59/PREDICTED: DNA-directed RNA polymerases II, IV and V subunit 11 [Cucumis sativus]
107419718	1773	12.7508	34.9806	1.42307	Up	4.33861e-05	K20855|1|3e-168|592|mdm:103427790|beta-1,3-galactosyltransferase 1/2/3/4/5/7/8 [EC:2.4.1.-]	GO:0043231//intracellular membrane-bounded organelle;GO:0031224//intrinsic component of membrane;GO:0043231//intracellular membrane-bounded organelle;GO:0031224//intrinsic component of membrane;GO:0043231//intracellular membrane-bounded organelle;GO:0031224//intrinsic component of membrane;GO:0043231//intracellular membrane-bounded organelle;GO:0031224//intrinsic component of membrane;GO:0043231/…	GO:0016758//transferase activity, transferring hexosyl groups;GO:0016758//transferase activity, transferring hexosyl groups;GO:0016758//transferase activity, transferring hexosyl groups;GO:0035250//UDP-galactosyltransferase activity;GO:0035250//UDP-galactosyltransferase activity;GO:0035250//UDP-galactosyltransferase activity	GO:0006464//cellular protein modification process;GO:0006464//cellular protein modification process;GO:0006464//cellular protein modification process;GO:0006464//cellular protein modification process;GO:0006464//cellular protein modification process;GO:0006464//cellular protein modification process	gi|658056664|ref|XP_008364090.1|/1.65263e-167/PREDICTED: probable beta-1,3-galactosyltransferase 3 [Malus domestica]
107419756	992	6.08931	35.4963	2.45521	Up	2.76078e-05	K18834|1|3e-21|103|pop:POPTR_0014s16220g|WRKY transcription factor 1	-	-	-	gi|703116020|ref|XP_010101037.1|/2.12662e-59/WRKY transcription factor 18 [Morus notabilis]
107419757	3920.46	178.844	70.8992	-1.32912	Down	0	K16252|1|0.0|1882|pmum:103320736|DNA-directed RNA polymerase IV and V subunit 2 [EC:2.7.7.6]	-	GO:0003676//nucleic acid binding;GO:0001882//nucleoside binding;GO:0034062//RNA polymerase activity;GO:0003676//nucleic acid binding;GO:0001882//nucleoside binding;GO:0034062//RNA polymerase activity	GO:0010467//gene expression;GO:0010467//gene expression	gi|645227772|ref|XP_008220676.1|/0/PREDICTED: DNA-directed RNA polymerases IV and V subunit 2-like isoform X2 [Prunus mume]
107419809	1188	66.0899	2.24899	-4.61401	Down	0	K01759|1|6e-141|501|gmx:100794901|lactoylglutathione lyase [EC:4.4.1.5]	-	-	-	gi|703090269|ref|XP_010094033.1|/7.6427e-142/hypothetical protein L484_018049 [Morus notabilis]
107419844	2451	2204.84	1082.1	-1.02652	Down	2.36728e-11	K00021|1|0.0|856|rcu:8273668|hydroxymethylglutaryl-CoA reductase (NADPH) [EC:1.1.1.34]	GO:0031224//intrinsic component of membrane	GO:0016616//oxidoreductase activity, acting on the CH-OH group of donors, NAD or NADP as acceptor;GO:0048037//cofactor binding;GO:0000166//nucleotide binding	GO:0006720//isoprenoid metabolic process;GO:0006732//coenzyme metabolic process	gi|614119731|gb|AHX36946.1|/0/3-hydroxy-3-methyl glutaryl coenzyme a reductase [Betula platyphylla]
107419919	504.86	39.6907	17.6942	-1.14473	Down	0.000746085	K03686|1|7e-12|50.4|pop:POPTR_0015s04950g|molecular chaperone DnaJ	-	-	-	gi|743878339|ref|XP_011035619.1|/7.58603e-12/PREDICTED: dnaJ homolog subfamily A member 3, mitochondrial [Populus euphratica]
107419931	1529	369.306	786.894	1.09038	Up	0	K15289|1|4e-148|525|tcc:TCM_036876|solute carrier family 35, member F5	-	-	-	gi|590571712|ref|XP_007011670.1|/2.24014e-147/EamA-like transporter family isoform 1 [Theobroma cacao]
107419932	1376	11.7313	299.596	4.62028	Up	0	K03715|1|1e-89|331|mdm:103442345|1,2-diacylglycerol 3-beta-galactosyltransferase [EC:2.4.1.46]	-	GO:0016757//transferase activity, transferring glycosyl groups	GO:0044255//cellular lipid metabolic process	gi|657945338|ref|XP_008379349.1|/5.38767e-89/PREDICTED: probable monogalactosyldiacylglycerol synthase, chloroplastic [Malus domestica]
107419985	838	6.13176	65.4673	3.32037	Up	6.71779e-05	-	-	-	-	gi|661898327|emb|CDO98294.1|/8.95104e-18/unnamed protein product [Coffea canephora]
107419994	2045	9226.3	3660.62	-1.33355	Down	6.13728e-05	K16292|1|9e-149|528|ppp:PHYPADRAFT_224348|KDEL-tailed cysteine endopeptidase [EC:3.4.22.-];K01365|3|1e-120|435|bna:106361414|cathepsin L [EC:3.4.22.15]	-	-	-	gi|645226919|ref|XP_008220266.1|/0/PREDICTED: low-temperature-induced cysteine proteinase [Prunus mume]
107419997	2077	16.3562	38.5232	1.21256	Up	0.0019308	K04733|1|5e-35|150|sly:101259435|interleukin-1 receptor-associated kinase 4 [EC:2.7.11.1];K12126|2|1e-20|102|bna:106346269|phytochrome-interacting factor 3	-	-	-	gi|703159130|ref|XP_010112171.1|/1.23389e-85/Transcription factor SPATULA [Morus notabilis]
107420064	1823	28.5076	127.278	2.14033	Up	0	K00599|1|0.0|807|vvi:100258883|methyltransferase-like protein 6 [EC:2.1.1.-]	-	-	-	gi|703093527|ref|XP_010094958.1|/0/hypothetical protein L484_002998 [Morus notabilis]
107420073	1056	37.6637	3.25491	-3.35613	Down	1.32722e-07	K13993|1|8e-62|238|jcu:105638102|HSP20 family protein	-	-	-	gi|802630117|ref|XP_012077224.1|/4.25094e-61/PREDICTED: 18.8 kDa class II heat shock protein-like [Jatropha curcas]
107420074	1105	49.1766	7.51097	-2.63721	Down	0.000211449	K13993|1|2e-48|194|egr:104436331|HSP20 family protein	-	-	-	gi|702291759|ref|XP_010047373.1|/9.91079e-48/PREDICTED: 17.1 kDa class II heat shock protein-like [Eucalyptus grandis]
107420104	2321	0	108.41	7.85886	Up	0	K20295|1|0.0|923|pmum:103320585|conserved oligomeric Golgi complex subunit 8	-	-	-	gi|703093530|ref|XP_010094959.1|/0/hypothetical protein L484_002999 [Morus notabilis]
107420133	2294	50.6547	146.296	1.52144	Up	4.65593e-05	K06892|1|4e-07|58.2|bna:106454088|feruloyl-CoA ortho-hydroxylase [EC:1.14.11.-]	-	-	-	gi|703100907|ref|XP_010097045.1|/0/hypothetical protein L484_019483 [Morus notabilis]
107420161	1280	217.34	86.524	-1.32409	Down	9.21142e-06	K14709|1|1e-143|510|rcu:8266080|solute carrier family 39 (zinc transporter), member 1/2/3	GO:0031224//intrinsic component of membrane	GO:0046915//transition metal ion transmembrane transporter activity;GO:0016628//oxidoreductase activity, acting on the CH-CH group of donors, NAD or NADP as acceptor	GO:0006829//zinc ion transport;GO:0008152//metabolic process	gi|703085130|ref|XP_010092655.1|/6.92807e-152/putative zinc transporter 10 [Morus notabilis]
107420175	2869.63	388.532	184.968	-1.06884	Down	0	-	-	-	-	gi|645227971|ref|XP_008220772.1|/1.31285e-133/PREDICTED: J domain-containing protein required for chloroplast accumulation response 1 [Prunus mume]
107420184	1173	114.629	559.142	2.28156	Up	0	K13081|1|8e-67|255|jcu:105641976|leucoanthocyanidin reductase [EC:1.17.1.3]	-	-	-	gi|590593462|ref|XP_007017573.1|/6.57744e-146/Isoflavone reductase-like protein 4 isoform 2 [Theobroma cacao]
107420189	1601	1.04236	129.327	6.42424	Up	0	K15449|1|0.0|641|pmum:103320843|tRNA wybutosine-synthesizing protein 1 [EC:4.1.3.44]	-	-	-	gi|645228029|ref|XP_008220799.1|/0/PREDICTED: S-adenosyl-L-methionine-dependent tRNA 4-demethylwyosine synthase [Prunus mume]
107420254	1569	156.444	69.401	-1.16722	Down	6.01741e-14	K12589|1|8e-12|73.2|apro:F751_0365|exosome complex component RRP42	-	GO:0016741	GO:0006730//one-carbon metabolic process	gi|596186955|ref|XP_007223352.1|/1.03857e-163/hypothetical protein PRUPE_ppa007442mg [Prunus persica]
107420290	2080	18.6691	101.8	2.41785	Up	4.49999e-09	K01723|1|0.0|780|pop:POPTR_0002s13220g|hydroperoxide dehydratase [EC:4.2.1.92]	-	GO:0016491//oxidoreductase activity;GO:0005506//iron ion binding	-	gi|703136134|ref|XP_010106073.1|/0/Allene oxide synthase [Morus notabilis]
107420327	1241	0	519.974	10.1159	Up	0	-	GO:0044464	GO:0000030//mannosyltransferase activity	-	gi|920698821|gb|KOM42046.1|/1.70273e-115/hypothetical protein LR48_Vigan04g224400, partial [Vigna angularis]
107420372	2806	12.0716	28.5643	1.2111	Up	0.0111086	K17285|1|3e-119|431|aly:ARALYDRAFT_330113|selenium-binding protein 1;K11000|4|2e-113|411|bvg:104900835|callose synthase [EC:2.4.1.-]	-	-	-	gi|703086991|ref|XP_010093155.1|/0/hypothetical protein L484_005164 [Morus notabilis]
107420411	1784	40.0316	87.9386	1.12623	Up	0.0124803	K15283|1|3e-153|543|pper:PRUPE_ppa006608mg|solute carrier family 35, member E1;K05350|5|1e-150|534|gmx:100790658|beta-glucosidase [EC:3.2.1.21]	GO:0016020//membrane	-	-	gi|728819600|gb|KHG03254.1|/1.14658e-153/Glucose-6-phosphate/phosphate translocator 2, chloroplastic -like protein [Gossypium arboreum]
107420428	1739	142.439	51.8907	-1.44856	Down	0.000786374	K16296|1|2e-180|633|fve:101298094|serine carboxypeptidase-like clade I [EC:3.4.16.-]	-	GO:0004180//carboxypeptidase activity	-	gi|764537780|ref|XP_004292764.2|/1.1765e-179/PREDICTED: serine carboxypeptidase-like 7 isoform X1 [Fragaria vesca subsp. vesca]
107420478	1368	423.261	190.977	-1.1462	Down	0	K04794|1|6e-72|272|fve:101300208|peptidyl-tRNA hydrolase, PTH2 family [EC:3.1.1.29]	-	-	GO:0010467//gene expression	gi|470109792|ref|XP_004291174.1|/2.97221e-71/PREDICTED: peptidyl-tRNA hydrolase 2, mitochondrial isoform X2 [Fragaria vesca subsp. vesca]
107420483	1087	42.0141	172.549	2.02596	Up	0.000754739	K05765|1|1e-11|71.6|fve:101301142|cofilin;K16189|2|5e-07|56.6|egu:105033626|phytochrome-interacting factor 4	-	-	-	gi|359492693|ref|XP_002281118.2|/2.13166e-79/PREDICTED: transcription factor bHLH110 isoform X2 [Vitis vinifera]
107420494	1458	59.2712	429.453	2.8473	Up	0	-	-	GO:0048037//cofactor binding	GO:0008152//metabolic process	gi|703151081|ref|XP_010110025.1|/5.39001e-135/Protein yeeZ [Morus notabilis]
107420500	2289.44	2073.62	1029.51	-1.00987	Down	0	-	-	-	-	gi|703151089|ref|XP_010110027.1|/0/hypothetical protein L484_021916 [Morus notabilis]
107420541	1107	158.891	0.0518351	-8.25719	Down	1.17485e-09	K14495|1|3e-19|97.1|egr:104451128|F-box protein GID2;K14319|2|1e-09|65.5|thj:104823049|Ran GTPase-activating protein 1	-	-	-	gi|703118798|ref|XP_010101688.1|/1.53612e-32/hypothetical protein L484_006808 [Morus notabilis]
107420547	1091	188.831	400.249	1.08192	Up	7.40855e-05	K07119|1|1e-123|443|mdm:103417941|uncharacterized protein;K08070|4|2e-122|439|crb:CARUB_v10011078mg|2-alkenal reductase [EC:1.3.1.74]	-	GO:0005488//binding;GO:0003824//catalytic activity	GO:0008152//metabolic process	gi|645241812|ref|XP_008227255.1|/2.49409e-128/PREDICTED: 2-alkenal reductase (NADP(+)-dependent)-like isoform X1 [Prunus mume]
107420567	384	22.1172	0	-5.58965	Down	2.91744e-05	K05768|1|2e-59|227|mdm:103431026|gelsolin;K05761|2|8e-59|225|cic:CICLE_v10006928mg|villin 1	-	GO:0008092//cytoskeletal protein binding	GO:0006996//organelle organization	gi|703069089|ref|XP_010088412.1|/3.66697e-61/hypothetical protein L484_009345 [Morus notabilis]
107420584	1237	163.894	340.655	1.05341	Up	3.55271e-15	K03097|1|4e-179|628|cmo:103487847|casein kinase II subunit alpha [EC:2.7.11.1]	-	GO:0004672//protein kinase activity;GO:0032559	GO:0006464//cellular protein modification process	gi|703133833|ref|XP_010105486.1|/9.83635e-180/Casein kinase II subunit alpha-2 [Morus notabilis]
107420627	1696	28.7919	7.5589	-1.86588	Down	0.000117765	K00826|1|7e-163|575|cit:102614611|branched-chain amino acid aminotransferase [EC:2.6.1.42]	-	-	-	gi|568836651|ref|XP_006472350.1|/3.70448e-162/PREDICTED: branched-chain-amino-acid aminotransferase 2, chloroplastic isoform X1 [Citrus sinensis]
107420677	1145	48.9293	107.283	1.12518	Up	0.00178099	K09286|1|2e-72|274|tcc:TCM_037194|EREBP-like factor	GO:0043231//intracellular membrane-bounded organelle	GO:0003676//nucleic acid binding;GO:0001071//nucleic acid binding transcription factor activity	GO:0006351//transcription, DNA-templated	gi|590573465|ref|XP_007012129.1|/7.89052e-72/Integrase-type DNA-binding superfamily protein [Theobroma cacao]
107420697	1455	821.503	252.251	-1.70155	Down	2.36096e-05	K12472|1|3e-30|134|bvg:104885038|epidermal growth factor receptor substrate 15;K06699|2|6e-17|90.1|smo:SELMODRAFT_440226|proteasome activator subunit 4	-	-	-	gi|568844548|ref|XP_006476150.1|/1.02124e-117/PREDICTED: dehydration-responsive protein RD22 [Citrus sinensis]
107420699	2214.98	368.543	810.171	1.13539	Up	4.13811e-09	K14638|1|0.0|665|rcu:8271185|solute carrier family 15 (peptide/histidine transporter), member 3/4	-	-	-	gi|1000972267|ref|XP_015573086.1|/0/PREDICTED: LOW QUALITY PROTEIN: protein NRT1/ PTR FAMILY 1.2 [Ricinus communis]
107420753	702	0	30.044	6.02363	Up	1.39156e-11	K11253|1|3e-71|268|dosa:Os06t0130900-00|histone H3	GO:0000785//chromatin;GO:0043231//intracellular membrane-bounded organelle	GO:0003676//nucleic acid binding	GO:0034728//nucleosome organization	gi|937921062|dbj|BAS95979.1|/1.45525e-70/Os06g0130900, partial [Oryza sativa Japonica Group]
107420764	1157.97	146.425	309.399	1.07688	Up	3.48741e-05	K14498|1|1e-147|523|tcc:TCM_034866|serine/threonine-protein kinase SRK2 [EC:2.7.11.1]	-	GO:0004672//protein kinase activity;GO:0032559;GO:0004672//protein kinase activity;GO:0032559	GO:0006464//cellular protein modification process;GO:0006464//cellular protein modification process	gi|590597835|ref|XP_007018725.1|/1.85267e-170/Kinase superfamily protein isoform 1 [Theobroma cacao]
107420781	2129	104.691	33.4555	-1.63218	Down	0.010063	K01669|1|0.0|910|pmum:103319988|deoxyribodipyrimidine photo-lyase [EC:4.1.99.3]	-	GO:0016830//carbon-carbon lyase activity	GO:0006259//DNA metabolic process	gi|645225939|ref|XP_008219808.1|/0/PREDICTED: cryptochrome DASH, chloroplastic/mitochondrial [Prunus mume]
107420835	2130	5.38739	80.4288	3.78801	Up	0	K16055|1|5e-127|456|ats:F775_15846|trehalose 6-phosphate synthase/phosphatase [EC:2.4.1.15 3.1.3.12];K08145|2|4e-39|164|rcu:8288498|MFS transporter, SP family, solute carrier family 2 (facilitated glucose transporter), member 8	GO:0031224//intrinsic component of membrane	GO:0016628//oxidoreductase activity, acting on the CH-CH group of donors, NAD or NADP as acceptor;GO:0022857//transmembrane transporter activity	GO:0008152//metabolic process;GO:0071702	gi|703135591|ref|XP_010105918.1|/0/Sugar transport protein 5 [Morus notabilis]
107420840	1286	312.354	120.658	-1.36883	Down	1.49962e-06	-	-	GO:0003824//catalytic activity	-	gi|657942505|ref|XP_008379571.1|/3.64124e-92/PREDICTED: monoacylglycerol lipase ABHD6-like [Malus domestica]
107420880	1478	12.5561	140.949	3.44059	Up	0.0354047	-	-	-	-	gi|590592686|ref|XP_007017349.1|/2.05676e-73/Heat stress transcription factor A-2c, putative [Theobroma cacao]
107420892	1018.76	285.484	51.2588	-2.46676	Down	0	-	-	-	-	gi|147767611|emb|CAN64522.1|/3.18916e-14/hypothetical protein VITISV_043621 [Vitis vinifera]
107420982	1847	297.517	102.058	-1.53924	Down	1.09024e-13	K13414|1|9e-119|428|jcu:105638877|mitogen-activated protein kinase kinase kinase 1 [EC:2.7.11.25]	-	-	-	gi|802634801|ref|XP_012078154.1|/4.76037e-118/PREDICTED: mitogen-activated protein kinase kinase kinase 1 [Jatropha curcas]
107421007	1830	117.712	6.52736	-4.07824	Down	4.66128e-07	K13946|1|0.0|859|tcc:TCM_035054|auxin influx carrier (AUX1 LAX family)	GO:0031224//intrinsic component of membrane	-	-	gi|590598751|ref|XP_007018988.1|/0/hypothetical protein TCM_035054 [Theobroma cacao]
107421009	2309	125.335	60.7473	-1.03919	Down	1.67341e-09	K08866|1|0.0|927|pper:PRUPE_ppa001426mg|serine/threonine-protein kinase TTK/MPS1 [EC:2.7.12.1]	-	GO:0004672//protein kinase activity;GO:0000166//nucleotide binding	-	gi|596281039|ref|XP_007225280.1|/0/hypothetical protein PRUPE_ppa001426mg [Prunus persica]
107421019	2551	9535	3993.79	-1.25538	Down	0	-	-	-	-	gi|645225473|ref|XP_008219596.1|/0/PREDICTED: uncharacterized protein LOC103319783 [Prunus mume]
107421020	2630	4993.72	2155.24	-1.21209	Down	0	-	-	-	-	gi|645225473|ref|XP_008219596.1|/0/PREDICTED: uncharacterized protein LOC103319783 [Prunus mume]
107421026	1425.21	331.664	160.974	-1.04073	Down	0	K10755|1|4e-178|625|gra:105774257|replication factor C subunit 2/4	GO:0005657//replication fork;GO:0005657//replication fork	GO:0003677//DNA binding;GO:0016462//pyrophosphatase activity;GO:0032559;GO:0034061//DNA polymerase activity;GO:0003677//DNA binding;GO:0016462//pyrophosphatase activity;GO:0032559;GO:0034061//DNA polymerase activity	GO:0006259//DNA metabolic process;GO:0006259//DNA metabolic process	gi|823238957|ref|XP_012452135.1|/2.29329e-161/PREDICTED: replication factor C subunit 4 [Gossypium raimondii]
107421032	1366.38	412.036	187.206	-1.13618	Down	0	K03100|1|2e-72|274|pmum:103319782|signal peptidase I [EC:3.4.21.89]	GO:0031224//intrinsic component of membrane;GO:0031224//intrinsic component of membrane;GO:0016020//membrane	GO:0070011//peptidase activity, acting on L-amino acid peptides;GO:0070011//peptidase activity, acting on L-amino acid peptides	GO:0019538//protein metabolic process;GO:0019538//protein metabolic process	gi|734433797|gb|KHN46996.1|/1.91084e-72/Chloroplast processing peptidase [Glycine soja]
107421041	1347	50.502	239.353	2.23422	Up	0	K01206|1|2e-89|330|tcc:TCM_010576|alpha-L-fucosidase [EC:3.2.1.51]	-	-	-	gi|764536493|ref|XP_004292695.2|/8.63297e-116/PREDICTED: esterase-like [Fragaria vesca subsp. vesca]
107421058	2094.35	52.299	0	-6.81387	Down	0	K10523|1|7e-165|582|pmum:103319815|speckle-type POZ protein	-	-	-	gi|645225557|ref|XP_008219632.1|/1.26568e-162/PREDICTED: BTB/POZ domain-containing protein At1g21780-like [Prunus mume]
107421060	890	229.638	10.6364	-4.37298	Down	0	K13600|1|3e-23|110|pper:PRUPE_ppa002555mg|chlorophyllide a oxygenase [EC:1.14.13.122]	-	-	-	gi|658064267|ref|XP_008368080.1|/1.36839e-43/PREDICTED: uncharacterized protein LOC103431682 [Malus domestica]
107421065	1496	130.396	9.13991	-3.76756	Down	2.63901e-07	K03143|1|3e-133|476|pmum:103319842|transcription initiation factor TFIIH subunit 3	-	-	-	gi|645225617|ref|XP_008219657.1|/1.52252e-132/PREDICTED: general transcription factor IIH subunit 3 [Prunus mume]
107421075	692	263.114	548.133	1.0575	Up	5.97986e-08	K06975|1|1e-37|157|mtr:MTR_3g088570|uncharacterized protein	-	-	-	gi|225459577|ref|XP_002285862.1|/1.61337e-42/PREDICTED: acetyltransferase At1g77540 [Vitis vinifera]
107421076	2096	51.8465	152.418	1.54715	Up	0	K10523|1|7e-165|582|pmum:103319815|speckle-type POZ protein	-	-	-	gi|645225557|ref|XP_008219632.1|/3.92043e-164/PREDICTED: BTB/POZ domain-containing protein At1g21780-like [Prunus mume]
107421157	1059	62.8122	557.13	3.13938	Up	0	-	-	GO:0005488//binding;GO:0008238//exopeptidase activity	-	gi|645225327|ref|XP_008219529.1|/5.52587e-93/PREDICTED: ER membrane protein complex subunit 7 homolog [Prunus mume]
107421175	1041	115.013	283.155	1.2963	Up	2.66454e-15	K02109|1|1e-50|201|sind:105165029|F-type H+-transporting ATPase subunit b	-	-	-	gi|661882939|emb|CDP13530.1|/2.53751e-50/unnamed protein product [Coffea canephora]
107421183	2183.7	3082.48	7938.82	1.3647	Up	0	K16279|1|5e-36|154|zma:103630320|E3 ubiquitin-protein ligase KEG [EC:2.7.11.1 2.3.2.27]	-	GO:0016301//kinase activity;GO:0032559;GO:0016301//kinase activity;GO:0032559;GO:0016301//kinase activity;GO:0032559	GO:0006464//cellular protein modification process;GO:0006464//cellular protein modification process;GO:0006464//cellular protein modification process	gi|596126727|ref|XP_007221978.1|/0/hypothetical protein PRUPE_ppa002807mg [Prunus persica]
107421264	1340	364.677	0.161985	-9.1766	Down	0	-	-	-	-	gi|702383559|ref|XP_010064092.1|/1.11035e-37/PREDICTED: metacaspase-4-like [Eucalyptus grandis]
107421374	843	0.350961	205.913	7.97551	Up	0	K12447|1|8e-61|234|thj:104808371|UDP-sugar pyrophosphorylase [EC:2.7.7.64];K07305|2|2e-56|219|cit:102619922|peptide-methionine (R)-S-oxide reductase [EC:1.8.4.12];K13420|3|1e-51|204|sot:102592377|LRR receptor-like serine/threonine-protein kinase FLS2 [EC:2.7.11.1];K01592|4|1e-49|197|rcu:8277124|tyrosine decarboxylase [EC:4.1.1.25];K01528|5|1e-49|197|lja:Lj0g3v0199559.2|dynamin GTPase [EC:3.6.5.5]	-	-	-	gi|985475242|ref|XP_015382294.1|/2.03857e-102/PREDICTED: uncharacterized mitochondrial protein AtMg00810-like, partial [Citrus sinensis]
107421398	2474	391.753	873.971	1.15669	Up	7.55213e-06	K01610|1|0.0|1068|pper:PRUPE_ppa002490mg|phosphoenolpyruvate carboxykinase (ATP) [EC:4.1.1.49]	-	-	-	gi|596295221|ref|XP_007226969.1|/0/hypothetical protein PRUPE_ppa002490mg [Prunus persica]
107421474	1542	28.2761	70.995	1.3139	Up	0.0281081	K05894|1|0.0|660|pxb:103967564|12-oxophytodienoic acid reductase [EC:1.3.1.42]	-	-	-	gi|694316213|ref|XP_009379104.1|/0/PREDICTED: 12-oxophytodienoate reductase 2-like [Pyrus x bretschneideri]
107421481	1813	4790.37	1484.02	-1.69031	Down	0	K14638|1|0.0|645|pmum:103339078|solute carrier family 15 (peptide/histidine transporter), member 3/4	-	-	-	gi|645270701|ref|XP_008240575.1|/0/PREDICTED: protein NRT1/ PTR FAMILY 5.10-like [Prunus mume]
107421502	1124.97	420.668	152.198	-1.4639	Down	2.52687e-13	K03024|1|8e-33|142|pmum:103332924|DNA-directed RNA polymerase III subunit RPC7	-	-	-	gi|703105063|ref|XP_010098157.1|/1.04003e-35/hypothetical protein L484_026291 [Morus notabilis]
107421516	1057	183.652	40.633	-2.16337	Down	1.11022e-16	K13703|1|5e-08|59.7|gsl:Gasu_15390|abhydrolase domain-containing protein 11	-	GO:0003824//catalytic activity	-	gi|255569800|ref|XP_002525864.1|/3.20222e-133/PREDICTED: 2-hydroxy-6-oxononadienedioate/2-hydroxy-6-oxononatrienedioate hydrolase [Ricinus communis]
107421548	2206	91.0258	209.598	1.19909	Up	6.05294e-10	K03327|1|0.0|676|pxb:103931343|multidrug resistance protein, MATE family	-	-	-	gi|694422494|ref|XP_009339076.1|/0/PREDICTED: MATE efflux family protein 5 [Pyrus x bretschneideri]
107421557	2790	592.369	220.374	-1.42461	Down	3.53051e-14	-	-	-	-	gi|255569804|ref|XP_002525866.1|/4.23308e-124/PREDICTED: tobamovirus multiplication protein 1 [Ricinus communis]
107421579	3773.39	289.112	92.6075	-1.63748	Down	0	K00924|1|0.0|653|tcc:TCM_029800|	GO:0031224//intrinsic component of membrane;GO:0031224//intrinsic component of membrane;GO:0031224//intrinsic component of membrane	GO:0004672//protein kinase activity;GO:0032559;GO:0004672//protein kinase activity;GO:0032559;GO:0004672//protein kinase activity;GO:0032559	GO:0006464//cellular protein modification process;GO:0006464//cellular protein modification process;GO:0006464//cellular protein modification process	gi|703126135|ref|XP_010103492.1|/0/Receptor-like protein kinase HSL1 [Morus notabilis]
107421653	1857	38.5576	110.27	1.50463	Up	0	K07456|1|1e-07|59.3|vcn:VOLCADRAFT_121755|DNA mismatch repair protein MutS2	-	-	-	gi|703145767|ref|XP_010108620.1|/0/hypothetical protein L484_017853 [Morus notabilis]
107421675	2038	176.857	34.8648	-2.32728	Down	0	-	-	-	-	gi|225460672|ref|XP_002266195.1|/3.97193e-121/PREDICTED: trihelix transcription factor GT-2-like [Vitis vinifera]
107421692	4014	326.172	933.009	1.51491	Up	0	K10615|1|5e-38|161|mis:MICPUN_60437|E3 ubiquitin-protein ligase HERC4 [EC:2.3.2.26]	-	GO:0046914//transition metal ion binding	-	gi|703145945|ref|XP_010108664.1|/0/putative E3 ubiquitin-protein ligase HERC1 [Morus notabilis]
107421693	1025	463.549	66.1158	-2.80091	Down	0	-	-	-	-	gi|380857379|gb|AFE89428.1|/2.68549e-37/abscisic stress ripening protein [Ziziphus mauritiana]
107421708	1982	121.632	18.0738	-2.71915	Down	0	-	-	-	-	gi|703103547|ref|XP_010097757.1|/6.58235e-97/hypothetical protein L484_023898 [Morus notabilis]
107421715	1112.9	1699.49	656.358	-1.37192	Down	0	K13800|1|5e-91|335|pper:PRUPE_ppa011471mg|UMP-CMP kinase [EC:2.7.4.- 2.7.4.14]	GO:0044424;GO:0044424;GO:0044424	GO:0019205//nucleobase-containing compound kinase activity;GO:0016776//phosphotransferase activity, phosphate group as acceptor;GO:0032559;GO:0019205//nucleobase-containing compound kinase activity;GO:0016776//phosphotransferase activity, phosphate group as acceptor;GO:0032559;GO:0019205//nucleobase-containing compound kinase activity;GO:0016776//phosphotransferase activity, phosphate group as ac…	GO:0009117//nucleotide metabolic process;GO:0006796//phosphate-containing compound metabolic process;GO:0009117//nucleotide metabolic process;GO:0006796//phosphate-containing compound metabolic process;GO:0009117//nucleotide metabolic process;GO:0006796//phosphate-containing compound metabolic process	gi|955328185|ref|XP_014632803.1|/3.79736e-91/PREDICTED: uncharacterized protein LOC100306603 isoform X2 [Glycine max]
107421746	2802	1.33896	34.7174	4.28257	Up	1.28193e-10	K04733|1|0.0|880|mdm:103422444|interleukin-1 receptor-associated kinase 4 [EC:2.7.11.1]	-	-	-	gi|645236780|ref|XP_008224902.1|/0/PREDICTED: LOW QUALITY PROTEIN: uncharacterized protein LOC103324604 [Prunus mume]
107421768	2271	391.302	187.35	-1.06067	Down	5.2125e-13	K17964|1|5e-53|210|ats:F775_25862|leucine-rich PPR motif-containing protein, mitochondrial;K17710|3|6e-20|100|pda:103701530|pentatricopeptide repeat domain-containing protein 1	-	-	-	gi|645253007|ref|XP_008232381.1|/0/PREDICTED: pentatricopeptide repeat-containing protein At1g02150 [Prunus mume]
107421795	1232	34.5644	1235.87	5.14119	Up	0	K11091|1|8e-06|52.8|aip:107645641|U1 small nuclear ribonucleoprotein A	-	GO:0005488//binding	-	gi|596004344|ref|XP_007218305.1|/9.0189e-109/hypothetical protein PRUPE_ppa010843mg [Prunus persica]
107421809	1723	3.04202	14.7973	2.12038	Up	0.00526444	-	-	-	-	gi|743930503|ref|XP_011009503.1|/4.25376e-81/PREDICTED: uncharacterized protein LOC105114606 [Populus euphratica]
107421810	1761.91	392.328	791.597	1.01184	Up	0	-	-	-	-	gi|595999263|ref|XP_007217977.1|/8.24153e-96/hypothetical protein PRUPE_ppa005435mg [Prunus persica]
107421812	2402	24.3529	83.8675	1.76454	Up	0.0214701	-	-	-	-	gi|645258077|ref|XP_008234714.1|/0/PREDICTED: nephrocystin-3 isoform X1 [Prunus mume]
107421835	2574	210.18	0	-8.81097	Down	0	K13162|1|0.0|901|pper:PRUPE_ppa002491mg|poly(rC)-binding protein 2/3/4	-	-	-	gi|596020701|ref|XP_007218945.1|/0/hypothetical protein PRUPE_ppa002491mg [Prunus persica]
107421847	1329	69.5391	16.988	-2.00372	Down	1.49582e-07	K10773|1|2e-119|429|mdm:103432714|endonuclease III [EC:4.2.99.18]	-	-	-	gi|743841175|ref|XP_011026395.1|/6.24511e-119/PREDICTED: endonuclease III homolog 1, chloroplastic isoform X1 [Populus euphratica]
107421864	994	714.777	291.534	-1.29246	Down	0	K17604|1|1e-61|237|csv:101205818|zinc finger SWIM domain-containing protein 3	-	GO:0016787//hydrolase activity	-	gi|703160463|ref|XP_010112536.1|/3.39656e-73/hypothetical protein L484_007546 [Morus notabilis]
107421865	861	792.872	140.751	-2.48999	Down	0	K17604|1|3e-64|246|csv:101205818|zinc finger SWIM domain-containing protein 3	-	GO:0016787//hydrolase activity	-	gi|703160463|ref|XP_010112536.1|/2.41737e-74/hypothetical protein L484_007546 [Morus notabilis]
107421897	3983	16.9089	3.90171	-1.99131	Down	0.00393614	K17285|1|2e-109|399|aly:ARALYDRAFT_330113|selenium-binding protein 1;K15271|4|7e-106|387|egr:104423905|ATP-dependent DNA helicase HFM1/MER3 [EC:3.6.4.12]	-	-	-	gi|645228897|ref|XP_008221208.1|/0/PREDICTED: pentatricopeptide repeat-containing protein At1g20230 [Prunus mume]
107421898	3689	37.9997	4.56364	-2.9343	Down	1.40596e-05	K17285|1|5e-112|407|aly:ARALYDRAFT_330113|selenium-binding protein 1;K11000|4|3e-105|385|bvg:104900835|callose synthase [EC:2.4.1.-]	-	-	-	gi|645228897|ref|XP_008221208.1|/0/PREDICTED: pentatricopeptide repeat-containing protein At1g20230 [Prunus mume]
107421949	530	0	28.521	5.94976	Up	2.36175e-10	-	-	-	-	gi|595842359|ref|XP_007208403.1|/8.25205e-46/hypothetical protein PRUPE_ppa001169mg [Prunus persica]
107421969	5678	110.15	50.9545	-1.1051	Down	0.000752634	K19613|1|0.0|692|pmum:103344289|leucine-rich repeat protein SHOC2;K12818|2|3e-179|631|mtr:MTR_0267s0070|ATP-dependent RNA helicase DHX8/PRP22 [EC:3.6.4.13];K15078|3|8e-170|600|rcu:8276537|structure-specific endonuclease subunit SLX1 [EC:3.6.1.-]	-	-	-	gi|596052600|ref|XP_007220700.1|/0/hypothetical protein PRUPE_ppa021061mg [Prunus persica]
107422009	1458	123.889	30.9034	-1.98693	Down	0.0326085	K13692|1|1e-142|507|pper:PRUPE_ppa021645mg|UDP-glucose:(indol-3-yl)acetate beta-D-glucosyltransferase [EC:2.4.1.121]	-	-	-	gi|703111828|ref|XP_010099953.1|/3.4875e-150/UDP-glycosyltransferase 75D1 [Morus notabilis]
107422077	3137.06	148.936	421.691	1.49856	Up	0	K04733|1|0.0|658|pop:POPTR_0013s03490g|interleukin-1 receptor-associated kinase 4 [EC:2.7.11.1]	-	-	-	gi|590660078|ref|XP_007035303.1|/0/Leucine-rich repeat receptor-like protein kinase family protein, putative [Theobroma cacao]
107422094	1978.99	40.4137	87.5569	1.10644	Up	0.0364136	K12486|1|1e-109|398|vvi:100854573|stromal membrane-associated protein	-	-	-	gi|645236914|ref|XP_008224964.1|/5.00697e-113/PREDICTED: probable ADP-ribosylation factor GTPase-activating protein AGD5 isoform X4 [Prunus mume]
107422110	1903	116.599	44.943	-1.3662	Down	0.00481608	K12831|1|1e-123|444|pop:POPTR_0017s055102|splicing factor 3B subunit 4;K13190|2|9e-79|295|sind:105158739|RNA-binding protein 15;K13126|5|6e-12|73.9|crb:CARUB_v10022838mg|polyadenylate-binding protein	-	-	-	gi|703062329|ref|XP_010086699.1|/0/Flowering time control protein FPA [Morus notabilis]
107422148	411	16.8913	2.30638	-2.64502	Down	0.00380372	-	-	-	-	gi|645232037|ref|XP_008222678.1|/2.0301e-27/PREDICTED: putative lipid-transfer protein DIR1 [Prunus mume]
107422161	1325	742.884	2798.22	1.91263	Up	0	K05275|1|1e-24|115|ppp:PHYPADRAFT_74042|pyridoxine 4-dehydrogenase [EC:1.1.1.65]	-	-	-	gi|645278887|ref|XP_008244437.1|/2.40839e-171/PREDICTED: probable aldo-keto reductase 2 [Prunus mume]
107422162	1222	19.1208	40.2293	1.05487	Up	0.0376508	K05275|1|1e-19|98.6|smo:SELMODRAFT_177176|pyridoxine 4-dehydrogenase [EC:1.1.1.65];K17744|5|2e-17|91.3|smo:SELMODRAFT_124085|L-galactose dehydrogenase [EC:1.1.1.316]	-	-	-	gi|645278887|ref|XP_008244437.1|/6.9546e-162/PREDICTED: probable aldo-keto reductase 2 [Prunus mume]
107422241	1016.35	124.121	307.55	1.30583	Up	0	K15744|1|4e-97|262|tcc:TCM_035474|zeta-carotene isomerase [EC:5.2.1.12]	-	-	-	gi|590600332|ref|XP_007019429.1|/1.99906e-96/15-cis-zeta-carotene isomerase [Theobroma cacao]
107422243	1383	299.878	781.874	1.38117	Up	0	K05275|1|6e-24|113|cre:CHLREDRAFT_151721|pyridoxine 4-dehydrogenase [EC:1.1.1.65]	-	GO:0003824//catalytic activity	GO:0008152//metabolic process	gi|955337168|ref|XP_014634736.1|/4.21967e-158/PREDICTED: probable aldo-keto reductase 2 [Glycine max]
107422255	1565	82.0255	40.0963	-1.02405	Down	1.76668e-05	K06911|1|9e-08|59.7|bna:106353157|uncharacterized protein;K05350|2|2e-06|55.5|nnu:104604855|beta-glucosidase [EC:3.2.1.21]	-	-	-	gi|703076986|ref|XP_010090474.1|/2.08053e-42/Putative F-box/LRR-repeat protein [Morus notabilis]
107422516	357	6.34732	26.7106	1.99545	Up	0.0331574	-	-	-	-	-
107422562	844	27.4758	651.554	4.54427	Up	0	K01528|1|3e-73|275|lja:Lj3g3v2442000.2|dynamin GTPase [EC:3.6.5.5]	GO:0015630//microtubule cytoskeleton;GO:0044444	GO:0017111//nucleoside-triphosphatase activity;GO:0032561//guanyl ribonucleotide binding	GO:0009207	gi|802733861|ref|XP_012086708.1|/1.51887e-81/PREDICTED: dynamin-related protein 5A [Jatropha curcas]
107422608	1048.06	190.881	39.0449	-2.27578	Down	0	-	-	-	-	gi|596289816|ref|XP_007226088.1|/3.80954e-62/hypothetical protein PRUPE_ppa010795mg [Prunus persica]
107422635	1449	3.30968	109.145	4.8584	Up	5.83873e-06	K15502|1|6e-51|202|mdm:103408322|serine/threonine-protein phosphatase 6 regulatory ankyrin repeat subunit A	-	-	-	gi|743907159|ref|XP_011047003.1|/1.28076e-112/PREDICTED: uncharacterized protein LOC105141472 isoform X2 [Populus euphratica]
107422681	1732	1466.98	637.143	-1.20256	Down	0.000120953	K08237|1|1e-158|561|jcu:105642874|hydroquinone glucosyltransferase [EC:2.4.1.218]	-	GO:0016758//transferase activity, transferring hexosyl groups	-	gi|802694703|ref|XP_012083243.1|/5.65598e-158/PREDICTED: hydroquinone glucosyltransferase [Jatropha curcas]
107422691	571	36.4344	77.7131	1.08308	Up	0.00919453	-	-	-	-	gi|225453438|ref|XP_002275512.1|/2.80768e-19/PREDICTED: uncharacterized protein LOC100266789 [Vitis vinifera]
107422700	2153.59	271.709	5.73409	-5.45541	Down	0	K14775|1|1e-115|418|sbi:SORBI_09g028130|ribosome biogenesis protein UTP30	-	-	-	gi|703072395|ref|XP_010089274.1|/0/hypothetical protein L484_021804 [Morus notabilis]
107422716	1392	2.71303	146.221	5.52667	Up	0	K20478|1|7e-33|123|nnu:104605900|golgin subfamily B member 1	-	-	-	gi|596285626|ref|XP_007225486.1|/2.00765e-71/hypothetical protein PRUPE_ppa000087mg [Prunus persica]
107422760	660	21.4713	6.6461	-1.62463	Down	0.0036086	K00799|1|3e-84|311|mdm:103453529|glutathione S-transferase [EC:2.5.1.18]	-	GO:0016829//lyase activity	-	gi|657997795|ref|XP_008391287.1|/1.32004e-83/PREDICTED: glutathione transferase GST 23-like [Malus domestica]
107422779	1369	5.98963	33.6833	2.40268	Up	0.0101051	K19613|1|1e-19|98.6|cic:CICLE_v100041741m|leucine-rich repeat protein SHOC2;K16226|3|2e-19|97.8|eus:EUTSA_v10000750mg|disease resistance protein RPS4	-	-	-	gi|764551598|ref|XP_004293532.2|/3.55192e-32/PREDICTED: TMV resistance protein N-like [Fragaria vesca subsp. vesca]
107422782	2420	14.0582	70.4855	2.28813	Up	0.0234689	K03283|1|3e-110|400|mtr:MTR_2g040220|heat shock 70kDa protein 1/8	-	-	GO:0050896//response to stimulus	gi|703110372|ref|XP_010099569.1|/5.34113e-136/TMV resistance protein N [Morus notabilis]
107422804	726	18.4753	59.5076	1.66263	Up	1.77117e-06	-	-	-	-	-
107422816	3239	1004.1	2087.04	1.0552	Up	5.67402e-12	-	-	-	-	gi|645280622|ref|XP_008245262.1|/0/PREDICTED: uncharacterized protein LOC103343379 [Prunus mume]
107422828	1881	5.37863	22.0042	1.94228	Up	0.000366972	-	-	GO:0032559	-	gi|567853998|ref|XP_006420119.1|/0/hypothetical protein CICLE_v10004749mg [Citrus clementina]
107422841	991	71.676	188.512	1.38927	Up	0	K05765|1|6e-67|255|egr:104414505|cofilin	GO:0044464;GO:0044464	GO:0008092//cytoskeletal protein binding;GO:0008092//cytoskeletal protein binding	-	gi|702442395|ref|XP_010023948.1|/3.04825e-66/PREDICTED: actin-depolymerizing factor [Eucalyptus grandis]
107422850	402	11.6058	905.499	6.22938	Up	2.90957e-08	-	-	-	-	-
107422852	981	0	218.62	8.86765	Up	0	-	-	-	-	gi|764578904|ref|XP_011463519.1|/6.60187e-13/PREDICTED: early nodulin-75-like [Fragaria vesca subsp. vesca]
107422853	1269	559.801	236.008	-1.24442	Down	0	-	GO:0044464	GO:0000030//mannosyltransferase activity	-	gi|920698821|gb|KOM42046.1|/1.76398e-115/hypothetical protein LR48_Vigan04g224400, partial [Vigna angularis]
107422893	863	1.72236	108.117	5.63085	Up	0	K02889|1|7e-27|102|mus:103975892|large subunit ribosomal protein L21e	GO:0030529//ribonucleoprotein complex	GO:0005198//structural molecule activity	GO:0010467//gene expression	gi|944228231|gb|KQK92635.1|/2.72973e-26/hypothetical protein SETIT_039576mg [Setaria italica]
107422936	1661	24.5096	479.674	4.2647	Up	0	K13229|1|1e-78|295|zma:541977|2,4-dihydroxy-1,4-benzoxazin-3-one-glucoside dioxygenase [EC:1.14.20.2];K06892|2|8e-55|216|eus:EUTSA_v10021003mg|feruloyl-CoA ortho-hydroxylase [EC:1.14.11.-]	-	GO:0003824//catalytic activity	GO:0008152//metabolic process	gi|657998598|ref|XP_008391709.1|/4.27306e-147/PREDICTED: 1-aminocyclopropane-1-carboxylate oxidase homolog 1-like [Malus domestica]
107422938	1365	17.7741	67.8068	1.90402	Up	4.8892e-12	K13229|1|5e-71|269|zma:541977|2,4-dihydroxy-1,4-benzoxazin-3-one-glucoside dioxygenase [EC:1.14.20.2];K06892|2|5e-49|196|aly:ARALYDRAFT_478752|feruloyl-CoA ortho-hydroxylase [EC:1.14.11.-]	-	-	-	gi|566184338|ref|XP_006379886.1|/6.91707e-129/hypothetical protein POPTR_0008s16530g [Populus trichocarpa]
107422966	732	11.4679	47.9042	2.01877	Up	5.16679e-09	-	-	-	-	gi|1000946332|ref|XP_015580943.1|/1.51145e-20/PREDICTED: AT-hook motif nuclear-localized protein 20, partial [Ricinus communis]
107423016	1033	89.9253	351.489	1.9611	Up	2.83995e-13	-	-	-	-	gi|590657799|ref|XP_007034667.1|/8.85745e-64/Glycoprotein membrane precursor GPI-anchored [Theobroma cacao]
107423018	1558	183.848	71.1434	-1.36391	Down	0.000125422	-	-	-	-	gi|703143365|ref|XP_010107996.1|/4.31055e-53/hypothetical protein L484_012352 [Morus notabilis]
107423022	1901	58.751	12.7483	-2.16366	Down	5.95857e-12	K13354|1|8e-118|425|pop:POPTR_0010s10220g|solute carrier family 25 (peroxisomal adenine nucleotide transporter), member 17	GO:0019866//organelle inner membrane;GO:0031224//intrinsic component of membrane	-	GO:0006810//transport	gi|596147541|ref|XP_007222689.1|/3.77367e-126/hypothetical protein PRUPE_ppa008653mg [Prunus persica]
107423031	752	25.6765	56.6042	1.12625	Up	0.00171318	-	-	-	-	gi|359477491|ref|XP_003631984.1|/3.25244e-42/PREDICTED: uncharacterized protein LOC100854649 [Vitis vinifera]
107423035	1021	49.3088	0	-6.72971	Down	0	K13258|1|5e-101|368|mtr:MTR_5g005850|2-hydroxyisoflavanone dehydratase [EC:4.2.1.105]	-	-	-	gi|470121723|ref|XP_004296910.1|/4.27982e-119/PREDICTED: uncharacterized protein LOC101305932 [Fragaria vesca subsp. vesca]
107423042	2966	97.3911	541.624	2.46975	Up	0	K15718|1|0.0|1468|cit:102621914|linoleate 9S-lipoxygenase [EC:1.13.11.58]	-	GO:0046914//transition metal ion binding;GO:0016702//oxidoreductase activity, acting on single donors with incorporation of molecular oxygen, incorporation of two atoms of oxygen;GO:0046914//transition metal ion binding;GO:0016702//oxidoreductase activity, acting on single donors with incorporation of molecular oxygen, incorporation of two atoms of oxygen	GO:0006633//fatty acid biosynthetic process;GO:0006633//fatty acid biosynthetic process	gi|641855867|gb|KDO74647.1|/0/hypothetical protein CISIN_1g002776mg [Citrus sinensis]
107423102	3244	28.1965	0	-5.93352	Down	1.6554e-10	K01537|1|0.0|1504|tcc:TCM_020729|Ca2+-transporting ATPase [EC:3.6.3.8]	GO:0031224//intrinsic component of membrane	GO:0046873//metal ion transmembrane transporter activity;GO:0019829//cation-transporting ATPase activity;GO:0032559	GO:0009206;GO:0006816//calcium ion transport	gi|703142339|ref|XP_010107728.1|/0/Putative calcium-transporting ATPase 13, plasma membrane-type [Morus notabilis]
107423107	3170	34.234	3.60578	-3.09026	Down	6.47094e-07	K01537|1|0.0|1486|fve:101302743|Ca2+-transporting ATPase [EC:3.6.3.8]	-	-	-	gi|703142339|ref|XP_010107728.1|/0/Putative calcium-transporting ATPase 13, plasma membrane-type [Morus notabilis]
107423111	1022	270.068	551.654	1.02916	Up	0	K17535|1|7e-36|152|mdm:103444978|serine/threonine-protein kinase TNNI3K [EC:2.7.11.1];K04424|3|2e-27|124|zma:103654795|sterile alpha motif and leucine zipper containing kinase AZK [EC:2.7.11.25]	-	GO:0004713//protein tyrosine kinase activity;GO:0032559	GO:0006464//cellular protein modification process	gi|703084226|ref|XP_010092417.1|/4.7319e-118/Serine/threonine-protein kinase HT1 [Morus notabilis]
107423116	3182	81.5002	1.95669	-5.0786	Down	1.72242e-08	K01537|1|0.0|1483|tcc:TCM_020729|Ca2+-transporting ATPase [EC:3.6.3.8]	GO:0031224//intrinsic component of membrane	GO:0046873//metal ion transmembrane transporter activity;GO:0019829//cation-transporting ATPase activity;GO:0032559	GO:0009206;GO:0006816//calcium ion transport	gi|703142339|ref|XP_010107728.1|/0/Putative calcium-transporting ATPase 13, plasma membrane-type [Morus notabilis]
107423118	1872	75.5	18.6347	-1.99156	Down	6.71054e-10	K04733|1|1e-140|501|cic:CICLE_v10013644mg|interleukin-1 receptor-associated kinase 4 [EC:2.7.11.1]	-	-	-	gi|703146723|ref|XP_010108871.1|/2.62529e-156/putative receptor-like protein kinase [Morus notabilis]
107423131	761	1257.23	2865.36	1.18816	Up	0.03003	K13811|1|9e-83|307|pper:PRUPE_ppa005353mg|3'-phosphoadenosine 5'-phosphosulfate synthase [EC:2.7.7.4 2.7.1.25]	-	-	-	gi|596164686|ref|XP_007222977.1|/4.30295e-82/hypothetical protein PRUPE_ppa005353mg [Prunus persica]
107423137	1963.01	370.173	179.981	-1.03843	Down	0	K03549|1|1e-32|142|gra:105793883|KUP system potassium uptake protein	-	-	-	gi|595937174|ref|XP_007215562.1|/2.50671e-157/hypothetical protein PRUPE_ppa007406mg [Prunus persica]
107423141	1962	39.4595	13.3611	-1.5296	Down	0.00205328	K16222|1|3e-18|95.1|bna:106369019|Dof zinc finger protein DOF5.5	-	-	-	gi|590624767|ref|XP_007025697.1|/4.53909e-66/Dof-type zinc finger DNA-binding family protein, putative isoform 1 [Theobroma cacao]
107423143	921	652.122	289.758	-1.169	Down	0	K08967|1|1e-90|333|pper:PRUPE_ppa011986mg|1,2-dihydroxy-3-keto-5-methylthiopentene dioxygenase [EC:1.13.11.53 1.13.11.54]	-	GO:0043169//cation binding;GO:0016701//oxidoreductase activity, acting on single donors with incorporation of molecular oxygen	GO:0043102	gi|596288306|ref|XP_007225916.1|/6.01328e-90/hypothetical protein PRUPE_ppa011986mg [Prunus persica]
107423175	1360.12	192.224	46.0249	-2.05119	Down	0	K01738|1|2e-152|539|cit:102630395|cysteine synthase A [EC:2.5.1.47]	-	GO:0016835//carbon-oxygen lyase activity;GO:0048037//cofactor binding;GO:0016835//carbon-oxygen lyase activity;GO:0048037//cofactor binding;GO:0016835//carbon-oxygen lyase activity;GO:0048037//cofactor binding;GO:0016835//carbon-oxygen lyase activity;GO:0048037//cofactor binding	GO:0006563//L-serine metabolic process;GO:0000097//sulfur amino acid biosynthetic process;GO:0006563//L-serine metabolic process;GO:0000097//sulfur amino acid biosynthetic process;GO:0006563//L-serine metabolic process;GO:0000097//sulfur amino acid biosynthetic process;GO:0006563//L-serine metabolic process;GO:0000097//sulfur amino acid biosynthetic process	gi|641855787|gb|KDO74567.1|/1.31072e-151/hypothetical protein CISIN_1g020501mg [Citrus sinensis]
107423178	2711	585.158	36.39	-3.98989	Down	0	K08867|1|0.0|1070|pmum:103324061|WNK lysine deficient protein kinase [EC:2.7.11.1]	-	GO:0004672//protein kinase activity	-	gi|645235538|ref|XP_008224319.1|/0/PREDICTED: probable serine/threonine-protein kinase WNK9 [Prunus mume]
107423197	2215	1758.01	874.899	-1.00636	Down	6.21547e-09	K09489|1|0.0|934|pop:POPTR_0008s15140g|heat shock 70kDa protein 4	-	GO:0032559	-	gi|703143475|ref|XP_010108026.1|/0/Heat shock 70 kDa protein 8 [Morus notabilis]
107423207	2104	28.5749	203.906	2.81491	Up	0	K15718|1|0.0|1018|fve:101301961|linoleate 9S-lipoxygenase [EC:1.13.11.58]	-	GO:0046914//transition metal ion binding;GO:0016702//oxidoreductase activity, acting on single donors with incorporation of molecular oxygen, incorporation of two atoms of oxygen	GO:0006633//fatty acid biosynthetic process	gi|703143422|ref|XP_010108010.1|/0/Linoleate 9S-lipoxygenase 5 [Morus notabilis]
107423224	1099	15.0768	4.92388	-1.5274	Down	0.0352444	K01054|1|3e-29|130|bna:106399005|acylglycerol lipase [EC:3.1.1.23];K12581|2|7e-16|85.9|bna:106383523|CCR4-NOT transcription complex subunit 7/8;K13126|3|4e-12|73.6|fve:101312606|polyadenylate-binding protein;K05941|4|7e-08|59.3|mdm:103435918|glutathione gamma-glutamylcysteinyltransferase [EC:2.3.2.15];K03094|5|8e-07|55.8|lja:Lj2g3v3084320.1|S-phase kinase-associated protein 1	-	GO:0003676//nucleic acid binding	-	gi|703114179|ref|XP_010100577.1|/3.54201e-114/NAC domain-containing protein 29 [Morus notabilis]
107423235	969	30.5073	110.124	1.83602	Up	0	K01061|1|3e-78|293|rcu:8261481|carboxymethylenebutenolidase [EC:3.1.1.45]	-	GO:0003824//catalytic activity;GO:0003824//catalytic activity;GO:0003824//catalytic activity	-	gi|470121818|ref|XP_004296954.1|/3.3502e-94/PREDICTED: endo-1,3;1,4-beta-D-glucanase-like [Fragaria vesca subsp. vesca]
107423259	1379	9.82011	31.183	1.62117	Up	2.2644e-05	-	-	-	-	gi|703157234|ref|XP_010111673.1|/2.59188e-91/Basic 7S globulin [Morus notabilis]
107423292	1392	21.4014	44.2903	1.03321	Up	0.0112677	-	-	-	-	-
107423298	2864	158.395	30.1211	-2.37665	Down	0	K14319|1|0.0|1018|ats:F775_19841|Ran GTPase-activating protein 1;K01240|2|2e-07|59.3|atr:18441321|uridine nucleosidase [EC:3.2.2.3];K01239|5|6e-06|54.7|olu:OSTLU_28809|purine nucleosidase [EC:3.2.2.1]	-	-	-	gi|703134582|ref|XP_010105673.1|/0/hypothetical protein L484_011284 [Morus notabilis]
107423417	999	665.911	119.963	-2.46812	Down	1.82195e-08	-	-	-	-	gi|657963381|ref|XP_008373300.1|/2.89082e-88/PREDICTED: uncharacterized protein LOC103436635 [Malus domestica]
107423455	1509.17	14.7372	69.5343	2.20276	Up	8.04839e-10	K17506|1|1e-118|428|gra:105795668|protein phosphatase 1L [EC:3.1.3.16]	GO:0043234//protein complex;GO:0043234//protein complex;GO:0043234//protein complex;GO:0043234//protein complex	GO:0004721//phosphoprotein phosphatase activity;GO:0043169//cation binding;GO:0004721//phosphoprotein phosphatase activity;GO:0043169//cation binding;GO:0004721//phosphoprotein phosphatase activity;GO:0043169//cation binding;GO:0004721//phosphoprotein phosphatase activity;GO:0043169//cation binding	GO:0006464//cellular protein modification process;GO:0006464//cellular protein modification process;GO:0006464//cellular protein modification process;GO:0006464//cellular protein modification process	gi|223540475|gb|EEF42042.1|/3.04751e-135/protein phosphatase 2c, putative [Ricinus communis]
107423512	1539	26.2433	66.7896	1.33221	Up	0.000753483	-	-	-	-	gi|502141940|ref|XP_004504713.1|/1.55662e-164/PREDICTED: uncharacterized protein LOC101499286 [Cicer arietinum]
107423556	1318	55.6289	7.20454	-2.86998	Down	1.42664e-13	K17497|1|2e-128|460|cit:102611933|phosphomannomutase [EC:5.4.2.8]	GO:0044424	GO:0016868//intramolecular transferase activity, phosphotransferases	GO:0006013//mannose metabolic process	gi|568875954|ref|XP_006491053.1|/9.48725e-128/PREDICTED: phosphomannomutase [Citrus sinensis]
107423596	1117	454.356	24.6857	-4.17641	Down	0	-	-	-	-	gi|703100208|ref|XP_010096859.1|/5.17667e-44/hypothetical protein L484_003030 [Morus notabilis]
107423597	947	118.13	13.0147	-3.13681	Down	0	-	-	-	-	gi|225454190|ref|XP_002272636.1|/2.66882e-40/PREDICTED: uncharacterized protein LOC100244723 [Vitis vinifera]
107423608	1788	22.9094	68.5592	1.56201	Up	2.35424e-11	K01409|1|0.0|681|fve:101300402|N6-L-threonylcarbamoyladenine synthase [EC:2.3.1.234]	-	GO:0004175//endopeptidase activity	GO:0019538//protein metabolic process	gi|470145666|ref|XP_004308456.1|/0/PREDICTED: probable tRNA N6-adenosine threonylcarbamoyltransferase, mitochondrial isoform X1 [Fragaria vesca subsp. vesca]
107423636	875	40.939	162.18	1.97378	Up	8.23284e-08	-	-	GO:0016641//oxidoreductase activity, acting on the CH-NH2 group of donors, oxygen as acceptor;GO:0000166//nucleotide binding	GO:0008614//pyridoxine metabolic process	gi|596006690|ref|XP_007218443.1|/8.77748e-88/hypothetical protein PRUPE_ppa011702mg [Prunus persica]
107423638	1056	8.39347	21.9223	1.33716	Up	0.0162476	-	-	GO:0016641//oxidoreductase activity, acting on the CH-NH2 group of donors, oxygen as acceptor;GO:0000166//nucleotide binding	GO:0008614//pyridoxine metabolic process	gi|731422042|ref|XP_010661965.1|/3.82702e-78/PREDICTED: pyridoxine/pyridoxamine 5'-phosphate oxidase 2 isoform X2 [Vitis vinifera]
107423657	2841.56	113.644	17.0815	-2.70088	Down	0	K05391|1|0.0|967|pxb:103929332|cyclic nucleotide gated channel, other eukaryote	-	-	-	gi|694417452|ref|XP_009336790.1|/0/PREDICTED: cyclic nucleotide-gated ion channel 1-like [Pyrus x bretschneideri]
107423685	818	100.116	318.568	1.6653	Up	5.19584e-13	K10534|1|2e-17|90.1|thj:104817024|nitrate reductase (NAD(P)H) [EC:1.7.1.1 1.7.1.2 1.7.1.3]	-	GO:0046872//metal ion binding;GO:0046872//metal ion binding	-	gi|703114550|ref|XP_010100688.1|/9.64764e-54/Cytochrome b5, seed isoform [Morus notabilis]
107423701	711	1.24859	17.5322	3.38962	Up	2.08629e-08	K09591|1|3e-94|345|pxb:103959591|steroid 5-alpha-reductase [EC:1.3.1.22]	GO:0044424;GO:0031224//intrinsic component of membrane	GO:0033765//steroid dehydrogenase activity, acting on the CH-CH group of donors	GO:0006629//lipid metabolic process	gi|694389137|ref|XP_009370214.1|/1.25802e-93/PREDICTED: steroid 5-alpha-reductase DET2 [Pyrus x bretschneideri]
107423730	1419.12	316.43	134.202	-1.23459	Down	6.47275e-05	K01051|1|1e-10|68.9|cic:CICLE_v10013444mg|pectinesterase [EC:3.1.1.11]	-	-	-	gi|697112245|ref|XP_009609998.1|/2.49583e-12/PREDICTED: LOW QUALITY PROTEIN: probable pectinesterase 15 [Nicotiana tomentosiformis]
107423734	1529	457.846	193.133	-1.24325	Down	2.64298e-08	K01792|1|1e-140|500|pper:PRUPE_ppa008964mg|glucose-6-phosphate 1-epimerase [EC:5.1.3.15]	-	GO:0005488//binding;GO:0003824//catalytic activity	GO:0044238	gi|596013653|ref|XP_007218712.1|/7.71713e-140/hypothetical protein PRUPE_ppa008964mg [Prunus persica]
107423768	2458.69	641.41	92.2824	-2.79086	Down	0	-	-	-	-	gi|703133674|ref|XP_010105450.1|/0/hypothetical protein L484_003460 [Morus notabilis]
107423769	1269	427.567	94.7104	-2.16901	Down	0.00376999	K19747|1|3e-36|153|vvi:100243942|BAHD acyltransferase [EC:2.3.1.-];K05747|2|7e-21|102|egr:104421114|Wiskott-Aldrich syndrome protein	-	-	-	gi|703100239|ref|XP_010096867.1|/1.46494e-53/hypothetical protein L484_003038 [Morus notabilis]
107423775	2545	31.3278	103.194	1.70495	Up	0.00131304	K14411|1|2e-22|109|csv:101220676|RNA-binding protein Musashi	-	-	-	gi|645254476|ref|XP_008233057.1|/0/PREDICTED: protein IQ-DOMAIN 1 isoform X2 [Prunus mume]
107423821	1395	25.0401	54.8645	1.11714	Up	0.0032745	K04482|1|1e-175|617|nnu:104600454|DNA repair protein RAD51	-	GO:0003677//DNA binding;GO:0042623//ATPase activity, coupled;GO:0032559	GO:0006259//DNA metabolic process	gi|720018100|ref|XP_010261674.1|/5.00728e-175/PREDICTED: DNA repair protein RAD51 homolog isoform X1 [Nelumbo nucifera]
107423865	2273	92.9595	260.852	1.48389	Up	3.8177e-10	K06636|1|7e-17|90.5|ppp:PHYPADRAFT_79539|structural maintenance of chromosome 1	-	-	-	gi|645253479|ref|XP_008232593.1|/0/PREDICTED: uncharacterized protein LOC103331725 [Prunus mume]
107423876	1872	164.623	52.0761	-1.65164	Down	0	K17964|1|1e-58|229|ats:F775_25862|leucine-rich PPR motif-containing protein, mitochondrial;K17710|4|7e-15|83.6|mus:103972234|pentatricopeptide repeat domain-containing protein 1	-	-	-	gi|359483464|ref|XP_003632962.1|/0/PREDICTED: pentatricopeptide repeat-containing protein At4g21705, mitochondrial [Vitis vinifera]
107423881	2278	153.114	73.3319	-1.05731	Down	0.000154748	K01184|1|1e-29|132|ath:AT3G15720|polygalacturonase [EC:3.2.1.15]	-	GO:0004553//hydrolase activity, hydrolyzing O-glycosyl compounds	GO:0044238;GO:0045229//external encapsulating structure organization	gi|658005378|ref|XP_008337834.1|/0/PREDICTED: probable polygalacturonase [Malus domestica]
107423913	1792	287.427	126.921	-1.1763	Down	0.00240132	K05894|1|3e-166|586|pxb:103951930|12-oxophytodienoic acid reductase [EC:1.3.1.42]	-	-	-	gi|694365818|ref|XP_009361696.1|/1.71288e-165/PREDICTED: 12-oxophytodienoate reductase 3 [Pyrus x bretschneideri]
107423972	1754	53.7469	196.754	1.86304	Up	0	-	-	-	-	gi|255546113|ref|XP_002514116.1|/3.37838e-33/PREDICTED: uncharacterized protein LOC8272553 [Ricinus communis]
107423973	1309	214.952	540.397	1.32811	Up	0	K03671|1|1e-55|218|adu:107490103|thioredoxin 1	-	GO:0015036//disulfide oxidoreductase activity	GO:0018904;GO:0019725//cellular homeostasis	gi|645274584|ref|XP_008242407.1|/1.20333e-90/PREDICTED: thioredoxin-like 2, chloroplastic [Prunus mume]
107424040	3091	164.825	71.9764	-1.19007	Down	0	-	-	-	-	gi|694365936|ref|XP_009361729.1|/0/PREDICTED: LOW QUALITY PROTEIN: mechanosensitive ion channel protein 10-like [Pyrus x bretschneideri]
107424041	1176	65.6514	7.54488	-3.04452	Down	4.66894e-06	-	-	-	-	gi|703108757|ref|XP_010099115.1|/6.33995e-56/hypothetical protein L484_017910 [Morus notabilis]
107424055	1284	263.193	59.6242	-2.13342	Down	1.48214e-09	K03283|1|3e-41|170|mtr:MTR_2g040350|heat shock 70kDa protein 1/8	-	-	-	gi|641823543|gb|KDO42944.1|/3.94485e-46/hypothetical protein CISIN_1g044535mg, partial [Citrus sinensis]
107424056	3540	405.762	90.3204	-2.16171	Down	5.82626e-09	K03283|1|2e-123|445|mtr:MTR_2g040220|heat shock 70kDa protein 1/8	-	-	-	gi|703110886|ref|XP_010099718.1|/9.60164e-177/TMV resistance protein N [Morus notabilis]
107424075	1010	159.33	67.1379	-1.24102	Down	0.00781174	K08234|1|6e-86|318|mdm:103400832|glyoxylase I family protein	-	-	-	gi|595807289|ref|XP_007202582.1|/3.83188e-88/hypothetical protein PRUPE_ppa011566mg [Prunus persica]
107424087	1386	1214.26	576.515	-1.07403	Down	0.00254004	K05894|1|2e-156|553|fve:101292447|12-oxophytodienoic acid reductase [EC:1.3.1.42]	-	-	-	gi|703075667|ref|XP_010090135.1|/1.77285e-156/12-oxophytodienoate reductase 3 [Morus notabilis]
107424100	2868.7	1466.23	643.452	-1.18762	Down	0	K08790|1|0.0|771|lja:Lj6g3v1211830.2|serine/threonine kinase 38 [EC:2.7.11.1]	-	-	-	gi|595816808|ref|XP_007204113.1|/0/hypothetical protein PRUPE_ppa004267mg [Prunus persica]
107424113	4752.64	57.1391	180.362	1.6503	Up	1.77636e-15	K19613|1|8e-123|443|cic:CICLE_v100041741m|leucine-rich repeat protein SHOC2;K03283|2|5e-119|431|mtr:MTR_2g040370|heat shock 70kDa protein 1/8	-	-	-	gi|596044229|ref|XP_007220190.1|/0/hypothetical protein PRUPE_ppa015427mg [Prunus persica]
107424114	5376.15	18.4032	77.3482	2.04382	Up	1.38173e-11	K19613|1|5e-130|467|cic:CICLE_v100041741m|leucine-rich repeat protein SHOC2;K03283|3|8e-123|443|mtr:MTR_2g040370|heat shock 70kDa protein 1/8	-	-	-	gi|703110372|ref|XP_010099569.1|/0/TMV resistance protein N [Morus notabilis]
107424130	3865	78.736	25.4474	-1.61172	Down	1.05027e-13	K19613|1|1e-125|452|cic:CICLE_v100041741m|leucine-rich repeat protein SHOC2;K03283|2|1e-113|412|mtr:MTR_2g040350|heat shock 70kDa protein 1/8	-	-	-	gi|566238710|ref|XP_006371378.1|/0/hypothetical protein POPTR_0019s09620g [Populus trichocarpa]
107424139	2482	30.9716	113.29	1.85528	Up	5.53577e-07	K06892|1|4e-08|61.6|bna:106454088|feruloyl-CoA ortho-hydroxylase [EC:1.14.11.-]	-	-	-	gi|645274517|ref|XP_008242375.1|/0/PREDICTED: uncharacterized protein LOC103340707 [Prunus mume]
107424141	1786	472.285	208.836	-1.17548	Down	3.88578e-15	K05894|1|4e-163|575|pxb:103951930|12-oxophytodienoic acid reductase [EC:1.3.1.42]	-	GO:0000166//nucleotide binding;GO:0003824//catalytic activity	-	gi|694365818|ref|XP_009361696.1|/2.30998e-162/PREDICTED: 12-oxophytodienoate reductase 3 [Pyrus x bretschneideri]
107424151	2251.43	811.343	400.143	-1.01894	Down	0	K14506|1|0.0|954|tcc:TCM_005190|jasmonic acid-amino synthetase	-	-	-	gi|703096032|ref|XP_010095710.1|/0/hypothetical protein L484_002760 [Morus notabilis]
107424251	1550.01	271.82	132.551	-1.0335	Down	0	K01074|1|1e-122|441|pmum:103331600|palmitoyl-protein thioesterase [EC:3.1.2.22]	GO:0043231//intracellular membrane-bounded organelle	GO:0016790//thiolester hydrolase activity;GO:0016787//hydrolase activity	GO:0043412//macromolecule modification	gi|645253180|ref|XP_008232458.1|/1.42115e-144/PREDICTED: palmitoyl-protein thioesterase 1 [Prunus mume]
107424275	1924	410.502	112.261	-1.86617	Down	5.25091e-07	K00021|1|0.0|847|nnu:104606863|hydroxymethylglutaryl-CoA reductase (NADPH) [EC:1.1.1.34]	GO:0031090//organelle membrane;GO:0043231//intracellular membrane-bounded organelle;GO:0031224//intrinsic component of membrane	GO:0016616//oxidoreductase activity, acting on the CH-OH group of donors, NAD or NADP as acceptor;GO:0048037//cofactor binding;GO:0000166//nucleotide binding	GO:0006720//isoprenoid metabolic process;GO:0006732//coenzyme metabolic process	gi|564113381|gb|AHB64333.1|/0/3-hydroxy-3-methylglutaryl coenzyme A reductase [Camellia sinensis]
107424294	1893	281.473	33.5947	-3.04909	Down	0	K00666|1|0.0|681|sbi:SORBI_10g012080|fatty-acyl-CoA synthase [EC:6.2.1.-];K01904|5|4e-45|184|sot:102581073|4-coumarate--CoA ligase [EC:6.2.1.12]	-	-	-	gi|645273632|ref|XP_008241970.1|/0/PREDICTED: probable acyl-activating enzyme 2 [Prunus mume]
107424368	1475	93.3016	233.559	1.31947	Up	0.00568929	K00475|1|4e-180|632|vvi:100233079|naringenin 3-dioxygenase [EC:1.14.11.9]	-	GO:0016706//oxidoreductase activity, acting on paired donors, with incorporation or reduction of molecular oxygen, 2-oxoglutarate as one donor, and incorporation of one atom each of oxygen into both donors;GO:0019842//vitamin binding;GO:0043169//cation binding;GO:0016701//oxidoreductase activity, acting on single donors with incorporation of molecular oxygen	GO:0009699//phenylpropanoid biosynthetic process	gi|147807405|emb|CAN61951.1|/2.1262e-179/hypothetical protein VITISV_003886 [Vitis vinifera]
107424370	1034	497.422	161.034	-1.62427	Down	0	K03686|1|1e-10|68.6|pmum:103328096|molecular chaperone DnaJ	-	GO:0005515//protein binding	-	gi|659080498|ref|XP_008440823.1|/4.88284e-46/PREDICTED: chaperone protein dnaJ 11, chloroplastic [Cucumis melo]
107424385	1337	101.092	8.34552	-3.52631	Down	1.05294e-08	K18826|1|6e-122|438|pper:PRUPE_ppa009202mg|calmodulin-lysine N-methyltransferase [EC:2.1.1.60]	-	-	-	gi|703163420|ref|XP_010113337.1|/2.82414e-127/hypothetical protein L484_026668 [Morus notabilis]
107424432	1299	16.2316	99.6377	2.58356	Up	3.13822e-07	K00434|1|4e-123|442|sot:102597356|L-ascorbate peroxidase [EC:1.11.1.11]	-	-	-	gi|697128179|ref|XP_009618135.1|/5.28051e-123/PREDICTED: L-ascorbate peroxidase 3, peroxisomal [Nicotiana tomentosiformis]
107424458	876	0	22.7376	5.62874	Up	2.72149e-05	K10752|1|6e-51|201|mdm:103421028|histone-binding protein RBBP4;K07213|2|9e-08|58.5|bdi:100823139|copper chaperone	-	-	-	gi|658017734|ref|XP_008344223.1|/3.24565e-66/PREDICTED: heavy metal-associated isoprenylated plant protein 26-like [Malus domestica]
107424464	3276	1739.94	4208.78	1.27413	Up	0	K01681|1|0.0|1656|rcu:8267700|aconitate hydratase [EC:4.2.1.3]	-	GO:0051536//iron-sulfur cluster binding;GO:0016836//hydro-lyase activity	-	gi|703163284|ref|XP_010113288.1|/0/Aconitate hydratase 1 [Morus notabilis]
107424478	546	357.721	127.033	-1.49021	Down	0.00025212	K18470|1|3e-70|265|vvi:100250620|Rho GTPase-activating protein 1	-	-	-	gi|590702210|ref|XP_007046566.1|/1.2439e-79/SEC14 cytosolic factor family protein / phosphoglyceride transfer family protein isoform 1 [Theobroma cacao]
107424483	1029	0	21.5585	5.55351	Up	0.000310389	-	-	-	-	gi|703163236|ref|XP_010113270.1|/5.96936e-47/F-box protein SKIP23 [Morus notabilis]
107424526	1573	9.51228	51.7309	2.38675	Up	2.06961e-06	-	-	-	-	gi|703163236|ref|XP_010113270.1|/1.31486e-49/F-box protein SKIP23 [Morus notabilis]
107424527	1280.92	28.802	101.9	1.80623	Up	2.83742e-11	-	-	-	-	gi|595810576|ref|XP_007203099.1|/6.0096e-96/hypothetical protein PRUPE_ppa023767mg [Prunus persica]
107424593	1607	60.0592	131.224	1.1215	Up	1.59787e-06	K14399|1|2e-44|181|csl:COCSUDRAFT_47181|polyribonucleotide 5'-hydroxyl-kinase [EC:2.7.1.78];K19996|2|2e-12|75.1|atr:18443032|phosphatidylinositol transfer protein SFH5;K02433|3|1e-11|72.4|apro:F751_6020|aspartyl-tRNA(Asn)/glutamyl-tRNA(Gln) amidotransferase subunit A [EC:6.3.5.6 6.3.5.7];K00133|4|3e-10|68.2|aly:ARALYDRAFT_312479|aspartate-semialdehyde dehydrogenase [EC:1.2.1.11]	-	-	-	gi|595806021|ref|XP_007202382.1|/9.42477e-144/hypothetical protein PRUPE_ppa009357mg [Prunus persica]
107424617	2415	24.9791	81.4843	1.68724	Up	1.38246e-06	K13447|1|0.0|1241|cic:CICLE_v10027774mg|respiratory burst oxidase [EC:1.6.3.- 1.11.1.-]	-	-	-	gi|568868837|ref|XP_006487656.1|/0/PREDICTED: respiratory burst oxidase homolog protein D [Citrus sinensis]
107424649	2067	49.7115	5.54959	-3.05962	Down	2.85427e-12	K08900|1|0.0|696|pmum:103340126|mitochondrial chaperone BCS1	-	-	-	gi|703163646|ref|XP_010113403.1|/0/putative mitochondrial chaperone BCS1-B [Morus notabilis]
107424719	2566	104.465	42.8085	-1.27779	Down	1.80733e-11	K01354|1|6e-56|220|smo:SELMODRAFT_173264|oligopeptidase B [EC:3.4.21.83]	-	GO:0004175//endopeptidase activity	GO:0019538//protein metabolic process	gi|595814724|ref|XP_007203790.1|/0/hypothetical protein PRUPE_ppa001644mg [Prunus persica]
107424745	496	65.9187	1.31576	-5.2171	Down	0	K20456|1|2e-66|139|pper:PRUPE_ppa001539mg|oxysterol-binding protein 1	-	-	-	gi|596279936|ref|XP_007225264.1|/1.05629e-65/hypothetical protein PRUPE_ppa001539mg [Prunus persica]
107424750	1436	0	534.291	10.155	Up	0	K08233|1|5e-97|355|mdm:103425082|polyneuridine-aldehyde esterase [EC:3.1.1.78]	-	-	-	gi|703071273|ref|XP_010088990.1|/5.70905e-97/hypothetical protein L484_020273 [Morus notabilis]
107424752	3001.63	1806.73	661.35	-1.44924	Down	0	K04733|1|0.0|673|pxb:103954120|interleukin-1 receptor-associated kinase 4 [EC:2.7.11.1]	-	GO:0016301//kinase activity;GO:0016301//kinase activity	-	gi|645272848|ref|XP_008241591.1|/0/PREDICTED: wall-associated receptor kinase-like 14 [Prunus mume]
107424762	1658	10.7526	59.8358	2.42599	Up	1.36631e-11	K16222|1|6e-21|103|brp:103855006|Dof zinc finger protein DOF5.5	-	-	-	gi|590704409|ref|XP_007047150.1|/1.10176e-94/F-box family protein [Theobroma cacao]
107424775	1068	45.222	110.281	1.27732	Up	3.78392e-05	K13545|1|4e-113|409|pmum:103339882|red chlorophyll catabolite reductase [EC:1.3.7.12]	-	-	-	gi|645272559|ref|XP_008241455.1|/1.86015e-112/PREDICTED: red chlorophyll catabolite reductase, chloroplastic [Prunus mume]
107424798	1684	10.4756	44.6121	2.04231	Up	0.0481441	K13648|1|9e-14|79.7|mdm:103428356|alpha-1,4-galacturonosyltransferase [EC:2.4.1.43]	-	-	-	gi|802642349|ref|XP_012079231.1|/5.84546e-168/PREDICTED: uncharacterized protein LOC105639708 [Jatropha curcas]
107424800	2621	805.165	2152.67	1.41824	Up	2.43139e-14	K09838|1|0.0|1004|pper:PRUPE_ppa002248mg|zeaxanthin epoxidase [EC:1.14.15.21]	GO:0009536//plastid	GO:0016709//oxidoreductase activity, acting on paired donors, with incorporation or reduction of molecular oxygen, NAD(P)H as one donor, and incorporation of one atom of oxygen	GO:0009687//abscisic acid metabolic process	gi|703088851|ref|XP_010093641.1|/0/Zeaxanthin epoxidase [Morus notabilis]
107424822	1368	218.363	69.9716	-1.63535	Down	2.04035e-06	K03809|1|5e-110|399|vvi:100247950|NAD(P)H dehydrogenase (quinone) [EC:1.6.5.2]	-	-	-	gi|703111318|ref|XP_010099827.1|/1.77272e-116/Minor allergen Alt a 7 [Morus notabilis]
107424845	2527	285.085	108.994	-1.38332	Down	2.04351e-07	K17279|1|2e-75|285|pmum:103340053|receptor expression-enhancing protein 5/6	-	-	-	gi|590703883|ref|XP_007046999.1|/0/GRAS family transcription factor, putative [Theobroma cacao]
107424861	1609	923.699	118.209	-2.9611	Down	0	K01365|1|4e-139|496|mdm:103420719|cathepsin L [EC:3.4.22.15]	-	-	-	gi|568883454|ref|XP_006494485.1|/8.80255e-158/PREDICTED: cysteine proteinase COT44 [Citrus sinensis]
107424862	1215	502.297	16.7244	-4.86996	Down	0	-	GO:0031224//intrinsic component of membrane	-	-	gi|470103142|ref|XP_004288003.1|/2.51303e-79/PREDICTED: protein RER1A [Fragaria vesca subsp. vesca]
107424866	2205	179.997	53.4214	-1.74362	Down	0	K10268|1|0.0|704|pxb:103957116|F-box and leucine-rich repeat protein 2/20	-	-	-	gi|595823159|ref|XP_007205025.1|/0/hypothetical protein PRUPE_ppa003978mg [Prunus persica]
107424880	1389	0	76.0725	7.35045	Up	0	K00306|1|9e-06|52.8|zma:100273204|sarcosine oxidase / L-pipecolate oxidase [EC:1.5.3.1 1.5.3.7]	-	-	-	gi|645220119|ref|XP_008238786.1|/2.55598e-171/PREDICTED: putative oxidoreductase TDA3 [Prunus mume]
107424881	732	104.764	283.574	1.43253	Up	0	-	-	-	-	gi|703094673|ref|XP_010095330.1|/5.4515e-55/hypothetical protein L484_009299 [Morus notabilis]
107424895	416	398.882	56.5919	-2.80708	Down	0	K02886|1|6e-43|172|jcu:7564822|large subunit ribosomal protein L2	-	-	-	gi|944542124|ref|YP_009176044.1|/4.7821e-53/ribosomal protein L2 (chloroplast) [Ficus racemosa]
107424913	4463	183.564	91.1269	-1.00661	Down	8.87759e-06	K11492|1|0.0|1281|pmum:103336709|condensin-2 complex subunit G2	-	-	-	gi|645219941|ref|XP_008238034.1|/0/PREDICTED: uncharacterized protein LOC103336709 [Prunus mume]
107425038	1836	46.651	0	-6.65054	Down	0	K11338|1|0.0|766|cmo:103484868|RuvB-like protein 2 [EC:3.6.4.12]	-	-	-	gi|703139203|ref|XP_010106923.1|/0/RuvB-like 2 [Morus notabilis]
107425072	1754	136.092	57.0533	-1.24735	Down	1.34722e-06	K18624|1|2e-29|131|cit:102610102|macrophage erythroblast attacher	-	-	-	gi|703132387|ref|XP_010105112.1|/3.65772e-177/Protein RMD5-A-like protein [Morus notabilis]
107425101	750	65.9052	156.878	1.24525	Up	5.96734e-05	K00083|1|2e-88|326|pop:POPTR_0016s07910g|cinnamyl-alcohol dehydrogenase [EC:1.1.1.195]	-	GO:0046872//metal ion binding;GO:0003824//catalytic activity	GO:0008152//metabolic process	gi|57229665|gb|AAW45741.1|/1.03182e-88/sinapyl alcohol dehydrogenase-like protein [Populus tremula x Populus tremuloides]
107425116	615	6.44554	18.6184	1.46491	Up	0.0324519	-	-	-	-	-
107425124	1175	2.31292	23.9714	3.13511	Up	1.48843e-09	K00083|1|8e-149|527|pop:POPTR_0016s07910g|cinnamyl-alcohol dehydrogenase [EC:1.1.1.195]	-	GO:0003824//catalytic activity;GO:0046914//transition metal ion binding;GO:0003824//catalytic activity;GO:0046914//transition metal ion binding	GO:0008152//metabolic process;GO:0008152//metabolic process	gi|183585165|gb|ACC63874.1|/8.30121e-149/cinnamyl alcohol dehydrogenase [Populus trichocarpa]
107425127	740	33.0456	160.807	2.26667	Up	0	K17619|1|1e-69|263|jcu:105641685|magnesium-dependent phosphatase 1 [EC:3.1.3.48 3.1.3.-]	-	GO:0004721//phosphoprotein phosphatase activity	-	gi|802673925|ref|XP_012081665.1|/6.72336e-69/PREDICTED: magnesium-dependent phosphatase 1-like [Jatropha curcas]
107425128	3380.94	128.346	45.5429	-1.48522	Down	1.45917e-12	K20283|1|2e-116|422|pxb:103957813|golgin subfamily A member 4	-	-	-	gi|595839893|ref|XP_007207929.1|/0/hypothetical protein PRUPE_ppa018192mg [Prunus persica]
107425130	2700	43.1711	20.1143	-1.08418	Down	0.0049152	K13457|1|1e-139|498|aip:107635641|disease resistance protein RPM1	-	-	-	gi|965668465|dbj|BAT83072.1|/6.45301e-170/hypothetical protein VIGAN_04017200 [Vigna angularis var. angularis]
107425134	2848	538.54	1477.78	1.45551	Up	9.49663e-12	K04733|1|8e-117|422|adu:107481154|interleukin-1 receptor-associated kinase 4 [EC:2.7.11.1]	-	-	-	gi|802673996|ref|XP_012081674.1|/1.79431e-178/PREDICTED: putative U-box domain-containing protein 50 [Jatropha curcas]
107425138	3102	129.872	55.0794	-1.23047	Down	2.98318e-09	K13457|1|8e-139|496|aip:107635641|disease resistance protein RPM1	-	-	-	gi|965668465|dbj|BAT83072.1|/1.0158e-166/hypothetical protein VIGAN_04017200 [Vigna angularis var. angularis]
107425160	3642	82.8881	200.966	1.27293	Up	0	K20478|1|7e-106|387|sly:104647156|golgin subfamily B member 1	GO:0016020//membrane	-	-	gi|703163776|ref|XP_010113435.1|/0/hypothetical protein L484_026769 [Morus notabilis]
107425181	2133	527.825	1237.24	1.22826	Up	1.45862e-06	K01953|1|0.0|1036|tcc:TCM_001116|asparagine synthase (glutamine-hydrolysing) [EC:6.3.5.4]	-	GO:0016884//carbon-nitrogen ligase activity, with glutamine as amido-N-donor	GO:0006528//asparagine metabolic process	gi|590707271|ref|XP_007047958.1|/0/Asparagine synthetase 3 isoform 3 [Theobroma cacao]
107425237	2226	389.57	171.466	-1.18176	Down	0	K04733|1|2e-30|135|aip:107613164|interleukin-1 receptor-associated kinase 4 [EC:2.7.11.1]	-	GO:0016772//transferase activity, transferring phosphorus-containing groups	GO:0006796//phosphate-containing compound metabolic process	gi|703155397|ref|XP_010111192.1|/0/hypothetical protein L484_015076 [Morus notabilis]
107425264	2066.5	116.839	6.56479	-4.05985	Down	8.34038e-08	K01193|1|0.0|914|tcc:TCM_029039|beta-fructofuranosidase [EC:3.2.1.26]	-	GO:0016798//hydrolase activity, acting on glycosyl bonds;GO:0016798//hydrolase activity, acting on glycosyl bonds;GO:0016798//hydrolase activity, acting on glycosyl bonds	GO:0044238;GO:0044238;GO:0044238	gi|590620274|ref|XP_007024490.1|/0/Glycosyl hydrolases family 32 protein isoform 1 [Theobroma cacao]
107425268	630	121.204	35.1989	-1.77031	Down	4.69272e-05	K12193|1|4e-71|268|nnu:104604533|charged multivesicular body protein 3	-	-	GO:0006810//transport	gi|720036026|ref|XP_010267215.1|/1.98176e-70/PREDICTED: vacuolar protein sorting-associated protein 24 homolog 1-like [Nelumbo nucifera]
107425274	1846	4.73214	19.3072	1.92686	Up	0.000763468	K10664|1|1e-60|235|vvi:100854068|E3 ubiquitin-protein ligase ATL6/9/15/31/42/55 [EC:2.3.2.27];K19041|4|4e-48|194|egr:104452874|E3 ubiquitin-protein ligase RNF38/44 [EC:2.3.2.27]	-	-	-	gi|703136967|ref|XP_010106297.1|/2.01866e-84/RING-H2 finger protein ATL54 [Morus notabilis]
107425275	1146	13.2736	1.97306	-2.49248	Down	0.00636274	K18485|1|5e-53|209|vvi:100259155|myogenic factor 6;K20558|2|1e-17|92.0|adu:107495120|transcription factor SPEECHLESS	-	-	-	gi|595841350|ref|XP_007208193.1|/1.54616e-67/hypothetical protein PRUPE_ppa020862mg [Prunus persica]
107425277	967	27.1222	2.27949	-3.32749	Down	0.0478952	-	-	-	-	gi|590706853|ref|XP_007047839.1|/6.31435e-77/Uncharacterized protein TCM_001028 [Theobroma cacao]
107425284	940	186.04	60.2316	-1.61946	Down	0	K02991|1|2e-100|366|pmum:103333920|small subunit ribosomal protein S6e	-	-	-	gi|595828959|ref|XP_007205780.1|/1.12656e-99/hypothetical protein PRUPE_ppa010485mg [Prunus persica]
107425288	628	6.0618	68.8483	3.40788	Up	0	K14396|1|1e-69|263|mdm:103406074|polyadenylate-binding protein 2	-	GO:0005488//binding	-	gi|658015947|ref|XP_008343316.1|/9.09602e-68/PREDICTED: LOW QUALITY PROTEIN: polyadenylate-binding protein 2-like, partial [Malus domestica]
107425296	1234	32.4894	90.8706	1.47059	Up	2.93101e-07	K14498|1|7e-159|561|vra:106769280|serine/threonine-protein kinase SRK2 [EC:2.7.11.1]	-	GO:0004672//protein kinase activity;GO:0032559;GO:0004672//protein kinase activity;GO:0032559	GO:0006464//cellular protein modification process;GO:0006464//cellular protein modification process	gi|951013460|ref|XP_014510315.1|/3.66242e-158/PREDICTED: serine/threonine-protein kinase SAPK2 [Vigna radiata var. radiata]
107425297	1645.98	167.925	39.6238	-2.07042	Down	0	K13030|1|2e-111|404|sbi:SORBI_01g001220|cyanohydrin beta-glucosyltransferase [EC:2.4.1.85];K04628|4|3e-66|253|cic:CICLE_v10028419mg|ceramide galactosyltransferase [EC:2.4.1.47]	-	-	-	gi|590707096|ref|XP_007047909.1|/0/UDP-glucosyl transferase 85A2 [Theobroma cacao]
107425305	916	0.318517	30.7426	5.30859	Up	2.80272e-11	K01528|1|3e-51|202|lja:Lj0g3v0199559.2|dynamin GTPase [EC:3.6.5.5];K00276|2|2e-44|180|mdm:103403902|primary-amine oxidase [EC:1.4.3.21];K01265|3|6e-44|178|bna:106454220|methionyl aminopeptidase [EC:3.4.11.18];K07305|4|7e-43|175|cit:102619922|peptide-methionine (R)-S-oxide reductase [EC:1.8.4.12];K07739|5|6e-41|168|gra:105803458|elongator complex protein 3 [EC:2.3.1.48]	-	-	-	gi|147818673|emb|CAN73924.1|/3.09212e-62/hypothetical protein VITISV_041509 [Vitis vinifera]
107425307	2151	2.99643	13.1494	1.97445	Up	0.00876927	K20478|1|3e-10|68.6|sind:105159034|golgin subfamily B member 1;K20283|3|3e-10|68.6|cic:CICLE_v10010914mg|golgin subfamily A member 4;K12472|5|5e-09|64.3|ota:Ot15g00490|epidermal growth factor receptor substrate 15	-	-	-	gi|703136903|ref|XP_010106280.1|/1.96834e-110/hypothetical protein L484_019794 [Morus notabilis]
107425312	1147	131.053	392.919	1.58065	Up	7.21645e-15	K07904|1|9e-118|424|cic:CICLE_v10026427mg|Ras-related protein Rab-11A	-	GO:0032561//guanyl ribonucleotide binding	GO:0006810//transport;GO:0035556//intracellular signal transduction	gi|567867451|ref|XP_006426348.1|/4.73997e-117/hypothetical protein CICLE_v10026427mg [Citrus clementina]
107425315	1411.42	102.767	38.8928	-1.39108	Down	6.56912e-07	-	-	-	-	gi|595836806|ref|XP_007207332.1|/1.02083e-134/hypothetical protein PRUPE_ppa006607mg [Prunus persica]
107425327	1785	330.154	746.665	1.17618	Up	2.20258e-06	K10615|1|2e-54|214|atr:18446390|E3 ubiquitin-protein ligase HERC4 [EC:2.3.2.26]	-	-	-	gi|731397148|ref|XP_010652779.1|/0/PREDICTED: probable E3 ubiquitin-protein ligase HERC1-like isoform X1 [Vitis vinifera]
107425336	2143	145.577	491.458	1.75202	Up	0	-	-	-	-	gi|694374636|ref|XP_009364179.1|/8.7692e-119/PREDICTED: uncharacterized protein LOC103954099 isoform X1 [Pyrus x bretschneideri]
107425345	1113	9.54076	58.8555	2.56722	Up	2.29936e-11	K14486|1|1e-50|191|pxb:103946402|auxin response factor	-	-	-	gi|694329213|ref|XP_009355376.1|/1.15897e-39/PREDICTED: auxin response factor 1 [Pyrus x bretschneideri]
107425347	771	88.1194	188.193	1.09061	Up	7.81872e-10	K20301|1|2e-54|213|pmum:103319004|trafficking protein particle complex subunit 2	GO:0044464	-	GO:0048193//Golgi vesicle transport	gi|596289200|ref|XP_007226059.1|/8.66095e-54/hypothetical protein PRUPE_ppa013209mg [Prunus persica]
107425367	533	11.7908	38.3782	1.66387	Up	8.32685e-06	-	-	-	-	-
107425368	306	8.01445	26.2989	1.65778	Up	0.037627	K00128|1|1e-34|145|pmum:103327081|aldehyde dehydrogenase (NAD+) [EC:1.2.1.3]	-	-	-	gi|645242536|ref|XP_008227590.1|/6.35695e-34/PREDICTED: aldehyde dehydrogenase family 3 member H1 isoform X1 [Prunus mume]
107425370	2358	310.978	0	-9.37512	Down	0	K00620|1|4e-27|124|ota:Ot08g02650|glutamate N-acetyltransferase / amino-acid N-acetyltransferase [EC:2.3.1.35 2.3.1.1]	-	-	-	gi|255569810|ref|XP_002525869.1|/0/PREDICTED: protein root UVB sensitive 6 [Ricinus communis]
107425377	1541	88.3046	23.2042	-1.90687	Down	0	K12309|1|6e-22|106|lja:Lj3g3v0323160.2|beta-galactosidase [EC:3.2.1.23];K14412|4|7e-15|83.2|obr:102714333|alpha-1,4-fucosyltransferase [EC:2.4.1.65];K14794|5|6e-09|63.5|thj:104807000|ribosomal RNA-processing protein 12	-	GO:0005488//binding	-	gi|747099047|ref|XP_011097563.1|/3.20374e-101/PREDICTED: protein SENSITIVE TO PROTON RHIZOTOXICITY 1-like [Sesamum indicum]
107425379	2690.77	556.772	3666.32	2.71814	Up	0	K12471|1|7e-81|303|ats:F775_22445|epsin;K04460|2|6e-68|259|vvi:100251525|serine/threonine-protein phosphatase 5 [EC:3.1.3.16];K12448|3|3e-67|257|sot:102597559|UDP-arabinose 4-epimerase [EC:5.1.3.5]	-	-	-	gi|778698305|ref|XP_011654504.1|/0/PREDICTED: serine/threonine-protein phosphatase 7 long form homolog [Cucumis sativus]
107425405	2415	558.704	272.392	-1.03513	Down	0	K17785|1|3e-161|570|pper:PRUPE_ppa002896mg|mitofilin	-	-	-	gi|595835814|ref|XP_007207130.1|/1.39162e-160/hypothetical protein PRUPE_ppa002896mg [Prunus persica]
107425430	1754	20.2389	107.155	2.37774	Up	0.00783037	-	-	GO:0016798//hydrolase activity, acting on glycosyl bonds;GO:0043167//ion binding;GO:0016798//hydrolase activity, acting on glycosyl bonds;GO:0043167//ion binding	GO:0044238;GO:0044238	gi|645219269|ref|XP_008234901.1|/0/PREDICTED: probable glucan 1,3-beta-glucosidase A [Prunus mume]
107425449	1714	11.6242	27.4217	1.20558	Up	0.015336	-	-	-	-	-
107425455	865	6.39507	41.6444	2.61714	Up	0.00012041	K04733|1|3e-54|213|pop:POPTR_0002s00510g|interleukin-1 receptor-associated kinase 4 [EC:2.7.11.1]	-	GO:0016301//kinase activity;GO:0016301//kinase activity	-	gi|703137321|ref|XP_010106400.1|/4.48173e-56/Putative wall-associated receptor kinase-like 16 [Morus notabilis]
107425524	809	128.438	7.72672	-3.97531	Down	0	K03671|1|5e-54|211|pxb:103932424|thioredoxin 1	-	-	-	gi|694425089|ref|XP_009340298.1|/2.74773e-53/PREDICTED: thioredoxin O2, mitochondrial-like isoform X3 [Pyrus x bretschneideri]
107425597	1906	27.7008	6.76579	-1.96112	Down	3.86288e-05	K00253|1|0.0|706|vvi:100265639|isovaleryl-CoA dehydrogenase [EC:1.3.8.4]	-	GO:0003995//acyl-CoA dehydrogenase activity;GO:0050662//coenzyme binding	GO:0008152//metabolic process	gi|297746230|emb|CBI16286.3|/0/unnamed protein product [Vitis vinifera]
107425604	3241	93.5167	11.4232	-2.98243	Down	9.52238e-13	K13428|1|0.0|739|bna:106407525|LRR receptor-like serine/threonine-protein kinase EFR [EC:2.7.11.1]	-	GO:0016301//kinase activity	-	gi|703084504|ref|XP_010092493.1|/0/putative LRR receptor-like serine/threonine-protein kinase [Morus notabilis]
107425640	1879	93.8043	36.2356	-1.36089	Down	1.1872e-06	K14677|1|0.0|649|pop:POPTR_0009s17030g|aminoacylase [EC:3.5.1.14]	-	-	-	gi|118486005|gb|ABK94846.1|/0/unknown [Populus trichocarpa]
107425645	4184	51.9212	18.3096	-1.48021	Down	5.24147e-08	K15078|1|0.0|655|rcu:8276537|structure-specific endonuclease subunit SLX1 [EC:3.6.1.-];K12818|2|0.0|642|mtr:MTR_0267s0070|ATP-dependent RNA helicase DHX8/PRP22 [EC:3.6.4.13]	-	-	-	gi|590656738|ref|XP_007034356.1|/0/NBS type disease resistance protein, putative [Theobroma cacao]
107425740	1982	53.3334	165.002	1.62083	Up	0.00552817	K14855|1|0.0|815|cic:CICLE_v10015115mg|ribosome assembly protein 4	-	GO:0004683//calmodulin-dependent protein kinase activity;GO:0004683//calmodulin-dependent protein kinase activity	-	gi|567907141|ref|XP_006445884.1|/0/hypothetical protein CICLE_v10015115mg [Citrus clementina]
107425752	2657.56	94.476	216.51	1.19239	Up	0	K08332|1|2e-105|385|smo:SELMODRAFT_51240|	-	-	-	gi|645260090|ref|XP_008235668.1|/0/PREDICTED: U-box domain-containing protein 3 isoform X2 [Prunus mume]
107425762	1674	8.56884	29.4777	1.72835	Up	0.0059754	-	-	-	-	gi|470107217|ref|XP_004289945.1|/6.28804e-122/PREDICTED: legumin type B-like [Fragaria vesca subsp. vesca]
107425777	4065	549.006	255.863	-1.10004	Down	0	K10841|1|0.0|1381|pmum:103334457|DNA excision repair protein ERCC-6	-	GO:0017111//nucleoside-triphosphatase activity;GO:0003676//nucleic acid binding;GO:0032559	-	gi|297744167|emb|CBI37137.3|/0/unnamed protein product [Vitis vinifera]
107425863	531	20.3125	0	-5.46951	Down	0.00183404	K15502|1|9e-25|113|sind:105165364|serine/threonine-protein phosphatase 6 regulatory ankyrin repeat subunit A;K06694|5|1e-07|56.6|mtr:MTR_5g043640|26S proteasome non-ATPase regulatory subunit 10	-	-	-	gi|731394968|ref|XP_010652022.1|/1.53938e-31/PREDICTED: uncharacterized protein LOC100255529 [Vitis vinifera]
107425890	1347.56	72.6853	21.8873	-1.71026	Down	1.88054e-11	K03022|1|2e-78|293|vvi:100263218|DNA-directed RNA polymerase III subunit RPC8	-	GO:0034062//RNA polymerase activity;GO:0034062//RNA polymerase activity	GO:0010467//gene expression;GO:0010467//gene expression	gi|703064164|ref|XP_010087136.1|/2.59847e-80/DNA-directed RNA polymerase III subunit rpc8 [Morus notabilis]
107425903	1274	7.95644	44.3526	2.41137	Up	1.99468e-08	K14516|1|3e-40|167|pop:POPTR_0005s24460g|ethylene-responsive transcription factor 1	-	-	-	gi|224082796|ref|XP_002306842.1|/1.58339e-39/hypothetical protein POPTR_0005s24460g [Populus trichocarpa]
107425907	1014	33.7468	129.562	1.92612	Up	3.11529e-13	K02151|1|2e-55|216|aip:107645226|V-type H+-transporting ATPase subunit F	GO:0033176//proton-transporting V-type ATPase complex	GO:0015078//hydrogen ion transmembrane transporter activity;GO:0019829//cation-transporting ATPase activity	GO:0015988//energy coupled proton transmembrane transport, against electrochemical gradient	gi|590716566|ref|XP_007050434.1|/2.13262e-54/Vacuolar ATPase subunit F family protein isoform 2 [Theobroma cacao]
107425924	5073	156.07	515.732	1.72141	Up	0	K01537|1|0.0|1426|vvi:100259561|Ca2+-transporting ATPase [EC:3.6.3.8]	-	-	-	gi|703064055|ref|XP_010087108.1|/0/Calcium-transporting ATPase 12, plasma membrane-type [Morus notabilis]
107425934	1017	95.5859	414.264	2.11025	Up	0	K15032|1|2e-11|71.2|bdi:100838436|mTERF domain-containing protein, mitochondrial	-	-	-	gi|703158126|ref|XP_010111907.1|/3.16541e-90/hypothetical protein L484_009791 [Morus notabilis]
107425935	1126	96.7689	1.11596	-5.93898	Down	0	K15032|1|2e-11|71.2|bdi:100838436|mTERF domain-containing protein, mitochondrial	-	-	-	gi|703158126|ref|XP_010111907.1|/1.40189e-89/hypothetical protein L484_009791 [Morus notabilis]
107425936	2918	1001.82	314.641	-1.66937	Down	0	-	-	-	-	gi|703151556|ref|XP_010110149.1|/0/ETO1-like protein 1 [Morus notabilis]
107425938	2321.26	6918.61	14245.5	1.0419	Up	0	K00383|1|0.0|885|tcc:TCM_046980|glutathione reductase (NADPH) [EC:1.8.1.7]	GO:0044424;GO:0044424;GO:0044424	GO:0015038//glutathione disulfide oxidoreductase activity;GO:0050662//coenzyme binding;GO:0000166//nucleotide binding;GO:0015038//glutathione disulfide oxidoreductase activity;GO:0050662//coenzyme binding;GO:0000166//nucleotide binding;GO:0015038//glutathione disulfide oxidoreductase activity;GO:0050662//coenzyme binding;GO:0000166//nucleotide binding	GO:0006790//sulfur compound metabolic process;GO:0019725//cellular homeostasis;GO:0006790//sulfur compound metabolic process;GO:0019725//cellular homeostasis;GO:0006790//sulfur compound metabolic process;GO:0019725//cellular homeostasis	gi|405794587|gb|AFS30566.1|/0/glutathione reductase [Dimocarpus longan]
107425951	495	27.7568	63.0163	1.16941	Up	0.027225	-	-	-	-	gi|694383323|ref|XP_009367624.1|/5.15694e-38/PREDICTED: uncharacterized protein LOC103957222 [Pyrus x bretschneideri]
107425959	1094	6208.51	1493.68	-2.05503	Down	7.45681e-12	K10779|1|5e-12|73.2|smo:SELMODRAFT_443867|transcriptional regulator ATRX [EC:3.6.4.12]	-	-	-	gi|659100915|ref|XP_008451333.1|/4.61832e-90/PREDICTED: late embryogenesis abundant protein D-34-like [Cucumis melo]
107425961	1762	67.6212	26.7363	-1.32356	Down	0.011741	-	-	-	-	gi|703061926|ref|XP_010086607.1|/8.96699e-135/Sucrose-binding protein [Morus notabilis]
107425984	1466	98.4151	0	-7.71994	Down	0	-	-	-	-	gi|703076562|ref|XP_010090365.1|/1.06837e-106/hypothetical protein L484_025030 [Morus notabilis]
107425997	1823.38	2738.07	1137.47	-1.26698	Down	0	K08145|1|0.0|682|vvi:100263109|MFS transporter, SP family, solute carrier family 2 (facilitated glucose transporter), member 8	GO:0031224//intrinsic component of membrane;GO:0031224//intrinsic component of membrane;GO:0031224//intrinsic component of membrane	GO:0022857//transmembrane transporter activity;GO:0022857//transmembrane transporter activity;GO:0022857//transmembrane transporter activity	GO:0006810//transport;GO:0006810//transport;GO:0006810//transport	gi|359479783|ref|XP_002270927.2|/0/PREDICTED: sugar transporter ERD6-like 7 [Vitis vinifera]
107425998	1282	129.295	310.359	1.26023	Up	0.0224652	K03679|1|4e-144|512|pmum:103333811|exosome complex component RRP4	-	-	-	gi|703076477|ref|XP_010090344.1|/2.82898e-145/hypothetical protein L484_025009 [Morus notabilis]
107426005	3552	420.616	1.01119	-8.15216	Down	0	-	-	-	-	gi|595791867|ref|XP_007199682.1|/0/hypothetical protein PRUPE_ppa000301mg [Prunus persica]
107426008	1048	1.47756	32.9701	4.10253	Up	1.07245e-07	-	-	-	GO:0008152//metabolic process	gi|567903242|ref|XP_006444109.1|/1.24487e-121/hypothetical protein CICLE_v10021404mg [Citrus clementina]
107426010	1084	42.457	406.954	3.2466	Up	0	-	-	-	GO:0008152//metabolic process	gi|567903242|ref|XP_006444109.1|/6.74864e-118/hypothetical protein CICLE_v10021404mg [Citrus clementina]
107426013	1443	96.7986	237.504	1.29077	Up	0.00607081	-	-	-	-	gi|731395314|ref|XP_002276328.2|/5.37789e-103/PREDICTED: EID1-like F-box protein 3 [Vitis vinifera]
107426041	2527	40.8563	12.1623	-1.71002	Down	0.000302749	K14972|1|6e-76|286|lja:Lj1g3v4764360.1|PAX-interacting protein 1	-	-	-	gi|703161149|ref|XP_010112717.1|/3.22045e-124/Mitochondrial substrate carrier family protein ucpB [Morus notabilis]
107426044	859	10.8265	56.4783	2.33388	Up	2.12879e-08	-	-	-	-	gi|645258628|ref|XP_008234972.1|/4.2067e-18/PREDICTED: putative uncharacterized protein YGR160W [Prunus mume]
107426064	743	551.54	1544.54	1.48486	Up	0	K03627|1|1e-67|257|cmo:103490498|putative transcription factor	-	GO:0003677//DNA binding	-	gi|659094807|ref|XP_008448251.1|/4.85946e-67/PREDICTED: multiprotein-bridging factor 1b [Cucumis melo]
107426072	1202	72.3227	27.4813	-1.38091	Down	2.02138e-09	K09841|1|1e-59|231|sot:102584670|xanthoxin dehydrogenase [EC:1.1.1.288]	-	-	-	gi|657989125|ref|XP_008386750.1|/7.84349e-118/PREDICTED: secoisolariciresinol dehydrogenase-like [Malus domestica]
107426074	1540	121.577	264.859	1.12035	Up	1.00169e-09	K11816|1|1e-156|553|pmum:103333859|indole-3-pyruvate monooxygenase [EC:1.14.13.168]	-	GO:0000166//nucleotide binding;GO:0050662//coenzyme binding;GO:0016709//oxidoreductase activity, acting on paired donors, with incorporation or reduction of molecular oxygen, NAD(P)H as one donor, and incorporation of one atom of oxygen	GO:0008152//metabolic process	gi|645258660|ref|XP_008234989.1|/7.76401e-156/PREDICTED: probable indole-3-pyruvate monooxygenase YUCCA10 [Prunus mume]
107426094	2908.66	389.183	113.974	-1.76756	Down	0	K20222|1|2e-08|63.2|ota:Ot18g01070|importin-5	-	-	-	gi|703129642|ref|XP_010104410.1|/0/Sec1 family domain-containing protein 2 [Morus notabilis]
107426119	687	537.105	121.109	-2.14458	Down	0	K14432|1|8e-08|58.2|vra:106757375|ABA responsive element binding factor;K09060|3|3e-07|56.2|ats:F775_14728|plant G-box-binding factor	GO:0043231//intracellular membrane-bounded organelle	GO:0003677//DNA binding;GO:0001071//nucleic acid binding transcription factor activity;GO:0005515//protein binding	GO:0006351//transcription, DNA-templated	gi|703064599|ref|XP_010087242.1|/4.98467e-44/Ocs element-binding factor 1 [Morus notabilis]
107426122	566	370.777	0.653317	-8.36973	Down	0	-	-	-	-	gi|225425676|ref|XP_002275043.1|/5.62454e-49/PREDICTED: calvin cycle protein CP12-1, chloroplastic [Vitis vinifera]
107426135	1539	72.511	167.65	1.20391	Up	9.49087e-11	-	-	GO:0005506//iron ion binding	GO:0008152//metabolic process	gi|645253337|ref|XP_008232531.1|/1.32082e-155/PREDICTED: uncharacterized protein LOC103331666 [Prunus mume]
107426186	722	24.3669	59.7894	1.27873	Up	0.0208074	-	-	-	-	gi|590720051|ref|XP_007051224.1|/2.11217e-11/Uncharacterized protein TCM_004894 [Theobroma cacao]
107426273	976	255.437	552.439	1.11143	Up	1.14242e-13	K02885|1|4e-91|335|jcu:105642567|large subunit ribosomal protein L19e	GO:0030529//ribonucleoprotein complex	GO:0005198//structural molecule activity	GO:0010467//gene expression	gi|703125875|ref|XP_010103417.1|/5.94462e-91/60S ribosomal protein L19-2 [Morus notabilis]
107426301	1018	187.446	61.9753	-1.58944	Down	2.22045e-16	K17616|1|2e-39|163|vvi:100262484|CTD small phosphatase-like protein 2 [EC:3.1.3.-];K01228|5|7e-08|59.3|pmum:103322055|mannosyl-oligosaccharide glucosidase [EC:3.2.1.106]	-	-	GO:0050896//response to stimulus	gi|225437316|ref|XP_002263944.1|/3.17341e-98/PREDICTED: stress-related protein [Vitis vinifera]
107426314	1022	11.7119	30.5374	1.34794	Up	0.000896644	K17895|1|5e-06|53.1|aip:107619293|GATA-binding protein 3	-	-	-	gi|720038732|ref|XP_010268075.1|/9.80353e-23/PREDICTED: GATA transcription factor 16-like [Nelumbo nucifera]
107426345	1301	849.188	23.802	-5.12958	Down	0	K11294|1|5e-105|382|pper:PRUPE_ppa009295mg|nucleolin	-	GO:0005488//binding	-	gi|595826887|ref|XP_007205644.1|/2.47259e-104/hypothetical protein PRUPE_ppa009295mg [Prunus persica]
107426370	3555	65.8031	192.446	1.5415	Up	0	K18995|1|0.0|1046|atr:18430359|ATP-dependent RNA helicase DHX29 [EC:3.6.4.13];K20101|2|5e-157|556|smo:SELMODRAFT_98008|ATP-dependent RNA helicase DHX34 [EC:3.6.4.13];K14442|3|6e-51|204|smo:SELMODRAFT_98495|ATP-dependent RNA helicase DHX36 [EC:3.6.4.13]	-	-	-	gi|645258868|ref|XP_008235089.1|/0/PREDICTED: zinc finger CCCH domain-containing protein 31 [Prunus mume]
107426385	4027	2155.22	354.112	-2.60396	Down	0	K13339|1|0.0|1365|pper:PRUPE_ppa001001mg|peroxin-6	-	GO:0032559;GO:0016462//pyrophosphatase activity	-	gi|595796934|ref|XP_007201217.1|/0/hypothetical protein PRUPE_ppa001001mg [Prunus persica]
107426394	2082	220.255	1115.5	2.33798	Up	0	K13091|1|9e-35|149|pmum:107881325|RNA-binding protein 39;K04733|2|3e-14|81.6|ats:F775_09772|interleukin-1 receptor-associated kinase 4 [EC:2.7.11.1]	-	GO:0003676//nucleic acid binding;GO:0016787//hydrolase activity	-	gi|595795818|ref|XP_007201069.1|/0/hypothetical protein PRUPE_ppa006735mg [Prunus persica]
107426401	2703.5	777.489	346.154	-1.16632	Down	0	K01968|1|0.0|1189|pper:PRUPE_ppa001681mg|3-methylcrotonyl-CoA carboxylase alpha subunit [EC:6.4.1.4]	-	GO:0032559;GO:0016879//ligase activity, forming carbon-nitrogen bonds;GO:0032559;GO:0016879//ligase activity, forming carbon-nitrogen bonds;GO:0032559;GO:0016879//ligase activity, forming carbon-nitrogen bonds;GO:0032559;GO:0016879//ligase activity, forming carbon-nitrogen bonds	-	gi|703121622|ref|XP_010102379.1|/0/Methylcrotonoyl-CoA carboxylase subunit alpha [Morus notabilis]
107426416	1180	1.00641	17.0091	3.56634	Up	6.53147e-05	K04120|1|4e-95|349|pxb:103960128|ent-copalyl diphosphate synthase [EC:5.5.1.13]	-	-	-	gi|703076731|ref|XP_010090409.1|/3.01016e-106/Ent-copalyl diphosphate synthase [Morus notabilis]
107426448	1984	46.5553	18.7002	-1.29461	Down	0.000332997	-	-	-	-	gi|657981550|ref|XP_008382799.1|/4.72628e-95/PREDICTED: uncharacterized protein LOC103445563 [Malus domestica]
107426457	1236	74.097	33.1478	-1.14933	Down	4.38355e-08	K00799|1|3e-97|356|pop:POPTR_0002s25530g|glutathione S-transferase [EC:2.5.1.18]	-	GO:0016846//carbon-sulfur lyase activity	-	gi|703082034|ref|XP_010091847.1|/1.1892e-100/Glutathione transferase GST 23 [Morus notabilis]
107426534	1922	177.03	82.4755	-1.0976	Down	4.08086e-05	K00512|1|6e-171|602|egr:104456517|steroid 17alpha-monooxygenase / 17alpha-hydroxyprogesterone deacetylase [EC:1.14.14.19 1.14.14.32];K07408|2|2e-168|593|pop:POPTR_0001s34230g|cytochrome P450 family 1 subfamily A polypeptide 1 [EC:1.14.14.1]	-	GO:0005506//iron ion binding	-	gi|645259585|ref|XP_008235431.1|/0/PREDICTED: cytochrome P450 82C4-like [Prunus mume]
107426536	2881	29.993	7.34232	-1.96337	Down	0.00286571	K17279|1|1e-39|166|fve:105349698|receptor expression-enhancing protein 5/6	-	-	-	gi|645263135|ref|XP_008237091.1|/1.0989e-74/PREDICTED: uncharacterized protein LOC103335835 isoform X1 [Prunus mume]
107426553	1162	270.935	79.8685	-1.7563	Down	0	-	-	-	-	gi|703149921|ref|XP_010109724.1|/1.00429e-114/hypothetical protein L484_015213 [Morus notabilis]
107426554	2312	184.351	30.3187	-2.58569	Down	0	K04077|1|0.0|1013|egr:104414388|chaperonin GroEL	GO:0044424	GO:0005515//protein binding;GO:0032559	GO:0006457//protein folding	gi|702441615|ref|XP_010023772.1|/0/PREDICTED: chaperonin CPN60-2, mitochondrial [Eucalyptus grandis]
107426556	1279	89.6107	32.3958	-1.45466	Down	0.000455538	K10949|1|9e-101|368|egu:105051191|ER lumen protein retaining receptor	GO:0043231//intracellular membrane-bounded organelle;GO:0031224//intrinsic component of membrane	GO:0005048//signal sequence binding;GO:0004871//signal transducer activity	GO:0035437//maintenance of protein localization in endoplasmic reticulum;GO:0006810//transport	gi|743813726|ref|XP_010929804.1|/4.69602e-100/PREDICTED: ER lumen protein-retaining receptor-like [Elaeis guineensis]
107426557	1008	1601.36	728.448	-1.13589	Down	0	-	-	-	-	gi|703115107|ref|XP_010100818.1|/1.24094e-46/hypothetical protein L484_015849 [Morus notabilis]
107426565	2861.43	3433.09	1692.46	-1.02018	Down	0	-	-	-	-	gi|645275876|ref|XP_008243022.1|/0/PREDICTED: QWRF motif-containing protein 8-like [Prunus mume]
107426575	2818	0	89.5115	7.58382	Up	0	K04733|1|0.0|640|pmum:103325720|interleukin-1 receptor-associated kinase 4 [EC:2.7.11.1]	-	-	-	gi|731396654|ref|XP_010652595.1|/0/PREDICTED: G-type lectin S-receptor-like serine/threonine-protein kinase At1g67520 [Vitis vinifera]
107426588	704	202.51	410.971	1.01935	Up	0	K02129|1|4e-06|52.4|smo:SELMODRAFT_270363|F-type H+-transporting ATPase subunit e	-	-	-	gi|728843024|gb|KHG22467.1|/8.39863e-10/hypothetical protein F383_09277 [Gossypium arboreum]
107426594	2247	115.899	34.6169	-1.72973	Down	0.000552306	K09755|1|0.0|693|pper:PRUPE_ppa022388mg|ferulate-5-hydroxylase [EC:1.14.-.-]	-	-	-	gi|595790995|ref|XP_007199246.1|/0/hypothetical protein PRUPE_ppa022388mg [Prunus persica]
107426600	1395	344.153	1091.96	1.66445	Up	0	-	-	-	-	gi|595801560|ref|XP_007201841.1|/1.0207e-135/hypothetical protein PRUPE_ppa009399mg [Prunus persica]
107426623	1808	81.0943	10.4361	-2.90292	Down	0	-	-	-	-	gi|449440973|ref|XP_004138258.1|/4.60103e-25/PREDICTED: putative FBD-associated F-box protein At5g56700 isoform X1 [Cucumis sativus]
107426629	2392	45.8746	133.119	1.52735	Up	7.32747e-15	-	-	-	-	gi|645259720|ref|XP_008235496.1|/0/PREDICTED: uncharacterized protein LOC103334325 [Prunus mume]
107426630	1173	77.6011	208.564	1.42089	Up	9.90541e-13	K04733|1|2e-31|137|ats:F775_18549|interleukin-1 receptor-associated kinase 4 [EC:2.7.11.1];K03868|2|2e-23|110|gmx:100792815|RING-box protein 1	-	-	-	gi|703115017|ref|XP_010100797.1|/6.67455e-82/hypothetical protein L484_015826 [Morus notabilis]
107426639	2897	102.769	3556.71	5.10668	Up	0	K12115|1|0.0|1087|rcu:8270706|clock-associated PAS protein ZTL	-	GO:0060089	GO:0006351//transcription, DNA-templated;GO:0023052//signaling	gi|255585018|ref|XP_002533219.1|/0/PREDICTED: adagio protein 1 isoform X1 [Ricinus communis]
107426642	909	122.41	0.973081	-6.41293	Down	0	-	-	-	-	-
107426656	995.25	0	25.5819	5.79554	Up	9.37471e-08	-	-	-	-	gi|470106670|ref|XP_004289685.1|/6.0816e-12/PREDICTED: phospholipase A-2-activating protein [Fragaria vesca subsp. vesca]
107426710	3073.42	1869.18	803.191	-1.21811	Down	0	K14573|1|0.0|1077|pmum:103335704|nucleolar protein 4	-	-	-	gi|694442315|ref|XP_009347848.1|/0/PREDICTED: RNA-binding protein 28-like [Pyrus x bretschneideri]
107426721	1498	40.7169	5.91098	-2.69052	Down	3.01731e-09	K07513|1|0.0|739|pmum:103334342|acetyl-CoA acyltransferase 1 [EC:2.3.1.16]	-	GO:0016408//C-acyltransferase activity;GO:0016408//C-acyltransferase activity	-	gi|645259761|ref|XP_008235516.1|/0/PREDICTED: 3-ketoacyl-CoA thiolase 2, peroxisomal [Prunus mume]
107426732	5079	165.352	65.8209	-1.32276	Down	0	K15078|1|0.0|1006|mdm:103428131|structure-specific endonuclease subunit SLX1 [EC:3.6.1.-]	-	-	-	gi|802611709|ref|XP_012074608.1|/0/PREDICTED: putative disease resistance protein RGA3 [Jatropha curcas]
107426749	2539	95.3846	41.1244	-1.20448	Down	7.91972e-08	K01893|1|0.0|760|cic:CICLE_v10030945mg|asparaginyl-tRNA synthetase [EC:6.1.1.22]	-	-	-	gi|567889396|ref|XP_006437220.1|/0/hypothetical protein CICLE_v10030945mg [Citrus clementina]
107426768	975	960.426	202.747	-2.24137	Down	0	K07305|1|5e-77|288|pper:PRUPE_ppa009769mg|peptide-methionine (R)-S-oxide reductase [EC:1.8.4.12]	-	GO:0016491//oxidoreductase activity	-	gi|595801821|ref|XP_007201886.1|/2.43733e-76/hypothetical protein PRUPE_ppa009769mg [Prunus persica]
107426816	1786	42.1938	7.9121	-2.34776	Down	2.00592e-11	-	-	-	-	gi|470112302|ref|XP_004292375.1|/3.58913e-131/PREDICTED: uncharacterized protein LOC101308544 [Fragaria vesca subsp. vesca]
107426830	1901	439.031	917.624	1.06278	Up	0	K08065|1|4e-07|57.8|gmx:102662907|nuclear transcription Y subunit beta;K04733|2|6e-07|57.4|ats:F775_13336|interleukin-1 receptor-associated kinase 4 [EC:2.7.11.1];K04730|3|8e-06|53.5|cit:102616237|interleukin-1 receptor-associated kinase 1 [EC:2.7.11.1]	-	-	-	gi|703157242|ref|XP_010111675.1|/0/Vacuolar-sorting receptor 3 [Morus notabilis]
107426839	1659	165.769	10.2203	-3.959	Down	0	K06941|1|2e-48|194|egr:104420882|23S rRNA (adenine2503-C2)-methyltransferase [EC:2.1.1.192]	GO:0044424	GO:0051540;GO:0008168//methyltransferase activity	GO:0042254//ribosome biogenesis;GO:0009451//RNA modification	gi|703157261|ref|XP_010111680.1|/3.81993e-180/Ribosomal RNA large subunit methyltransferase N 1 [Morus notabilis]
107426883	2277	65.1421	28.2299	-1.19295	Down	6.11618e-06	K15032|1|0.0|822|vvi:100852464|mTERF domain-containing protein, mitochondrial	-	-	-	gi|703070994|ref|XP_010088920.1|/0/hypothetical protein L484_018547 [Morus notabilis]
107426895	557	16.6379	47.9582	1.50124	Up	0.00495391	-	-	-	-	gi|703097742|ref|XP_010096195.1|/1.28787e-18/hypothetical protein L484_026929 [Morus notabilis]
107426900	4258.03	1997.98	496.115	-2.00877	Down	0	K18080|1|1e-142|508|vvi:109124306|tensin;K02184|3|9e-142|506|pxb:103931860|formin 2	-	-	-	gi|645275772|ref|XP_008242975.1|/0/PREDICTED: formin-like protein 13 isoform X3 [Prunus mume]
107426909	1736	74.6451	0.647938	-6.07144	Down	0	K13457|1|7e-129|462|aip:107635641|disease resistance protein RPM1	-	-	-	gi|955362015|ref|XP_014622020.1|/8.24297e-133/PREDICTED: disease resistance protein RPP13-like [Glycine max]
107426926	1931.31	63.0278	143.312	1.17911	Up	0.0239154	K04733|1|0.0|640|pper:PRUPE_ppa015739mg|interleukin-1 receptor-associated kinase 4 [EC:2.7.11.1]	-	-	-	gi|802539214|ref|XP_012069940.1|/0/PREDICTED: probable receptor-like serine/threonine-protein kinase At4g34500 [Jatropha curcas]
107426959	1373	1298.3	441.273	-1.55587	Down	7.75305e-11	K00083|1|6e-133|475|jcu:105637089|cinnamyl-alcohol dehydrogenase [EC:1.1.1.195]	-	GO:0046872//metal ion binding;GO:0016491//oxidoreductase activity	GO:0008152//metabolic process	gi|802540327|ref|XP_012075882.1|/3.00766e-132/PREDICTED: probable cinnamyl alcohol dehydrogenase 1 [Jatropha curcas]
107426969	1505	177.152	61.5721	-1.51751	Down	5.9952e-15	-	-	-	-	gi|802540306|ref|XP_012075811.1|/4.07748e-101/PREDICTED: protein TIC 21, chloroplastic [Jatropha curcas]
107426973	1377.17	26.4908	90.2007	1.74981	Up	4.55114e-05	-	-	-	-	gi|659109976|ref|XP_008454981.1|/2.10508e-95/PREDICTED: uncharacterized protein LOC103495264 [Cucumis melo]
107426976	972	30.5345	77.1446	1.32388	Up	4.94393e-05	K13412|1|3e-09|63.5|cre:CHLREDRAFT_128451|calcium-dependent protein kinase [EC:2.7.11.1]	-	-	-	gi|731383805|ref|XP_010647902.1|/1.09029e-52/PREDICTED: extensin isoform X1 [Vitis vinifera]
107426989	1659	183.504	43.3781	-2.06894	Down	0	K18801|1|5e-47|190|smo:SELMODRAFT_57632|glucuronoxylan 4-O-methyltransferase [EC:2.1.1.112]	-	-	-	gi|703142839|ref|XP_010107856.1|/1.87497e-102/hypothetical protein L484_027443 [Morus notabilis]
107427008	1575	22.7912	74.0137	1.67904	Up	0.000156108	K00899|1|0.0|643|vvi:100242426|5-methylthioribose kinase [EC:2.7.1.100]	-	GO:0016301//kinase activity	GO:0000097//sulfur amino acid biosynthetic process	gi|703098104|ref|XP_010096294.1|/0/hypothetical protein L484_027033 [Morus notabilis]
107427036	1756	59.1648	189.828	1.67405	Up	2.33092e-06	K13496|1|9e-124|445|atr:18438282|UDP-glucosyl transferase 73C [EC:2.4.1.-]	-	-	-	gi|645261984|ref|XP_008236556.1|/0/PREDICTED: UDP-glucose flavonoid 3-O-glucosyltransferase 7-like [Prunus mume]
107427144	1959.88	116.751	45.4424	-1.35229	Down	4.04961e-07	K10268|1|9e-143|508|fve:101312786|F-box and leucine-rich repeat protein 2/20	-	-	-	gi|703078001|ref|XP_010090747.1|/0/hypothetical protein L484_013769 [Morus notabilis]
107427181	1763	96.7966	34.4379	-1.47842	Down	0.0125593	K15102|1|2e-159|563|pper:PRUPE_ppa009035mg|solute carrier family 25 (mitochondrial phosphate transporter), member 3	GO:0031224//intrinsic component of membrane	-	GO:0051234//establishment of localization	gi|595793443|ref|XP_007200470.1|/1.1656e-158/hypothetical protein PRUPE_ppa009035mg [Prunus persica]
107427192	1021	88.555	33.3865	-1.39481	Down	1.1268e-11	K09422|1|7e-68|258|pper:PRUPE_ppa023154mg|myb proto-oncogene protein, plant	-	-	-	gi|703098067|ref|XP_010096284.1|/9.04903e-69/Transcription factor [Morus notabilis]
107427214	3670	293.989	55.7514	-2.3889	Down	0	K12385|1|0.0|1668|pmum:103334770|Niemann-Pick C1 protein	-	-	-	gi|645260738|ref|XP_008235959.1|/0/PREDICTED: Niemann-Pick C1 protein isoform X2 [Prunus mume]
107427217	1638	130.137	22.8089	-2.48818	Down	0	-	-	-	-	-
107427224	2881	45.7347	453.079	3.29517	Up	2.73792e-06	K14833|1|7e-07|57.8|csl:COCSUDRAFT_46926|nucleolar complex protein 2	-	-	-	gi|645260780|ref|XP_008235979.1|/0/PREDICTED: LOW QUALITY PROTEIN: protein NLP2-like [Prunus mume]
107427225	1760	254.116	61.8561	-2.03026	Down	0	K12385|1|0.0|813|pmum:103334770|Niemann-Pick C1 protein	-	-	-	gi|645260736|ref|XP_008235957.1|/0/PREDICTED: Niemann-Pick C1 protein isoform X1 [Prunus mume]
107427228	4072	543.756	105.569	-2.35962	Down	0	K12385|1|0.0|1795|pmum:103334770|Niemann-Pick C1 protein	-	-	-	gi|645260738|ref|XP_008235959.1|/0/PREDICTED: Niemann-Pick C1 protein isoform X2 [Prunus mume]
107427250	2350.2	922.508	420.948	-1.13105	Down	0	-	-	-	-	gi|703125564|ref|XP_010103337.1|/0/hypothetical protein L484_014377 [Morus notabilis]
107427264	1235.15	259.138	122.62	-1.07663	Down	0	-	GO:0030529//ribonucleoprotein complex;GO:0030529//ribonucleoprotein complex;GO:0030529//ribonucleoprotein complex;GO:0030529//ribonucleoprotein complex;GO:0030529//ribonucleoprotein complex;GO:0030529//ribonucleoprotein complex	GO:0005198//structural molecule activity;GO:0005198//structural molecule activity;GO:0005198//structural molecule activity;GO:0005198//structural molecule activity;GO:0005198//structural molecule activity;GO:0005198//structural molecule activity	GO:0010467//gene expression;GO:0010467//gene expression;GO:0010467//gene expression;GO:0010467//gene expression;GO:0010467//gene expression;GO:0010467//gene expression	gi|703148408|ref|XP_010109338.1|/4.9141e-80/60S ribosomal protein L2 [Morus notabilis]
107427268	951	1635.33	268.808	-2.60283	Down	1.05987e-07	K20547|1|4e-134|478|pop:POPTR_0004s18870g|basic endochitinase B [EC:3.2.1.14]	-	-	GO:0005975//carbohydrate metabolic process;GO:0043170;GO:0009056//catabolic process	gi|703125495|ref|XP_010103320.1|/2.80344e-138/Endochitinase 1 [Morus notabilis]
107427270	1854	1.30651	38.2109	4.44526	Up	2.22045e-15	K11968|1|0.0|790|mdm:103451168|ariadne-1 [EC:2.3.2.27]	-	-	-	gi|657993119|ref|XP_008388828.1|/0/PREDICTED: probable E3 ubiquitin-protein ligase ARI8 [Malus domestica]
107427281	2004	43.3922	16.1283	-1.402	Down	7.74152e-05	K16190|1|3e-35|151|bdi:100843665|glucuronokinase [EC:2.7.1.43];K13422|3|6e-12|73.9|thj:104806708|transcription factor MYC2	-	-	-	gi|703142016|ref|XP_010107648.1|/4.84289e-172/hypothetical protein L484_008364 [Morus notabilis]
107427313	1455	65.3709	30.3828	-1.09361	Down	0.015802	K12271|1|2e-156|553|jcu:105647533|signal recognition particle 43 kDa protein	GO:0043231//intracellular membrane-bounded organelle;GO:0044427//chromosomal part;GO:0043231//intracellular membrane-bounded organelle;GO:0044427//chromosomal part	GO:0005488//binding;GO:0005488//binding	GO:0006325//chromatin organization;GO:0006325//chromatin organization	gi|802756621|ref|XP_012089050.1|/7.21357e-156/PREDICTED: signal recognition particle 43 kDa protein, chloroplastic [Jatropha curcas]
107427325	3452	131.676	389.185	1.56007	Up	0	K01872|1|0.0|1467|pop:POPTR_0009s14340g|alanyl-tRNA synthetase [EC:6.1.1.7]	GO:0009536//plastid	GO:0004812//aminoacyl-tRNA ligase activity;GO:0043169//cation binding;GO:0003723//RNA binding;GO:0032559	GO:0006418//tRNA aminoacylation for protein translation	gi|703160739|ref|XP_010112609.1|/0/putative alanine--tRNA ligase [Morus notabilis]
107427329	1989	0	148.74	8.31347	Up	0	K04733|1|2e-161|570|rcu:8266426|interleukin-1 receptor-associated kinase 4 [EC:2.7.11.1]	-	-	-	gi|595791941|ref|XP_007199719.1|/0/hypothetical protein PRUPE_ppa002257mg [Prunus persica]
107427332	917	0	169.543	8.50177	Up	0	K20628|1|5e-86|318|pper:PRUPE_ppa010654mg|expansin	-	-	-	gi|429326522|gb|AFZ78601.1|/1.62822e-87/expansin protein [Populus tomentosa]
107427336	1366	57.2038	176.803	1.62	Up	2.55437e-11	K14611|1|2e-57|195|cic:CICLE_v10019673mg|solute carrier family 23 (nucleobase transporter), member 1/2	-	-	-	gi|641850876|gb|KDO69748.1|/1.12362e-56/hypothetical protein CISIN_1g009582mg [Citrus sinensis]
107427337	1755	116.913	628.17	2.42102	Up	0.000652825	-	-	-	-	gi|703142071|ref|XP_010107666.1|/2.89175e-109/hypothetical protein L484_008383 [Morus notabilis]
107427339	1313	1.64344	53.2546	4.66856	Up	0	-	-	-	-	-
107427356	1489	20.6553	53.2307	1.34601	Up	1.98244e-05	K12271|1|4e-157|555|jcu:105647533|signal recognition particle 43 kDa protein	GO:0043231//intracellular membrane-bounded organelle;GO:0044427//chromosomal part	GO:0005488//binding	GO:0006325//chromatin organization	gi|802756621|ref|XP_012089050.1|/1.95831e-156/PREDICTED: signal recognition particle 43 kDa protein, chloroplastic [Jatropha curcas]
107427379	1693	70.4212	27.9234	-1.32008	Down	3.51013e-06	K17964|1|8e-10|66.6|ats:F775_18972|leucine-rich PPR motif-containing protein, mitochondrial;K17710|2|3e-08|61.6|rcu:8275339|pentatricopeptide repeat domain-containing protein 1	-	-	-	gi|595793963|ref|XP_007200730.1|/2.08891e-173/hypothetical protein PRUPE_ppa021547mg [Prunus persica]
107427393	474	78.235	26.5296	-1.54355	Down	0.000860227	-	-	-	-	gi|703062912|ref|XP_010086836.1|/4.64697e-19/hypothetical protein L484_006066 [Morus notabilis]
107427429	1307	15.6296	41.8268	1.39358	Up	0.00101851	K16573|1|3e-11|70.9|pda:103722329|gamma-tubulin complex component 6	-	-	-	gi|743795476|ref|XP_011002637.1|/0/PREDICTED: protein trichome birefringence-like 13 [Populus euphratica]
107427477	2117	891.705	1873.59	1.07077	Up	0	K01259|1|0.0|651|cit:102623195|proline iminopeptidase [EC:3.4.11.5]	-	-	-	gi|568866944|ref|XP_006486806.1|/0/PREDICTED: proline iminopeptidase [Citrus sinensis]
107427482	2047	59.3623	134.518	1.17384	Up	6.61858e-05	K00511|1|0.0|786|mtr:MTR_4g092640|squalene monooxygenase [EC:1.14.14.17]	GO:0031224//intrinsic component of membrane	GO:0004497//monooxygenase activity;GO:0050662//coenzyme binding	GO:0008152//metabolic process	gi|703133187|ref|XP_010105306.1|/0/Squalene monooxygenase [Morus notabilis]
107427493	2399	727.588	178.573	-2.02376	Down	0	K04733|1|2e-168|594|mtr:MTR_3g117850|interleukin-1 receptor-associated kinase 4 [EC:2.7.11.1]	-	-	-	gi|595791941|ref|XP_007199719.1|/0/hypothetical protein PRUPE_ppa002257mg [Prunus persica]
107427516	1541	745.457	91.2657	-3.02349	Down	0	K20628|1|5e-85|316|aip:107635346|expansin	-	-	-	gi|255584815|ref|XP_002533125.1|/4.49124e-87/PREDICTED: expansin-A15 [Ricinus communis]
107427517	1800.38	1319.18	204.731	-2.68505	Down	0	-	-	-	-	gi|703142071|ref|XP_010107666.1|/2.94362e-109/hypothetical protein L484_008383 [Morus notabilis]
107427519	1489.65	1072.82	526.976	-1.02495	Down	1.74527e-13	K04733|1|6e-73|276|aip:107617580|interleukin-1 receptor-associated kinase 4 [EC:2.7.11.1];K12173|4|2e-49|197|gmx:100794341|BRCA1-A complex subunit BRE	-	-	-	gi|778669683|ref|XP_011649286.1|/1.07498e-114/PREDICTED: thaumatin-like protein 1b isoform X1 [Cucumis sativus]
107427611	1285	601.237	244.849	-1.29441	Down	0	K05278|1|2e-45|184|egr:104450482|flavonol synthase [EC:1.14.11.23];K05277|3|4e-44|180|pxb:103952863|leucoanthocyanidin dioxygenase [EC:1.14.11.19]	-	GO:0016491//oxidoreductase activity	-	gi|567855439|ref|XP_006420839.1|/1.56851e-119/hypothetical protein CICLE_v10005336mg [Citrus clementina]
107427668	706	36.6444	189.532	2.35599	Up	2.00271e-05	K05681|1|8e-69|260|smo:SELMODRAFT_10835|ATP-binding cassette, subfamily G (WHITE), member 2	-	-	-	gi|802577978|ref|XP_012069282.1|/2.10161e-101/PREDICTED: LOW QUALITY PROTEIN: ABC transporter G family member 2-like [Jatropha curcas]
107427672	893	22.7959	896.491	5.26882	Up	0	K05681|1|1e-70|196|smo:SELMODRAFT_10835|ATP-binding cassette, subfamily G (WHITE), member 2	-	-	-	gi|595800877|ref|XP_007201741.1|/9.70922e-120/hypothetical protein PRUPE_ppa002200mg [Prunus persica]
107427682	1267	38.0362	300.656	2.96724	Up	0.00671419	K05282|1|8e-51|202|pda:103697092|gibberellin 20-oxidase [EC:1.14.11.12]	-	-	-	gi|645262301|ref|XP_008236700.1|/4.89674e-150/PREDICTED: feruloyl CoA ortho-hydroxylase 2-like [Prunus mume]
107427686	582	165.139	49.8433	-1.71879	Down	1.25165e-09	-	-	-	-	gi|657980403|ref|XP_008382197.1|/5.42287e-26/PREDICTED: costars family protein [Malus domestica]
107427693	2697	225.968	480.469	1.08674	Up	6.66134e-16	K12818|1|7e-120|432|mtr:MTR_0267s0070|ATP-dependent RNA helicase DHX8/PRP22 [EC:3.6.4.13];K19613|2|2e-109|398|aip:107629708|leucine-rich repeat protein SHOC2;K15078|4|4e-102|374|pop:POPTR_0005s14910g|structure-specific endonuclease subunit SLX1 [EC:3.6.1.-]	-	-	-	gi|595833779|ref|XP_007206733.1|/1.21257e-176/hypothetical protein PRUPE_ppa024822mg [Prunus persica]
107427715	1605	89.3576	207.514	1.21125	Up	1.20652e-06	K13162|1|3e-138|493|pmum:103335991|poly(rC)-binding protein 2/3/4	-	-	-	gi|645263468|ref|XP_008237250.1|/1.71726e-137/PREDICTED: KH domain-containing protein At4g18375-like [Prunus mume]
107427717	998	28.299	1.37632	-3.96251	Down	5.4734e-14	K08243|1|3e-101|369|gmx:547911|Polyketide reductase;K19642|2|8e-101|367|tcc:TCM_011188|D-galacturonate reductase [EC:1.1.1.365]	-	GO:0016747//transferase activity, transferring acyl groups other than amino-acyl groups	GO:0008152//metabolic process	gi|53988164|gb|AAV28174.1|/5.54899e-124/aldo/keto reductase [Fragaria x ananassa]
107427733	1752	20.36	79.8418	1.947	Up	3.33067e-16	-	-	-	-	gi|703159366|ref|XP_010112231.1|/4.26176e-145/hypothetical protein L484_014767 [Morus notabilis]
107427734	592	12.7941	35.5289	1.44049	Up	0.00423056	-	-	-	-	gi|657980403|ref|XP_008382197.1|/5.74187e-26/PREDICTED: costars family protein [Malus domestica]
107427735	1325	1331.17	192.296	-2.78829	Down	0	K08243|1|8e-103|375|gmx:547911|Polyketide reductase;K19642|2|8e-100|365|tcc:TCM_011188|D-galacturonate reductase [EC:1.1.1.365]	-	GO:0016747//transferase activity, transferring acyl groups other than amino-acyl groups	GO:0008152//metabolic process	gi|470126493|ref|XP_004299218.1|/4.16566e-123/PREDICTED: non-functional NADPH-dependent codeinone reductase 2-like [Fragaria vesca subsp. vesca]
107427738	364	20.1177	2.97242	-2.58063	Down	0.0003489	K05681|1|5e-19|93.6|smo:SELMODRAFT_10835|ATP-binding cassette, subfamily G (WHITE), member 2	-	-	-	gi|703090658|ref|XP_010094141.1|/4.89164e-31/ABC transporter G family member 11 [Morus notabilis]
107427739	1417	103.461	13.0248	-2.94524	Down	0.0355021	K14299|1|3e-15|84.3|mdm:103418195|nucleoporin SEH1	-	-	-	gi|703090640|ref|XP_010094136.1|/4.52495e-147/hypothetical protein L484_017174 [Morus notabilis]
107427742	963	1368.42	15.4306	-6.42786	Down	0	K14396|1|3e-95|349|adu:107481790|polyadenylate-binding protein 2	-	GO:0005488//binding	-	gi|703090656|ref|XP_010094140.1|/9.3208e-97/Polyadenylate-binding protein 2 [Morus notabilis]
107427778	2496	361.403	104.045	-1.79179	Down	0	K01613|1|0.0|969|pmum:103319111|phosphatidylserine decarboxylase [EC:4.1.1.65]	-	-	-	gi|645223856|ref|XP_008218832.1|/0/PREDICTED: phosphatidylserine decarboxylase proenzyme 3-like [Prunus mume]
107427810	846	263.235	61.8754	-2.08058	Down	0	-	-	GO:0051540	-	gi|703095680|ref|XP_010095605.1|/9.23604e-71/hypothetical protein L484_007445 [Morus notabilis]
107427813	1477	68.1833	378.937	2.46636	Up	0.0415724	-	-	-	-	gi|703097971|ref|XP_010096257.1|/3.34334e-124/Glycinin G3 [Morus notabilis]
107427862	1582	113.536	26.1235	-2.1	Down	5.95635e-13	K01431|1|0.0|711|pper:PRUPE_ppa006311mg|beta-ureidopropionase [EC:3.5.1.6]	-	GO:0016811//hydrolase activity, acting on carbon-nitrogen (but not peptide) bonds, in linear amides	GO:0008152//metabolic process	gi|595792357|ref|XP_007199927.1|/0/hypothetical protein PRUPE_ppa006311mg [Prunus persica]
107427884	1796	108.496	25.5083	-2.06855	Down	0	K17255|1|0.0|803|cit:102625100|Rab GDP dissociation inhibitor	-	GO:0005092//GDP-dissociation inhibitor activity	GO:0006810//transport	gi|568868439|ref|XP_006487500.1|/0/PREDICTED: guanosine nucleotide diphosphate dissociation inhibitor At5g09550 [Citrus sinensis]
107427896	2624	0.655448	31.1231	4.81225	Up	0	K17604|1|6e-78|263|csv:101205818|zinc finger SWIM domain-containing protein 3	-	-	-	gi|567875837|ref|XP_006430508.1|/1.34916e-131/hypothetical protein CICLE_v10010993mg [Citrus clementina]
107427898	1386	1.36325	14.1917	3.00025	Up	0.0033962	K17604|1|6e-29|129|nnu:104596238|zinc finger SWIM domain-containing protein 3	-	-	-	gi|568856960|ref|XP_006482039.1|/4.81936e-45/PREDICTED: protein FAR1-RELATED SEQUENCE 7-like [Citrus sinensis]
107427993	2237	70.9831	241.259	1.75834	Up	6.76024e-07	K06614|1|1e-98|362|pvu:PHAVU_001G0849001|alpha-N-acetyl-neuraminate alpha-2,8-sialyltransferase (sialyltransferase 8D) [EC:2.4.99.-];K06612|2|2e-06|56.2|bpg:Bathy01g00040|alpha-N-acetyl-neuraminate alpha-2,8-sialyltransferase (sialyltransferase 8B) [EC:2.4.99.-];K00780|3|4e-06|54.7|bpg:Bathy14g02010|beta-galactoside alpha-2,3-sialyltransferase (sialyltransferase 4A) [EC:2.4.99.4]	-	-	-	gi|694406460|ref|XP_009378038.1|/0/PREDICTED: CMP-N-acetylneuraminate-beta-galactosamide-alpha-2,3-sialyltransferase 1 [Pyrus x bretschneideri]
107427997	1451	144.219	479.194	1.72907	Up	4.50751e-14	K08488|1|3e-64|247|pxb:108865426|syntaxin 7	-	-	-	gi|595940015|ref|XP_007215805.1|/4.47651e-65/hypothetical protein PRUPE_ppa009962mg [Prunus persica]
107428013	1580	35.1559	363.21	3.35171	Up	0	K07870|1|0.0|642|pmum:103344644|Ras homolog gene family, member T1	GO:0031966//mitochondrial membrane	GO:0046872//metal ion binding;GO:0032561//guanyl ribonucleotide binding;GO:0003824//catalytic activity	GO:0035556//intracellular signal transduction;GO:0034643//establishment of mitochondrion localization, microtubule-mediated	gi|703080944|ref|XP_010091557.1|/0/Mitochondrial Rho GTPase 1 [Morus notabilis]
107428022	1103	10.1755	130.156	3.61725	Up	0.0427932	K01054|1|8e-10|65.9|bna:106399005|acylglycerol lipase [EC:3.1.1.23];K05941|2|9e-06|52.4|mdm:103435918|glutathione gamma-glutamylcysteinyltransferase [EC:2.3.2.15]	-	-	-	gi|566212303|ref|XP_006373134.1|/1.37386e-57/hypothetical protein POPTR_0017s09030g [Populus trichocarpa]
107428044	2018	37.7391	120.301	1.6603	Up	0	-	-	-	-	gi|470141176|ref|XP_004306311.1|/0/PREDICTED: uncharacterized protein LOC101308409 [Fragaria vesca subsp. vesca]
107428081	870	2.31986	58.8667	4.41115	Up	2.97682e-06	K09503|1|3e-56|219|mdm:103408779|DnaJ homolog subfamily A member 2	GO:0016020//membrane;GO:0044424	GO:0043169//cation binding;GO:0005515//protein binding;GO:0032559	GO:0006950//response to stress;GO:0044267//cellular protein metabolic process	gi|657949993|ref|XP_008345828.1|/1.50172e-55/PREDICTED: dnaJ protein homolog [Malus domestica]
107428095	771.84	11.1723	99.3904	3.10065	Up	4.04121e-14	K16615|1|2e-16|87.8|thj:104801978|actin-related protein 7, plant	-	-	-	gi|976923371|gb|KVI07706.1|/1.07704e-15/Actin-related protein [Cynara cardunculus var. scolymus]
107428130	1482.26	295.04	590.926	1.00092	Up	4.55191e-15	K10656|1|5e-106|386|pxb:103938046|E3 ubiquitin-protein ligase MARCH1/8 [EC:2.3.2.27]	-	GO:0046914//transition metal ion binding;GO:0046914//transition metal ion binding	-	gi|590617171|ref|XP_007023714.1|/6.57215e-109/RING/FYVE/PHD zinc finger superfamily protein isoform 2 [Theobroma cacao]
107428172	1525	167.427	42.6915	-1.95979	Down	0.0128059	K01904|1|0.0|746|fve:101291845|4-coumarate--CoA ligase [EC:6.2.1.12]	-	GO:0016703	GO:0008152//metabolic process	gi|223006833|gb|ACM69363.1|/0/4-coumarate:CoA ligase [Humulus lupulus]
107428186	772	28.0799	0.323969	-5.16999	Down	4.30979e-09	-	-	-	-	gi|703148094|ref|XP_010109257.1|/1.90234e-16/hypothetical protein L484_011879 [Morus notabilis]
107428198	3290	2.46053	881.134	8.23331	Up	0	K01872|1|0.0|1584|jcu:105628923|alanyl-tRNA synthetase [EC:6.1.1.7]	-	-	-	gi|802558739|ref|XP_012065800.1|/0/PREDICTED: alanine--tRNA ligase [Jatropha curcas]
107428211	3759	18.6722	139.582	2.8712	Up	0	K12818|1|0.0|643|mtr:MTR_0267s0070|ATP-dependent RNA helicase DHX8/PRP22 [EC:3.6.4.13];K15078|2|1e-177|625|rcu:8276537|structure-specific endonuclease subunit SLX1 [EC:3.6.1.-]	-	-	-	gi|590584019|ref|XP_007015058.1|/0/LRR and NB-ARC domains-containing disease resistance protein, putative [Theobroma cacao]
107428213	2707	3.97916	50.5382	3.51941	Up	2.41324e-11	K04733|1|0.0|884|mtr:MTR_4g091690|interleukin-1 receptor-associated kinase 4 [EC:2.7.11.1]	-	-	-	gi|657983754|ref|XP_008383964.1|/0/PREDICTED: G-type lectin S-receptor-like serine/threonine-protein kinase At1g11410 [Malus domestica]
107428216	1106.25	17.7583	64.6666	1.83735	Up	2.3237e-13	-	-	-	-	gi|645243465|ref|XP_008227987.1|/9.91734e-47/PREDICTED: uncharacterized protein LOC103327434 [Prunus mume]
107428217	2224	0.637035	76.4756	6.12033	Up	0	K15078|1|3e-18|88.6|pper:PRUPE_ppa018717mg|structure-specific endonuclease subunit SLX1 [EC:3.6.1.-];K19613|3|3e-17|92.0|pmum:103344289|leucine-rich repeat protein SHOC2	-	-	-	gi|296085385|emb|CBI29117.3|/6.61507e-24/unnamed protein product [Vitis vinifera]
107428236	2067.75	50.596	0	-6.76654	Down	0	K19613|1|8e-34|92.8|tcc:TCM_005824|leucine-rich repeat protein SHOC2	-	-	-	gi|590584019|ref|XP_007015058.1|/8.11146e-45/LRR and NB-ARC domains-containing disease resistance protein, putative [Theobroma cacao]
107428291	1215	481.715	231.917	-1.05306	Down	0	K13448|1|5e-59|229|vvi:100245811|calcium-binding protein CML;K01148|3|1e-35|151|tcc:TCM_002655|poly(A)-specific ribonuclease [EC:3.1.13.4]	-	-	-	gi|743816415|ref|XP_011020170.1|/1.24549e-70/PREDICTED: calmodulin-like protein 3 isoform X1 [Populus euphratica]
107428293	1784	177.567	73.9144	-1.25912	Down	1.54321e-14	K20892|1|2e-06|55.5|gsl:Gasu_07340|beta-arabinofuranosyltransferase [EC:2.4.2.-];K20784|2|8e-06|53.5|apro:F751_0251|arabinosyltransferase [EC:2.4.2.-]	-	-	-	gi|922408561|ref|XP_013470295.1|/5.33842e-143/nucleotide-diphospho-sugar transferase family protein [Medicago truncatula]
107428295	1485	15.6042	277.087	4.11005	Up	0	K10765|1|1e-146|520|cit:102609025|alkylated DNA repair protein alkB homolog 1 [EC:1.14.11.- 4.2.99.18]	-	-	-	gi|568861219|ref|XP_006484103.1|/6.96184e-146/PREDICTED: alpha-ketoglutarate-dependent dioxygenase alkB [Citrus sinensis]
107428317	1244	244.185	56.5077	-2.1023	Down	0	-	-	-	-	gi|703122948|ref|XP_010102693.1|/2.4348e-45/hypothetical protein L484_015489 [Morus notabilis]
107428320	1900	218.625	96.3104	-1.17878	Down	0	K15196|1|4e-23|110|smo:SELMODRAFT_412683|transcription factor IIIB 90 kDa subunit;K06174|3|4e-08|61.2|bna:106375065|ATP-binding cassette, sub-family E, member 1	-	-	-	gi|590692155|ref|XP_007043981.1|/0/Fbox protein isoform 1 [Theobroma cacao]
107428339	447	2.08978	35.2773	3.80426	Up	1.38697e-10	K04733|1|2e-09|62.0|mdm:103419981|interleukin-1 receptor-associated kinase 4 [EC:2.7.11.1]	-	-	-	gi|703127018|ref|XP_010103727.1|/7.12075e-41/Blue copper protein [Morus notabilis]
107428349	591	7.42459	41.9714	2.42668	Up	0.000534919	K04733|1|2e-13|76.3|mdm:103419981|interleukin-1 receptor-associated kinase 4 [EC:2.7.11.1]	-	-	-	gi|703127018|ref|XP_010103727.1|/2.47911e-45/Blue copper protein [Morus notabilis]
107428354	1739	171.769	0.325142	-7.76076	Down	0	K20556|1|1e-135|484|vvi:100252376|cytochrome P450 family 76 subfamily C;K20513|5|4e-120|432|sind:105155492|ferruginol synthase [EC:1.14.13.190]	-	GO:0005506//iron ion binding	-	gi|596287479|ref|XP_007225781.1|/9.98281e-171/hypothetical protein PRUPE_ppa004617mg [Prunus persica]
107428370	4316.17	708.052	113.366	-2.63787	Down	1.81041e-05	K12815|1|0.0|1890|pmum:103322043|pre-mRNA-splicing factor ATP-dependent RNA helicase DHX38/PRP16 [EC:3.6.4.13]	-	GO:0017111//nucleoside-triphosphatase activity;GO:0000166//nucleotide binding;GO:0017111//nucleoside-triphosphatase activity;GO:0000166//nucleotide binding	-	gi|645230867|ref|XP_008222129.1|/0/PREDICTED: pre-mRNA-splicing factor ATP-dependent RNA helicase PRP16 [Prunus mume]
107428378	1374	190.51	79.5669	-1.2547	Down	4.04766e-07	K00134|1|4e-171|602|gmx:100807342|glyceraldehyde 3-phosphate dehydrogenase [EC:1.2.1.12]	-	GO:0016620//oxidoreductase activity, acting on the aldehyde or oxo group of donors, NAD or NADP as acceptor;GO:0000166//nucleotide binding	GO:0019318//hexose metabolic process	gi|359806082|ref|NP_001241184.1|/2.13722e-170/uncharacterized protein LOC100807342 [Glycine max]
107428389	2354	1271.01	584.859	-1.11919	Down	0	-	-	-	-	gi|645230876|ref|XP_008222133.1|/1.65119e-174/PREDICTED: F-box/kelch-repeat protein At1g67480 [Prunus mume]
107428393	1323	130.899	52.5815	-1.30818	Down	0.00806529	K13065|1|5e-131|468|pmum:103321964|shikimate O-hydroxycinnamoyltransferase [EC:2.3.1.133]	-	-	-	gi|645230662|ref|XP_008222036.1|/2.69385e-130/PREDICTED: deacetylvindoline O-acetyltransferase-like [Prunus mume]
107428402	2952.27	718.311	314.568	-1.19003	Down	0	K11584|1|0.0|877|jcu:105644749|serine/threonine-protein phosphatase 2A regulatory subunit B'	GO:0008287//protein serine/threonine phosphatase complex;GO:0008287//protein serine/threonine phosphatase complex;GO:0008287//protein serine/threonine phosphatase complex	GO:0019888//protein phosphatase regulator activity;GO:0019888//protein phosphatase regulator activity;GO:0019888//protein phosphatase regulator activity	GO:0023052//signaling;GO:0023052//signaling;GO:0023052//signaling	gi|802724029|ref|XP_012085598.1|/0/PREDICTED: serine/threonine protein phosphatase 2A 57 kDa regulatory subunit B' theta isoform-like [Jatropha curcas]
107428407	1278	0	99.9685	7.74243	Up	0	K13065|1|4e-122|439|tcc:TCM_010738|shikimate O-hydroxycinnamoyltransferase [EC:2.3.1.133]	-	-	-	gi|703113068|ref|XP_010100292.1|/1.55419e-127/Vinorine synthase [Morus notabilis]
107428604	2157	15.7323	4.92036	-1.58792	Down	0.0271103	K20892|1|0.0|932|mdm:103452384|beta-arabinofuranosyltransferase [EC:2.4.2.-]	-	-	-	gi|703113492|ref|XP_010100400.1|/0/UDP-galactose:fucoside alpha-3-galactosyltransferase [Morus notabilis]
107428611	2184	481.756	1178.18	1.28935	Up	4.09428e-06	K14272|1|0.0|914|jcu:105644652|glutamate--glyoxylate aminotransferase [EC:2.6.1.4 2.6.1.2 2.6.1.44]	-	GO:0016740//transferase activity;GO:0048037//cofactor binding;GO:0016846//carbon-sulfur lyase activity	GO:0008652//cellular amino acid biosynthetic process	gi|703113453|ref|XP_010100388.1|/0/Glutamate--glyoxylate aminotransferase 2 [Morus notabilis]
107428614	1715	14.3898	35.5666	1.2781	Up	0.0276209	-	-	-	-	gi|596292315|ref|XP_007226482.1|/3.84757e-58/hypothetical protein PRUPE_ppa026613mg [Prunus persica]
107428627	3123	265.726	57.7333	-2.19333	Down	0	K03549|1|0.0|1295|tcc:TCM_010269|KUP system potassium uptake protein	-	-	-	gi|590694279|ref|XP_007044564.1|/0/Potassium transporter family protein isoform 1 [Theobroma cacao]
107428653	2121	16.1431	3.59525	-2.03117	Down	0.0162208	-	-	-	-	gi|645230302|ref|XP_008221875.1|/3.27977e-150/PREDICTED: uncharacterized protein LOC103321815 [Prunus mume]
107428658	2177	692.102	136.034	-2.34303	Down	0	K17609|1|0.0|760|pop:POPTR_0010s06960g|nucleoredoxin [EC:1.8.1.8]	-	-	-	gi|566189505|ref|XP_002314533.2|/0/hypothetical protein POPTR_0010s06960g [Populus trichocarpa]
107428691	1916.32	882.074	2457.52	1.47774	Up	0	K19042|1|4e-172|605|pper:PRUPE_ppa008184mg|E3 ubiquitin-protein ligase BOI and related proteins [EC:2.3.2.27]	-	GO:0046914//transition metal ion binding;GO:0046914//transition metal ion binding;GO:0046914//transition metal ion binding;GO:0046914//transition metal ion binding	-	gi|703113641|ref|XP_010100437.1|/4.08969e-173/Baculoviral IAP repeat-containing protein 3 [Morus notabilis]
107428699	1126.64	277.956	823.055	1.56452	Up	0	K01304|1|5e-98|358|vvi:100263616|pyroglutamyl-peptidase [EC:3.4.19.3]	-	GO:0003824//catalytic activity;GO:0003824//catalytic activity	GO:0019538//protein metabolic process;GO:0019538//protein metabolic process	gi|225425579|ref|XP_002266223.1|/2.36593e-97/PREDICTED: pyroglutamyl-peptidase 1-like protein [Vitis vinifera]
107428731	734	31.3697	67.0794	1.08514	Up	1.50949e-06	K06941|1|2e-09|63.5|csv:101210124|23S rRNA (adenine2503-C2)-methyltransferase [EC:2.1.1.192]	-	-	-	gi|703113779|ref|XP_010100470.1|/1.37023e-13/hypothetical protein L484_027782 [Morus notabilis]
107428780	1464	17.2396	2.60463	-2.52643	Down	0.00152634	K08852|1|1e-20|102|egr:104437208|serine/threonine-protein kinase/endoribonuclease IRE1 [EC:2.7.11.1 3.1.26.-];K19613|5|5e-15|83.6|cic:CICLE_v100041741m|leucine-rich repeat protein SHOC2	-	-	-	gi|596254483|ref|XP_007224771.1|/1.24394e-147/hypothetical protein PRUPE_ppa024045mg [Prunus persica]
107428810	774	21.9919	0.649112	-4.32826	Down	3.24918e-12	-	-	-	-	gi|590699243|ref|XP_007045875.1|/8.15803e-84/Ureide permease 2 isoform 1 [Theobroma cacao]
107428850	2218	35.3438	98.0985	1.46064	Up	7.19556e-09	K14411|1|8e-11|70.5|csv:101220676|RNA-binding protein Musashi	-	-	-	gi|657994413|ref|XP_008389510.1|/3.06223e-159/PREDICTED: protein IQ-DOMAIN 31-like [Malus domestica]
107428901	2125	161.86	356.32	1.13615	Up	7.8627e-11	K15601|1|2e-67|258|jcu:105650086|lysine-specific demethylase 3 [EC:1.14.11.-]	GO:0044464	-	-	gi|702276295|ref|XP_010044468.1|/0/PREDICTED: CSC1-like protein At1g69450 [Eucalyptus grandis]
107428931	1732	1095.93	513.909	-1.09188	Down	9.63331e-11	K17535|1|8e-58|226|cre:CHLREDRAFT_205721|serine/threonine-protein kinase TNNI3K [EC:2.7.11.1];K06272|3|7e-47|189|sind:105176138|integrin-linked kinase [EC:2.7.11.1]	-	GO:0004672//protein kinase activity;GO:0032559	GO:0006464//cellular protein modification process;GO:0007165//signal transduction	gi|225462932|ref|XP_002266329.1|/0/PREDICTED: serine/threonine-protein kinase TNNI3K isoform X1 [Vitis vinifera]
107428952	2528	22.3438	49.1452	1.12091	Up	0.000125232	K20495|1|0.0|934|pmum:103321679|long-chain fatty acid omega-monooxygenase [EC:1.14.13.205]	-	GO:0016712//oxidoreductase activity, acting on paired donors, with incorporation or reduction of molecular oxygen, reduced flavin or flavoprotein as one donor, and incorporation of one atom of oxygen;GO:0005506//iron ion binding	GO:0008152//metabolic process	gi|645230008|ref|XP_008221727.1|/0/PREDICTED: cytochrome P450 704B1 [Prunus mume]
107428954	1386	53.1613	125.436	1.23122	Up	9.28065e-07	-	-	-	-	gi|703146139|ref|XP_010108714.1|/6.75613e-31/hypothetical protein L484_015703 [Morus notabilis]
107428987	1471	294.567	146.643	-1.00398	Down	1.32927e-09	-	-	-	-	gi|645229806|ref|XP_008221631.1|/4.92202e-152/PREDICTED: protein FAM203A [Prunus mume]
107429175	1293	4.88745	27.795	2.39961	Up	0.00022444	K09753|1|3e-76|286|sita:101785020|cinnamoyl-CoA reductase [EC:1.2.1.44]	-	GO:0048037//cofactor binding	GO:0008152//metabolic process	gi|225455496|ref|XP_002263014.1|/1.98846e-130/PREDICTED: cinnamoyl-CoA reductase 1 [Vitis vinifera]
107429236	1782	104.728	243.064	1.21102	Up	4.80164e-05	K13148|1|7e-111|402|cit:102625782|integrator complex subunit 11 [EC:3.1.27.-]	-	-	-	gi|731369246|ref|XP_010651669.1|/4.25008e-116/PREDICTED: E3 ubiquitin protein ligase RIE1 [Vitis vinifera]
107429259	2451	0	31.4917	6.09051	Up	5.86864e-13	K03549|1|6e-71|270|bvg:104884951|KUP system potassium uptake protein;K01535|2|1e-57|226|bna:106384822|H+-transporting ATPase [EC:3.6.3.6];K02259|3|3e-57|224|adu:107475625|cytochrome c oxidase assembly protein subunit 15;K05665|4|3e-55|218|thj:104825236|ATP-binding cassette, subfamily C (CFTR/MRP), member 1;K01528|5|7e-53|210|lja:Lj0g3v0199559.2|dynamin GTPase [EC:3.6.5.5]	-	-	-	gi|147791851|emb|CAN61827.1|/1.82007e-107/hypothetical protein VITISV_027629 [Vitis vinifera]
107429281	3615	120.988	400.634	1.72353	Up	0	K11844|1|2e-16|89.7|cmo:103483482|ubiquitin carboxyl-terminal hydrolase 16/45 [EC:3.4.19.12];K06268|2|2e-09|66.6|ats:F775_11158|serine/threonine-protein phosphatase 2B regulatory subunit	-	-	-	gi|703119845|ref|XP_010101969.1|/0/hypothetical protein L484_011987 [Morus notabilis]
107429368	712	47.7673	104.443	1.12099	Up	0.00826518	-	-	-	-	gi|697191665|ref|XP_009604904.1|/3.8498e-34/PREDICTED: uncharacterized protein LOC104099571 [Nicotiana tomentosiformis]
107429411	3542	19.3938	46.0424	1.22751	Up	0.000314313	K10781|1|2e-166|588|cic:CICLE_v10015449mg|fatty acyl-ACP thioesterase B [EC:3.1.2.14 3.1.2.21]	-	-	-	gi|703099763|ref|XP_010096733.1|/3.90727e-170/Myristoyl-acyl carrier protein thioesterase [Morus notabilis]
107429412	1554	6.42186	43.5957	2.67686	Up	0.0171103	-	-	-	-	gi|674870162|emb|CDY64786.1|/1.39268e-27/BnaCnng44920D [Brassica napus]
107429426	1610	59.9654	145.105	1.26831	Up	0.000428723	K19476|1|1e-118|427|pmum:103341462|vacuolar protein sorting-associated protein IST1	-	-	-	gi|645276263|ref|XP_008243205.1|/6.81849e-118/PREDICTED: IST1 homolog [Prunus mume]
107429447	1814	33.7282	81.4323	1.26001	Up	0.00306201	K00547|1|5e-159|562|pmum:103341478|homocysteine S-methyltransferase [EC:2.1.1.10]	-	GO:0008172//S-methyltransferase activity	GO:0006730//one-carbon metabolic process	gi|743797382|ref|XP_011007918.1|/3.18351e-159/PREDICTED: homocysteine S-methyltransferase 1 [Populus euphratica]
107429451	645	0.350961	18.9914	4.56881	Up	2.10302e-09	-	-	-	-	gi|659132115|ref|XP_008466026.1|/2.08095e-62/PREDICTED: MIP18 family protein At1g68310 [Cucumis melo]
107429494	1662	36.407	0	-6.29689	Down	0	K13783|1|3e-174|612|gra:105773050|MFS transporter, OPA family, solute carrier family 37 (glycerol-3-phosphate transporter), member 1/2	-	-	-	gi|703110174|ref|XP_010099512.1|/5.17522e-177/Putative glycerol-3-phosphate transporter 5 [Morus notabilis]
107429523	1974	117.343	55.758	-1.06715	Down	3.68794e-12	K15377|1|1e-08|62.8|cre:CHLREDRAFT_189789|solute carrier family 44 (choline transporter-like protein), member 2/4/5	GO:0031224//intrinsic component of membrane	-	-	gi|596298442|ref|XP_007227493.1|/0/hypothetical protein PRUPE_ppa004551mg [Prunus persica]
107429547	1048	30.6555	14.4079	-1.06497	Down	0.0478551	K03574|1|7e-61|235|tcc:TCM_011890|8-oxo-dGTP diphosphatase [EC:3.6.1.55]	-	-	-	gi|703099681|ref|XP_010096714.1|/1.22549e-60/Nudix hydrolase 1 [Morus notabilis]
107429561	2438	101.236	22.9317	-2.11976	Down	0.00381949	K05681|1|3e-76|287|cme:CYME_CMS467C|ATP-binding cassette, subfamily G (WHITE), member 2	GO:0044464	GO:0017111//nucleoside-triphosphatase activity;GO:0032559	GO:0009207	gi|645276135|ref|XP_008243143.1|/0/PREDICTED: ABC transporter G family member 21 [Prunus mume]
107429581	2133	84.7987	40.9762	-1.0408	Down	0.0080685	-	-	-	-	gi|645245382|ref|XP_008228854.1|/0/PREDICTED: nudix hydrolase 3 [Prunus mume]
107429583	2458	33.9125	9.75421	-1.74978	Down	1.52783e-06	K08835|1|0.0|830|pmum:103328243|serine/threonine-protein kinase OSR1/STK39 [EC:2.7.11.1]	-	-	-	gi|645245410|ref|XP_008228866.1|/0/PREDICTED: serine/threonine-protein kinase fray2 [Prunus mume]
107429592	3133	388.665	176.138	-1.13973	Down	1.20278e-06	K03283|1|3e-150|534|mtr:MTR_2g040220|heat shock 70kDa protein 1/8	-	-	-	gi|658029412|ref|XP_008350156.1|/0/PREDICTED: TMV resistance protein N-like [Malus domestica]
107429600	929	103.384	51.0551	-1.01123	Down	8.97283e-08	-	-	-	-	gi|700189961|gb|KGN45194.1|/2.79693e-26/hypothetical protein Csa_7G430780 [Cucumis sativus]
107429621	1258	141.3	57.2696	-1.29593	Down	6.45227e-11	-	-	-	-	gi|595939169|ref|XP_007215727.1|/1.04672e-128/hypothetical protein PRUPE_ppa009044mg [Prunus persica]
107429622	1215	0	36.2314	6.29	Up	0	-	-	-	-	gi|595939169|ref|XP_007215727.1|/6.72415e-125/hypothetical protein PRUPE_ppa009044mg [Prunus persica]
107429667	1114.19	141.915	26.907	-2.3788	Down	0	K03686|1|1e-25|117|sita:101781501|molecular chaperone DnaJ	-	-	-	gi|764629331|ref|XP_011469420.1|/1.78664e-44/PREDICTED: uncharacterized protein LOC105352952 [Fragaria vesca subsp. vesca]
107429672	2227	202.299	100.494	-1.00601	Down	7.94124e-08	K17964|1|9e-28|126|vvi:100245882|leucine-rich PPR motif-containing protein, mitochondrial	-	-	-	gi|743822409|ref|XP_011021681.1|/0/PREDICTED: pentatricopeptide repeat-containing protein At5g13770, chloroplastic-like isoform X1 [Populus euphratica]
107429691	1835.95	37.4236	4.45658	-2.94354	Down	3.59226e-05	-	-	GO:0016772//transferase activity, transferring phosphorus-containing groups;GO:0003676//nucleic acid binding;GO:0016772//transferase activity, transferring phosphorus-containing groups;GO:0003676//nucleic acid binding	GO:0010467//gene expression;GO:0010467//gene expression	gi|225425222|ref|XP_002266814.1|/0/PREDICTED: uncharacterized protein LOC100259104 isoform X1 [Vitis vinifera]
107429753	2703	108.293	21.9703	-2.27707	Down	0	K19613|1|5e-85|317|cic:CICLE_v100041741m|leucine-rich repeat protein SHOC2;K16226|2|8e-58|226|crb:CARUB_v10025757mg|disease resistance protein RPS4	-	-	-	gi|596044229|ref|XP_007220190.1|/1.67781e-101/hypothetical protein PRUPE_ppa015427mg [Prunus persica]
107429764	3486.35	13.6773	79.8211	2.5048	Up	8.99503e-13	K16226|1|3e-51|205|crb:CARUB_v10025757mg|disease resistance protein RPS4;K19613|3|4e-50|201|cic:CICLE_v100041741m|leucine-rich repeat protein SHOC2	-	-	-	gi|703110372|ref|XP_010099569.1|/5.85875e-124/TMV resistance protein N [Morus notabilis]
107429766	568	112.237	40.5456	-1.45836	Down	5.85945e-11	K13414|1|4e-28|122|mdm:103451426|mitogen-activated protein kinase kinase kinase 1 [EC:2.7.11.25];K19613|3|1e-26|120|cit:102622439|leucine-rich repeat protein SHOC2;K07466|4|4e-23|108|fve:101313743|replication factor A1;K03283|5|6e-23|107|mtr:MTR_2g040350|heat shock 70kDa protein 1/8	-	-	-	gi|658013496|ref|XP_008342046.1|/3.62948e-32/PREDICTED: TMV resistance protein N-like [Malus domestica]
107429768	408	62.4067	18.7971	-1.70644	Down	0.0268073	-	-	-	-	-
107429784	1757	245.995	99.88	-1.29635	Down	0.0099329	K17479|1|6e-118|426|vvi:100247840|glutaredoxin domain-containing cysteine-rich protein 1	-	-	-	gi|225426284|ref|XP_002266905.1|/2.89152e-117/PREDICTED: uncharacterized protein LOC100247840 [Vitis vinifera]
107429793	1119	854.774	3686.32	2.10796	Up	7.77156e-16	K03031|1|2e-125|450|mtr:MTR_1g016750|26S proteasome regulatory subunit N12	GO:0022624//proteasome accessory complex	-	GO:0019538//protein metabolic process	gi|703140641|ref|XP_010107273.1|/4.1377e-126/26S proteasome non-ATPase regulatory subunit RPN12A [Morus notabilis]
107429801	907	0	89.1923	7.57869	Up	0	K02990|1|3e-65|249|gra:105765324|small subunit ribosomal protein S6	GO:0009534//chloroplast thylakoid;GO:0030529//ribonucleoprotein complex	GO:0005198//structural molecule activity	GO:0010467//gene expression;GO:0022613//ribonucleoprotein complex biogenesis	gi|823214109|ref|XP_012439803.1|/1.45737e-64/PREDICTED: 30S ribosomal protein S6 alpha, chloroplastic [Gossypium raimondii]
107429806	795	1563.1	3804.52	1.28305	Up	9.57473e-06	-	-	-	-	gi|225461345|ref|XP_002284622.1|/8.38509e-31/PREDICTED: uncharacterized protein LOC100241874 [Vitis vinifera]
107429812	2508.92	1598.06	134.769	-3.56318	Down	0	K10999|1|1e-106|388|bdi:100843814|cellulose synthase A [EC:2.4.1.12]	GO:0016020//membrane;GO:0016020//membrane	GO:0016757//transferase activity, transferring glycosyl groups;GO:0016757//transferase activity, transferring glycosyl groups	GO:0009987//cellular process;GO:0009987//cellular process	gi|657949205|ref|XP_008341815.1|/0/PREDICTED: cellulose synthase-like protein G3 [Malus domestica]
107429838	1562	758.148	364.572	-1.05532	Down	0	-	-	-	-	gi|703136374|ref|XP_010106140.1|/1.14199e-154/hypothetical protein L484_003644 [Morus notabilis]
107429857	829	108.759	0	-7.86347	Down	0	-	-	-	-	-
107429880	720	22.4972	68.2301	1.58078	Up	8.78014e-10	K01919|1|4e-54|211|vvi:100266723|glutamate--cysteine ligase [EC:6.3.2.2]	GO:0009536//plastid	GO:0016881//acid-amino acid ligase activity;GO:0032559	GO:0006749//glutathione metabolic process	gi|225426416|ref|XP_002273626.1|/2.23064e-53/PREDICTED: glutamate--cysteine ligase, chloroplastic [Vitis vinifera]
107429887	1282.28	36.7388	388.83	3.3872	Up	0	K07478|1|2e-15|84.7|mdm:103449283|putative ATPase;K15688|2|5e-13|77.0|ats:F775_26748|E3 ubiquitin-protein ligase MUL1 [EC:2.3.2.27];K02469|3|1e-09|65.9|tcc:TCM_044582|DNA gyrase subunit A [EC:5.99.1.3]	-	-	-	gi|985448568|ref|XP_015385725.1|/5.21819e-56/PREDICTED: uncharacterized protein LOC107177026 [Citrus sinensis]
107429899	2252	1438.74	3913.2	1.44325	Up	0	K01919|1|0.0|935|pxb:103941961|glutamate--cysteine ligase [EC:6.3.2.2]	-	GO:0016881//acid-amino acid ligase activity	GO:0006749//glutathione metabolic process	gi|694449694|ref|XP_009350436.1|/0/PREDICTED: glutamate--cysteine ligase, chloroplastic-like isoform X1 [Pyrus x bretschneideri]
107429932	1393.14	19.9476	135.423	2.73465	Up	3.82173e-07	-	-	-	-	gi|645226309|ref|XP_008219980.1|/2.13099e-24/PREDICTED: uncharacterized protein LOC103320127 [Prunus mume]
107429955	784	56.2675	20.0955	-1.46412	Down	4.11291e-05	K01803|1|1e-19|97.8|sita:101760718|triosephosphate isomerase (TIM) [EC:5.3.1.1];K12486|2|1e-08|61.2|cmo:103489503|stromal membrane-associated protein	-	-	-	gi|590677965|ref|XP_007040166.1|/2.53099e-56/Elicitor-responsive protein, putative [Theobroma cacao]
107429959	1282.91	3031.16	1473.07	-1.04081	Down	0	K03137|1|4e-114|412|nnu:104600600|transcription initiation factor TFIIE subunit beta	GO:0005667//transcription factor complex;GO:0005667//transcription factor complex;GO:0005667//transcription factor complex	-	GO:0006352//DNA-templated transcription, initiation;GO:0006352//DNA-templated transcription, initiation;GO:0006352//DNA-templated transcription, initiation	gi|703075250|ref|XP_010090026.1|/9.91452e-114/Transcription initiation factor IIE subunit beta [Morus notabilis]
107430030	2462	76.1697	221.891	1.53675	Up	1.31668e-06	K11517|1|2e-06|55.8|gmx:100799037|(S)-2-hydroxy-acid oxidase [EC:1.1.3.15];K08272|2|5e-06|54.7|adu:107494807|calcium binding protein 39	-	-	-	gi|703160598|ref|XP_010112573.1|/1.53333e-138/Transcriptional corepressor SEUSS [Morus notabilis]
107430043	3090.51	271.416	127.182	-1.09079	Down	8.97097e-09	-	-	-	-	gi|645267902|ref|XP_008239287.1|/1.57268e-151/PREDICTED: trihelix transcription factor GTL1 isoform X1 [Prunus mume]
107430056	2469	7.75555	39.7407	2.28953	Up	4.70606e-07	-	-	-	GO:0006810//transport	gi|595852614|ref|XP_007210345.1|/0/hypothetical protein PRUPE_ppa001827mg [Prunus persica]
107430059	870.85	118.448	255.04	1.10342	Up	2.22045e-16	-	-	-	-	gi|703136380|ref|XP_010106143.1|/1.43209e-53/hypothetical protein L484_003647 [Morus notabilis]
107430077	1562	758.148	364.572	-1.05532	Down	0	-	-	-	-	gi|703136374|ref|XP_010106140.1|/1.14199e-154/hypothetical protein L484_003644 [Morus notabilis]
107430090	1782	25.0313	213.443	3.06842	Up	0	K07019|1|5e-154|545|aip:107629632|uncharacterized protein	-	-	-	gi|694355343|ref|XP_009358709.1|/8.42571e-173/PREDICTED: embryogenesis-associated protein EMB8-like [Pyrus x bretschneideri]
107430111	834.86	303.783	85.5162	-1.82311	Down	7.5314e-10	-	-	-	-	gi|764581239|ref|XP_011463971.1|/1.1011e-36/PREDICTED: uncharacterized protein LOC105351441 [Fragaria vesca subsp. vesca]
107430115	651	0	40.0048	6.43119	Up	0	K20854|1|6e-30|131|rcu:8287724|hydroxyproline O-galactosyltransferase HPGT [EC:2.4.1.-]	GO:0043231//intracellular membrane-bounded organelle;GO:0031224//intrinsic component of membrane	GO:0035250//UDP-galactosyltransferase activity	GO:0006464//cellular protein modification process	gi|255537693|ref|XP_002509913.1|/3.056e-29/PREDICTED: probable beta-1,3-galactosyltransferase 11 [Ricinus communis]
107430123	2529	25.7823	291.83	3.47698	Up	1.20813e-10	K04733|1|0.0|639|bvg:104888306|interleukin-1 receptor-associated kinase 4 [EC:2.7.11.1]	GO:0031224//intrinsic component of membrane;GO:0031224//intrinsic component of membrane	GO:0016301//kinase activity;GO:0032559;GO:0016301//kinase activity;GO:0032559	GO:0006464//cellular protein modification process;GO:0006464//cellular protein modification process	gi|595852374|ref|XP_007210296.1|/0/hypothetical protein PRUPE_ppa002579mg [Prunus persica]
107430125	992	226.622	30.4797	-2.87532	Down	0	K16240|1|4e-40|166|jcu:105645706|protein suppressor of PHYA-105 1	-	-	-	gi|703131879|ref|XP_010104989.1|/8.40157e-40/Protein SPA1-RELATED 2 [Morus notabilis]
107430128	975	13.5082	39.175	1.50403	Up	0.0210683	K16226|1|1e-08|61.6|bna:106392211|disease resistance protein RPS4	-	-	-	gi|657980354|ref|XP_008382170.1|/8.54703e-19/PREDICTED: TMV resistance protein N-like [Malus domestica]
107430137	1572	61.8702	190.148	1.61247	Up	0	K09286|1|2e-23|112|fve:101313895|EREBP-like factor	-	-	-	gi|645267382|ref|XP_008239044.1|/1.2527e-92/PREDICTED: ethylene-responsive transcription factor ERF061 [Prunus mume]
107430143	2244	20.2876	61.3599	1.57471	Up	0.00665773	K03283|1|2e-111|404|mtr:MTR_2g040220|heat shock 70kDa protein 1/8	-	-	-	gi|596044229|ref|XP_007220190.1|/8.39413e-168/hypothetical protein PRUPE_ppa015427mg [Prunus persica]
107430149	2215	812.07	403.969	-1.00652	Down	0	K10268|1|1e-12|76.6|gsl:Gasu_12820|F-box and leucine-rich repeat protein 2/20;K10280|5|2e-08|62.4|csl:COCSUDRAFT_45337|F-box and leucine-rich repeat protein 14	-	-	-	gi|703150138|ref|XP_010109782.1|/0/hypothetical protein L484_003142 [Morus notabilis]
107430156	490.29	13.7671	141.946	3.32247	Up	0	-	-	-	-	-
107430165	1555	108.236	41.5088	-1.37272	Down	0.000207423	K04464|1|0.0|637|tcc:TCM_016328|mitogen-activated protein kinase 7 [EC:2.7.11.24]	-	GO:0004702//receptor signaling protein serine/threonine kinase activity;GO:0032559	GO:0006464//cellular protein modification process	gi|703071538|ref|XP_010089054.1|/0/Mitogen-activated protein kinase 4 [Morus notabilis]
107430168	1990	529.042	217.32	-1.28173	Down	8.88178e-16	K08876|1|4e-13|77.8|nnu:104593757|SCY1-like protein 1	-	-	-	gi|566175791|ref|XP_006381327.1|/2.10223e-18/hypothetical protein POPTR_0006s11820g [Populus trichocarpa]
107430170	1761	2277.49	4945.11	1.1184	Up	0	K08232|1|0.0|797|cit:102615220|monodehydroascorbate reductase (NADH) [EC:1.6.5.4]	-	GO:0050662//coenzyme binding;GO:0003824//catalytic activity	GO:0008152//metabolic process	gi|567893982|ref|XP_006439479.1|/0/hypothetical protein CICLE_v10019842mg [Citrus clementina]
107430183	1885	198.958	38.7517	-2.34618	Down	0	K08193|1|0.0|754|cmo:103495770|MFS transporter, ACS family, solute carrier family 17 (sodium-dependent inorganic phosphate cotransporter), other	-	-	GO:0006810//transport	gi|596298211|ref|XP_007227454.1|/0/hypothetical protein PRUPE_ppa005821mg [Prunus persica]
107430187	770.16	652.035	304.413	-1.09774	Down	0	-	-	-	-	gi|645267161|ref|XP_008238942.1|/1.44484e-17/PREDICTED: uncharacterized protein LOC103337557 [Prunus mume]
107430198	804	122.47	268.21	1.12794	Up	6.64691e-13	K18635|1|2e-24|114|pop:POPTR_0001s09780g|protein SPIRAL1 and related proteins	-	-	-	gi|224058443|ref|XP_002299512.1|/7.68534e-24/hypothetical protein POPTR_0001s09780g [Populus trichocarpa]
107430215	3133	191.336	73.0784	-1.38289	Down	0	-	GO:0031224//intrinsic component of membrane	GO:0015078//hydrogen ion transmembrane transporter activity	GO:0006811//ion transport	gi|645267272|ref|XP_008238996.1|/0/PREDICTED: cation/H(+) antiporter 18-like [Prunus mume]
107430217	1657	136.688	64.1917	-1.08486	Down	7.75673e-11	-	-	-	-	gi|694412311|ref|XP_009334481.1|/8.64919e-124/PREDICTED: GDT1-like protein 1, chloroplastic isoform X2 [Pyrus x bretschneideri]
107430220	2193	10.3914	55.2093	2.35804	Up	7.60934e-05	-	-	-	-	gi|731377908|ref|XP_010658494.1|/2.73117e-99/PREDICTED: probable membrane-associated kinase regulator 2 [Vitis vinifera]
107430225	1251	0.350961	21.6533	4.75377	Up	2.63123e-14	-	-	-	-	gi|694412341|ref|XP_009334495.1|/1.02552e-59/PREDICTED: uncharacterized protein LOC103927311 [Pyrus x bretschneideri]
107430239	2699	85.8867	5.59872	-3.83106	Down	1.66271e-06	-	GO:0031224//intrinsic component of membrane;GO:0031224//intrinsic component of membrane	GO:0015078//hydrogen ion transmembrane transporter activity;GO:0015078//hydrogen ion transmembrane transporter activity	GO:0006811//ion transport;GO:0006811//ion transport	gi|694412279|ref|XP_009334467.1|/0/PREDICTED: cation/H(+) antiporter 18 [Pyrus x bretschneideri]
107430243	1600	67.5653	6.5718	-3.27245	Down	0	-	-	-	-	gi|590677324|ref|XP_007039985.1|/7.92006e-151/Uncharacterized protein TCM_016081 [Theobroma cacao]
107430246	1397.1	97.05	340.585	1.80625	Up	4.44089e-16	K15033|1|2e-83|283|pper:PRUPE_ppa011147mg|peptidyl-tRNA hydrolase ICT1 [EC:3.1.1.29]	-	GO:0008079//translation termination factor activity;GO:0008079//translation termination factor activity	GO:0006412//translation;GO:0006412//translation	gi|595848685|ref|XP_007209578.1|/4.8317e-91/hypothetical protein PRUPE_ppa011147mg [Prunus persica]
107430254	2176	130.077	332.103	1.34911	Up	0	K00512|1|5e-154|546|vvi:109124179|steroid 17alpha-monooxygenase / 17alpha-hydroxyprogesterone deacetylase [EC:1.14.14.19 1.14.14.32];K20770|2|6e-138|492|tcc:TCM_016064|(+)-delta-cadinene 8-hydroxylase [EC:1.14.-.-];K05280|5|5e-98|360|cic:CICLE_v10019637mg|flavonoid 3'-monooxygenase [EC:1.14.13.21]	-	GO:0016709//oxidoreductase activity, acting on paired donors, with incorporation or reduction of molecular oxygen, NAD(P)H as one donor, and incorporation of one atom of oxygen;GO:0005506//iron ion binding	GO:0008152//metabolic process	gi|645266497|ref|XP_008238638.1|/0/PREDICTED: 7-ethoxycoumarin O-deethylase-like [Prunus mume]
107430278	1206	936.403	246.529	-1.92336	Down	0	K01704|1|1e-85|317|pxb:103927335|3-isopropylmalate/(R)-2-methylmalate dehydratase small subunit [EC:4.2.1.33 4.2.1.35]	-	-	-	gi|645266058|ref|XP_008238448.1|/3.94374e-85/PREDICTED: 3-isopropylmalate dehydratase small subunit 3-like [Prunus mume]
107430287	1201	53.5615	8.1788	-2.64337	Down	0	K15429|1|4e-73|276|fve:101297337|tRNA (guanine37-N1)-methyltransferase [EC:2.1.1.228]	-	-	-	gi|764560067|ref|XP_011461136.1|/2.23618e-72/PREDICTED: tRNA (guanine(37)-N1)-methyltransferase 1 isoform X2 [Fragaria vesca subsp. vesca]
107430303	2455	154.324	0.66665	-7.09065	Down	0	K16280|1|2e-123|444|pmum:103325576|E3 ubiquitin-protein ligase RGLG [EC:2.3.2.27]	-	-	-	gi|645239107|ref|XP_008225986.1|/8.99112e-123/PREDICTED: E3 ubiquitin-protein ligase RGLG2 [Prunus mume]
107430317	1568	599.517	23.2237	-4.66241	Down	0	K00232|1|0.0|753|nnu:104598456|acyl-CoA oxidase [EC:1.3.3.6]	GO:0042579//microbody	GO:0050662//coenzyme binding;GO:0016634;GO:0015002//heme-copper terminal oxidase activity	GO:0009062//fatty acid catabolic process	gi|720009091|ref|XP_010258829.1|/0/PREDICTED: peroxisomal acyl-coenzyme A oxidase 1-like [Nelumbo nucifera]
107430319	1593	125.537	19.2511	-2.67575	Down	0	K06901|1|2e-54|214|apro:F751_5469|putative MFS transporter, AGZA family, xanthine/uracil permease;K05278|2|6e-28|126|crb:CARUB_v10026702mg|flavonol synthase [EC:1.14.11.23]	-	GO:0046914//transition metal ion binding;GO:0016706//oxidoreductase activity, acting on paired donors, with incorporation or reduction of molecular oxygen, 2-oxoglutarate as one donor, and incorporation of one atom each of oxygen into both donors	GO:0051553	gi|470126876|ref|XP_004299408.1|/1.8251e-131/PREDICTED: UPF0676 protein C1494.01-like [Fragaria vesca subsp. vesca]
107430322	437	64.8677	20.9949	-1.60598	Down	0.000374702	-	-	-	-	gi|356563348|ref|XP_003549926.1|/2.5096e-06/PREDICTED: uncharacterized protein LOC100812835 [Glycine max]
107430329	2359	0.350961	12.5622	3.99023	Up	0.000270153	K19613|1|1e-77|292|cic:CICLE_v100041741m|leucine-rich repeat protein SHOC2;K16226|3|5e-56|220|brp:103839132|disease resistance protein RPS4	-	-	-	gi|1000956647|ref|XP_015577432.1|/1.09624e-101/PREDICTED: probable WRKY transcription factor 19 isoform X2 [Ricinus communis]
107430353	2339	1.4265	38.6207	4.36612	Up	0	K19613|1|7e-76|286|cic:CICLE_v100041741m|leucine-rich repeat protein SHOC2;K16226|2|3e-60|234|eus:EUTSA_v10000750mg|disease resistance protein RPS4	-	-	-	gi|1000956647|ref|XP_015577432.1|/2.77457e-98/PREDICTED: probable WRKY transcription factor 19 isoform X2 [Ricinus communis]
107430356	5751	180.376	423.469	1.2291	Up	0	K08145|1|2e-06|57.4|bna:106373611|MFS transporter, SP family, solute carrier family 2 (facilitated glucose transporter), member 8	-	-	-	gi|703152991|ref|XP_010110564.1|/0/putative methyltransferase TARBP1 [Morus notabilis]
107430371	1860.63	447.35	157.883	-1.49978	Down	4.39537e-12	K00344|1|1e-10|69.7|zma:103630457|NADPH2:quinone reductase [EC:1.6.5.5]	-	-	-	gi|460390275|ref|XP_004240763.1|/1.22843e-30/PREDICTED: probable quinone oxidoreductase [Solanum lycopersicum]
107430372	1023	1736.19	481.788	-1.84844	Down	1.88748e-06	K20628|1|8e-30|132|ats:F775_29364|expansin	-	-	GO:0000003//reproduction	gi|703131304|ref|XP_010104849.1|/2.2852e-96/Expansin-like protein [Morus notabilis]
[truncated: 385 more rows]

## Sheet: DZA-JSA
GeneID	geneLength	Means-DZA	Means-JSA	log2-Ratio(JSA/DZA)	Up-Down-Regulation(JSA/DZA)	PPEE	KEGG Orthology	GO Component	GO Function	GO Process	Blast nr
[truncated: 2,030 more rows]

## Sheet: DZB-JSB
GeneID	geneLength	Means-DZB	Means-JSB	log2-Ratio(JSB/DZB)	Up-Down-Regulation(JSB/DZB)	PPEE	KEGG Orthology	GO Component	GO Function	GO Process	Blast nr
[truncated: 1,993 more rows]

[truncated: 2 more sheets: DZC-JSC, DZD-JSD]
