# Supplementary material for: Comparative transcriptome profiling reveals cold stress responsiveness in two contrasting Chinese jujube cultivars
Source: BMC Plant Biol. 2020 May 27;20:240. doi: 10.1186/s12870-020-02450-z (PMC7254757; doi:10.1186/s12870-020-02450-z)
Supplement: Supplementary file 4 — Additional file 4. DEGs at different degree freezing stress in ‘Dongzao’. [file 12870_2020_2450_MOESM4_ESM.xlsx]

## Sheet: DZCK-DZA
GeneID	geneLength	Means-DZCK	Means-DZA	log2-Ratio(JSD/DZD)	Up-Down-Regulation(JSD/DZD)	PPEE	KEGG Orthology	GO Component	GO Function	GO Process	Blast nr
107403583	1717	196.073	0	-8.65121	Down	0	K07277|1|6e-66|253|rcu:8274423|outer membrane protein insertion porin family	-	-	-	gi|694313798|ref|XP_009368381.1|/0/PREDICTED: outer envelope protein 80, chloroplastic [Pyrus x bretschneideri]
107420541	1107	154.56	0.161526	-7.89711	Down	1.69569e-07	K14495|1|3e-19|97.1|egr:104451128|F-box protein GID2;K14319|2|1e-09|65.5|thj:104823049|Ran GTPase-activating protein 1	-	-	-	gi|703118798|ref|XP_010101688.1|/1.53612e-32/hypothetical protein L484_006808 [Morus notabilis]
107415290	1090	52.8448	0	-6.76935	Down	0	K07442|1|3e-143|508|rcu:8281766|tRNA (adenine57-N1/adenine58-N1)-methyltransferase catalytic subunit [EC:2.1.1.219 2.1.1.220]	-	GO:0016426//tRNA (adenine) methyltransferase activity;GO:0016426//tRNA (adenine) methyltransferase activity	GO:0001510//RNA methylation;GO:0001510//RNA methylation	gi|255560858|ref|XP_002521442.1|/1.79459e-142/PREDICTED: tRNA (adenine(58)-N(1))-methyltransferase catalytic subunit TRMT61A [Ricinus communis]
107407278	780	46.5547	0	-6.5883	Down	0	K02990|1|2e-65|249|gra:105765324|small subunit ribosomal protein S6	GO:0009534//chloroplast thylakoid;GO:0030529//ribonucleoprotein complex	GO:0005198//structural molecule activity	GO:0010467//gene expression;GO:0022613//ribonucleoprotein complex biogenesis	gi|823214109|ref|XP_012439803.1|/1.12489e-64/PREDICTED: 30S ribosomal protein S6 alpha, chloroplastic [Gossypium raimondii]
107420525	1717.12	32.4048	0	-6.07211	Down	1.66891e-11	K06627|1|5e-134|479|rcu:8288529|cyclin A	GO:0043231//intracellular membrane-bounded organelle	-	GO:0009987//cellular process;GO:0009987//cellular process	gi|255538138|ref|XP_002510134.1|/1.65719e-125/PREDICTED: putative cyclin-A3-1 [Ricinus communis]
107431763	1864	27.9169	0	-5.86048	Down	1.19228e-07	K16675|1|0.0|641|vvi:100255765|palmitoyltransferase ZDHHC9/14/18 [EC:2.3.1.225]	-	GO:0016491//oxidoreductase activity;GO:0046914//transition metal ion binding	-	gi|296085551|emb|CBI29283.3|/0/unnamed protein product [Vitis vinifera]
107404467	2214.84	25.2783	0	-5.71984	Down	4.75422e-05	K11584|1|3e-67|257|cic:CICLE_v10029887mg|serine/threonine-protein phosphatase 2A regulatory subunit B'	GO:0031224//intrinsic component of membrane;GO:0016020//membrane;GO:0031224//intrinsic component of membrane	GO:0005275//amine transmembrane transporter activity;GO:0005275//amine transmembrane transporter activity	GO:0006865//amino acid transport;GO:0006865//amino acid transport;GO:0006865//amino acid transport	gi|595801175|ref|XP_007201783.1|/0/hypothetical protein PRUPE_ppa004526mg [Prunus persica]
107425707	3135	22.5543	0	-5.55864	Down	0.00416621	K03355|1|3e-07|59.3|obr:102709082|anaphase-promoting complex subunit 8	-	-	-	gi|645250900|ref|XP_008231429.1|/0/PREDICTED: tetratricopeptide repeat protein 27 homolog [Prunus mume]
107404412	1005	50.7114	1.19011	-4.93046	Down	0.17189	K18470|1|2e-117|422|mdm:103453986|Rho GTPase-activating protein 1	-	-	-	gi|449458339|ref|XP_004146905.1|/2.60338e-121/PREDICTED: uncharacterized Rho GTPase-activating protein At5g61530 [Cucumis sativus]
107408104	1189	13.4347	0	-4.83183	Down	0.999996	K20168|1|8e-170|597|pmum:103341108|TBC1 domain family member 15	-	-	-	gi|645275425|ref|XP_008242808.1|/4.31619e-169/PREDICTED: TBC1 domain family member 17 [Prunus mume]
107407302	1981	35.2318	0.769828	-4.82671	Down	0.0120643	-	-	GO:0003824//catalytic activity	-	gi|703083384|ref|XP_010092199.1|/0/hypothetical protein L484_013517 [Morus notabilis]
107435483	1547.07	13.2688	0	-4.81454	Down	0.999999	K07056|1|2e-110|400|mdm:103450432|16S rRNA (cytidine1402-2'-O)-methyltransferase [EC:2.1.1.198]	-	GO:0008168//methyltransferase activity;GO:0008168//methyltransferase activity;GO:0008168//methyltransferase activity;GO:0008168//methyltransferase activity;GO:0016740//transferase activity	GO:0008152//metabolic process;GO:0008152//metabolic process;GO:0008152//metabolic process;GO:0008152//metabolic process	gi|703151040|ref|XP_010110014.1|/4.11809e-128/Ribosomal RNA small subunit methyltransferase I [Morus notabilis]
107408131	1337	12.4841	0	-4.72982	Down	1	K06966|1|3e-90|333|rcu:8274642|uncharacterized protein	-	GO:0003824//catalytic activity	-	gi|703129742|ref|XP_010104436.1|/1.23931e-90/hypothetical protein L484_016035 [Morus notabilis]
107435730	992	11.9862	0	-4.67336	Down	1	-	-	GO:0016740//transferase activity	-	gi|567918574|ref|XP_006451293.1|/1.37844e-58/hypothetical protein CICLE_v10008006mg [Citrus clementina]
107410290	809	11.0776	0	-4.56426	Down	1	K07375|1|2e-120|432|mus:103987295|tubulin beta	GO:0032991//macromolecular complex;GO:0015630//microtubule cytoskeleton	GO:0017111//nucleoside-triphosphatase activity;GO:0032561//guanyl ribonucleotide binding	GO:0043623//cellular protein complex assembly;GO:0009207;GO:0007017//microtubule-based process	gi|706714320|ref|NP_001289666.1|/7.58351e-120/tubulin beta-5 chain [Eucalyptus grandis]
107429494	1662	35.4103	1.30097	-4.32602	Down	0.132422	K13783|1|3e-174|612|gra:105773050|MFS transporter, OPA family, solute carrier family 37 (glycerol-3-phosphate transporter), member 1/2	-	-	-	gi|703110174|ref|XP_010099512.1|/5.17522e-177/Putative glycerol-3-phosphate transporter 5 [Morus notabilis]
107406739	1299	22.2847	0.748426	-4.20206	Down	0.367042	K14066|1|4e-50|199|ats:F775_15575|geranyl diphosphate synthase [EC:2.5.1.1]	-	-	-	gi|823187337|ref|XP_012490155.1|/5.12647e-110/PREDICTED: uncharacterized protein LOC105802826 [Gossypium raimondii]
107407263	1411	284.792	15.8517	-4.12585	Down	0.36789	K08343|1|6e-157|555|tcc:TCM_005637|ubiquitin-like-conjugating enzyme ATG3	GO:0044424	-	GO:0044248//cellular catabolic process;GO:0006810//transport	gi|703072403|ref|XP_010089276.1|/9.66077e-158/hypothetical protein L484_021806 [Morus notabilis]
107408816	1877	24.0648	0.965132	-4.0778	Down	0.000131653	K09651|1|1e-106|388|pop:POPTR_0010s00720g|rhomboid domain-containing protein 1 [EC:3.4.21.-]	GO:0044464	-	-	gi|743910992|ref|XP_010999348.1|/4.26761e-106/PREDICTED: uncharacterized protein At3g17611 [Populus euphratica]
107413775	731	336.742	19.975	-4.04258	Down	0.49396	K09872|1|1e-105|383|rcu:8270441|aquaporin PIP	GO:0031224//intrinsic component of membrane	-	GO:0006810//transport	gi|255571849|ref|XP_002526867.1|/5.74394e-105/PREDICTED: probable aquaporin PIP-type 7a [Ricinus communis]
107407394	3097	170.331	11.5255	-3.82964	Down	0.427259	K00889|1|0.0|1346|cmo:103486523|1-phosphatidylinositol-4-phosphate 5-kinase [EC:2.7.1.68]	-	GO:0016307//phosphatidylinositol phosphate kinase activity;GO:0032559	GO:0046488//phosphatidylinositol metabolic process;GO:0006796//phosphate-containing compound metabolic process	gi|703107724|ref|XP_010098819.1|/0/Phosphatidylinositol-4-phosphate 5-kinase 9 [Morus notabilis]
107407419	3097	170.331	11.5255	-3.82964	Down	0.427259	K00889|1|0.0|1346|cmo:103486523|1-phosphatidylinositol-4-phosphate 5-kinase [EC:2.7.1.68]	-	GO:0016307//phosphatidylinositol phosphate kinase activity;GO:0032559	GO:0046488//phosphatidylinositol metabolic process;GO:0006796//phosphate-containing compound metabolic process	gi|703107724|ref|XP_010098819.1|/0/Phosphatidylinositol-4-phosphate 5-kinase 9 [Morus notabilis]
107409201	1102	56.2738	3.91787	-3.68715	Down	0.0464454	K06883|1|9e-118|424|adu:107461207|uncharacterized protein	-	GO:0005488//binding	-	gi|743912013|ref|XP_010999878.1|/8.46675e-116/PREDICTED: GPN-loop GTPase 2 [Populus euphratica]
107414985	1387.6	48.4404	3.6191	-3.57419	Down	0.619779	-	-	-	-	gi|703109907|ref|XP_010099428.1|/1.0225e-66/hypothetical protein L484_003252 [Morus notabilis]
107405864	525	13.7917	0.868037	-3.39562	Down	0.35018	K10999|1|2e-96|351|egr:104437051|cellulose synthase A [EC:2.4.1.12]	-	-	-	gi|702296801|ref|XP_010048223.1|/8.53067e-96/PREDICTED: cellulose synthase A catalytic subunit 1 [UDP-forming]-like [Eucalyptus grandis]
107426657	651	39.8699	3.9127	-3.19678	Down	0.814181	-	-	-	-	gi|697145703|ref|XP_009626988.1|/1.68468e-11/PREDICTED: uncharacterized protein At5g48480-like [Nicotiana tomentosiformis]
107433628	2923.23	726.237	80.3167	-3.16888	Down	0	K14827|1|0.0|1007|cit:102624133|pre-rRNA-processing protein IPI1	-	-	-	gi|703073898|ref|XP_010089670.1|/0/hypothetical protein L484_004094 [Morus notabilis]
107405221	1711	11.7435	0.87293	-3.16708	Down	0.00597696	-	-	-	-	gi|595864706|ref|XP_007211821.1|/0/hypothetical protein PRUPE_ppa004317mg [Prunus persica]
107407506	1056	87.2437	10.0165	-3.06198	Down	0.762872	-	-	-	-	gi|703104000|ref|XP_010097881.1|/1.37066e-51/hypothetical protein L484_011480 [Morus notabilis]
107434073	1252	19.62	2.17545	-2.91597	Down	0.102663	-	-	-	-	gi|659110606|ref|XP_008455314.1|/6.91078e-40/PREDICTED: uncharacterized protein LOC103495510 [Cucumis melo]
107408604	683	16.5558	1.90744	-2.83041	Down	0.0754104	K10580|1|8e-55|214|pmum:103328306|ubiquitin-conjugating enzyme E2 N [EC:2.3.2.23]	-	GO:0016879//ligase activity, forming carbon-nitrogen bonds;GO:0032559	GO:0006464//cellular protein modification process	gi|703109758|ref|XP_010099384.1|/4.02799e-54/Ubiquitin-conjugating enzyme E2 35 [Morus notabilis]
107408644	683	16.5558	1.90744	-2.83041	Down	0.0754104	K10580|1|8e-55|214|pmum:103328306|ubiquitin-conjugating enzyme E2 N [EC:2.3.2.23]	-	GO:0016879//ligase activity, forming carbon-nitrogen bonds;GO:0032559	GO:0006464//cellular protein modification process	gi|703109758|ref|XP_010099384.1|/4.02799e-54/Ubiquitin-conjugating enzyme E2 35 [Morus notabilis]
107408897	1136	34.3076	4.51591	-2.79755	Down	0.849629	K20305|1|6e-95|348|mdm:103430984|trafficking protein particle complex subunit 8	-	-	-	gi|658062884|ref|XP_008367353.1|/3.25214e-94/PREDICTED: trafficking protein particle complex subunit 8-like isoform X2 [Malus domestica]
107409433	1422	36.7294	5.35786	-2.6703	Down	0.729709	K10446|1|2e-08|62.0|cvr:CHLNCDRAFT_133157|kelch-like protein 8;K10457|2|1e-07|58.9|smo:SELMODRAFT_99292|kelch-like protein 20	-	-	-	gi|596170372|ref|XP_007223086.1|/0/hypothetical protein PRUPE_ppa007000mg [Prunus persica]
107405825	2905	13.6444	1.93679	-2.54263	Down	0.400037	K17964|1|2e-42|176|smo:SELMODRAFT_424099|leucine-rich PPR motif-containing protein, mitochondrial	-	-	-	gi|703147372|ref|XP_010109035.1|/0/hypothetical protein L484_007369 [Morus notabilis]
107407072	8398	104.348	17.5817	-2.53644	Down	0.93386	K19525|1|0.0|1951|atr:18430385|vacuolar protein sorting-associated protein 13A/C	-	-	-	gi|645280171|ref|XP_008245065.1|/0/PREDICTED: uncharacterized protein LOC103343171 [Prunus mume]
107407073	8398	104.348	17.5817	-2.53644	Down	0.93386	K19525|1|0.0|1951|atr:18430385|vacuolar protein sorting-associated protein 13A/C	-	-	-	gi|645280171|ref|XP_008245065.1|/0/PREDICTED: uncharacterized protein LOC103343171 [Prunus mume]
107407074	8398	104.348	17.5817	-2.53644	Down	0.93386	K19525|1|0.0|1951|atr:18430385|vacuolar protein sorting-associated protein 13A/C	-	-	-	gi|645280171|ref|XP_008245065.1|/0/PREDICTED: uncharacterized protein LOC103343171 [Prunus mume]
107409810	1167	85.3025	14.4525	-2.52152	Down	0.372362	-	-	-	-	gi|657976447|ref|XP_008380108.1|/5.4388e-84/PREDICTED: protein PHLOEM PROTEIN 2-LIKE A10-like [Malus domestica]
107406417	697	27.1243	4.54399	-2.4559	Down	0.00732905	-	-	-	-	gi|694405875|ref|XP_009377773.1|/5.46347e-46/PREDICTED: methyltransferase-like protein 23 isoform X3 [Pyrus x bretschneideri]
107408092	5476	117.5	22.4109	-2.36524	Down	0.967142	K11000|1|0.0|3014|pmum:103328450|callose synthase [EC:2.4.1.-]	GO:0043234//protein complex;GO:0044464;GO:0043234//protein complex;GO:0044464	GO:0035251//UDP-glucosyltransferase activity;GO:0035251//UDP-glucosyltransferase activity	GO:0006074//(1->3)-beta-D-glucan metabolic process;GO:0006074//(1->3)-beta-D-glucan metabolic process	gi|703104066|ref|XP_010097906.1|/0/Callose synthase 12 [Morus notabilis]
107404965	914	12.3263	2.05048	-2.33531	Down	0.0401804	-	-	-	-	gi|694320486|ref|XP_009351427.1|/6.58774e-81/PREDICTED: thylakoid lumenal 15 kDa protein 1, chloroplastic [Pyrus x bretschneideri]
107404538	2995	106.863	21.0584	-2.31677	Down	0.0318039	K13148|1|6e-06|54.7|ppp:PHYPADRAFT_135073|integrator complex subunit 11 [EC:3.1.27.-]	-	-	-	gi|147856240|emb|CAN81787.1|/0/hypothetical protein VITISV_026006 [Vitis vinifera]
107411716	3612	1123.48	228.334	-2.2963	Down	0.0143359	-	-	-	-	gi|703101911|ref|XP_010097312.1|/0/FACT complex subunit SPT16 [Morus notabilis]
107415369	2094	36.9004	7.13423	-2.29417	Down	0.960307	K01530|1|0.0|897|pmum:103329854|phospholipid-translocating ATPase [EC:3.6.3.1]	-	-	-	gi|645249103|ref|XP_008230597.1|/0/PREDICTED: putative phospholipid-transporting ATPase 8 [Prunus mume]
107420979	871	11.6611	2.03864	-2.26515	Down	0.183505	K13448|1|2e-27|124|pxb:103943073|calcium-binding protein CML	-	GO:0046872//metal ion binding	-	gi|694382622|ref|XP_009367312.1|/1.03997e-56/PREDICTED: probable calcium-binding protein CML29 [Pyrus x bretschneideri]
107435006	871	11.6611	2.03864	-2.26515	Down	0.183505	K13448|1|2e-27|124|pxb:103943073|calcium-binding protein CML	-	GO:0046872//metal ion binding	-	gi|694382622|ref|XP_009367312.1|/1.03997e-56/PREDICTED: probable calcium-binding protein CML29 [Pyrus x bretschneideri]
107412876	1761	94.4728	19.5254	-2.24631	Down	0.935912	-	-	-	-	gi|703128069|ref|XP_010104006.1|/1.33065e-154/hypothetical protein L484_020260 [Morus notabilis]
107430156	490.29	13.427	2.60847	-2.16761	Down	0.899694	-	-	-	-	-
107409651	794	26.8828	5.6082	-2.16649	Down	0.938889	-	-	-	-	gi|703104000|ref|XP_010097881.1|/5.77999e-48/hypothetical protein L484_011480 [Morus notabilis]
107409958	893	82.1653	18.2728	-2.1393	Down	0.958208	K00588|1|2e-124|446|vvi:100233087|caffeoyl-CoA O-methyltransferase [EC:2.1.1.104]	-	GO:0008171//O-methyltransferase activity;GO:0043169//cation binding	GO:0006730//one-carbon metabolic process;GO:0009699//phenylpropanoid biosynthetic process	gi|47680455|gb|AAT37172.1|/3.53979e-124/caffeoyl-CoA-O-methyltransferase [Broussonetia papyrifera]
107403243	1875	33.8188	7.3168	-2.13593	Down	0.952965	K00327|1|0.0|816|tcc:TCM_039214|NADPH-ferrihemoprotein reductase [EC:1.6.2.4]	-	-	-	gi|703089627|ref|XP_010093854.1|/0/NADPH--cytochrome P450 reductase [Morus notabilis]
107410534	4034	18.1142	3.88201	-2.08954	Down	0.389418	K10706|1|0.0|949|vvi:100267290|senataxin [EC:3.6.4.-]	-	-	-	gi|731423744|ref|XP_010662608.1|/0/PREDICTED: uncharacterized protein LOC100267290 isoform X1 [Vitis vinifera]
107407951	1220	79.861	18.7961	-2.05882	Down	0.0981023	-	GO:0044464	GO:0016651//oxidoreductase activity, acting on NAD(P)H	GO:0008152//metabolic process	gi|645215558|ref|XP_008238394.1|/1.62734e-94/PREDICTED: NAD(P)H-quinone oxidoreductase subunit N, organellar chromatophore [Prunus mume]
107407976	1220	79.861	18.7961	-2.05882	Down	0.0981023	-	GO:0044464	GO:0016651//oxidoreductase activity, acting on NAD(P)H	GO:0008152//metabolic process	gi|645215558|ref|XP_008238394.1|/1.62734e-94/PREDICTED: NAD(P)H-quinone oxidoreductase subunit N, organellar chromatophore [Prunus mume]
107407985	1220	79.861	18.7961	-2.05882	Down	0.0981023	-	GO:0044464	GO:0016651//oxidoreductase activity, acting on NAD(P)H	GO:0008152//metabolic process	gi|645215558|ref|XP_008238394.1|/1.62734e-94/PREDICTED: NAD(P)H-quinone oxidoreductase subunit N, organellar chromatophore [Prunus mume]
107408623	1220	79.861	18.7961	-2.05882	Down	0.0981023	-	GO:0044464	GO:0016651//oxidoreductase activity, acting on NAD(P)H	GO:0008152//metabolic process	gi|645215558|ref|XP_008238394.1|/1.62734e-94/PREDICTED: NAD(P)H-quinone oxidoreductase subunit N, organellar chromatophore [Prunus mume]
107414472	1107	10.983	2.27939	-2.05103	Down	1	K09286|1|8e-23|109|sot:102577707|EREBP-like factor	-	-	-	gi|657969598|ref|XP_008376523.1|/4.44876e-48/PREDICTED: ethylene-responsive transcription factor ERF027-like [Malus domestica]
107413767	999	23.752	5.41583	-2.0375	Down	0.834774	K02987|1|3e-133|475|vvi:100263779|small subunit ribosomal protein S4e	-	-	-	gi|225434482|ref|XP_002275063.1|/1.45688e-132/PREDICTED: 40S ribosomal protein S4 [Vitis vinifera]
107410045	701	24.3784	5.58162	-2.03436	Down	0.967202	K02871|1|5e-61|234|pmum:103328643|large subunit ribosomal protein L13	-	-	-	gi|645246260|ref|XP_008229271.1|/2.30676e-60/PREDICTED: 50S ribosomal protein L13, chloroplastic [Prunus mume]
107408241	1460	176.982	42.8999	-2.03219	Down	9.01415e-05	K20168|1|0.0|639|csv:101211793|TBC1 domain family member 15	-	-	-	gi|703134136|ref|XP_010105566.1|/0/TBC1 domain family member 15 [Morus notabilis]
107435776	915	70.3332	17.4097	-1.98435	Down	0.972264	K03283|1|3e-29|129|cic:CICLE_v10030893mg|heat shock 70kDa protein 1/8;K16219|4|9e-09|62.0|tcc:TCM_027003|protein N-terminal methyltransferase [EC:2.1.1.244];K17609|5|7e-06|52.4|bdi:100841918|nucleoredoxin [EC:1.8.1.8]	-	-	-	gi|567860996|ref|XP_006423152.1|/8.00614e-119/hypothetical protein CICLE_v10029187mg [Citrus clementina]
107405660	1969	29.2669	7.14393	-1.96288	Down	0.967172	K14569|1|2e-127|457|pmum:103335886|ribosome biogenesis protein BMS1	-	-	-	gi|645263249|ref|XP_008237147.1|/7.91086e-127/PREDICTED: ribosome biogenesis protein BMS1 homolog isoform X2 [Prunus mume]
107407602	996	108.244	27.4201	-1.96198	Down	0.981926	K18674|1|1e-141|503|nnu:104598734|N-acetylgalactosamine kinase [EC:2.7.1.157]	GO:0044424	GO:0016773//phosphotransferase activity, alcohol group as acceptor;GO:0032559	GO:0016310//phosphorylation;GO:0019318//hexose metabolic process	gi|720010341|ref|XP_010259220.1|/4.97065e-141/PREDICTED: galactokinase [Nelumbo nucifera]
107407651	1808	35.3005	8.94044	-1.9243	Down	0.0739733	K12662|1|1e-06|56.2|sbi:SORBI_06g024940|U4/U6 small nuclear ribonucleoprotein PRP4	-	-	-	gi|703095793|ref|XP_010095633.1|/1.47587e-148/hypothetical protein L484_003734 [Morus notabilis]
107406686	1843	39.6406	10.2643	-1.8999	Down	0.946661	K10999|1|3e-79|297|bdi:100843814|cellulose synthase A [EC:2.4.1.12]	GO:0016020//membrane	GO:0016757//transferase activity, transferring glycosyl groups	GO:0009987//cellular process	gi|657949205|ref|XP_008341815.1|/0/PREDICTED: cellulose synthase-like protein G3 [Malus domestica]
107404451	1047	56.114	14.7913	-1.88921	Down	0.848678	K10752|1|2e-14|81.3|mdm:103421028|histone-binding protein RBBP4;K07213|2|1e-10|68.6|egr:104454107|copper chaperone	-	GO:0043169//cation binding	GO:0006812//cation transport	gi|590674934|ref|XP_007039305.1|/1.69031e-86/Heavy metal transport/detoxification superfamily protein [Theobroma cacao]
107433947	898	10.7923	2.55788	-1.88856	Down	0.932494	K04733|1|2e-12|74.3|ats:F775_22307|interleukin-1 receptor-associated kinase 4 [EC:2.7.11.1]	-	-	-	gi|694188379|gb|AIS71930.1|/4.61051e-39/23 kDa jasmonate-induced protein [Citrullus lanatus]
107409660	1724	15.7295	4.07196	-1.83025	Down	0.964266	K17604|1|3e-59|231|dosa:Os01t0852650-00|zinc finger SWIM domain-containing protein 3;K14509|2|5e-57|223|obr:102699381|ethylene receptor [EC:2.7.13.-]	-	GO:0046914//transition metal ion binding	-	gi|595962920|ref|XP_007217000.1|/0/hypothetical protein PRUPE_ppa002284mg [Prunus persica]
107409581	458	25.6005	6.92994	-1.8142	Down	0.969487	K09286|1|2e-24|112|vvi:100243009|EREBP-like factor	-	-	-	gi|743926642|ref|XP_011007489.1|/1.57311e-32/PREDICTED: ethylene-responsive transcription factor ERF023-like [Populus euphratica]
107408463	945	39.6397	11.0925	-1.79282	Down	0.984448	K13998|1|1e-49|197|tcc:TCM_006844|dihydrofolate reductase / thymidylate synthase [EC:1.5.1.3 2.1.1.45]	GO:0044424	GO:0042083//5,10-methylenetetrahydrofolate-dependent methyltransferase activity;GO:0016646//oxidoreductase activity, acting on the CH-NH group of donors, NAD or NADP as acceptor	GO:0006544//glycine metabolic process;GO:0009177;GO:0006730//one-carbon metabolic process	gi|590685555|ref|XP_007042130.1|/5.36504e-49/Thymidylate synthase 1 isoform 6 [Theobroma cacao]
107431643	2292	189.512	54.8682	-1.77917	Down	8.40827e-12	K15449|1|2e-82|308|vra:106763782|tRNA wybutosine-synthesizing protein 1 [EC:4.1.3.44];K16302|2|2e-82|308|gra:105766830|metal transporter CNNM	-	GO:0016741	GO:0006730//one-carbon metabolic process	gi|595814567|ref|XP_007203761.1|/0/hypothetical protein PRUPE_ppa003146mg [Prunus persica]
107432911	835	14.8266	4.09105	-1.74159	Down	0.953169	K02183|1|6e-67|254|spen:107004451|calmodulin	-	GO:0046872//metal ion binding	-	gi|698465309|ref|XP_009782644.1|/1.35272e-66/PREDICTED: calmodulin-7-like isoform X1 [Nicotiana sylvestris]
107417421	1700	15.8461	4.45812	-1.72334	Down	0.580842	K19589|1|4e-76|286|mtr:MTR_4g024860|release factor glutamine methyltransferase [EC:2.1.1.297]	-	-	-	gi|645216038|ref|XP_008219204.1|/0/PREDICTED: pentatricopeptide repeat-containing protein At5g66520-like [Prunus mume]
107405863	573	22.8366	6.59441	-1.71941	Down	0.981599	K14684|1|3e-62|238|pmum:103319686|solute carrier family 25 (mitochondrial phosphate transporter), member 23/24/25/41	-	-	-	gi|645225216|ref|XP_008219480.1|/1.32611e-61/PREDICTED: adenine nucleotide transporter BT1, chloroplastic/mitochondrial [Prunus mume]
107403523	913	14.2431	3.99499	-1.71613	Down	0.590898	K07937|1|9e-94|344|gra:105803960|ADP-ribosylation factor 1	GO:0044464	GO:0032561//guanyl ribonucleotide binding;GO:0060089	GO:0035556//intracellular signal transduction	gi|823192813|ref|XP_012491877.1|/4.39836e-93/PREDICTED: ADP-ribosylation factor 2-like isoform X2 [Gossypium raimondii]
107408501	1205	27.13	7.94916	-1.71067	Down	0.979922	K17535|1|2e-54|214|pxb:103963188|serine/threonine-protein kinase TNNI3K [EC:2.7.11.1];K04427|3|7e-47|189|vra:106765909|mitogen-activated protein kinase kinase kinase 7 [EC:2.7.11.25]	-	GO:0004702//receptor signaling protein serine/threonine kinase activity;GO:0032559	GO:0006464//cellular protein modification process	gi|449440628|ref|XP_004138086.1|/6.86515e-130/PREDICTED: serine/threonine-protein kinase HT1-like [Cucumis sativus]
107410157	798	13.7573	3.89966	-1.69876	Down	0.969067	K07052|1|8e-63|241|rcu:8259048|uncharacterized protein	-	-	-	gi|703139840|ref|XP_010107073.1|/2.32704e-65/Embryogenesis-associated protein [Morus notabilis]
107432432	738	29.3986	8.73326	-1.69637	Down	0.945989	K14820|1|1e-59|230|cic:CICLE_v10008977mg|ribosome biogenesis protein BRX1	-	-	-	gi|641855337|gb|KDO74123.1|/4.82947e-59/hypothetical protein CISIN_1g020495mg [Citrus sinensis]
107409047	849	19.3945	5.67347	-1.69001	Down	0.969106	K16584|1|1e-93|343|cmo:103495806|HAUS augmin-like complex subunit 1	-	-	-	gi|703067986|ref|XP_010088117.1|/2.98268e-101/hypothetical protein L484_000572 [Morus notabilis]
107412412	1643.43	74.8435	22.9308	-1.68555	Down	0.00100867	K04079|1|2e-21|105|pvu:PHAVU_004G051500g|molecular chaperone HtpG	-	-	-	gi|698530804|ref|XP_009762226.1|/1.42791e-32/PREDICTED: F-box/kelch-repeat protein At3g23880-like [Nicotiana sylvestris]
107435835	617	60.8682	18.8167	-1.66821	Down	0.975192	K20887|1|3e-16|85.9|mdm:103411342|xyloglucan glycosyltransferase 4 [EC:2.4.1.-];K03860|2|8e-11|67.8|nnu:104608881|phosphatidylinositol glycan, class Q	-	-	-	gi|645229009|ref|XP_008221261.1|/6.92381e-33/PREDICTED: snakin-2 [Prunus mume]
107429564	647	287.051	90.4301	-1.66111	Down	0.980263	-	-	-	-	-
107409893	667	19.2479	5.80404	-1.64908	Down	0.816932	K08272|1|1e-44|180|rcu:8261503|calcium binding protein 39	-	-	-	gi|1000971600|ref|XP_015573356.1|/6.05897e-44/PREDICTED: calcium-binding protein 39 [Ricinus communis]
107418294	1166	67.1975	21.1409	-1.64584	Down	0.0197517	K06617|1|5e-156|551|gmx:100800308|raffinose synthase [EC:2.4.1.82]	-	GO:0008378//galactosyltransferase activity	GO:0044238	gi|703122138|ref|XP_010102507.1|/1.06903e-156/hypothetical protein L484_014563 [Morus notabilis]
107410725	1671	29.56	9.11707	-1.64531	Down	0.977926	-	-	-	-	-
107416468	4003	28.1497	8.70575	-1.63909	Down	0.984335	K13415|1|1e-139|499|tcc:TCM_001284|protein brassinosteroid insensitive 1 [EC:2.7.10.1 2.7.11.1]	GO:0031224//intrinsic component of membrane	GO:0004871//signal transducer activity;GO:0016791//phosphatase activity;GO:0004672//protein kinase activity;GO:0016628//oxidoreductase activity, acting on the CH-CH group of donors, NAD or NADP as acceptor;GO:0032559	GO:0006464//cellular protein modification process	gi|595894929|ref|XP_007213710.1|/0/hypothetical protein PRUPE_ppa000652mg [Prunus persica]
107435294	2002	23.0615	7.07842	-1.6379	Down	0.979614	K06236|1|7e-28|127|cvr:CHLNCDRAFT_141917|collagen, type I, alpha;K12741|2|4e-18|94.7|rcu:8263214|heterogeneous nuclear ribonucleoprotein A1/A3;K14491|3|8e-13|77.0|mpp:MICPUCDRAFT_52653|two-component response regulator ARR-B family;K01940|5|2e-12|75.9|smo:SELMODRAFT_405683|argininosuccinate synthase [EC:6.3.4.5]	-	-	-	gi|645270399|ref|XP_008240441.1|/3.99279e-134/PREDICTED: uncharacterized protein LOC103338947 [Prunus mume]
107416361	3203	11.2418	3.30884	-1.62708	Down	0.902779	K19613|1|3e-134|481|cic:CICLE_v100041741m|leucine-rich repeat protein SHOC2;K03283|2|1e-96|355|mtr:MTR_2g040220|heat shock 70kDa protein 1/8	-	-	-	gi|985448829|ref|XP_015385791.1|/1.19969e-178/PREDICTED: TMV resistance protein N-like [Citrus sinensis]
107413092	438	65.066	20.9387	-1.61323	Down	0.962002	K14003|1|5e-28|123|tcc:TCM_043428|prolactin regulatory element-binding protein	-	-	-	gi|590566017|ref|XP_007010111.1|/2.65488e-27/Phosphate transporter traffic facilitator1 isoform 1 [Theobroma cacao]
107407712	2231	77.9426	25.1966	-1.61048	Down	0.984727	K09528|1|3e-14|82.0|sot:102581247|DnaJ homolog subfamily C member 8	-	GO:0005515//protein binding	-	gi|566240686|ref|XP_002325992.2|/1.07317e-167/DNAJ heat shock N-terminal domain-containing family protein [Populus trichocarpa]
107408120	2231	77.9426	25.1966	-1.61048	Down	0.984727	K09528|1|3e-14|82.0|sot:102581247|DnaJ homolog subfamily C member 8	-	GO:0005515//protein binding	-	gi|566240686|ref|XP_002325992.2|/1.07317e-167/DNAJ heat shock N-terminal domain-containing family protein [Populus trichocarpa]
107408152	2231	77.9426	25.1966	-1.61048	Down	0.984727	K09528|1|3e-14|82.0|sot:102581247|DnaJ homolog subfamily C member 8	-	GO:0005515//protein binding	-	gi|566240686|ref|XP_002325992.2|/1.07317e-167/DNAJ heat shock N-terminal domain-containing family protein [Populus trichocarpa]
107408177	2231	77.9426	25.1966	-1.61048	Down	0.984727	K09528|1|3e-14|82.0|sot:102581247|DnaJ homolog subfamily C member 8	-	GO:0005515//protein binding	-	gi|566240686|ref|XP_002325992.2|/1.07317e-167/DNAJ heat shock N-terminal domain-containing family protein [Populus trichocarpa]
107414933	831	74.1048	23.9643	-1.60903	Down	0.985111	K02873|1|7e-102|370|sind:105160239|large subunit ribosomal protein L13e	GO:0030529//ribonucleoprotein complex	GO:0005198//structural molecule activity	GO:0010467//gene expression	gi|747058944|ref|XP_011075827.1|/3.71728e-101/PREDICTED: 60S ribosomal protein L13-1-like [Sesamum indicum]
107408889	2160	16.6221	5.17118	-1.59603	Down	0.681087	K13447|1|0.0|1012|pmum:103340626|respiratory burst oxidase [EC:1.6.3.- 1.11.1.-]	GO:0031224//intrinsic component of membrane	GO:0046914//transition metal ion binding;GO:0016209//antioxidant activity;GO:0050662//coenzyme binding;GO:0050664//oxidoreductase activity, acting on NAD(P)H, oxygen as acceptor	GO:0008152//metabolic process	gi|645274311|ref|XP_008242282.1|/0/PREDICTED: respiratory burst oxidase homolog protein E [Prunus mume]
107416459	545	11.5451	3.51775	-1.58665	Down	0.968488	-	-	-	-	-
107414652	2373	12.5634	3.91246	-1.56829	Down	0.849302	K13466|1|4e-156|553|sly:101263330|EIX receptor 1/2;K13465|3|4e-94|347|sot:102581200|ethylene-1,4-beta-xylanase [EC:3.2.1.8]	-	-	-	gi|657969875|ref|XP_008376669.1|/0/PREDICTED: probable leucine-rich repeat receptor-like protein kinase At2g33170 [Malus domestica]
107404567	1589	71.6989	23.8732	-1.56712	Down	0.947115	K09060|1|3e-44|181|egr:104456861|plant G-box-binding factor	-	-	-	gi|703111338|ref|XP_010099832.1|/3.07041e-46/G-box-binding factor 1 [Morus notabilis]
107423206	2589	230.446	77.7491	-1.56155	Down	0.981816	K08867|1|0.0|1070|pmum:103324061|WNK lysine deficient protein kinase [EC:2.7.11.1]	-	GO:0004672//protein kinase activity	-	gi|645235538|ref|XP_008224319.1|/0/PREDICTED: probable serine/threonine-protein kinase WNK9 [Prunus mume]
107407442	3162	14.1777	4.49524	-1.55712	Down	0.818032	K09534|1|0.0|912|pper:PRUPE_ppa003725mg|DnaJ homolog subfamily C member 14	-	GO:0005515//protein binding	GO:0044267//cellular protein metabolic process;GO:0050896//response to stimulus	gi|595881224|ref|XP_007212377.1|/0/hypothetical protein PRUPE_ppa003725mg [Prunus persica]
107414585	1605	11.7608	3.68655	-1.55274	Down	1	K05391|1|1e-86|322|pper:PRUPE_ppa016982mg|cyclic nucleotide gated channel, other eukaryote	GO:0016020//membrane	GO:0005488//binding;GO:0015276//ligand-gated ion channel activity;GO:0005261//cation channel activity	GO:0030001//metal ion transport	gi|596294636|ref|XP_007226869.1|/5.25619e-86/hypothetical protein PRUPE_ppa016982mg, partial [Prunus persica]
107427125	1043	33.1655	11.0324	-1.54649	Down	0.979921	K03283|1|1e-32|141|cit:102617797|heat shock 70kDa protein 1/8;K17609|4|8e-06|52.4|bdi:100841918|nucleoredoxin [EC:1.8.1.8]	-	-	-	gi|470107523|ref|XP_004290094.1|/1.1181e-114/PREDICTED: uncharacterized protein LOC101310179 [Fragaria vesca subsp. vesca]
107407461	1403	60.9327	20.8636	-1.52434	Down	0.985414	-	-	-	-	gi|731389455|ref|XP_010649983.1|/1.56075e-83/PREDICTED: rRNA-processing protein EFG1 isoform X2 [Vitis vinifera]
107407497	1403	60.9327	20.8636	-1.52434	Down	0.985414	-	-	-	-	gi|731389455|ref|XP_010649983.1|/1.56075e-83/PREDICTED: rRNA-processing protein EFG1 isoform X2 [Vitis vinifera]
107406049	599	70.2461	24.1266	-1.52286	Down	0.991557	-	-	-	-	-
107405056	998	39.3555	13.4029	-1.52015	Down	0.989539	K18327|1|1e-06|55.1|atr:18442267|RNA exonuclease 4 [EC:3.1.-.-]	-	GO:0051536//iron-sulfur cluster binding	-	gi|694380577|ref|XP_009366409.1|/7.11786e-71/PREDICTED: adrenodoxin homolog isoform X2 [Pyrus x bretschneideri]
107421795	1232	33.66	11.5062	-1.5094	Down	0.961326	K11091|1|8e-06|52.8|aip:107645641|U1 small nuclear ribonucleoprotein A	-	GO:0005488//binding	-	gi|596004344|ref|XP_007218305.1|/9.0189e-109/hypothetical protein PRUPE_ppa010843mg [Prunus persica]
107429824	1223	17.8665	6.01602	-1.4966	Down	0.43648	K15382|1|2e-88|327|fve:101312637|solute carrier family 50 (sugar transporter)	GO:0016020//membrane	-	GO:0006810//transport	gi|703140625|ref|XP_010107268.1|/7.8514e-89/Bidirectional sugar transporter SWEET7 [Morus notabilis]
107425178	1718.73	18.8032	6.36548	-1.49291	Down	0.966155	K04733|1|2e-168|593|tcc:TCM_039168|interleukin-1 receptor-associated kinase 4 [EC:2.7.11.1]	-	GO:0004672//protein kinase activity;GO:0032559	GO:0006464//cellular protein modification process	gi|703090926|ref|XP_010094215.1|/8.3743e-170/G-type lectin S-receptor-like serine/threonine-protein kinase [Morus notabilis]
107427492	1032	17.8821	6.08456	-1.4827	Down	0.965958	K01528|1|5e-78|292|lja:Lj0g3v0199559.2|dynamin GTPase [EC:3.6.5.5];K07305|2|7e-63|241|cit:102619922|peptide-methionine (R)-S-oxide reductase [EC:1.8.4.12];K13420|3|2e-56|220|sot:102592377|LRR receptor-like serine/threonine-protein kinase FLS2 [EC:2.7.11.1];K01265|4|2e-55|217|bna:106454220|methionyl aminopeptidase [EC:3.4.11.18];K03006|5|5e-53|209|adu:107466525|DNA-directed RNA polymerase II subun…	-	-	-	gi|147818673|emb|CAN73924.1|/6.28906e-94/hypothetical protein VITISV_041509 [Vitis vinifera]
107410108	1200	27.1593	9.49225	-1.46991	Down	0.969443	K11000|1|5e-80|299|bvg:104900835|callose synthase [EC:2.4.1.-];K19090|4|5e-79|295|fve:101300361|CRISPR-associated protein Cas5t	-	-	-	gi|703128087|ref|XP_010104009.1|/3.83e-173/hypothetical protein L484_020263 [Morus notabilis]
107435842	4056	30.1947	10.9509	-1.4234	Down	0.641987	K10352|1|2e-48|196|sot:102585808|myosin heavy chain;K20478|2|4e-19|99.0|sind:105159034|golgin subfamily B member 1	-	-	-	gi|703129726|ref|XP_010104432.1|/0/hypothetical protein L484_016031 [Morus notabilis]
107433945	948	90.4095	33.6106	-1.4145	Down	0.983395	K04733|1|1e-12|74.7|ats:F775_22307|interleukin-1 receptor-associated kinase 4 [EC:2.7.11.1]	-	-	-	gi|694188379|gb|AIS71930.1|/1.32452e-39/23 kDa jasmonate-induced protein [Citrullus lanatus]
107407922	1157	29.5859	10.8447	-1.40795	Down	0.0464977	K09286|1|1e-24|115|gra:105792983|EREBP-like factor	-	-	-	gi|743926642|ref|XP_011007489.1|/4.29129e-41/PREDICTED: ethylene-responsive transcription factor ERF023-like [Populus euphratica]
107407963	1157	29.5859	10.8447	-1.40795	Down	0.0464977	K09286|1|1e-24|115|gra:105792983|EREBP-like factor	-	-	-	gi|743926642|ref|XP_011007489.1|/4.29129e-41/PREDICTED: ethylene-responsive transcription factor ERF023-like [Populus euphratica]
107406610	3005	155.699	58.703	-1.39981	Down	0.996652	K20296|1|0.0|1164|pper:PRUPE_ppa001696mg|vacuolar protein sorting-associated protein 51	-	-	-	gi|595859139|ref|XP_007210893.1|/0/hypothetical protein PRUPE_ppa001696mg [Prunus persica]
107408323	1014	20.0936	7.57476	-1.35191	Down	0.913175	K14066|1|3e-50|199|ats:F775_15575|geranyl diphosphate synthase [EC:2.5.1.1]	-	-	-	gi|823187337|ref|XP_012490155.1|/1.2789e-91/PREDICTED: uncharacterized protein LOC105802826 [Gossypium raimondii]
107414875	1412	21.5814	8.24285	-1.33776	Down	1	K00913|1|3e-89|330|vvi:100853468|inositol-1,3,4-trisphosphate 5/6-kinase / inositol-tetrakisphosphate 1-kinase [EC:2.7.1.159 2.7.1.134]	-	GO:0016740//transferase activity	-	gi|225454733|ref|XP_002270915.1|/1.62599e-88/PREDICTED: inositol-tetrakisphosphate 1-kinase 1 [Vitis vinifera]
107411314	556	16.1969	6.17104	-1.32504	Down	0.949122	K04733|1|5e-19|94.7|cit:107176641|interleukin-1 receptor-associated kinase 4 [EC:2.7.11.1];K00872|2|6e-17|87.8|bna:106384454|homoserine kinase [EC:2.7.1.39];K17917|3|5e-16|84.7|bna:106350662|sorting nexin-1/2;K10398|4|1e-15|83.2|eus:EUTSA_v10016147mg|kinesin family member 11;K17479|5|2e-13|76.3|bna:106442053|glutaredoxin domain-containing cysteine-rich protein 1	-	-	-	gi|595887375|ref|XP_007213385.1|/1.01337e-39/hypothetical protein PRUPE_ppa026473mg [Prunus persica]
107423539	1452	14.2099	5.3873	-1.32274	Down	0.936182	K19329|1|2e-132|473|vvi:100264493|WW domain-containing oxidoreductase	-	GO:0016628//oxidoreductase activity, acting on the CH-CH group of donors, NAD or NADP as acceptor	GO:0008152//metabolic process	gi|225464515|ref|XP_002270104.1|/9.45974e-132/PREDICTED: short-chain dehydrogenase TIC 32, chloroplastic [Vitis vinifera]
107420557	1311	31.3918	12.3414	-1.31312	Down	0.677911	K18477|1|1e-166|587|pmum:103320401|type IV protein arginine methyltransferase [EC:2.1.1.322]	-	GO:0008757//S-adenosylmethionine-dependent methyltransferase activity	GO:0006730//one-carbon metabolic process	gi|703133797|ref|XP_010105477.1|/4.77346e-172/Arginine N-methyltransferase 2 [Morus notabilis]
107432573	1277	52.9535	21.1481	-1.30448	Down	0.99314	K17506|1|1e-125|450|cit:102610197|protein phosphatase 1L [EC:3.1.3.16]	-	GO:0016791//phosphatase activity	-	gi|567919596|ref|XP_006451804.1|/7.19468e-125/hypothetical protein CICLE_v10009133mg [Citrus clementina]
107427734	592	12.4723	4.78104	-1.29834	Down	0.982624	-	-	-	-	gi|657980403|ref|XP_008382197.1|/5.74187e-26/PREDICTED: costars family protein [Malus domestica]
107408306	2029	13.9173	5.42235	-1.28516	Down	0.985542	-	-	-	-	gi|703067678|ref|XP_010088031.1|/0/hypothetical protein L484_014733 [Morus notabilis]
107403810	851	17.7423	7.09447	-1.2655	Down	0.984309	-	-	-	-	gi|659124830|ref|XP_008462370.1|/2.53086e-92/PREDICTED: RWD domain-containing protein 1 isoform X1 [Cucumis melo]
107425419	308	11.3812	4.45446	-1.26377	Down	0.989551	-	-	-	-	gi|645219175|ref|XP_008234458.1|/6.3865e-18/PREDICTED: uncharacterized protein LOC103333404 [Prunus mume]
107409886	1219	16.093	6.43835	-1.25925	Down	0.988694	K19036|1|4e-42|173|ats:F775_18714|ATP-dependent RNA/DNA helicase IGHMBP2 [EC:3.6.4.12 3.6.4.13];K14326|2|3e-25|117|olu:OSTLU_443|regulator of nonsense transcripts 1 [EC:3.6.4.-]	-	GO:0032559;GO:0003676//nucleic acid binding;GO:0003824//catalytic activity	-	gi|297737213|emb|CBI26414.3|/5.85227e-169/unnamed protein product [Vitis vinifera]
107423833	2225.16	10.351	4.04399	-1.25785	Down	0.967953	K12581|1|1e-19|99.8|bna:106383523|CCR4-NOT transcription complex subunit 7/8;K01054|2|3e-08|61.6|bna:106399005|acylglycerol lipase [EC:3.1.1.23];K13126|3|4e-08|61.2|fve:101312606|polyadenylate-binding protein	-	-	-	gi|703139983|ref|XP_010107113.1|/6.37199e-62/NAC domain-containing protein 69 [Morus notabilis]
107406043	1635	35.9694	14.7885	-1.25485	Down	0.877097	K14724|1|4e-116|419|cmo:103502237|solute carrier family 9 (sodium/hydrogen exchanger), member 8	GO:0031224//intrinsic component of membrane	GO:0005451//monovalent cation:proton antiporter activity	GO:0055067;GO:0030001//metal ion transport	gi|694399343|ref|XP_009374801.1|/2.71609e-138/PREDICTED: sodium/hydrogen exchanger 5 isoform X2 [Pyrus x bretschneideri]
107420608	754	37.0927	15.4125	-1.24088	Down	0.420904	-	-	-	-	gi|763785676|gb|KJB52747.1|/1.05983e-24/hypothetical protein B456_008G275500 [Gossypium raimondii]
107405272	1276	13.7427	5.65639	-1.21154	Down	1	K14299|1|2e-14|81.3|mdm:103418195|nucleoporin SEH1	-	-	-	gi|255545766|ref|XP_002513943.1|/4.80359e-137/PREDICTED: protein EXORDIUM [Ricinus communis]
107416458	647	15.6617	6.51686	-1.20497	Down	0.985314	-	-	-	-	-
107412202	830	28.7399	12.195	-1.20439	Down	0.987119	K05275|1|7e-09|62.0|apro:F751_5549|pyridoxine 4-dehydrogenase [EC:1.1.1.65]	-	-	-	gi|590642725|ref|XP_007030598.1|/1.5268e-62/NAD(P)-linked oxidoreductase superfamily protein [Theobroma cacao]
107424315	1417	63.8552	27.5517	-1.19829	Down	0.991049	K01757|1|1e-19|99.0|bna:106379467|strictosidine synthase [EC:4.3.3.2]	-	-	-	gi|470102605|ref|XP_004287742.1|/5.69759e-158/PREDICTED: protein STRICTOSIDINE SYNTHASE-LIKE 5-like [Fragaria vesca subsp. vesca]
107405911	1180	97.2382	42.1955	-1.19505	Down	0.996461	K01476|1|2e-150|533|bvg:104905383|arginase [EC:3.5.3.1]	-	GO:0016813//hydrolase activity, acting on carbon-nitrogen (but not peptide) bonds, in linear amidines;GO:0043169//cation binding	-	gi|731361175|ref|XP_010692213.1|/9.88224e-150/PREDICTED: arginase 1, mitochondrial [Beta vulgaris subsp. vulgaris]
107407944	2054	50.8421	21.945	-1.19415	Down	0.35789	K03260|1|6e-29|130|dosa:Os06t0520600-01|translation initiation factor 4G	-	GO:0046914//transition metal ion binding;GO:0046914//transition metal ion binding	-	gi|590718415|ref|XP_007050814.1|/0/Zinc finger C-x8-C-x5-C-x3-H type family protein [Theobroma cacao]
107426311	1358	11.4282	4.73133	-1.19085	Down	1	-	-	-	-	gi|703125764|ref|XP_010103386.1|/4.42692e-35/hypothetical protein L484_007455 [Morus notabilis]
107424282	1401	21.2469	9.06422	-1.18603	Down	0.904689	K06236|1|1e-23|111|cvr:CHLNCDRAFT_141917|collagen, type I, alpha;K12741|2|9e-17|89.0|rcu:8263214|heterogeneous nuclear ribonucleoprotein A1/A3;K14491|3|2e-11|71.2|cam:101491966|two-component response regulator ARR-B family	GO:0043231//intracellular membrane-bounded organelle;GO:0043231//intracellular membrane-bounded organelle;GO:0043231//intracellular membrane-bounded organelle;GO:0043231//intracellular membrane-bounded organelle	GO:0003676//nucleic acid binding;GO:0003676//nucleic acid binding;GO:0003676//nucleic acid binding;GO:0003676//nucleic acid binding	-	gi|731434517|ref|XP_002265800.3|/6.63996e-174/PREDICTED: myb family transcription factor APL isoform X2 [Vitis vinifera]
107423101	1451	113.971	49.9849	-1.18123	Down	0.995537	K08339|1|6e-139|475|pxb:103946364|autophagy-related protein 5	-	-	-	gi|694329096|ref|XP_009355322.1|/2.88742e-138/PREDICTED: autophagy protein 5-like isoform X1 [Pyrus x bretschneideri]
107422979	401	101.732	44.6361	-1.17969	Down	0.820863	-	-	-	-	gi|703091164|ref|XP_010094276.1|/2.60578e-19/Glu S.griseus protease inhibitor [Morus notabilis]
107435818	2055	17.4868	7.45008	-1.17903	Down	0.985154	K08900|1|0.0|666|fve:101310167|mitochondrial chaperone BCS1	-	GO:0032559;GO:0016462//pyrophosphatase activity	-	gi|645258016|ref|XP_008234685.1|/0/PREDICTED: probable mitochondrial chaperone bcs1 [Prunus mume]
107411859	1196	45.1939	19.6985	-1.1782	Down	0.954824	K08669|1|4e-146|518|jcu:105647513|HtrA serine peptidase 2 [EC:3.4.21.108]	-	-	-	gi|802756413|ref|XP_012089022.1|/1.96587e-145/PREDICTED: putative protease Do-like 14 [Jatropha curcas]
107416391	1508	10.7173	4.46493	-1.17769	Down	0.983356	K04733|1|0.0|736|aip:107631265|interleukin-1 receptor-associated kinase 4 [EC:2.7.11.1]	-	GO:0004672//protein kinase activity;GO:0032559	GO:0006464//cellular protein modification process	gi|645246143|ref|XP_008229216.1|/0/PREDICTED: serine/threonine-protein kinase At3g07070 [Prunus mume]
107414949	633	13.7087	5.81968	-1.17025	Down	0.980195	K02940|1|1e-63|243|cmo:103482923|large subunit ribosomal protein L9e	GO:0030529//ribonucleoprotein complex	GO:0003723//RNA binding;GO:0005198//structural molecule activity	GO:0010467//gene expression	gi|659074316|ref|XP_008437538.1|/5.28949e-63/PREDICTED: 60S ribosomal protein L9 [Cucumis melo]
107434386	1477	42.4408	18.6613	-1.16461	Down	0.972865	-	-	-	-	gi|225427403|ref|XP_002263777.1|/1.39817e-138/PREDICTED: uncharacterized protein LOC100265501 isoform X1 [Vitis vinifera]
107435283	491	31.5008	13.7863	-1.1641	Down	0.962923	K08852|1|9e-07|53.5|vcn:VOLCADRAFT_107956|serine/threonine-protein kinase/endoribonuclease IRE1 [EC:2.7.11.1 3.1.26.-];K03260|2|4e-06|51.2|obr:102719876|translation initiation factor 4G	-	-	-	gi|224129058|ref|XP_002320490.1|/3.52541e-15/ZINC FINGER protein 2 [Populus trichocarpa]
107428053	1896	61.1802	27.2634	-1.15194	Down	0.51349	K01580|1|0.0|822|jcu:105634194|glutamate decarboxylase [EC:4.1.1.15]	-	GO:0016831//carboxy-lyase activity;GO:0048037//cofactor binding	GO:0009064//glutamine family amino acid metabolic process	gi|703133968|ref|XP_010105520.1|/0/Glutamate decarboxylase 1 [Morus notabilis]
107403973	1506	33.794	14.9421	-1.15166	Down	0.973742	K12662|1|9e-07|56.2|sbi:SORBI_06g024940|U4/U6 small nuclear ribonucleoprotein PRP4	-	-	-	gi|703095793|ref|XP_010095633.1|/1.93826e-143/hypothetical protein L484_003734 [Morus notabilis]
107431609	382	58.7197	26.2952	-1.14443	Down	0.977658	-	-	-	-	gi|763768699|gb|KJB35914.1|/5.03131e-15/hypothetical protein B456_006G133500 [Gossypium raimondii]
107433376	1381	23.8562	10.5443	-1.14178	Down	0.984165	K13436|1|3e-171|602|pmum:103323283|pto-interacting protein 1 [EC:2.7.11.1]	-	GO:0004672//protein kinase activity;GO:0032559	GO:0006464//cellular protein modification process;GO:0033554//cellular response to stress	gi|645233742|ref|XP_008223490.1|/1.64657e-170/PREDICTED: pto-interacting protein 1 [Prunus mume]
107434374	1939	54.0423	24.2264	-1.14168	Down	0.994189	-	-	-	-	gi|645265329|ref|XP_008238100.1|/9.85933e-106/PREDICTED: growth-regulating factor 4-like [Prunus mume]
107424804	1719	16.1268	7.0465	-1.14079	Down	0.953721	-	-	-	-	gi|590704125|ref|XP_007047071.1|/1.35578e-103/BEL1-like homeodomain protein 2 isoform 2 [Theobroma cacao]
107410740	3793	76.5839	34.5101	-1.13891	Down	0.403646	K03283|1|3e-102|375|mtr:MTR_2g040350|heat shock 70kDa protein 1/8;K00695|3|1e-100|369|mtr:MTR_6g478030|sucrose synthase [EC:2.4.1.13]	-	-	-	gi|1000956644|ref|XP_015577431.1|/2.03341e-156/PREDICTED: disease resistance protein RML1A isoform X1 [Ricinus communis]
107426471	1759	13.2092	5.7329	-1.13858	Down	0.942112	K03320|1|0.0|719|pper:PRUPE_ppa015730mg|ammonium transporter, Amt family	GO:0016020//membrane	-	GO:0006810//transport	gi|596297485|ref|XP_007227340.1|/0/hypothetical protein PRUPE_ppa015730mg [Prunus persica]
107431360	2487	11.7045	5.0673	-1.13393	Down	0.980804	-	-	-	-	-
107427733	1752	19.8379	8.78293	-1.13246	Down	0.909986	-	-	-	-	gi|703159366|ref|XP_010112231.1|/4.26176e-145/hypothetical protein L484_014767 [Morus notabilis]
107406490	785	10.6725	4.61365	-1.12922	Down	1	K17560|1|1e-42|174|mdm:103444448|unconventional prefoldin RPB5 interactor 1	-	-	-	gi|703080689|ref|XP_010091488.1|/3.1011e-46/RNA polymerase II subunit 5-mediating-like protein [Morus notabilis]
107409296	1058	68.9875	31.6327	-1.11298	Down	0.989094	-	-	-	-	gi|645243676|ref|XP_008228086.1|/1.82255e-120/PREDICTED: uncharacterized protein LOC103327533 [Prunus mume]
107418387	2427	13.8091	6.163	-1.10397	Down	0.976067	K03294|1|0.0|860|tcc:TCM_006089|basic amino acid/polyamine antiporter, APA family	GO:0031224//intrinsic component of membrane	GO:0005275//amine transmembrane transporter activity	GO:0006865//amino acid transport	gi|703085181|ref|XP_010092669.1|/0/Cationic amino acid transporter 1 [Morus notabilis]
107435012	850	75.8746	35.1426	-1.09973	Down	0.992959	K20456|1|1e-53|210|pxb:103933708|oxysterol-binding protein 1	-	-	-	gi|694428196|ref|XP_009341681.1|/6.6938e-53/PREDICTED: oxysterol-binding protein-related protein 1C-like isoform X4 [Pyrus x bretschneideri]
107410402	1104	186.204	86.9332	-1.0946	Down	0.987284	K03241|1|1e-07|46.6|mus:103970269|translation initiation factor eIF-2B subunit gamma	-	-	-	gi|565346620|ref|XP_006340347.1|/1.23478e-11/PREDICTED: F-box/kelch-repeat protein At5g26960 [Solanum tuberosum]
107425710	1047	29.5213	13.6178	-1.08907	Down	0.979394	-	-	-	-	-
107418337	738	22.3644	10.2858	-1.08475	Down	0.956131	-	-	-	-	gi|703157579|ref|XP_010111764.1|/1.72813e-48/Peptidyl-prolyl cis-trans isomerase CYP38 [Morus notabilis]
107423600	3785	24.0097	11.1286	-1.0764	Down	0.989865	K01176|1|3e-113|411|nnu:104609601|alpha-amylase [EC:3.2.1.1];K17285|3|5e-112|407|aly:ARALYDRAFT_330113|selenium-binding protein 1	-	-	-	gi|645253799|ref|XP_008232744.1|/0/PREDICTED: pentatricopeptide repeat-containing protein At2g03880, mitochondrial [Prunus mume]
107416152	456	284.818	135.061	-1.07369	Down	0.995096	-	-	-	-	gi|225453090|ref|XP_002271387.1|/8.06056e-37/PREDICTED: uncharacterized protein LOC100253584 [Vitis vinifera]
107434365	894	13.4693	6.15144	-1.07178	Down	0.988703	K11153|1|8e-10|65.5|cre:CHLREDRAFT_191453|retinol dehydrogenase 12 [EC:1.1.1.300];K12581|2|8e-10|65.5|fve:101312071|CCR4-NOT transcription complex subunit 7/8;K19329|5|2e-09|64.3|egu:105051827|WW domain-containing oxidoreductase	-	-	-	gi|703070168|ref|XP_010088720.1|/1.51361e-82/Dehydrogenase/reductase SDR family member on chromosome X [Morus notabilis]
107415214	609	14.0702	6.44199	-1.0708	Down	0.990388	K03006|1|1e-19|97.1|thj:104811869|DNA-directed RNA polymerase II subunit RPB1 [EC:2.7.7.6];K04733|2|2e-07|56.2|mdm:103419981|interleukin-1 receptor-associated kinase 4 [EC:2.7.11.1]	-	-	-	gi|694392505|ref|XP_009371725.1|/5.14325e-49/PREDICTED: mavicyanin-like [Pyrus x bretschneideri]
107410760	957	11.4302	5.1899	-1.06962	Down	0.974432	K01931|1|6e-18|92.4|ppp:PHYPADRAFT_82022|protein neuralized [EC:2.3.2.27];K15688|2|9e-09|62.0|sind:105163228|E3 ubiquitin-protein ligase MUL1 [EC:2.3.2.27];K06215|4|1e-07|58.2|jcu:105630332|pyridoxal 5'-phosphate synthase pdxS subunit [EC:4.3.3.6]	-	GO:0046872//metal ion binding	-	gi|595837342|ref|XP_007207438.1|/5.07212e-87/hypothetical protein PRUPE_ppa005117mg [Prunus persica]
107425749	907	97.1766	46.0671	-1.06888	Down	0.949211	K08790|1|1e-81|303|jcu:105644517|serine/threonine kinase 38 [EC:2.7.11.1]	-	GO:0004672//protein kinase activity;GO:0032559	GO:0006464//cellular protein modification process	gi|703117565|ref|XP_010101405.1|/6.51159e-81/Serine/threonine-protein kinase CBK1 [Morus notabilis]
107421157	1059	61.1339	28.937	-1.06637	Down	0.979852	-	-	GO:0005488//binding;GO:0008238//exopeptidase activity	-	gi|645225327|ref|XP_008219529.1|/5.52587e-93/PREDICTED: ER membrane protein complex subunit 7 homolog [Prunus mume]
107429946	580	52.7084	25.0514	-1.05858	Down	0.991778	K20478|1|1e-19|97.1|pxb:103957536|golgin subfamily B member 1	-	-	-	gi|694324752|ref|XP_009353375.1|/9.90575e-20/PREDICTED: golgin subfamily B member 1-like [Pyrus x bretschneideri]
107414152	1296	15.9382	7.42209	-1.05415	Down	1	K09875|1|7e-98|358|pmum:103329293|aquaporin SIP	GO:0031224//intrinsic component of membrane	-	GO:0051234//establishment of localization	gi|645247712|ref|XP_008229963.1|/3.81069e-97/PREDICTED: aquaporin SIP1-1-like [Prunus mume]
107429355	992	62.6114	29.9138	-1.05344	Down	0.989772	K07953|1|1e-07|58.2|gra:105802604|GTP-binding protein SAR1 [EC:3.6.5.-]	GO:0043231//intracellular membrane-bounded organelle	-	GO:0006359//regulation of transcription from RNA polymerase III promoter	gi|817499738|gb|AKF43416.1|/9.13944e-95/transcription regulator [Monsonia emarginata]
107420119	3126	55.3952	26.4489	-1.05281	Down	0.96381	K14497|1|0.0|832|pmum:103320592|protein phosphatase 2C [EC:3.1.3.16]	GO:0043234//protein complex;GO:0043234//protein complex	GO:0004721//phosphoprotein phosphatase activity;GO:0043169//cation binding;GO:0004721//phosphoprotein phosphatase activity;GO:0043169//cation binding	GO:0006464//cellular protein modification process;GO:0006464//cellular protein modification process	gi|645227438|ref|XP_008220516.1|/0/PREDICTED: probable protein phosphatase 2C 6 [Prunus mume]
107416664	827.2	20.3395	9.56386	-1.05096	Down	0.939268	-	-	-	-	-
107428384	2678	12.1517	5.64999	-1.04202	Down	0.974896	K04733|1|6e-116|419|atr:18439907|interleukin-1 receptor-associated kinase 4 [EC:2.7.11.1]	-	-	-	gi|703135049|ref|XP_010105787.1|/0/putative inactive leucine-rich repeat receptor-like protein kinase [Morus notabilis]
107405503	1255	62.5089	30.1445	-1.0402	Down	0.97516	K08916|1|6e-134|478|rcu:8283006|light-harvesting complex II chlorophyll a/b binding protein 5	GO:0009536//plastid	-	GO:0006091//generation of precursor metabolites and energy	gi|255557841|ref|XP_002519950.1|/3.13318e-133/PREDICTED: chlorophyll a-b binding protein CP26, chloroplastic [Ricinus communis]
107416461	894.61	63.539	30.7911	-1.03346	Down	0.990785	K01388|1|8e-08|58.9|egr:104420658|matrix metalloproteinase-1 (interstitial collagenase) [EC:3.4.24.7];K01397|2|2e-06|54.3|tcc:TCM_019528|matrix metalloproteinase-7 (matrilysin, uterine) [EC:3.4.24.23];K07999|3|5e-06|52.8|csv:101215525|matrix metalloproteinase-20 (enamelysin) [EC:3.4.24.-]	-	GO:0008233//peptidase activity	-	gi|658025681|ref|XP_008348251.1|/6.97248e-09/PREDICTED: metalloendoproteinase 1-like [Malus domestica]
107421684	1214	45.5145	22.0387	-1.03005	Down	0.980251	K16222|1|6e-16|86.3|brp:103855006|Dof zinc finger protein DOF5.5	-	-	-	gi|566172467|ref|XP_002307484.2|/3.64911e-46/hypothetical protein POPTR_0005s21130g [Populus trichocarpa]
107414979	909	208.975	102.561	-1.02336	Down	0.844517	-	-	-	-	-
107408192	2717	7.69254	3.5364	-1.02326	Down	0.98545	K16250|1|0.0|670|pper:PRUPE_ppa000278mg|DNA-directed RNA polymerase IV subunit 1 [EC:2.7.7.6]	-	-	-	gi|595859266|ref|XP_007210915.1|/0/hypothetical protein PRUPE_ppa000278mg [Prunus persica]
107405550	1664	13.3504	6.33312	-1.0205	Down	0.985219	K20279|1|1e-177|624|mdm:103414056|synaptojanin [EC:3.1.3.36]	-	-	-	gi|658030509|ref|XP_008350693.1|/5.18766e-177/PREDICTED: LOW QUALITY PROTEIN: type I inositol 1,4,5-trisphosphate 5-phosphatase CVP2-like [Malus domestica]
107413633	1023	28.5563	13.8607	-1.01729	Down	1	K08912|1|1e-145|516|cmo:103484386|light-harvesting complex II chlorophyll a/b binding protein 1	GO:0009536//plastid	-	GO:0006091//generation of precursor metabolites and energy	gi|659078310|ref|XP_008439659.1|/1.56068e-145/PREDICTED: chlorophyll a-b binding protein of LHCII type 1-like [Cucumis melo]
107435072	1250	26.1345	12.6692	-1.01674	Down	1	K01183|1|6e-57|222|egr:104450059|chitinase [EC:3.2.1.14];K20131|5|9e-26|119|crb:CARUB_v10000364mg|Rab5 GDP/GTP exchange factor	-	-	-	gi|645231541|ref|XP_008222444.1|/1.79766e-80/PREDICTED: pentatricopeptide repeat-containing protein At1g62350-like [Prunus mume]
107410448	1837	19.5464	9.42166	-1.01551	Down	0.930893	K03834|1|0.0|643|vvi:100246140|tyrosine-specific transport protein	-	-	-	gi|703089503|ref|XP_010093820.1|/0/hypothetical protein L484_022533 [Morus notabilis]
107411102	564	51.5817	25.3254	-1.0123	Down	0.865544	-	-	GO:0043169//cation binding	-	gi|657986001|ref|XP_008385115.1|/2.51428e-09/PREDICTED: metallothionein-like protein type 2 [Malus domestica]
107427181	1763	94.3149	46.5777	-1.01024	Down	0.89222	K15102|1|2e-159|563|pper:PRUPE_ppa009035mg|solute carrier family 25 (mitochondrial phosphate transporter), member 3	GO:0031224//intrinsic component of membrane	-	GO:0051234//establishment of localization	gi|595793443|ref|XP_007200470.1|/1.1656e-158/hypothetical protein PRUPE_ppa009035mg [Prunus persica]
107426031	1535	18.6268	9.04739	-1.00326	Down	0.969024	K00145|1|7e-85|315|ath:AT2G31100|N-acetyl-gamma-glutamyl-phosphate reductase [EC:1.2.1.38]	-	-	GO:0044238	gi|595966939|ref|XP_007217233.1|/2.47282e-170/hypothetical protein PRUPE_ppa005547mg [Prunus persica]
107413061	790.63	25.032	12.2596	-1.00136	Down	1	K09503|1|6e-17|75.9|gmx:100818805|DnaJ homolog subfamily A member 2	-	GO:0005488//binding;GO:0005488//binding;GO:0005488//binding;GO:0005488//binding;GO:0005488//binding	-	gi|734366178|gb|KHN17991.1|/3.95207e-16/DnaJ protein like [Glycine soja]
107418923	1160	8.76962	18.1267	1.00766	Up	1	-	-	-	-	gi|703133373|ref|XP_010105372.1|/2.29513e-26/hypothetical protein L484_019066 [Morus notabilis]
107432536	2734	6.78247	14.1901	1.01346	Up	1	K19475|1|9e-33|143|sind:105165428|WAS/WASL-interacting protein	-	-	-	gi|595863656|ref|XP_007211627.1|/2.79019e-96/hypothetical protein PRUPE_ppa005691mg [Prunus persica]
107413964	2333	6.99975	14.6313	1.0137	Up	0.973171	K00555|1|0.0|653|vvi:100243386|tRNA (guanine26-N2/guanine27-N2)-dimethyltransferase [EC:2.1.1.215 2.1.1.216]	-	GO:0003676//nucleic acid binding;GO:0008170//N-methyltransferase activity;GO:0003676//nucleic acid binding;GO:0008170//N-methyltransferase activity	GO:0006399//tRNA metabolic process;GO:0006730//one-carbon metabolic process;GO:0006399//tRNA metabolic process;GO:0006730//one-carbon metabolic process	gi|225448659|ref|XP_002274607.1|/0/PREDICTED: tRNA (guanine(26)-N(2))-dimethyltransferase [Vitis vinifera]
107412546	1546.87	25.3491	51.8353	1.01799	Up	0.954298	K09201|1|4e-137|489|aip:107631732|transcription factor YY	GO:0044464	GO:0046914//transition metal ion binding;GO:0005488//binding	-	gi|645223695|ref|XP_008218754.1|/7.00699e-151/PREDICTED: uncharacterized zinc finger protein At4g06634 isoform X2 [Prunus mume]
107407934	1240	5.89195	12.4462	1.01947	Up	1	-	-	-	-	gi|255579242|ref|XP_002530467.1|/6.78406e-80/PREDICTED: uncharacterized protein LOC8283108 [Ricinus communis]
107431847	1939	16.3718	33.6951	1.01966	Up	1	K15429|1|0.0|710|cic:CICLE_v10007363mg|tRNA (guanine37-N1)-methyltransferase [EC:2.1.1.228];K19893|3|2e-180|633|sot:102591150|glucan endo-1,3-beta-glucosidase 5/6 [EC:3.2.1.39]	-	GO:0043167//ion binding;GO:0008422//beta-glucosidase activity	GO:0044238	gi|645274953|ref|XP_008242583.1|/0/PREDICTED: glucan endo-1,3-beta-glucosidase 8 [Prunus mume]
107407594	1562	96.3841	195.923	1.01971	Up	0.994753	K06883|1|9e-152|538|jcu:105643565|uncharacterized protein	-	GO:0032559;GO:0016462//pyrophosphatase activity;GO:0032559;GO:0016462//pyrophosphatase activity;GO:0032559;GO:0016462//pyrophosphatase activity	-	gi|694380739|ref|XP_009366479.1|/1.0728e-161/PREDICTED: GPN-loop GTPase 1 homolog isoform X1 [Pyrus x bretschneideri]
107422094	1978.99	39.351	80.3722	1.02123	Up	0.0510336	K12486|1|1e-109|398|vvi:100854573|stromal membrane-associated protein	-	-	-	gi|645236914|ref|XP_008224964.1|/5.00697e-113/PREDICTED: probable ADP-ribosylation factor GTPase-activating protein AGD5 isoform X4 [Prunus mume]
107420290	2080	18.185	37.7368	1.03352	Up	0.99118	K01723|1|0.0|780|pop:POPTR_0002s13220g|hydroperoxide dehydratase [EC:4.2.1.92]	-	GO:0016491//oxidoreductase activity;GO:0005506//iron ion binding	-	gi|703136134|ref|XP_010106073.1|/0/Allene oxide synthase [Morus notabilis]
107426662	1339	5.18056	11.1224	1.03425	Up	1	K18980|1|2e-39|164|ppp:PHYPADRAFT_153994|2-methylene-furan-3-one reductase [EC:1.3.1.105]	-	-	-	gi|657981151|ref|XP_008382588.1|/5.66922e-152/PREDICTED: putative quinone-oxidoreductase homolog, chloroplastic [Malus domestica]
107423134	2396	7.20208	15.3035	1.03799	Up	0.957074	K17710|1|3e-43|178|atr:18446702|pentatricopeptide repeat domain-containing protein 1	-	-	-	gi|703084211|ref|XP_010092413.1|/0/hypothetical protein L484_009095 [Morus notabilis]
107428269	1334	82.9757	171.299	1.04139	Up	0.99768	-	-	-	-	gi|703081463|ref|XP_010091697.1|/3.3099e-144/hypothetical protein L484_026552 [Morus notabilis]
107431508	1850	12.4989	26.3727	1.04839	Up	0.844969	K10661|1|1e-10|69.3|brp:103870726|E3 ubiquitin-protein ligase MARCH6 [EC:2.3.2.27]	-	-	-	gi|703105745|ref|XP_010098321.1|/2.45908e-153/putative E3 ubiquitin-protein ligase IE1 [Morus notabilis]
107407896	1442	12.1886	25.751	1.04949	Up	0.992668	K17535|1|3e-70|267|pxb:103963188|serine/threonine-protein kinase TNNI3K [EC:2.7.11.1];K04427|3|3e-59|230|vra:106765909|mitogen-activated protein kinase kinase kinase 7 [EC:2.7.11.25]	-	GO:0004702//receptor signaling protein serine/threonine kinase activity;GO:0032559	GO:0006464//cellular protein modification process	gi|449440628|ref|XP_004138086.1|/4.46636e-158/PREDICTED: serine/threonine-protein kinase HT1-like [Cucumis sativus]
107428553	1207.02	6.47055	13.9697	1.05488	Up	0.972278	K13126|1|2e-63|243|pxb:103934977|polyadenylate-binding protein	-	-	-	gi|694431155|ref|XP_009343019.1|/1.18365e-62/PREDICTED: polyadenylate-binding protein 6-like [Pyrus x bretschneideri]
107414354	1817	5.53707	12.0524	1.05743	Up	0.998269	K13457|1|0.0|691|pmum:103333373|disease resistance protein RPM1	-	-	-	gi|645257457|ref|XP_008234421.1|/0/PREDICTED: probable disease resistance RPP8-like protein 2 [Prunus mume]
107432930	627	5.57202	12.1281	1.05776	Up	0.982516	K18801|1|8e-08|57.8|zma:103648985|glucuronoxylan 4-O-methyltransferase [EC:2.1.1.112]	-	GO:0004553//hydrolase activity, hydrolyzing O-glycosyl compounds	GO:0044238;GO:0045229//external encapsulating structure organization	gi|764624845|ref|XP_004306749.2|/1.61681e-40/PREDICTED: probable polygalacturonase [Fragaria vesca subsp. vesca]
107407512	887	6.84386	14.8307	1.06295	Up	0.961239	-	-	-	-	gi|595926537|ref|XP_007215038.1|/1.95488e-58/hypothetical protein PRUPE_ppa012011mg [Prunus persica]
107406411	812	58.7072	123.188	1.063	Up	0.611538	-	-	-	-	gi|802640429|ref|XP_012078807.1|/1.63758e-21/PREDICTED: uncharacterized protein LOC105639378 [Jatropha curcas]
107424102	1808	337.075	705.603	1.0647	Up	0.999344	K04733|1|3e-74|280|ats:F775_09772|interleukin-1 receptor-associated kinase 4 [EC:2.7.11.1];K07936|2|3e-09|64.7|zma:103637360|GTP-binding nuclear protein Ran	-	-	-	gi|802628146|ref|XP_012076974.1|/0/PREDICTED: uncharacterized protein LOC105637914 [Jatropha curcas]
107419527	1914	13.5519	28.9207	1.06666	Up	1	K19613|1|3e-34|147|pmum:103322727|leucine-rich repeat protein SHOC2	-	-	-	gi|702468934|ref|XP_010030110.1|/8.58014e-70/PREDICTED: TMV resistance protein N-like [Eucalyptus grandis]
107417425	1040	6.02748	13.1665	1.06732	Up	0.97145	K16054|1|4e-77|289|vvi:100247253|methylthioribulose 1-phosphate dehydratase / enolase-phosphatase E1 [EC:4.2.1.109 3.1.3.77];K00140|2|4e-58|226|rcu:8279211|malonate-semialdehyde dehydrogenase (acetylating) / methylmalonate-semialdehyde dehydrogenase [EC:1.2.1.18 1.2.1.27]	-	GO:0016491//oxidoreductase activity	GO:0008152//metabolic process	gi|590690843|ref|XP_007043619.1|/3.0589e-80/Uncharacterized protein TCM_046723, partial [Theobroma cacao]
107435702	952	10.0477	21.7052	1.07477	Up	0.93358	-	-	-	-	gi|645253646|ref|XP_008232671.1|/3.45621e-88/PREDICTED: uncharacterized protein LOC103331795 [Prunus mume]
107408095	1140.95	174.553	368.747	1.07684	Up	0.998757	K03115|1|1e-128|460|tcc:TCM_015820|casein kinase II subunit beta	-	-	-	gi|590676113|ref|XP_007039642.1|/6.29948e-130/Casein kinase II beta chain 1 isoform 2 [Theobroma cacao]
107406709	676	13.7845	29.6738	1.07943	Up	1	K17907|1|4e-38|158|pxb:103958901|autophagy-related protein 9	-	-	-	gi|694387499|ref|XP_009369497.1|/1.9682e-37/PREDICTED: autophagy-related protein 9-like [Pyrus x bretschneideri]
107409246	1066	20.2133	43.8324	1.09822	Up	0.992819	-	-	-	-	gi|703104000|ref|XP_010097881.1|/1.38952e-51/hypothetical protein L484_011480 [Morus notabilis]
107409894	1300	372.72	799.087	1.09925	Up	0.999194	K12581|1|4e-16|87.0|bna:106383523|CCR4-NOT transcription complex subunit 7/8	-	-	-	gi|224093630|ref|XP_002309945.1|/7.24437e-80/hypothetical protein POPTR_0007s04780g [Populus trichocarpa]
107432426	1437.17	17.3393	38.2317	1.11894	Up	0.974764	K07904|1|1e-105|384|tcc:TCM_024843|Ras-related protein Rab-11A	GO:0044463;GO:0030133//transport vesicle;GO:0044463;GO:0030133//transport vesicle	GO:0019899//enzyme binding;GO:0032561//guanyl ribonucleotide binding;GO:0019899//enzyme binding;GO:0032561//guanyl ribonucleotide binding	GO:0006810//transport;GO:0035556//intracellular signal transduction;GO:0009860//pollen tube growth;GO:0006810//transport;GO:0035556//intracellular signal transduction;GO:0009860//pollen tube growth	gi|694435944|ref|XP_009345104.1|/1.89485e-106/PREDICTED: ras-related protein RABA4d-like [Pyrus x bretschneideri]
107422868	767	121.297	264.044	1.1191	Up	0.985407	K14516|1|1e-64|247|pper:PRUPE_ppa024173mg|ethylene-responsive transcription factor 1	-	-	-	gi|703088033|ref|XP_010093429.1|/4.2448e-69/Ethylene-responsive transcription factor 1B [Morus notabilis]
107408938	1052	50.8012	111.323	1.12432	Up	0.996821	K06944|1|1e-129|463|mdm:103405611|uncharacterized protein	GO:0044464	GO:0032561//guanyl ribonucleotide binding	-	gi|743837954|ref|XP_011025598.1|/1.20573e-132/PREDICTED: developmentally-regulated G-protein 3 [Populus euphratica]
107416104	910	4.2925	10.0122	1.13504	Up	0.989693	K17725|1|2e-72|272|rcu:8277795|sulfur dioxygenase [EC:1.13.11.18]	-	GO:0016790//thiolester hydrolase activity;GO:0016790//thiolester hydrolase activity;GO:0016790//thiolester hydrolase activity	-	gi|703067036|ref|XP_010087863.1|/1.75381e-63/Hydroxyacylglutathione hydrolase 3 [Morus notabilis]
107407988	3053.99	4.85346	11.3196	1.14428	Up	0.984464	K19985|1|0.0|1340|tcc:TCM_004686|exocyst complex component 6	GO:0043234//protein complex;GO:0043234//protein complex;GO:0043234//protein complex	-	GO:0006887//exocytosis;GO:0006887//exocytosis;GO:0006887//exocytosis	gi|590719127|ref|XP_007050968.1|/0/Exocyst complex component sec15B isoform 1 [Theobroma cacao]
107414928	1873	17.3041	38.8931	1.14622	Up	0.835886	K08900|1|0.0|666|fve:101310167|mitochondrial chaperone BCS1	-	GO:0032559;GO:0016462//pyrophosphatase activity	-	gi|645258016|ref|XP_008234685.1|/0/PREDICTED: probable mitochondrial chaperone bcs1 [Prunus mume]
107408687	3062	13.0991	29.626	1.14815	Up	0.991787	K19985|1|0.0|1340|tcc:TCM_004686|exocyst complex component 6	GO:0043234//protein complex	-	GO:0006887//exocytosis	gi|590719127|ref|XP_007050968.1|/0/Exocyst complex component sec15B isoform 1 [Theobroma cacao]
107420427	1894	12.3466	28.2562	1.16317	Up	0.990878	K09571|1|6e-178|605|pper:PRUPE_ppa019344mg|FK506-binding protein 4/5 [EC:5.2.1.8]	-	GO:0016853//isomerase activity	-	gi|596124159|ref|XP_007221858.1|/3.26843e-177/hypothetical protein PRUPE_ppa019344mg [Prunus persica]
107408490	1677	7.16981	16.8481	1.17868	Up	0.988231	K18932|1|9e-158|558|pper:PRUPE_ppa007948mg|palmitoyltransferase [EC:2.3.1.225]	-	GO:0046914//transition metal ion binding	-	gi|595805488|ref|XP_007202304.1|/4.62049e-157/hypothetical protein PRUPE_ppa007948mg [Prunus persica]
107419810	1771	5.35965	12.7508	1.17871	Up	0.944414	K14209|1|9e-132|471|sind:105169832|solute carrier family 36 (proton-coupled amino acid transporter);K19476|2|4e-70|266|cic:CICLE_v10026997mg|vacuolar protein sorting-associated protein IST1;K15015|4|3e-34|147|apro:F751_1778|solute carrier family 32 (vesicular inhibitory amino acid transporter)	GO:0031224//intrinsic component of membrane	-	-	gi|802606404|ref|XP_012073685.1|/0/PREDICTED: lysine histidine transporter-like 8 [Jatropha curcas]
107416725	909	5.20043	12.4151	1.18148	Up	1	-	-	-	-	gi|965657012|dbj|BAT73431.1|/2.28521e-09/hypothetical protein VIGAN_01091200 [Vigna angularis var. angularis]
107424989	2619	20.1528	46.5219	1.18743	Up	0.730142	-	-	-	-	gi|703132392|ref|XP_010105113.1|/0/Uncharacterized protein L484_016102 [Morus notabilis]
107426811	2081	11.6943	27.2626	1.18767	Up	0.98691	K02492|1|0.0|711|pxb:103957838|glutamyl-tRNA reductase [EC:1.2.1.70]	GO:0009536//plastid	GO:0016620//oxidoreductase activity, acting on the aldehyde or oxo group of donors, NAD or NADP as acceptor;GO:0016616//oxidoreductase activity, acting on the CH-OH group of donors, NAD or NADP as acceptor;GO:0000166//nucleotide binding	GO:0006779//porphyrin-containing compound biosynthetic process	gi|694384928|ref|XP_009368333.1|/0/PREDICTED: glutamyl-tRNA reductase 1, chloroplastic-like [Pyrus x bretschneideri]
107407655	1313	8.32995	19.7876	1.20115	Up	0.866897	K19892|1|7e-22|106|pxb:103964441|glucan endo-1,3-beta-glucosidase 4 [EC:3.2.1.39]	-	-	-	gi|645247544|ref|XP_008229886.1|/1.88874e-43/PREDICTED: glucan endo-1,3-beta-glucosidase 4 [Prunus mume]
107435849	1127	27.8974	65.5667	1.21848	Up	0.624105	K00586|1|2e-128|459|tcc:TCM_040866|diphthine methyl ester synthase [EC:2.1.1.314]	-	GO:0008757//S-adenosylmethionine-dependent methyltransferase activity	GO:0006730//one-carbon metabolic process;GO:0017182	gi|590584613|ref|XP_007015224.1|/9.89308e-128/Tetrapyrrole (Corrin/Porphyrin) Methylases isoform 1 [Theobroma cacao]
107433344	2372	517.088	1205.09	1.21988	Up	0.999318	K11593|1|6e-23|110|sbi:SORBI_02g032885|eukaryotic translation initiation factor 2C	-	-	-	gi|802705941|ref|XP_012084137.1|/0/PREDICTED: alkaline/neutral invertase A, mitochondrial [Jatropha curcas]
107404287	1152	8.58235	20.6567	1.22098	Up	0.969758	K06911|1|4e-150|531|jcu:105633043|uncharacterized protein	-	-	-	gi|802588542|ref|XP_012070945.1|/2.11653e-149/PREDICTED: pirin-like protein [Jatropha curcas]
107409282	931	19.0364	45.2668	1.22861	Up	0.767157	-	-	-	-	gi|641851793|gb|KDO70663.1|/5.86472e-24/hypothetical protein CISIN_1g006208mg [Citrus sinensis]
107414800	1717	22.3053	53.3959	1.24121	Up	0.29726	K12827|1|0.0|789|cam:101506103|splicing factor 3A subunit 3	-	-	-	gi|502136296|ref|XP_004502635.1|/0/PREDICTED: splicing factor 3A subunit 3 [Cicer arietinum]
107415542	2708	11.497	27.8992	1.24394	Up	0.953765	K11000|1|4e-110|400|bvg:104900835|callose synthase [EC:2.4.1.-];K17285|2|1e-92|342|aly:ARALYDRAFT_330113|selenium-binding protein 1;K10683|5|7e-92|340|cic:CICLE_v10014038mg|BRCA1-associated RING domain protein 1	-	-	-	gi|645249491|ref|XP_008230776.1|/0/PREDICTED: pentatricopeptide repeat-containing protein At5g50390, chloroplastic [Prunus mume]
107424154	777	81.1171	195.537	1.2643	Up	0.960157	K06689|1|1e-84|313|vvi:100232965|ubiquitin-conjugating enzyme E2 D [EC:2.3.2.23]	-	GO:0016879//ligase activity, forming carbon-nitrogen bonds;GO:0032559	GO:0006464//cellular protein modification process	gi|763772011|gb|KJB39134.1|/1.64379e-84/hypothetical protein B456_007G025200, partial [Gossypium raimondii]
107407303	2634	7.5097	18.7394	1.26541	Up	0.986425	K01246|1|5e-110|400|cmo:103499838|DNA-3-methyladenine glycosylase I [EC:3.2.2.20]	-	-	-	gi|703083380|ref|XP_010092198.1|/2.85482e-114/Putative Glutamine amidotransferase [Morus notabilis]
107415587	1946	5.33898	13.6155	1.2751	Up	1	K08900|1|0.0|645|rcu:8275997|mitochondrial chaperone BCS1	-	-	-	gi|703082294|ref|XP_010091913.1|/0/putative mitochondrial chaperone BCS1-B [Morus notabilis]
107430960	1661	36.4337	88.8825	1.27531	Up	0.821039	K03695|1|1e-07|59.7|smo:SELMODRAFT_411212|ATP-dependent Clp protease ATP-binding subunit ClpB	GO:0031224//intrinsic component of membrane	-	-	gi|645265345|ref|XP_008238108.1|/2.44333e-118/PREDICTED: transmembrane protein 45A [Prunus mume]
107422831	971.15	11.794	29.2974	1.278	Up	0.991234	-	-	-	-	gi|596297014|ref|XP_007227265.1|/3.7429e-46/hypothetical protein PRUPE_ppa017791mg [Prunus persica]
107408983	1143	17.4441	43.4152	1.29174	Up	0.988752	K12581|1|1e-130|467|pxb:103959293|CCR4-NOT transcription complex subunit 7/8	GO:0043231//intracellular membrane-bounded organelle	GO:0005488//binding;GO:0000175//3'-5'-exoribonuclease activity	-	gi|694388425|ref|XP_009369921.1|/6.3509e-130/PREDICTED: probable CCR4-associated factor 1 homolog 11 [Pyrus x bretschneideri]
107409376	1855	27.9254	70.0869	1.31255	Up	0.992713	K00889|1|0.0|870|tcc:TCM_022303|1-phosphatidylinositol-4-phosphate 5-kinase [EC:2.7.1.68]	-	GO:0016307//phosphatidylinositol phosphate kinase activity;GO:0032559	GO:0046488//phosphatidylinositol metabolic process;GO:0006796//phosphate-containing compound metabolic process	gi|703107724|ref|XP_010098819.1|/0/Phosphatidylinositol-4-phosphate 5-kinase 9 [Morus notabilis]
107405899	8177	6.0749	15.9178	1.32169	Up	0.929267	K19525|1|0.0|1819|atr:18430385|vacuolar protein sorting-associated protein 13A/C	-	-	-	gi|645280171|ref|XP_008245065.1|/0/PREDICTED: uncharacterized protein LOC103343171 [Prunus mume]
107434773	591.97	4.26539	11.4152	1.32415	Up	1	-	-	-	-	gi|743911386|ref|XP_010999555.1|/2.64129e-07/PREDICTED: BTB/POZ domain-containing protein At3g22104-like isoform X1 [Populus euphratica]
107412561	716	11.8854	30.5415	1.32634	Up	0.984513	K13464|1|1e-05|51.2|pop:POPTR_0001s13240g|jasmonate ZIM domain-containing protein	-	-	-	gi|225443888|ref|XP_002277769.1|/1.38181e-31/PREDICTED: protein TIFY 5A [Vitis vinifera]
107421835	2574	204.437	515.665	1.3327	Up	0.996268	K13162|1|0.0|901|pper:PRUPE_ppa002491mg|poly(rC)-binding protein 2/3/4	-	-	-	gi|596020701|ref|XP_007218945.1|/0/hypothetical protein PRUPE_ppa002491mg [Prunus persica]
107406058	2674	13.6434	35.1191	1.33321	Up	0.497625	K02210|1|0.0|1273|tcc:TCM_004805|DNA replication licensing factor MCM7 [EC:3.6.4.12]	GO:0043231//intracellular membrane-bounded organelle	GO:0003676//nucleic acid binding;GO:0016462//pyrophosphatase activity;GO:0032559	GO:0006259//DNA metabolic process	gi|590719590|ref|XP_007051097.1|/0/Minichromosome maintenance (MCM2/3/5) family protein isoform 1 [Theobroma cacao]
107406611	2674	13.6434	35.1191	1.33321	Up	0.497625	K02210|1|0.0|1273|tcc:TCM_004805|DNA replication licensing factor MCM7 [EC:3.6.4.12]	GO:0043231//intracellular membrane-bounded organelle	GO:0003676//nucleic acid binding;GO:0016462//pyrophosphatase activity;GO:0032559	GO:0006259//DNA metabolic process	gi|590719590|ref|XP_007051097.1|/0/Minichromosome maintenance (MCM2/3/5) family protein isoform 1 [Theobroma cacao]
107417545	783	10.4157	27.0178	1.33484	Up	0.945021	K17428|1|8e-36|151|rcu:8258102|large subunit ribosomal protein L47	GO:0005840//ribosome	-	-	gi|1000984272|ref|XP_015577733.1|/4.16917e-35/PREDICTED: 39S ribosomal protein L47, mitochondrial [Ricinus communis]
107403357	1389	53.3548	135.663	1.33836	Up	0.994889	K04733|1|2e-22|108|mdm:103419981|interleukin-1 receptor-associated kinase 4 [EC:2.7.11.1]	-	-	-	gi|703127032|ref|XP_010103730.1|/2.23166e-74/Blue copper protein [Morus notabilis]
107431367	1453	7.81296	20.5789	1.34353	Up	0.949812	K01184|1|2e-22|108|tcc:TCM_020346|polygalacturonase [EC:3.2.1.15];K01213|2|1e-21|105|pxb:103950962|galacturan 1,4-alpha-galacturonidase [EC:3.2.1.67]	-	GO:0004553//hydrolase activity, hydrolyzing O-glycosyl compounds	GO:0044238;GO:0045229//external encapsulating structure organization	gi|470125816|ref|XP_004298894.1|/3.23803e-156/PREDICTED: probable polygalacturonase [Fragaria vesca subsp. vesca]
107408611	2767	13.0814	34.7788	1.3779	Up	0.380637	K12178|1|2e-22|109|vvi:100242030|COP9 signalosome complex subunit 4;K09667|3|4e-07|58.5|ats:F775_31751|protein O-GlcNAc transferase [EC:2.4.1.255]	-	-	-	gi|596277286|ref|XP_007225193.1|/0/hypothetical protein PRUPE_ppa002112mg [Prunus persica]
107408156	1020	9.58692	25.8774	1.3878	Up	0.975267	-	-	-	-	gi|703147940|ref|XP_010109218.1|/2.31186e-56/hypothetical protein L484_011840 [Morus notabilis]
107406725	807	6.10722	16.9144	1.39968	Up	0.949145	K10838|1|3e-61|236|pper:PRUPE_ppa001034mg|xeroderma pigmentosum group C-complementing protein	-	-	-	gi|703147207|ref|XP_010108993.1|/2.23738e-71/DNA repair protein complementing XP-C cell [Morus notabilis]
107405288	1114	79.0202	210.045	1.40486	Up	0.997019	K06890|1|1e-104|380|cmo:103497913|uncharacterized protein	-	-	-	gi|703134678|ref|XP_010105697.1|/1.04183e-105/hypothetical protein L484_011309 [Morus notabilis]
107408877	1343.96	93.3475	249.545	1.4139	Up	0.997321	K13415|1|1e-16|89.0|mdm:103401427|protein brassinosteroid insensitive 1 [EC:2.7.10.1 2.7.11.1];K20641|2|2e-11|71.2|cvr:CHLNCDRAFT_59250|Rho GTPase-activating protein 20	-	-	-	gi|703159986|ref|XP_010112387.1|/7.04661e-65/Squamosa promoter-binding-like protein 16 [Morus notabilis]
107428144	4090	6.08009	17.5181	1.45481	Up	0.982384	K13420|1|2e-164|581|sly:101263667|LRR receptor-like serine/threonine-protein kinase FLS2 [EC:2.7.11.1]	-	-	-	gi|703154278|ref|XP_010110900.1|/0/Receptor-like protein kinase [Morus notabilis]
107406364	3378	4.15645	12.3065	1.46176	Up	0.972458	K10396|1|0.0|1441|pmum:103331805|kinesin family member 5	GO:0015630//microtubule cytoskeleton	GO:0003774//motor activity;GO:0032559	GO:0007017//microtubule-based process	gi|645253673|ref|XP_008232683.1|/0/PREDICTED: armadillo repeat-containing kinesin-like protein 2 isoform X2 [Prunus mume]
107405896	1443	4.18476	12.4099	1.46461	Up	0.98023	K20165|1|2e-12|75.1|cmo:103490416|TBC1 domain family member 2A;K06674|2|5e-07|57.0|vcn:VOLCADRAFT_106052|structural maintenance of chromosome 2	-	-	-	gi|567913735|ref|XP_006449181.1|/5.61711e-68/hypothetical protein CICLE_v10016399mg [Citrus clementina]
107409767	392	8.85045	25.8046	1.49331	Up	0.97935	K08486|1|5e-50|196|pper:PRUPE_ppa008664mg|syntaxin 1B/2/3	GO:0044464	GO:0005515//protein binding	GO:0015031//protein transport	gi|595804939|ref|XP_007202232.1|/3.18791e-49/hypothetical protein PRUPE_ppa008664mg [Prunus persica]
107405162	525	3.60935	11.0853	1.49783	Up	1	K15095|1|1e-72|272|sind:105174340|(+)-neomenthol dehydrogenase [EC:1.1.1.208]	-	-	-	gi|747045566|ref|XP_011094713.1|/6.57731e-72/PREDICTED: uncharacterized protein LOC105174340 [Sesamum indicum]
107407069	2253	17971.1	50812.8	1.49949	Up	0.999686	-	-	-	-	gi|922327137|ref|XP_013442961.1|/5.26182e-82/hypothetical protein MTR_0055s0030 [Medicago truncatula]
107421406	1443	5.76352	17.2911	1.50777	Up	0.568614	K13080|1|1e-111|404|vvi:100244875|flavanone 7-O-glucoside 2''-O-beta-L-rhamnosyltransferase [EC:2.4.1.236];K18823|4|8e-56|219|aip:107622299|soyasaponin III rhamnosyltransferase [EC:2.4.1.273]	-	-	-	gi|359487055|ref|XP_002271587.2|/8.76227e-146/PREDICTED: crocetin glucoside glucosyltransferase-like [Vitis vinifera]
107406397	1476	3.96868	12.192	1.50832	Up	0.973913	K11367|1|3e-101|370|pper:PRUPE_ppa000116mg|chromodomain-helicase-DNA-binding protein 1 [EC:3.6.4.12]	-	-	-	gi|595911037|ref|XP_007214348.1|/1.51124e-100/hypothetical protein PRUPE_ppa000116mg [Prunus persica]
107408593	1476	3.96868	12.192	1.50832	Up	0.973913	K11367|1|3e-101|370|pper:PRUPE_ppa000116mg|chromodomain-helicase-DNA-binding protein 1 [EC:3.6.4.12]	-	-	-	gi|595911037|ref|XP_007214348.1|/1.51124e-100/hypothetical protein PRUPE_ppa000116mg [Prunus persica]
107422447	3922	17.5705	51.0567	1.5131	Up	0.919303	K13415|1|1e-139|499|tcc:TCM_001284|protein brassinosteroid insensitive 1 [EC:2.7.10.1 2.7.11.1]	GO:0031224//intrinsic component of membrane	GO:0004871//signal transducer activity;GO:0016791//phosphatase activity;GO:0004672//protein kinase activity;GO:0016628//oxidoreductase activity, acting on the CH-CH group of donors, NAD or NADP as acceptor;GO:0032559	GO:0006464//cellular protein modification process	gi|595894929|ref|XP_007213710.1|/0/hypothetical protein PRUPE_ppa000652mg [Prunus persica]
107404753	922	22.1655	64.4293	1.51883	Up	0.972157	-	-	-	-	gi|566196502|ref|XP_002317808.2|/1.1619e-24/hypothetical protein POPTR_0012s02920g [Populus trichocarpa]
107434004	676	26.9203	78.1955	1.52142	Up	0.98772	-	-	-	-	gi|703064411|ref|XP_010087198.1|/4.09443e-43/hypothetical protein L484_001651 [Morus notabilis]
107408886	2872	4.89991	15.0509	1.52793	Up	0.971203	-	-	-	-	gi|703095608|ref|XP_010095586.1|/0/Testis-expressed sequence 11 protein [Morus notabilis]
107424603	1662	9.4644	28.8558	1.55985	Up	0.901124	-	-	-	-	gi|596135000|ref|XP_007222288.1|/1.12198e-163/hypothetical protein PRUPE_ppa005909mg [Prunus persica]
107408179	1482	72.6326	215.582	1.56313	Up	0	K20168|1|0.0|639|csv:101211793|TBC1 domain family member 15	-	-	-	gi|703134136|ref|XP_010105566.1|/0/TBC1 domain family member 15 [Morus notabilis]
107415741	1406	18.6263	56.338	1.57185	Up	0.865067	K04733|1|7e-116|418|cit:102617925|interleukin-1 receptor-associated kinase 4 [EC:2.7.11.1]	-	GO:0004672//protein kinase activity;GO:0000166//nucleotide binding	-	gi|703147081|ref|XP_010108962.1|/7.67976e-123/putative LRR receptor-like serine/threonine-protein kinase [Morus notabilis]
107424319	1206	5.54386	17.5746	1.58219	Up	0.973609	-	-	-	-	gi|645273856|ref|XP_008242078.1|/3.67414e-99/PREDICTED: uncharacterized protein LOC103340436 [Prunus mume]
107408231	1033	10.2324	31.6326	1.58306	Up	0.98856	K00558|1|1e-18|94.7|cit:102609368|DNA (cytosine-5)-methyltransferase 1 [EC:2.1.1.37]	-	-	-	gi|645265383|ref|XP_008238124.1|/5.78067e-23/PREDICTED: uncharacterized protein LOC103336802 [Prunus mume]
107407595	1928	55.1699	166.882	1.58836	Up	0.994479	K18674|1|0.0|881|pop:POPTR_0010s15800g|N-acetylgalactosamine kinase [EC:2.7.1.157]	GO:0044424	GO:0016773//phosphotransferase activity, alcohol group as acceptor;GO:0032559	GO:0016310//phosphorylation;GO:0019318//hexose metabolic process	gi|224108774|ref|XP_002314964.1|/0/Galactokinase family protein [Populus trichocarpa]
107420268	490	3.50461	11.7461	1.61528	Up	0.935633	K02909|1|2e-57|221|pmum:103320873|large subunit ribosomal protein L31	GO:0030529//ribonucleoprotein complex	GO:0005198//structural molecule activity	GO:0010467//gene expression	gi|645228102|ref|XP_008220836.1|/8.29432e-57/PREDICTED: 50S ribosomal protein L31, chloroplastic [Prunus mume]
107427682	1267	37.0183	116.303	1.6387	Up	0.992979	K05282|1|8e-51|202|pda:103697092|gibberellin 20-oxidase [EC:1.14.11.12]	-	-	-	gi|645262301|ref|XP_008236700.1|/4.89674e-150/PREDICTED: feruloyl CoA ortho-hydroxylase 2-like [Prunus mume]
107408286	2980.27	8.09664	26.291	1.64117	Up	0.980121	K17964|1|2e-51|206|smo:SELMODRAFT_96626|leucine-rich PPR motif-containing protein, mitochondrial	-	-	-	gi|703093339|ref|XP_010094897.1|/0/hypothetical protein L484_022645 [Morus notabilis]
107421849	2763	7.81346	25.6659	1.65548	Up	0.191052	K17964|1|2e-42|176|smo:SELMODRAFT_424099|leucine-rich PPR motif-containing protein, mitochondrial	-	-	-	gi|703147372|ref|XP_010109035.1|/0/hypothetical protein L484_007369 [Morus notabilis]
107425754	1207	4.88879	16.5088	1.66028	Up	0.978037	K09422|1|3e-78|293|tcc:TCM_004046|myb proto-oncogene protein, plant	-	-	-	gi|590715868|ref|XP_007050304.1|/1.78102e-77/Myb domain protein 13, putative [Theobroma cacao]
107403484	1598	4.33988	14.8054	1.66327	Up	0.855199	K13030|1|7e-122|438|sbi:SORBI_01g001220|cyanohydrin beta-glucosyltransferase [EC:2.4.1.85];K00699|4|8e-76|285|spen:107013955|glucuronosyltransferase [EC:2.4.1.17]	-	GO:0016757//transferase activity, transferring glycosyl groups	-	gi|596296760|ref|XP_007227225.1|/0/hypothetical protein PRUPE_ppa018697mg [Prunus persica]
107430957	3222	8.93267	29.6137	1.67585	Up	0.9734	K04630|1|1e-141|505|dosa:Os10t0117800-01|guanine nucleotide-binding protein G(i) subunit alpha	-	-	-	gi|595852772|ref|XP_007210372.1|/0/hypothetical protein PRUPE_ppa001297mg [Prunus persica]
107425345	1113	9.29444	30.8625	1.68013	Up	0.981673	K14486|1|1e-50|191|pxb:103946402|auxin response factor	-	-	-	gi|694329213|ref|XP_009355376.1|/1.15897e-39/PREDICTED: auxin response factor 1 [Pyrus x bretschneideri]
107403937	1710	61.6607	201.286	1.69893	Up	0.468387	K07277|1|6e-66|253|rcu:8274423|outer membrane protein insertion porin family	-	-	-	gi|694313798|ref|XP_009368381.1|/0/PREDICTED: outer envelope protein 80, chloroplastic [Pyrus x bretschneideri]
107414010	1573	17.682	58.6692	1.70294	Up	0.973149	-	-	-	-	gi|703126714|ref|XP_010103650.1|/5.15855e-54/hypothetical protein L484_011243 [Morus notabilis]
107433682	1110	74.5772	244.957	1.70917	Up	0.923409	K14495|1|3e-19|97.1|egr:104451128|F-box protein GID2;K14319|2|1e-09|65.5|thj:104823049|Ran GTPase-activating protein 1	-	-	-	gi|703118798|ref|XP_010101688.1|/1.54266e-32/hypothetical protein L484_006808 [Morus notabilis]
107420575	1077	15.4853	51.9552	1.71503	Up	0.985491	-	-	-	-	gi|743803459|ref|XP_011017126.1|/4.25858e-64/PREDICTED: zinc finger protein ZAT10 [Populus euphratica]
107409083	1137	24.6862	82.2528	1.71662	Up	0.979439	-	-	-	-	gi|147791158|emb|CAN74699.1|/2.52359e-62/hypothetical protein VITISV_020767 [Vitis vinifera]
107407335	1073	11.1869	37.9599	1.71942	Up	0.985472	-	-	-	-	gi|703104000|ref|XP_010097881.1|/1.40838e-51/hypothetical protein L484_011480 [Morus notabilis]
107409361	1073	11.1869	37.9599	1.71942	Up	0.985472	-	-	-	-	gi|703104000|ref|XP_010097881.1|/1.40838e-51/hypothetical protein L484_011480 [Morus notabilis]
107407463	3203.96	4.77573	16.8827	1.72233	Up	0.975644	K13447|1|0.0|1331|tcc:TCM_037473|respiratory burst oxidase [EC:1.6.3.- 1.11.1.-]	GO:0031224//intrinsic component of membrane;GO:0031224//intrinsic component of membrane	GO:0046914//transition metal ion binding;GO:0016209//antioxidant activity;GO:0050662//coenzyme binding;GO:0050664//oxidoreductase activity, acting on NAD(P)H, oxygen as acceptor;GO:0046914//transition metal ion binding;GO:0016209//antioxidant activity;GO:0050662//coenzyme binding;GO:0050664//oxidoreductase activity, acting on NAD(P)H, oxygen as acceptor	GO:0008152//metabolic process;GO:0008152//metabolic process	gi|590574971|ref|XP_007012555.1|/0/Respiratory burst oxidase protein E [Theobroma cacao]
107432575	2930.05	14.1662	48.0179	1.72679	Up	0.972614	K05387|1|0.0|962|mdm:103431240|glutamate receptor, ionotropic, plant	GO:0044464;GO:0044464	GO:0005215//transporter activity;GO:0005215//transporter activity	-	gi|657954401|ref|XP_008367599.1|/0/PREDICTED: glutamate receptor 2.8-like [Malus domestica]
107428295	1485	15.232	51.8714	1.73579	Up	0.785126	K10765|1|1e-146|520|cit:102609025|alkylated DNA repair protein alkB homolog 1 [EC:1.14.11.- 4.2.99.18]	-	-	-	gi|568861219|ref|XP_006484103.1|/6.96184e-146/PREDICTED: alpha-ketoglutarate-dependent dioxygenase alkB [Citrus sinensis]
107403288	1645	11.9219	40.8606	1.73628	Up	0.96526	K20667|1|2e-177|623|fve:101291788|beta-amyrin 28-monooxygenase [EC:1.14.13.201]	-	GO:0046872//metal ion binding;GO:0016491//oxidoreductase activity	-	gi|470110735|ref|XP_004291627.1|/1.13629e-176/PREDICTED: beta-amyrin 28-oxidase-like [Fragaria vesca subsp. vesca]
107430370	1911	2.68813	10.3998	1.77708	Up	0.679561	K15502|1|4e-11|71.2|vvi:104881480|serine/threonine-protein phosphatase 6 regulatory ankyrin repeat subunit A;K19044|4|9e-10|66.6|obr:102716869|E3 ubiquitin-protein ligase XBAT32/33 [EC:2.3.2.27]	-	-	-	gi|734376150|gb|KHN21271.1|/2.82512e-89/Ankyrin repeat-containing protein [Glycine soja]
107405029	1167	4.8475	18.0497	1.79659	Up	0.460633	K08726|1|2e-50|200|cic:CICLE_v10001881mg|soluble epoxide hydrolase / lipid-phosphate phosphatase [EC:3.3.2.10 3.1.3.76];K10144|3|1e-12|75.1|mdm:103405733|RING finger and CHY zinc finger domain-containing protein 1 [EC:2.3.2.27]	-	GO:0003824//catalytic activity	-	gi|595793383|ref|XP_007200440.1|/3.34639e-134/hypothetical protein PRUPE_ppa008875mg [Prunus persica]
107431679	2303	13.2349	47.6932	1.81182	Up	0.99992	K15449|1|2e-82|308|vra:106763782|tRNA wybutosine-synthesizing protein 1 [EC:4.1.3.44];K16302|2|2e-82|308|gra:105766830|metal transporter CNNM	-	GO:0016741	GO:0006730//one-carbon metabolic process	gi|595814567|ref|XP_007203761.1|/0/hypothetical protein PRUPE_ppa003146mg [Prunus persica]
107430000	1587	18.4306	67.0697	1.83627	Up	0.986571	K16225|1|2e-17|91.7|crb:CARUB_v10025742mg|probable WRKY transcription factor 52;K13459|3|2e-14|81.6|adu:107468800|disease resistance protein RPS2;K13425|5|1e-13|79.3|adu:107488158|WRKY transcription factor 22	-	-	-	gi|703131791|ref|XP_010104968.1|/1.94907e-117/putative WRKY transcription factor 41 [Morus notabilis]
107434077	1070	19.7703	73.1478	1.86184	Up	0.977508	-	-	-	-	gi|703080720|ref|XP_010091496.1|/6.94239e-59/hypothetical protein L484_010338 [Morus notabilis]
107405149	1534	5.88507	23.1229	1.88924	Up	0.975606	K00703|1|6e-79|296|pper:PRUPE_ppa001734mg|starch synthase [EC:2.4.1.21]	-	GO:0003824//catalytic activity	GO:0008152//metabolic process	gi|595924925|ref|XP_007214968.1|/2.90237e-78/hypothetical protein PRUPE_ppa001734mg [Prunus persica]
107404896	1254	2.32858	10.0313	1.90069	Up	0.943423	-	-	-	-	gi|657977584|ref|XP_008380713.1|/2.08106e-60/PREDICTED: uncharacterized protein C630.12 isoform X2 [Malus domestica]
107405225	1098	4.16623	16.9457	1.90506	Up	0.54333	K00799|1|8e-105|381|pmum:103340362|glutathione S-transferase [EC:2.5.1.18]	-	GO:0003824//catalytic activity	-	gi|645220819|ref|XP_008241993.1|/4.33986e-104/PREDICTED: glutathione S-transferase L3-like [Prunus mume]
107406296	2792	5.30867	21.8493	1.94599	Up	0.946945	K19525|1|6e-159|562|atr:18430385|vacuolar protein sorting-associated protein 13A/C	-	-	-	gi|645280171|ref|XP_008245065.1|/0/PREDICTED: uncharacterized protein LOC103343171 [Prunus mume]
107420791	2220	28.995	113.718	1.95365	Up	0.967974	K01892|1|9e-23|110|mtr:MTR_6g038890|histidyl-tRNA synthetase [EC:6.1.1.21];K13424|2|4e-22|107|aly:ARALYDRAFT_482857|WRKY transcription factor 33	-	-	-	gi|802779087|ref|XP_012091314.1|/6.04947e-171/PREDICTED: probable WRKY transcription factor 31 [Jatropha curcas]
107407643	1208	4.4784	18.8925	1.96414	Up	0.963336	K02045|1|7e-15|82.8|vcn:VOLCADRAFT_102820|sulfate transport system ATP-binding protein [EC:3.6.3.25];K05657|4|7e-13|76.3|mtr:MTR_7g033710|ATP-binding cassette, subfamily B (MDR/TAP), member 10;K05643|5|3e-12|73.9|egu:105045538|ATP-binding cassette, subfamily A (ABC1), member 3	-	GO:0017111//nucleoside-triphosphatase activity;GO:0032559	GO:0009207	gi|645250188|ref|XP_008231093.1|/1.82605e-106/PREDICTED: ABC transporter I family member 11, chloroplastic [Prunus mume]
107423912	1456	37.483	148.371	1.97095	Up	0.977089	K05894|1|4e-161|568|mdm:103400952|12-oxophytodienoic acid reductase [EC:1.3.1.42]	-	-	-	gi|658005454|ref|XP_008337873.1|/2.17314e-160/PREDICTED: 12-oxophytodienoate reductase 3 [Malus domestica]
107410011	922	4.54254	19.5331	1.99254	Up	0.802324	K13081|1|3e-37|156|pper:PRUPE_ppa024512mg|leucoanthocyanidin reductase [EC:1.17.1.3]	-	GO:0003824//catalytic activity	GO:0008152//metabolic process	gi|356529761|ref|XP_003533456.1|/3.09878e-94/PREDICTED: isoflavone reductase homolog [Glycine max]
107427016	2184.93	6.99995	29.3428	1.99403	Up	0.000491026	K11584|1|3e-67|257|cic:CICLE_v10029887mg|serine/threonine-protein phosphatase 2A regulatory subunit B'	GO:0031224//intrinsic component of membrane;GO:0016020//membrane;GO:0031224//intrinsic component of membrane	GO:0005275//amine transmembrane transporter activity;GO:0005275//amine transmembrane transporter activity	GO:0006865//amino acid transport;GO:0006865//amino acid transport;GO:0006865//amino acid transport	gi|595801175|ref|XP_007201783.1|/0/hypothetical protein PRUPE_ppa004526mg [Prunus persica]
107434367	3069	6.72427	28.3237	1.99799	Up	0.932083	K14787|1|0.0|1103|jcu:105639074|multiple RNA-binding domain-containing protein 1	-	-	-	gi|802639297|ref|XP_012078405.1|/0/PREDICTED: multiple RNA-binding domain-containing protein 1 [Jatropha curcas]
107404986	684	10.4391	44.3176	2.03567	Up	0.954607	K09286|1|5e-18|92.0|aip:107642754|EREBP-like factor	-	-	-	gi|703108662|ref|XP_010099090.1|/1.82071e-30/Ethylene-responsive transcription factor [Morus notabilis]
107406980	1863	63.9052	275.333	2.09874	Up	0.00816626	K03126|1|1e-50|202|pmum:103327642|transcription initiation factor TFIID subunit 12	-	-	-	gi|302398673|gb|ADL36631.1|/1.92701e-50/C2H2L domain class transcription factor [Malus domestica]
107409553	1239	7.70149	35.1211	2.12028	Up	0.970819	K08472|1|5e-130|465|pmum:103325024|mlo protein	-	-	-	gi|645217330|ref|XP_008225371.1|/2.70587e-129/PREDICTED: MLO-like protein 6 [Prunus mume]
107406388	708	4.00029	19.1867	2.13188	Up	0.957751	K03249|1|5e-85|314|jcu:105646547|translation initiation factor 3 subunit F	-	GO:0008135//translation factor activity, nucleic acid binding	GO:0006412//translation	gi|763811942|gb|KJB78794.1|/1.05766e-84/hypothetical protein B456_013G019400 [Gossypium raimondii]
107407304	1673	21.0948	96.8639	2.17328	Up	0.943668	K18834|1|4e-18|94.4|fve:101291408|WRKY transcription factor 1	-	-	-	gi|703083376|ref|XP_010092197.1|/3.44217e-120/putative WRKY transcription factor 40 [Morus notabilis]
107409984	974	1.92148	10.9309	2.2442	Up	0.236507	K13415|1|7e-17|89.0|mdm:103401427|protein brassinosteroid insensitive 1 [EC:2.7.10.1 2.7.11.1];K20641|2|2e-11|71.2|cvr:CHLNCDRAFT_59250|Rho GTPase-activating protein 20	-	-	-	gi|703159986|ref|XP_010112387.1|/6.02792e-43/Squamosa promoter-binding-like protein 16 [Morus notabilis]
107425187	1595	9.67107	47.739	2.24697	Up	0.0615478	K12309|1|7e-22|106|lja:Lj3g3v0323160.2|beta-galactosidase [EC:3.2.1.23];K14412|4|8e-15|83.2|obr:102714333|alpha-1,4-fucosyltransferase [EC:2.4.1.65];K14794|5|6e-09|63.5|thj:104807000|ribosomal RNA-processing protein 12	-	GO:0005488//binding	-	gi|747099047|ref|XP_011097563.1|/3.35711e-101/PREDICTED: protein SENSITIVE TO PROTON RHIZOTOXICITY 1-like [Sesamum indicum]
107424276	1195	3.79191	20.0092	2.25954	Up	0.875021	K08916|1|6e-134|478|rcu:8283006|light-harvesting complex II chlorophyll a/b binding protein 5	GO:0009536//plastid	-	GO:0006091//generation of precursor metabolites and energy	gi|255557841|ref|XP_002519950.1|/2.94442e-133/PREDICTED: chlorophyll a-b binding protein CP26, chloroplastic [Ricinus communis]
107430618	1461	11.3719	60.9523	2.37301	Up	0.932621	K18081|1|8e-24|112|bna:106425271|myotubularin-related protein 1/2 [EC:3.1.3.64 3.1.3.95];K04733|2|5e-06|53.9|ats:F775_24138|interleukin-1 receptor-associated kinase 4 [EC:2.7.11.1]	-	-	-	gi|502174934|ref|XP_004515634.1|/7.11283e-119/PREDICTED: uncharacterized protein LOC101506729 [Cicer arietinum]
107429911	2070	2.00527	12.6598	2.39828	Up	1	K20478|1|2e-80|301|mdm:103441332|golgin subfamily B member 1	-	-	-	gi|703158907|ref|XP_010112113.1|/3.02663e-92/hypothetical protein L484_019851 [Morus notabilis]
107408988	1793	11.0649	61.0214	2.41247	Up	0.888322	-	-	-	-	gi|645243676|ref|XP_008228086.1|/0/PREDICTED: uncharacterized protein LOC103327533 [Prunus mume]
107408907	889	5.39436	30.9219	2.41657	Up	0.955428	-	-	-	-	gi|703075749|ref|XP_010090156.1|/3.3236e-59/hypothetical protein L484_027388 [Morus notabilis]
107420880	1478	12.2317	72.7447	2.52534	Up	0.880311	-	-	-	-	gi|590592686|ref|XP_007017349.1|/2.05676e-73/Heat stress transcription factor A-2c, putative [Theobroma cacao]
107408121	2390.05	7.26611	44.9145	2.5496	Up	0.900322	K02989|1|4e-11|71.2|mdm:103414960|small subunit ribosomal protein S5e	-	-	-	gi|703139388|ref|XP_010106967.1|/6.45134e-173/hypothetical protein L484_016895 [Morus notabilis]
107428022	1103	9.90683	60.5121	2.55284	Up	0.862483	K01054|1|8e-10|65.9|bna:106399005|acylglycerol lipase [EC:3.1.1.23];K05941|2|9e-06|52.4|mdm:103435918|glutathione gamma-glutamylcysteinyltransferase [EC:2.3.2.15]	-	-	-	gi|566212303|ref|XP_006373134.1|/1.37386e-57/hypothetical protein POPTR_0017s09030g [Populus trichocarpa]
107408146	1124	3.52203	23.4498	2.57733	Up	0.507961	-	-	-	-	gi|703147940|ref|XP_010109218.1|/2.6685e-56/hypothetical protein L484_011840 [Morus notabilis]
107406933	1659	11.2965	80.7624	2.78539	Up	0.813256	K18834|1|4e-18|94.4|fve:101291408|WRKY transcription factor 1	-	-	-	gi|703083376|ref|XP_010092197.1|/3.40119e-120/putative WRKY transcription factor 40 [Morus notabilis]
107435541	1287	13.0568	106.737	2.98474	Up	0.841502	K13464|1|1e-59|231|rcu:8260450|jasmonate ZIM domain-containing protein	-	-	-	gi|255576619|ref|XP_002529200.1|/6.93109e-59/PREDICTED: protein TIFY 10B [Ricinus communis]
107432240	2738.67	89.6248	716.359	2.99185	Up	0	K14827|1|0.0|1007|cit:102624133|pre-rRNA-processing protein IPI1	-	-	-	gi|703073898|ref|XP_010089670.1|/0/hypothetical protein L484_004094 [Morus notabilis]
107433798	2302	7.80409	87.5937	3.40889	Up	0.000152055	K15449|1|2e-82|308|vra:106763782|tRNA wybutosine-synthesizing protein 1 [EC:4.1.3.44];K16302|2|2e-82|308|gra:105766830|metal transporter CNNM	-	GO:0016741	GO:0006730//one-carbon metabolic process	gi|595814567|ref|XP_007203761.1|/0/hypothetical protein PRUPE_ppa003146mg [Prunus persica]
107435712	1237	18.7032	203.602	3.41062	Up	0.698979	K08332|1|1e-24|115|smo:SELMODRAFT_61948|;K04733|3|2e-22|108|ats:F775_04245|interleukin-1 receptor-associated kinase 4 [EC:2.7.11.1]	-	-	-	gi|645264293|ref|XP_008237621.1|/4.95014e-131/PREDICTED: U-box domain-containing protein 28-like [Prunus mume]
107406897	1519	2.25016	37.5708	3.79651	Up	0.117986	-	-	-	-	gi|359477597|ref|XP_002284076.2|/4.16378e-85/PREDICTED: rRNA-processing protein EFG1 isoform X1 [Vitis vinifera]
107408018	1428	4.11444	75.3725	4.04261	Up	0.126093	K05389|1|1e-121|437|tcc:TCM_030657|potassium channel subfamily K, other eukaryote	-	-	-	gi|590605574|ref|XP_007020523.1|/5.61973e-121/Outward rectifying K+ channel isoform 1 [Theobroma cacao]
107407688	894	0.403104	15.0898	4.12637	Up	0.341732	K14321|1|5e-91|335|pmum:103324296|nucleoporin-like protein 2	-	-	-	gi|645236062|ref|XP_008224558.1|/2.57585e-90/PREDICTED: zinc finger CCCH domain-containing protein 16 isoform X1 [Prunus mume]
107416174	1614	6.79003	133.452	4.20172	Up	0.208202	K08332|1|8e-26|119|smo:SELMODRAFT_51906|;K04733|3|2e-18|95.1|ats:F775_04245|interleukin-1 receptor-associated kinase 4 [EC:2.7.11.1];K10260|4|6e-17|90.1|cre:CHLREDRAFT_205525|F-box and WD-40 domain protein 7	-	GO:0016874//ligase activity	-	gi|645278615|ref|XP_008244313.1|/3.36173e-157/PREDICTED: U-box domain-containing protein 21-like [Prunus mume]
107410083	837	0	11.8496	4.65747	Up	1	K07052|1|9e-63|241|rcu:8259048|uncharacterized protein	-	-	-	gi|703139840|ref|XP_010107073.1|/2.56836e-65/Embryogenesis-associated protein [Morus notabilis]
107406494	471	0	13.5769	4.84649	Up	0.999998	K20887|1|1e-16|85.9|mdm:103411342|xyloglucan glycosyltransferase 4 [EC:2.4.1.-];K03860|2|4e-11|67.8|nnu:104608881|phosphatidylinositol glycan, class Q	-	-	-	gi|645229009|ref|XP_008221261.1|/3.22524e-33/PREDICTED: snakin-2 [Prunus mume]
107429898	1255	0	14.8497	4.97147	Up	0.999962	K13348|1|6e-136|484|pper:PRUPE_ppa007209mg|protein Mpv17	-	-	-	gi|595862645|ref|XP_007211442.1|/3.35939e-135/hypothetical protein PRUPE_ppa007209mg [Prunus persica]
107407715	1699	0	24.2009	5.65821	Up	0.000101863	-	-	GO:0003824//catalytic activity	-	gi|703083384|ref|XP_010092199.1|/0/hypothetical protein L484_013517 [Morus notabilis]
107409434	1439	0	47.5559	6.61868	Up	0	K10446|1|1e-08|62.4|cvr:CHLNCDRAFT_133157|kelch-like protein 8;K10457|2|2e-07|58.5|smo:SELMODRAFT_99292|kelch-like protein 20	-	-	-	gi|596170372|ref|XP_007223086.1|/0/hypothetical protein PRUPE_ppa007000mg [Prunus persica]
107407879	770	0	57.1594	6.88158	Up	0	K02990|1|2e-65|249|gra:105765324|small subunit ribosomal protein S6	GO:0009534//chloroplast thylakoid;GO:0030529//ribonucleoprotein complex	GO:0005198//structural molecule activity	GO:0010467//gene expression;GO:0022613//ribonucleoprotein complex biogenesis	gi|823214109|ref|XP_012439803.1|/1.09054e-64/PREDICTED: 30S ribosomal protein S6 alpha, chloroplastic [Gossypium raimondii]
107403552	1222	0	76.9312	7.30701	Up	0	-	GO:0044464	GO:0016651//oxidoreductase activity, acting on NAD(P)H	GO:0008152//metabolic process	gi|645215558|ref|XP_008238394.1|/1.62734e-94/PREDICTED: NAD(P)H-quinone oxidoreductase subunit N, organellar chromatophore [Prunus mume]
107407962	1222	0	76.9312	7.30701	Up	0	-	GO:0044464	GO:0016651//oxidoreductase activity, acting on NAD(P)H	GO:0008152//metabolic process	gi|645215558|ref|XP_008238394.1|/1.62734e-94/PREDICTED: NAD(P)H-quinone oxidoreductase subunit N, organellar chromatophore [Prunus mume]

## Sheet: DZCK-DZB
GeneID	geneLength	Means-DZCK	Means-DZB	log2-Ratio(JSD/DZD)	Up-Down-Regulation(JSD/DZD)	PPEE	KEGG Orthology	GO Component	GO Function	GO Process	Blast nr
107405416	2086	386.149	0	-9.57331	Down	0	K00130|1|0.0|921|egr:104418263|betaine-aldehyde dehydrogenase [EC:1.2.1.8]	-	GO:0016620//oxidoreductase activity, acting on the aldehyde or oxo group of donors, NAD or NADP as acceptor	GO:0008152//metabolic process	gi|702256940|ref|XP_010027850.1|/0/PREDICTED: betaine aldehyde dehydrogenase 1, chloroplastic [Eucalyptus grandis]
107420541	1107	158.314	0.0314403	-8.20295	Down	8.47821e-08	K14495|1|3e-19|97.1|egr:104451128|F-box protein GID2;K14319|2|1e-09|65.5|thj:104823049|Ran GTPase-activating protein 1	-	-	-	gi|703118798|ref|XP_010101688.1|/1.53612e-32/hypothetical protein L484_006808 [Morus notabilis]
107414933	831	75.9033	0	-7.23411	Down	0	K02873|1|7e-102|370|sind:105160239|large subunit ribosomal protein L13e	GO:0030529//ribonucleoprotein complex	GO:0005198//structural molecule activity	GO:0010467//gene expression	gi|747058944|ref|XP_011075827.1|/3.71728e-101/PREDICTED: 60S ribosomal protein L13-1-like [Sesamum indicum]
107407127	3507.43	75.6582	0	-7.22947	Down	0	K19951|1|0.0|762|tcc:TCM_022061|TBC1 domain family member 8/9	GO:0044464	-	-	gi|703115227|ref|XP_010100846.1|/0/TBC1 domain family member 8B [Morus notabilis]
107415290	1090	54.162	0	-6.75107	Down	0	K07442|1|3e-143|508|rcu:8281766|tRNA (adenine57-N1/adenine58-N1)-methyltransferase catalytic subunit [EC:2.1.1.219 2.1.1.220]	-	GO:0016426//tRNA (adenine) methyltransferase activity;GO:0016426//tRNA (adenine) methyltransferase activity	GO:0001510//RNA methylation;GO:0001510//RNA methylation	gi|255560858|ref|XP_002521442.1|/1.79459e-142/PREDICTED: tRNA (adenine(58)-N(1))-methyltransferase catalytic subunit TRMT61A [Ricinus communis]
107407278	780	47.7329	0	-6.57057	Down	0	K02990|1|2e-65|249|gra:105765324|small subunit ribosomal protein S6	GO:0009534//chloroplast thylakoid;GO:0030529//ribonucleoprotein complex	GO:0005198//structural molecule activity	GO:0010467//gene expression;GO:0022613//ribonucleoprotein complex biogenesis	gi|823214109|ref|XP_012439803.1|/1.12489e-64/PREDICTED: 30S ribosomal protein S6 alpha, chloroplastic [Gossypium raimondii]
107426657	651	40.8953	0	-6.35006	Down	0	-	-	-	-	gi|697145703|ref|XP_009626988.1|/1.68468e-11/PREDICTED: uncharacterized protein At5g48480-like [Nicotiana tomentosiformis]
107407394	3097	174.591	1.88138	-6.19567	Down	0.00184407	K00889|1|0.0|1346|cmo:103486523|1-phosphatidylinositol-4-phosphate 5-kinase [EC:2.7.1.68]	-	GO:0016307//phosphatidylinositol phosphate kinase activity;GO:0032559	GO:0046488//phosphatidylinositol metabolic process;GO:0006796//phosphate-containing compound metabolic process	gi|703107724|ref|XP_010098819.1|/0/Phosphatidylinositol-4-phosphate 5-kinase 9 [Morus notabilis]
107407419	3097	174.591	1.88138	-6.19567	Down	0.00184407	K00889|1|0.0|1346|cmo:103486523|1-phosphatidylinositol-4-phosphate 5-kinase [EC:2.7.1.68]	-	GO:0016307//phosphatidylinositol phosphate kinase activity;GO:0032559	GO:0046488//phosphatidylinositol metabolic process;GO:0006796//phosphate-containing compound metabolic process	gi|703107724|ref|XP_010098819.1|/0/Phosphatidylinositol-4-phosphate 5-kinase 9 [Morus notabilis]
107427338	1737	107.238	1.17028	-6.00489	Down	8.77095e-05	-	-	-	-	gi|703142071|ref|XP_010107666.1|/2.85285e-109/hypothetical protein L484_008383 [Morus notabilis]
107423600	3785	24.5921	0.129255	-5.30069	Down	0.156632	K01176|1|3e-113|411|nnu:104609601|alpha-amylase [EC:3.2.1.1];K17285|3|5e-112|407|aly:ARALYDRAFT_330113|selenium-binding protein 1	-	-	-	gi|645253799|ref|XP_008232744.1|/0/PREDICTED: pentatricopeptide repeat-containing protein At2g03880, mitochondrial [Prunus mume]
107433651	2311.93	446.889	16.5722	-4.7112	Down	3.91719e-09	K02989|1|3e-11|71.2|mdm:103414960|small subunit ribosomal protein S5e	-	-	-	gi|703139388|ref|XP_010106967.1|/0/hypothetical protein L484_016895 [Morus notabilis]
107423101	1451	116.808	6.77276	-4.01025	Down	0.697385	K08339|1|6e-139|475|pxb:103946364|autophagy-related protein 5	-	-	-	gi|694329096|ref|XP_009355322.1|/2.88742e-138/PREDICTED: autophagy protein 5-like isoform X1 [Pyrus x bretschneideri]
107407263	1411	292.304	17.6731	-4.0095	Down	0.576862	K08343|1|6e-157|555|tcc:TCM_005637|ubiquitin-like-conjugating enzyme ATG3	GO:0044424	-	GO:0044248//cellular catabolic process;GO:0006810//transport	gi|703072403|ref|XP_010089276.1|/9.66077e-158/hypothetical protein L484_021806 [Morus notabilis]
107409433	1422	37.6554	3.22809	-3.35275	Down	0.426943	K10446|1|2e-08|62.0|cvr:CHLNCDRAFT_133157|kelch-like protein 8;K10457|2|1e-07|58.9|smo:SELMODRAFT_99292|kelch-like protein 20	-	-	-	gi|596170372|ref|XP_007223086.1|/0/hypothetical protein PRUPE_ppa007000mg [Prunus persica]
107413020	1210	27.113	2.2757	-3.3109	Down	0.853714	K21026|1|1e-28|128|mus:103985605|acetylajmaline esterase [EC:3.1.1.80]	-	-	-	gi|743832254|ref|XP_011024233.1|/3.2353e-103/PREDICTED: GDSL esterase/lipase At5g03610-like isoform X2 [Populus euphratica]
107407657	3670	24.0243	2.18456	-3.18785	Down	0.227135	K14489|1|0.0|1713|pmum:103329273|arabidopsis histidine kinase 2/3/4 (cytokinin receptor) [EC:2.7.13.3]	-	GO:0004673//protein histidine kinase activity;GO:0004871//signal transducer activity	GO:0044238;GO:0044260;GO:0016310//phosphorylation;GO:0007165//signal transduction	gi|703161435|ref|XP_010112790.1|/0/Histidine kinase 2 [Morus notabilis]
107414985	1387.6	49.655	5.0584	-3.17191	Down	0.843202	-	-	-	-	gi|703109907|ref|XP_010099428.1|/1.0225e-66/hypothetical protein L484_003252 [Morus notabilis]
107406610	3005	159.689	17.3568	-3.16468	Down	0.935676	K20296|1|0.0|1164|pper:PRUPE_ppa001696mg|vacuolar protein sorting-associated protein 51	-	-	-	gi|595859139|ref|XP_007210893.1|/0/hypothetical protein PRUPE_ppa001696mg [Prunus persica]
107430437	1737	21.8144	1.9868	-3.16173	Down	0.0188797	-	-	-	-	gi|703152782|ref|XP_010110511.1|/4.68041e-136/hypothetical protein L484_023343 [Morus notabilis]
107408241	1460	181.366	19.9332	-3.15342	Down	1.86738e-08	K20168|1|0.0|639|csv:101211793|TBC1 domain family member 15	-	-	-	gi|703134136|ref|XP_010105566.1|/0/TBC1 domain family member 15 [Morus notabilis]
107413775	731	344.75	43.5629	-2.96979	Down	0.959145	K09872|1|1e-105|383|rcu:8270441|aquaporin PIP	GO:0031224//intrinsic component of membrane	-	GO:0006810//transport	gi|255571849|ref|XP_002526867.1|/5.74394e-105/PREDICTED: probable aquaporin PIP-type 7a [Ricinus communis]
107408604	683	16.9649	1.79909	-2.92122	Down	0.0522289	K10580|1|8e-55|214|pmum:103328306|ubiquitin-conjugating enzyme E2 N [EC:2.3.2.23]	-	GO:0016879//ligase activity, forming carbon-nitrogen bonds;GO:0032559	GO:0006464//cellular protein modification process	gi|703109758|ref|XP_010099384.1|/4.02799e-54/Ubiquitin-conjugating enzyme E2 35 [Morus notabilis]
107408644	683	16.9649	1.79909	-2.92122	Down	0.0522289	K10580|1|8e-55|214|pmum:103328306|ubiquitin-conjugating enzyme E2 N [EC:2.3.2.23]	-	GO:0016879//ligase activity, forming carbon-nitrogen bonds;GO:0032559	GO:0006464//cellular protein modification process	gi|703109758|ref|XP_010099384.1|/4.02799e-54/Ubiquitin-conjugating enzyme E2 35 [Morus notabilis]
107407291	1778	184.653	24.137	-2.90943	Down	0.0629939	K00850|1|0.0|894|pmum:103334239|6-phosphofructokinase 1 [EC:2.7.1.11]	-	-	-	gi|645219375|ref|XP_008235410.1|/0/PREDICTED: 6-phosphofructokinase 5, chloroplastic [Prunus mume]
107434365	894	13.7944	1.43025	-2.88373	Down	0.929671	K11153|1|8e-10|65.5|cre:CHLREDRAFT_191453|retinol dehydrogenase 12 [EC:1.1.1.300];K12581|2|8e-10|65.5|fve:101312071|CCR4-NOT transcription complex subunit 7/8;K19329|5|2e-09|64.3|egu:105051827|WW domain-containing oxidoreductase	-	-	-	gi|703070168|ref|XP_010088720.1|/1.51361e-82/Dehydrogenase/reductase SDR family member on chromosome X [Morus notabilis]
107416361	3203	11.5214	1.18965	-2.82529	Down	0.554917	K19613|1|3e-134|481|cic:CICLE_v100041741m|leucine-rich repeat protein SHOC2;K03283|2|1e-96|355|mtr:MTR_2g040220|heat shock 70kDa protein 1/8	-	-	-	gi|985448829|ref|XP_015385791.1|/1.19969e-178/PREDICTED: TMV resistance protein N-like [Citrus sinensis]
107427298	1405	13.825	1.67332	-2.71632	Down	0.0337454	K02209|1|2e-22|108|mdm:103451778|DNA replication licensing factor MCM5 [EC:3.6.4.12]	-	-	-	gi|703127079|ref|XP_010103741.1|/1.09363e-169/hypothetical protein L484_016657 [Morus notabilis]
107408012	1082	22.9122	3.22656	-2.64889	Down	0.00113012	K06966|1|6e-110|398|rcu:8274642|uncharacterized protein	-	GO:0003824//catalytic activity	-	gi|255538900|ref|XP_002510515.1|/3.34237e-109/PREDICTED: cytokinin riboside 5'-monophosphate phosphoribohydrolase LOG1 isoform X1 [Ricinus communis]
107407072	8398	106.946	16.9623	-2.62078	Down	0.955547	K19525|1|0.0|1951|atr:18430385|vacuolar protein sorting-associated protein 13A/C	-	-	-	gi|645280171|ref|XP_008245065.1|/0/PREDICTED: uncharacterized protein LOC103343171 [Prunus mume]
107407073	8398	106.946	16.9623	-2.62078	Down	0.955547	K19525|1|0.0|1951|atr:18430385|vacuolar protein sorting-associated protein 13A/C	-	-	-	gi|645280171|ref|XP_008245065.1|/0/PREDICTED: uncharacterized protein LOC103343171 [Prunus mume]
107407074	8398	106.946	16.9623	-2.62078	Down	0.955547	K19525|1|0.0|1951|atr:18430385|vacuolar protein sorting-associated protein 13A/C	-	-	-	gi|645280171|ref|XP_008245065.1|/0/PREDICTED: uncharacterized protein LOC103343171 [Prunus mume]
107418099	3443	819.394	133.633	-2.6117	Down	0.989661	K12617|1|0.0|1092|vvi:100267869|DNA topoisomerase 2-associated protein PAT1	-	-	-	gi|731434305|ref|XP_010645006.1|/0/PREDICTED: uncharacterized protein LOC100267869 isoform X1 [Vitis vinifera]
107406686	1843	40.6693	6.80038	-2.4943	Down	0.883649	K10999|1|3e-79|297|bdi:100843814|cellulose synthase A [EC:2.4.1.12]	GO:0016020//membrane	GO:0016757//transferase activity, transferring glycosyl groups	GO:0009987//cellular process	gi|657949205|ref|XP_008341815.1|/0/PREDICTED: cellulose synthase-like protein G3 [Malus domestica]
107409660	1724	16.1136	2.48945	-2.47143	Down	0.95786	K17604|1|3e-59|231|dosa:Os01t0852650-00|zinc finger SWIM domain-containing protein 3;K14509|2|5e-57|223|obr:102699381|ethylene receptor [EC:2.7.13.-]	-	GO:0046914//transition metal ion binding	-	gi|595962920|ref|XP_007217000.1|/0/hypothetical protein PRUPE_ppa002284mg [Prunus persica]
107407506	1056	89.3329	15.7558	-2.46574	Down	0.961005	-	-	-	-	gi|703104000|ref|XP_010097881.1|/1.37066e-51/hypothetical protein L484_011480 [Morus notabilis]
107414875	1412	22.1204	3.86951	-2.37007	Down	1	K00913|1|3e-89|330|vvi:100853468|inositol-1,3,4-trisphosphate 5/6-kinase / inositol-tetrakisphosphate 1-kinase [EC:2.7.1.159 2.7.1.134]	-	GO:0016740//transferase activity	-	gi|225454733|ref|XP_002270915.1|/1.62599e-88/PREDICTED: inositol-tetrakisphosphate 1-kinase 1 [Vitis vinifera]
107431771	1856	34.3556	6.41246	-2.33286	Down	0.00111514	-	-	-	-	gi|590577212|ref|XP_007013173.1|/0/Uncharacterized protein TCM_037877 [Theobroma cacao]
107413767	999	24.3366	4.48898	-2.31391	Down	0.64594	K02987|1|3e-133|475|vvi:100263779|small subunit ribosomal protein S4e	-	-	-	gi|225434482|ref|XP_002275063.1|/1.45688e-132/PREDICTED: 40S ribosomal protein S4 [Vitis vinifera]
107427125	1043	34.0204	6.47527	-2.30588	Down	0.964117	K03283|1|1e-32|141|cit:102617797|heat shock 70kDa protein 1/8;K17609|4|8e-06|52.4|bdi:100841918|nucleoredoxin [EC:1.8.1.8]	-	-	-	gi|470107523|ref|XP_004290094.1|/1.1181e-114/PREDICTED: uncharacterized protein LOC101310179 [Fragaria vesca subsp. vesca]
107425377	1541	88.1525	17.443	-2.30426	Down	2.12259e-06	K12309|1|6e-22|106|lja:Lj3g3v0323160.2|beta-galactosidase [EC:3.2.1.23];K14412|4|7e-15|83.2|obr:102714333|alpha-1,4-fucosyltransferase [EC:2.4.1.65];K14794|5|6e-09|63.5|thj:104807000|ribosomal RNA-processing protein 12	-	GO:0005488//binding	-	gi|747099047|ref|XP_011097563.1|/3.20374e-101/PREDICTED: protein SENSITIVE TO PROTON RHIZOTOXICITY 1-like [Sesamum indicum]
107407712	2231	79.9774	15.898	-2.29454	Down	0.964619	K09528|1|3e-14|82.0|sot:102581247|DnaJ homolog subfamily C member 8	-	GO:0005515//protein binding	-	gi|566240686|ref|XP_002325992.2|/1.07317e-167/DNAJ heat shock N-terminal domain-containing family protein [Populus trichocarpa]
107408120	2231	79.9774	15.898	-2.29454	Down	0.964619	K09528|1|3e-14|82.0|sot:102581247|DnaJ homolog subfamily C member 8	-	GO:0005515//protein binding	-	gi|566240686|ref|XP_002325992.2|/1.07317e-167/DNAJ heat shock N-terminal domain-containing family protein [Populus trichocarpa]
107408152	2231	79.9774	15.898	-2.29454	Down	0.964619	K09528|1|3e-14|82.0|sot:102581247|DnaJ homolog subfamily C member 8	-	GO:0005515//protein binding	-	gi|566240686|ref|XP_002325992.2|/1.07317e-167/DNAJ heat shock N-terminal domain-containing family protein [Populus trichocarpa]
107408177	2231	79.9774	15.898	-2.29454	Down	0.964619	K09528|1|3e-14|82.0|sot:102581247|DnaJ homolog subfamily C member 8	-	GO:0005515//protein binding	-	gi|566240686|ref|XP_002325992.2|/1.07317e-167/DNAJ heat shock N-terminal domain-containing family protein [Populus trichocarpa]
107408131	1337	12.8001	2.30931	-2.2401	Down	0.731037	K06966|1|3e-90|333|rcu:8274642|uncharacterized protein	-	GO:0003824//catalytic activity	-	gi|703129742|ref|XP_010104436.1|/1.23931e-90/hypothetical protein L484_016035 [Morus notabilis]
107407743	1124	118.144	24.6507	-2.23763	Down	0.993255	K08064|1|3e-82|306|pmum:103339547|nuclear transcription factor Y, alpha	-	-	-	gi|645271775|ref|XP_008241076.1|/1.40515e-81/PREDICTED: nuclear transcription factor Y subunit A-10 [Prunus mume]
107409685	811.13	27.4044	5.64004	-2.18279	Down	0.967289	K16275|1|3e-104|355|jcu:105648979|E3 ubiquitin-protein ligase BAH [EC:2.3.2.27]	-	GO:0046914//transition metal ion binding;GO:0046914//transition metal ion binding;GO:0046914//transition metal ion binding	-	gi|802777423|ref|XP_012090881.1|/1.34178e-103/PREDICTED: probable E3 ubiquitin-protein ligase BAH1-like [Jatropha curcas]
107405221	1711	12.0353	2.35799	-2.12999	Down	0.746265	-	-	-	-	gi|595864706|ref|XP_007211821.1|/0/hypothetical protein PRUPE_ppa004317mg [Prunus persica]
107435730	992	12.2909	2.46448	-2.10645	Down	0.78884	-	-	GO:0016740//transferase activity	-	gi|567918574|ref|XP_006451293.1|/1.37844e-58/hypothetical protein CICLE_v10008006mg [Citrus clementina]
107432426	1437.17	17.7749	3.74839	-2.10292	Down	0.960365	K07904|1|1e-105|384|tcc:TCM_024843|Ras-related protein Rab-11A	GO:0044463;GO:0030133//transport vesicle;GO:0044463;GO:0030133//transport vesicle	GO:0019899//enzyme binding;GO:0032561//guanyl ribonucleotide binding;GO:0019899//enzyme binding;GO:0032561//guanyl ribonucleotide binding	GO:0006810//transport;GO:0035556//intracellular signal transduction;GO:0009860//pollen tube growth;GO:0006810//transport;GO:0035556//intracellular signal transduction;GO:0009860//pollen tube growth	gi|694435944|ref|XP_009345104.1|/1.89485e-106/PREDICTED: ras-related protein RABA4d-like [Pyrus x bretschneideri]
107405237	744	10.8273	2.17894	-2.07697	Down	0.968708	K06630|1|3e-63|242|gra:105769531|14-3-3 protein epsilon	-	GO:0005515//protein binding	-	gi|345103809|gb|AEN70726.1|/5.60706e-63/14-3-3-like protein, partial [Gossypium turneri]
107413551	1236	31.1424	7.0778	-2.06092	Down	0.985951	K13495|1|3e-61|236|tcc:TCM_024595|cis-zeatin O-glucosyltransferase [EC:2.4.1.215]	-	-	-	gi|590635728|ref|XP_007028693.1|/1.57125e-60/UDP-glucosyltransferase, putative [Theobroma cacao]
107416458	647	16.0683	3.63575	-2.00023	Down	0.983453	-	-	-	-	-
107414652	2373	12.8794	2.90568	-1.97162	Down	0.447643	K13466|1|4e-156|553|sly:101263330|EIX receptor 1/2;K13465|3|4e-94|347|sot:102581200|ethylene-1,4-beta-xylanase [EC:3.2.1.8]	-	-	-	gi|657969875|ref|XP_008376669.1|/0/PREDICTED: probable leucine-rich repeat receptor-like protein kinase At2g33170 [Malus domestica]
107431763	1864	28.6233	7.17438	-1.92301	Down	0.842436	K16675|1|0.0|641|vvi:100255765|palmitoyltransferase ZDHHC9/14/18 [EC:2.3.1.225]	-	GO:0016491//oxidoreductase activity;GO:0046914//transition metal ion binding	-	gi|296085551|emb|CBI29283.3|/0/unnamed protein product [Vitis vinifera]
107407860	513	26.9992	6.79405	-1.9135	Down	0.986548	-	-	-	-	gi|645258914|ref|XP_008235111.1|/3.79142e-53/PREDICTED: uncharacterized protein LOC103333978 [Prunus mume]
107405874	1757	14.7046	3.60544	-1.88696	Down	0.975196	-	-	-	-	gi|703122029|ref|XP_010102480.1|/0/hypothetical protein L484_000618 [Morus notabilis]
107407302	1981	36.1362	9.55437	-1.86466	Down	0.968922	-	-	GO:0003824//catalytic activity	-	gi|703083384|ref|XP_010092199.1|/0/hypothetical protein L484_013517 [Morus notabilis]
107431689	2011	11.9267	2.93296	-1.85363	Down	0.80173	K14491|1|2e-11|72.0|sita:101758368|two-component response regulator ARR-B family;K06236|2|4e-11|71.2|cvr:CHLNCDRAFT_141917|collagen, type I, alpha	-	-	-	gi|728821377|gb|KHG04305.1|/5.25661e-126/Two-component response regulator ARR18 -like protein [Gossypium arboreum]
107423206	2589	236.084	65.0396	-1.85179	Down	0.988266	K08867|1|0.0|1070|pmum:103324061|WNK lysine deficient protein kinase [EC:2.7.11.1]	-	GO:0004672//protein kinase activity	-	gi|645235538|ref|XP_008224319.1|/0/PREDICTED: probable serine/threonine-protein kinase WNK9 [Prunus mume]
107430957	3222	9.14907	2.21829	-1.82482	Down	0.977539	K04630|1|1e-141|505|dosa:Os10t0117800-01|guanine nucleotide-binding protein G(i) subunit alpha	-	-	-	gi|595852772|ref|XP_007210372.1|/0/hypothetical protein PRUPE_ppa001297mg [Prunus persica]
107426311	1358	11.7166	2.94855	-1.82252	Down	1	-	-	-	-	gi|703125764|ref|XP_010103386.1|/4.42692e-35/hypothetical protein L484_007455 [Morus notabilis]
107431609	382	60.2137	16.9136	-1.80136	Down	0.916896	-	-	-	-	gi|763768699|gb|KJB35914.1|/5.03131e-15/hypothetical protein B456_006G133500 [Gossypium raimondii]
107409609	1133	152.64	44.9134	-1.7535	Down	0.916708	K11322|1|6e-82|305|pper:PRUPE_ppa005548mg|enhancer of polycomb-like protein	-	-	-	gi|595931691|ref|XP_007215360.1|/3.14433e-81/hypothetical protein PRUPE_ppa005548mg [Prunus persica]
107407077	1602	193.054	58.5534	-1.71251	Down	0.993776	K06883|1|9e-152|538|jcu:105643565|uncharacterized protein	-	GO:0032559;GO:0016462//pyrophosphatase activity;GO:0032559;GO:0016462//pyrophosphatase activity;GO:0032559;GO:0016462//pyrophosphatase activity	-	gi|694380739|ref|XP_009366479.1|/1.09877e-161/PREDICTED: GPN-loop GTPase 1 homolog isoform X1 [Pyrus x bretschneideri]
107405967	1061	9.46391	2.59835	-1.68279	Down	0.985996	K08726|1|2e-50|200|cic:CICLE_v10001881mg|soluble epoxide hydrolase / lipid-phosphate phosphatase [EC:3.3.2.10 3.1.3.76];K10144|3|1e-12|75.1|mdm:103405733|RING finger and CHY zinc finger domain-containing protein 1 [EC:2.3.2.27]	-	GO:0003824//catalytic activity	-	gi|595793383|ref|XP_007200440.1|/2.90951e-134/hypothetical protein PRUPE_ppa008875mg [Prunus persica]
107408629	1521	45.2259	14.0573	-1.65076	Down	0.991931	-	-	-	-	gi|359477597|ref|XP_002284076.2|/4.14777e-85/PREDICTED: rRNA-processing protein EFG1 isoform X1 [Vitis vinifera]
107406049	599	72.0619	22.7239	-1.64328	Down	0.995368	-	-	-	-	-
107416858	667	46.0929	14.6887	-1.61663	Down	0.706957	-	-	-	-	-
107408931	1078	97.8504	32.2591	-1.58581	Down	0.0355105	K00586|1|2e-128|459|tcc:TCM_040866|diphthine methyl ester synthase [EC:2.1.1.314]	-	GO:0008757//S-adenosylmethionine-dependent methyltransferase activity	GO:0006730//one-carbon metabolic process;GO:0017182	gi|590584613|ref|XP_007015224.1|/9.31272e-128/Tetrapyrrole (Corrin/Porphyrin) Methylases isoform 1 [Theobroma cacao]
107408864	1790	116.612	38.5944	-1.58267	Down	0.9231	K07393|1|2e-36|154|zma:103645645|putative glutathione S-transferase	-	-	-	gi|703113414|ref|XP_010100378.1|/0/hypothetical protein L484_027688 [Morus notabilis]
107403973	1506	34.629	11.741	-1.52036	Down	0.967482	K12662|1|9e-07|56.2|sbi:SORBI_06g024940|U4/U6 small nuclear ribonucleoprotein PRP4	-	-	-	gi|703095793|ref|XP_010095633.1|/1.93826e-143/hypothetical protein L484_003734 [Morus notabilis]
107432911	835	15.2083	5.05806	-1.49761	Down	0.985259	K02183|1|6e-67|254|spen:107004451|calmodulin	-	GO:0046872//metal ion binding	-	gi|698465309|ref|XP_009782644.1|/1.35272e-66/PREDICTED: calmodulin-7-like isoform X1 [Nicotiana sylvestris]
107429566	620	16.4904	5.54776	-1.48909	Down	0.93854	K03574|1|9e-52|203|fve:101310598|8-oxo-dGTP diphosphatase [EC:3.6.1.55]	-	GO:0003824//catalytic activity	-	gi|743784041|ref|XP_011021351.1|/2.56274e-51/PREDICTED: nudix hydrolase 1-like [Populus euphratica]
107417704	594	13.0732	4.34302	-1.48534	Down	0.987439	-	-	-	-	gi|661879953|emb|CDP16346.1|/3.64643e-28/unnamed protein product [Coffea canephora]
107406784	1352	488.991	174.345	-1.48517	Down	0.997068	-	-	-	-	gi|703147406|ref|XP_010109043.1|/6.63108e-116/PHD finger protein 3 [Morus notabilis]
107429494	1662	36.2633	12.7093	-1.47619	Down	0.991791	K13783|1|3e-174|612|gra:105773050|MFS transporter, OPA family, solute carrier family 37 (glycerol-3-phosphate transporter), member 1/2	-	-	-	gi|703110174|ref|XP_010099512.1|/5.17522e-177/Putative glycerol-3-phosphate transporter 5 [Morus notabilis]
107414292	836	44.2662	15.6229	-1.47286	Down	0.958448	K01051|1|5e-13|75.9|cic:CICLE_v10000816mg|pectinesterase [EC:3.1.1.11]	-	GO:0030234//enzyme regulator activity	-	gi|425706510|gb|AFX95923.1|/4.34148e-73/pectin methylesterase inhibitor, partial [Ziziphus jujuba]
107435283	491	32.3054	11.3166	-1.47254	Down	0.975151	K08852|1|9e-07|53.5|vcn:VOLCADRAFT_107956|serine/threonine-protein kinase/endoribonuclease IRE1 [EC:2.7.11.1 3.1.26.-];K03260|2|4e-06|51.2|obr:102719876|translation initiation factor 4G	-	-	-	gi|224129058|ref|XP_002320490.1|/3.52541e-15/ZINC FINGER protein 2 [Populus trichocarpa]
107431152	375	26.1535	9.14675	-1.46549	Down	0.463054	K05765|1|1e-13|75.9|fve:101301142|cofilin	-	-	-	gi|590607966|ref|XP_007021136.1|/4.83298e-50/Basic helix-loop-helix DNA-binding superfamily protein [Theobroma cacao]
107405074	1645	49.6083	17.6436	-1.46521	Down	0.462149	K12472|1|7e-06|53.5|bvg:104885038|epidermal growth factor receptor substrate 15	-	-	-	gi|703095785|ref|XP_010095631.1|/6.45651e-63/hypothetical protein L484_003732 [Morus notabilis]
107435776	915	72.1464	26.1071	-1.44882	Down	0.994245	K03283|1|3e-29|129|cic:CICLE_v10030893mg|heat shock 70kDa protein 1/8;K16219|4|9e-09|62.0|tcc:TCM_027003|protein N-terminal methyltransferase [EC:2.1.1.244];K17609|5|7e-06|52.4|bdi:100841918|nucleoredoxin [EC:1.8.1.8]	-	-	-	gi|567860996|ref|XP_006423152.1|/8.00614e-119/hypothetical protein CICLE_v10029187mg [Citrus clementina]
107428521	2689	44.9292	16.2446	-1.43952	Down	0.995322	-	-	-	-	gi|694357297|ref|XP_009359246.1|/0/PREDICTED: uncharacterized protein LOC103949845 isoform X1 [Pyrus x bretschneideri]
107404538	2995	109.564	40.4753	-1.42536	Down	0.993473	K13148|1|6e-06|54.7|ppp:PHYPADRAFT_135073|integrator complex subunit 11 [EC:3.1.27.-]	-	-	-	gi|147856240|emb|CAN81787.1|/0/hypothetical protein VITISV_026006 [Vitis vinifera]
107405870	1147	35.9866	13.0896	-1.42435	Down	0.989901	-	-	-	-	gi|645262780|ref|XP_008236917.1|/7.23235e-41/PREDICTED: uncharacterized protein LOC103335673 [Prunus mume]
107433947	898	11.0691	3.8549	-1.40801	Down	0.982065	K04733|1|2e-12|74.3|ats:F775_22307|interleukin-1 receptor-associated kinase 4 [EC:2.7.11.1]	-	-	-	gi|694188379|gb|AIS71930.1|/4.61051e-39/23 kDa jasmonate-induced protein [Citrullus lanatus]
107410081	1130	19.5713	7.09527	-1.40107	Down	0.991845	K14486|1|4e-28|126|pvu:PHAVU_003G128800g|auxin response factor	-	-	-	gi|225435334|ref|XP_002282437.1|/1.08125e-65/PREDICTED: auxin response factor 18 [Vitis vinifera]
107403243	1875	34.7137	12.9035	-1.39302	Down	0.994467	K00327|1|0.0|816|tcc:TCM_039214|NADPH-ferrihemoprotein reductase [EC:1.6.2.4]	-	-	-	gi|703089627|ref|XP_010093854.1|/0/NADPH--cytochrome P450 reductase [Morus notabilis]
107407179	1450	14.2774	5.18763	-1.37632	Down	0.976967	K05765|1|5e-12|73.6|fve:101301142|cofilin;K12126|2|1e-06|55.5|mtr:MTR_7g111320|phytochrome-interacting factor 3	GO:0043231//intracellular membrane-bounded organelle;GO:0043231//intracellular membrane-bounded organelle;GO:0043231//intracellular membrane-bounded organelle;GO:0043231//intracellular membrane-bounded organelle	-	-	gi|645231663|ref|XP_008222500.1|/2.53603e-68/PREDICTED: transcription factor bHLH113 isoform X1 [Prunus mume]
107435851	2099	23.5215	8.80492	-1.36755	Down	1	K01179|1|0.0|667|cic:CICLE_v10025306mg|endoglucanase [EC:3.2.1.4]	-	GO:0004553//hydrolase activity, hydrolyzing O-glycosyl compounds	GO:0044238	gi|703129745|ref|XP_010104437.1|/0/Endoglucanase 24 [Morus notabilis]
107408812	2078	52.3561	19.985	-1.36718	Down	0.993775	K03126|1|1e-50|202|pmum:103327642|transcription initiation factor TFIID subunit 12	-	-	-	gi|302398673|gb|ADL36631.1|/2.20229e-50/C2H2L domain class transcription factor [Malus domestica]
107407640	1070	93.1576	36.0002	-1.35931	Down	0.988203	K03564|1|1e-78|294|pop:POPTR_0006s13980g|peroxiredoxin Q/BCP [EC:1.11.1.15]	-	GO:0016491//oxidoreductase activity;GO:0016209//antioxidant activity	GO:0019725//cellular homeostasis	gi|75127599|sp|Q6QPJ6.1|PRXQ_POPJC/2.99745e-78/RecName: Full=Peroxiredoxin Q, chloroplastic; AltName: Full=Thioredoxin reductase; Flags: Precursor [Populus x jackii]
107409810	1167	87.4111	33.8238	-1.35665	Down	0.957499	-	-	-	-	gi|657976447|ref|XP_008380108.1|/5.4388e-84/PREDICTED: protein PHLOEM PROTEIN 2-LIKE A10-like [Malus domestica]
107420451	1680	31.5872	12.0369	-1.35528	Down	0.986877	K17913|1|0.0|933|cic:CICLE_v10010609mg|carlactone synthase / all-trans-10'-apo-beta-carotenal 13,14-cleaving dioxygenase [EC:1.13.11.69 1.13.11.70]	-	-	-	gi|567917368|ref|XP_006450690.1|/0/hypothetical protein CICLE_v10010609mg [Citrus clementina]
107405568	4544	27.7428	10.549	-1.35337	Down	0.981259	K13415|1|2e-139|499|tcc:TCM_001284|protein brassinosteroid insensitive 1 [EC:2.7.10.1 2.7.11.1]	GO:0031224//intrinsic component of membrane	GO:0004871//signal transducer activity;GO:0016791//phosphatase activity;GO:0004672//protein kinase activity;GO:0016628//oxidoreductase activity, acting on the CH-CH group of donors, NAD or NADP as acceptor;GO:0032559	GO:0006464//cellular protein modification process	gi|595894929|ref|XP_007213710.1|/0/hypothetical protein PRUPE_ppa000652mg [Prunus persica]
107405389	964	9.23077	3.34171	-1.33909	Down	0.989924	-	-	-	-	gi|703132221|ref|XP_010105073.1|/2.5501e-78/hypothetical protein L484_012424 [Morus notabilis]
107425275	1146	13.2435	4.93882	-1.33617	Down	0.955402	K18485|1|5e-53|209|vvi:100259155|myogenic factor 6;K20558|2|1e-17|92.0|adu:107495120|transcription factor SPEECHLESS	-	-	-	gi|595841350|ref|XP_007208193.1|/1.54616e-67/hypothetical protein PRUPE_ppa020862mg [Prunus persica]
107433945	948	92.7264	36.8214	-1.32056	Down	0.993227	K04733|1|1e-12|74.7|ats:F775_22307|interleukin-1 receptor-associated kinase 4 [EC:2.7.11.1]	-	-	-	gi|694188379|gb|AIS71930.1|/1.32452e-39/23 kDa jasmonate-induced protein [Citrullus lanatus]
107409958	893	84.2258	33.4337	-1.31989	Down	0.994682	K00588|1|2e-124|446|vvi:100233087|caffeoyl-CoA O-methyltransferase [EC:2.1.1.104]	-	GO:0008171//O-methyltransferase activity;GO:0043169//cation binding	GO:0006730//one-carbon metabolic process;GO:0009699//phenylpropanoid biosynthetic process	gi|47680455|gb|AAT37172.1|/3.53979e-124/caffeoyl-CoA-O-methyltransferase [Broussonetia papyrifera]
107420979	871	11.9576	4.62657	-1.27972	Down	0.966224	K13448|1|2e-27|124|pxb:103943073|calcium-binding protein CML	-	GO:0046872//metal ion binding	-	gi|694382622|ref|XP_009367312.1|/1.03997e-56/PREDICTED: probable calcium-binding protein CML29 [Pyrus x bretschneideri]
107435006	871	11.9576	4.62657	-1.27972	Down	0.966224	K13448|1|2e-27|124|pxb:103943073|calcium-binding protein CML	-	GO:0046872//metal ion binding	-	gi|694382622|ref|XP_009367312.1|/1.03997e-56/PREDICTED: probable calcium-binding protein CML29 [Pyrus x bretschneideri]
107432432	738	30.1415	12.1248	-1.27871	Down	0.99212	K14820|1|1e-59|230|cic:CICLE_v10008977mg|ribosome biogenesis protein BRX1	-	-	-	gi|641855337|gb|KDO74123.1|/4.82947e-59/hypothetical protein CISIN_1g020495mg [Citrus sinensis]
107403499	2636	513.791	213.192	-1.26702	Down	0.989762	K01807|1|6e-26|120|nnu:104595031|ribose 5-phosphate isomerase A [EC:5.3.1.6]	-	-	GO:0006810//transport	gi|743914076|ref|XP_011000961.1|/0/PREDICTED: probable metal-nicotianamine transporter YSL6 [Populus euphratica]
107416664	827.2	20.8423	8.41093	-1.25935	Down	0.810558	-	-	-	-	-
107404663	1931	9.49773	3.67479	-1.25838	Down	0.988699	K06636|1|5e-06|54.3|ppp:PHYPADRAFT_79539|structural maintenance of chromosome 1	-	-	GO:0044267//cellular protein metabolic process;GO:0044267//cellular protein metabolic process	gi|645277112|ref|XP_008243611.1|/0/PREDICTED: uncharacterized protein LOC103341836 [Prunus mume]
107404681	1282	79.8378	33.1336	-1.25599	Down	0.997338	-	-	-	-	gi|703107531|ref|XP_010098770.1|/6.00925e-79/hypothetical protein L484_026151 [Morus notabilis]
107405440	1282	79.8378	33.1336	-1.25599	Down	0.997338	-	-	-	-	gi|703107531|ref|XP_010098770.1|/6.00925e-79/hypothetical protein L484_026151 [Morus notabilis]
107409893	667	19.725	8.005	-1.24902	Down	0.991779	K08272|1|1e-44|180|rcu:8261503|calcium binding protein 39	-	-	-	gi|1000971600|ref|XP_015573356.1|/6.05897e-44/PREDICTED: calcium-binding protein 39 [Ricinus communis]
107405272	1276	14.0902	5.64203	-1.24719	Down	0.963139	K14299|1|2e-14|81.3|mdm:103418195|nucleoporin SEH1	-	-	-	gi|255545766|ref|XP_002513943.1|/4.80359e-137/PREDICTED: protein EXORDIUM [Ricinus communis]
107425998	1282	128.954	54.0588	-1.24643	Down	0.99631	K03679|1|4e-144|512|pmum:103333811|exosome complex component RRP4	-	-	-	gi|703076477|ref|XP_010090344.1|/2.82898e-145/hypothetical protein L484_025009 [Morus notabilis]
107435641	1059	34.7672	14.367	-1.24579	Down	0.992903	-	-	-	-	gi|296084647|emb|CBI25770.3|/1.53658e-18/unnamed protein product [Vitis vinifera]
107403583	1717	200.999	85.0407	-1.23602	Down	0.983421	K07277|1|6e-66|253|rcu:8274423|outer membrane protein insertion porin family	-	-	-	gi|694313798|ref|XP_009368381.1|/0/PREDICTED: outer envelope protein 80, chloroplastic [Pyrus x bretschneideri]
107413887	1837	11.0635	4.43908	-1.226	Down	1	-	-	-	-	gi|645238113|ref|XP_008225525.1|/7.99605e-142/PREDICTED: J domain-containing protein required for chloroplast accumulation response 1 isoform X1 [Prunus mume]
107406704	1043	148.163	63.2611	-1.2212	Down	0.998548	K11111|1|4e-08|60.1|zma:542591|telomeric repeat-binding factor 2;K03255|3|2e-07|57.8|smo:SELMODRAFT_442478|protein TIF31	-	-	-	gi|703141475|ref|XP_010107511.1|/7.31486e-82/Telomere repeat-binding protein 4 [Morus notabilis]
107432789	1206	100.822	43.7004	-1.19668	Down	0.902746	K08235|1|9e-137|487|vra:106769017|xyloglucan:xyloglucosyl transferase [EC:2.4.1.207];K14504|2|1e-135|484|rcu:8277906|xyloglucan:xyloglucosyl transferase TCH4 [EC:2.4.1.207]	GO:0005576//extracellular region;GO:0030312//external encapsulating structure;GO:0005576//extracellular region;GO:0030312//external encapsulating structure	GO:0016798//hydrolase activity, acting on glycosyl bonds;GO:0016758//transferase activity, transferring hexosyl groups;GO:0016798//hydrolase activity, acting on glycosyl bonds;GO:0016758//transferase activity, transferring hexosyl groups	GO:0044042//glucan metabolic process;GO:0044042//glucan metabolic process	gi|590580780|ref|XP_007014165.1|/1.17268e-137/Xyloglucan endotransglucosylase/hydrolase family protein [Theobroma cacao]
107408076	2988.79	29.9071	12.8587	-1.18617	Down	0.992607	K10396|1|0.0|1409|pmum:103331805|kinesin family member 5	GO:0015630//microtubule cytoskeleton;GO:0015630//microtubule cytoskeleton	GO:0003774//motor activity;GO:0032559;GO:0003774//motor activity;GO:0032559	GO:0007017//microtubule-based process;GO:0007017//microtubule-based process	gi|703085852|ref|XP_010092851.1|/0/Armadillo repeat-containing kinesin-like protein 2 [Morus notabilis]
107418085	1021	33.0638	14.267	-1.18411	Down	0.995099	K16675|1|2e-80|300|nnu:104591795|palmitoyltransferase ZDHHC9/14/18 [EC:2.3.1.225]	-	-	-	gi|703089912|ref|XP_010093936.1|/1.53283e-92/putative S-acyltransferase [Morus notabilis]
107406044	1306	9.74217	4.0301	-1.17557	Down	0.988801	K13091|1|1e-08|62.0|cic:CICLE_v10025229mg|RNA-binding protein 39;K12811|3|2e-07|58.2|spen:107007206|ATP-dependent RNA helicase DDX46/PRP5 [EC:3.6.4.13];K13155|4|5e-06|53.5|lja:Lj0g3v0362259.1|U11/U12 small nuclear ribonucleoprotein 35 kDa protein	-	-	-	gi|703098936|ref|XP_010096517.1|/1.99531e-61/hypothetical protein L484_017969 [Morus notabilis]
107409933	532	1208.54	539.156	-1.16374	Down	0.999679	K00799|1|2e-78|291|pmum:103340362|glutathione S-transferase [EC:2.5.1.18]	-	GO:0003824//catalytic activity	-	gi|645220819|ref|XP_008241993.1|/1.08795e-77/PREDICTED: glutathione S-transferase L3-like [Prunus mume]
107425038	1836	46.4822	20.6134	-1.15367	Down	0.997353	K11338|1|0.0|766|cmo:103484868|RuvB-like protein 2 [EC:3.6.4.12]	-	-	-	gi|703139203|ref|XP_010106923.1|/0/RuvB-like 2 [Morus notabilis]
107411195	1219	11.7207	4.99907	-1.15098	Down	1	K15191|1|3e-151|535|pper:PRUPE_ppa024894mg|La-related protein 7	GO:0044424	GO:0003676//nucleic acid binding	-	gi|595792599|ref|XP_007200048.1|/1.60113e-150/hypothetical protein PRUPE_ppa024894mg [Prunus persica]
107413092	438	66.7207	29.7957	-1.1496	Down	0.993083	K14003|1|5e-28|123|tcc:TCM_043428|prolactin regulatory element-binding protein	-	-	-	gi|590566017|ref|XP_007010111.1|/2.65488e-27/Phosphate transporter traffic facilitator1 isoform 1 [Theobroma cacao]
107433863	3533	25.8904	11.412	-1.1471	Down	0.988424	K04733|1|3e-20|102|pop:POPTR_0004s14760g|interleukin-1 receptor-associated kinase 4 [EC:2.7.11.1];K09338|2|1e-15|87.4|gmx:100813236|homeobox-leucine zipper protein;K13199|3|3e-10|69.3|mtr:MTR_7g081660|plasminogen activator inhibitor 1 RNA-binding protein;K12663|4|2e-08|63.5|aip:107616276|Delta(3,5)-Delta(2,4)-dienoyl-CoA isomerase [EC:5.3.3.-]	-	GO:0005515//protein binding;GO:0004175//endopeptidase activity	GO:0019538//protein metabolic process;GO:0044092//negative regulation of molecular function	gi|703106430|ref|XP_010098500.1|/0/Subtilisin-like protease [Morus notabilis]
107429564	647	294.395	132.813	-1.14534	Down	0.996827	-	-	-	-	-
107431060	605	17.4302	7.63633	-1.13921	Down	0.990758	K07253|1|6e-45|181|egr:104426350|phenylpyruvate tautomerase [EC:5.3.2.1]	-	-	-	gi|703082158|ref|XP_010091880.1|/9.60922e-48/hypothetical protein L484_009496 [Morus notabilis]
107434037	2211	31.0358	13.8248	-1.13806	Down	0.850107	K08472|1|7e-174|612|fve:101305576|mlo protein	-	-	-	gi|470137311|ref|XP_004304412.1|/3.76389e-173/PREDICTED: MLO-like protein 3 [Fragaria vesca subsp. vesca]
107432715	460	18.7461	8.28381	-1.13097	Down	0.994711	K14432|1|8e-10|63.9|spen:107018232|ABA responsive element binding factor	-	-	-	gi|970025662|ref|XP_015074141.1|/3.5529e-09/PREDICTED: ABSCISIC ACID-INSENSITIVE 5-like protein 5 [Solanum pennellii]
107410229	1714	211.835	98.0369	-1.10755	Down	0.997201	K06620|1|0.0|650|pper:PRUPE_ppa014783mg|transcription factor E2F3	-	-	-	gi|595841777|ref|XP_007208279.1|/0/hypothetical protein PRUPE_ppa014783mg, partial [Prunus persica]
107420525	1717.12	33.2344	15.1733	-1.10554	Down	0.996775	K06627|1|5e-134|479|rcu:8288529|cyclin A	GO:0043231//intracellular membrane-bounded organelle	-	GO:0009987//cellular process;GO:0009987//cellular process	gi|255538138|ref|XP_002510134.1|/1.65719e-125/PREDICTED: putative cyclin-A3-1 [Ricinus communis]
107420284	1709	11.3541	5.03175	-1.09854	Down	0.992782	K20893|1|2e-162|573|vvi:100852929|probable galacturonosyltransferase-like 1 [EC:2.4.1.-]	-	GO:0016740//transferase activity	-	gi|703136027|ref|XP_010106045.1|/8.84482e-164/putative galacturonosyltransferase-like 1 [Morus notabilis]
107429824	1223	18.3189	8.34506	-1.08859	Down	0.962947	K15382|1|2e-88|327|fve:101312637|solute carrier family 50 (sugar transporter)	GO:0016020//membrane	-	GO:0006810//transport	gi|703140625|ref|XP_010107268.1|/7.8514e-89/Bidirectional sugar transporter SWEET7 [Morus notabilis]
107405503	1255	64.0873	30.0528	-1.07976	Down	0.985129	K08916|1|6e-134|478|rcu:8283006|light-harvesting complex II chlorophyll a/b binding protein 5	GO:0009536//plastid	-	GO:0006091//generation of precursor metabolites and energy	gi|255557841|ref|XP_002519950.1|/3.13318e-133/PREDICTED: chlorophyll a-b binding protein CP26, chloroplastic [Ricinus communis]
107432863	1674	62.471	29.3185	-1.07829	Down	0.997611	K04733|1|3e-170|599|sind:105166638|interleukin-1 receptor-associated kinase 4 [EC:2.7.11.1];K13430|5|5e-153|542|atr:18434449|serine/threonine-protein kinase PBS1 [EC:2.7.11.1]	-	GO:0004672//protein kinase activity;GO:0032559	GO:0006464//cellular protein modification process	gi|595824926|ref|XP_007205320.1|/0/hypothetical protein PRUPE_ppa006902mg [Prunus persica]
107409296	1058	70.7032	33.4175	-1.06974	Down	0.991634	-	-	-	-	gi|645243676|ref|XP_008228086.1|/1.82255e-120/PREDICTED: uncharacterized protein LOC103327533 [Prunus mume]
107435842	4056	30.9489	14.5342	-1.06438	Down	0.822732	K10352|1|2e-48|196|sot:102585808|myosin heavy chain;K20478|2|4e-19|99.0|sind:105159034|golgin subfamily B member 1	-	-	-	gi|703129726|ref|XP_010104432.1|/0/hypothetical protein L484_016031 [Morus notabilis]
107417421	1700	16.2414	7.5077	-1.06325	Down	0.969591	K19589|1|4e-76|286|mtr:MTR_4g024860|release factor glutamine methyltransferase [EC:2.1.1.297]	-	-	-	gi|645216038|ref|XP_008219204.1|/0/PREDICTED: pentatricopeptide repeat-containing protein At5g66520-like [Prunus mume]
107418064	1199	54.1194	25.6649	-1.06156	Down	0.961569	K14299|1|5e-13|76.6|mdm:103418195|nucleoporin SEH1	-	-	-	gi|255545772|ref|XP_002513946.1|/1.42075e-127/PREDICTED: protein EXORDIUM [Ricinus communis]
107426488	1356	65.0913	30.9262	-1.06135	Down	1	K16578|1|5e-49|196|pmum:103334358|CLIP-associating protein 1/2	-	-	-	gi|703149701|ref|XP_010109669.1|/2.67329e-48/CLIP-associating protein 1-B [Morus notabilis]
107435563	711	31.289	14.7456	-1.05976	Down	0.995324	-	-	-	-	gi|590682543|ref|XP_007041371.1|/2.94103e-10/Uncharacterized protein TCM_006291 [Theobroma cacao]
107420083	551	46.0365	21.9337	-1.05245	Down	0.98114	K17968|1|3e-33|141|pper:PRUPE_ppa018596mg|TRIAP1/MDM35 family protein	-	-	-	gi|703082516|ref|XP_010091972.1|/3.98857e-33/hypothetical protein L484_003785 [Morus notabilis]
107413018	1128	15.5334	7.22862	-1.05207	Down	0.984616	K15032|1|2e-91|337|rcu:8276328|mTERF domain-containing protein, mitochondrial	-	-	-	gi|1000952955|ref|XP_015578759.1|/6.72555e-92/PREDICTED: uncharacterized protein LOC8276328 isoform X2 [Ricinus communis]
107409277	1457	63.8803	30.6301	-1.04813	Down	0.997502	K19985|1|0.0|714|jcu:105642550|exocyst complex component 6	GO:0043234//protein complex	-	GO:0006887//exocytosis	gi|802688958|ref|XP_012082801.1|/0/PREDICTED: exocyst complex component SEC15B [Jatropha curcas]
107413134	2558	71.174	34.3537	-1.03998	Down	0.495953	K14754|1|0.0|832|sot:102581679|interferon-induced GTP-binding protein Mx1	-	GO:0032561//guanyl ribonucleotide binding;GO:0017111//nucleoside-triphosphatase activity	GO:0009207	gi|703069903|ref|XP_010088630.1|/0/Dynamin-related protein 4C [Morus notabilis]
107433628	2923.23	744.406	363.046	-1.03491	Down	0.916883	K14827|1|0.0|1007|cit:102624133|pre-rRNA-processing protein IPI1	-	-	-	gi|703073898|ref|XP_010089670.1|/0/hypothetical protein L484_004094 [Morus notabilis]
107435835	617	62.432	30.5417	-1.01941	Down	0.995659	K20887|1|3e-16|85.9|mdm:103411342|xyloglucan glycosyltransferase 4 [EC:2.4.1.-];K03860|2|8e-11|67.8|nnu:104608881|phosphatidylinositol glycan, class Q	-	-	-	gi|645229009|ref|XP_008221261.1|/6.92381e-33/PREDICTED: snakin-2 [Prunus mume]
107405185	2736.39	105.305	51.8197	-1.01588	Down	1.55448e-05	K00695|1|0.0|1484|cmo:103492399|sucrose synthase [EC:2.4.1.13]	-	GO:0035251//UDP-glucosyltransferase activity;GO:0035251//UDP-glucosyltransferase activity;GO:0035251//UDP-glucosyltransferase activity	GO:0005984//disaccharide metabolic process;GO:0044403//symbiosis, encompassing mutualism through parasitism;GO:0005984//disaccharide metabolic process;GO:0044403//symbiosis, encompassing mutualism through parasitism;GO:0005984//disaccharide metabolic process;GO:0044403//symbiosis, encompassing mutualism through parasitism	gi|703139843|ref|XP_010107074.1|/0/Sucrose synthase [Morus notabilis]
107406515	2736.39	105.305	51.8197	-1.01588	Down	1.55448e-05	K00695|1|0.0|1484|cmo:103492399|sucrose synthase [EC:2.4.1.13]	-	GO:0035251//UDP-glucosyltransferase activity;GO:0035251//UDP-glucosyltransferase activity;GO:0035251//UDP-glucosyltransferase activity	GO:0005984//disaccharide metabolic process;GO:0044403//symbiosis, encompassing mutualism through parasitism;GO:0005984//disaccharide metabolic process;GO:0044403//symbiosis, encompassing mutualism through parasitism;GO:0005984//disaccharide metabolic process;GO:0044403//symbiosis, encompassing mutualism through parasitism	gi|703139843|ref|XP_010107074.1|/0/Sucrose synthase [Morus notabilis]
107429991	736	12.9811	6.1706	-1.01423	Down	1	K14724|1|2e-13|77.0|csv:101217775|solute carrier family 9 (sodium/hydrogen exchanger), member 8	GO:0016020//membrane	GO:0046873//metal ion transmembrane transporter activity;GO:0005451//monovalent cation:proton antiporter activity	GO:0055065//metal ion homeostasis	gi|828311207|ref|XP_012571240.1|/6.20369e-14/PREDICTED: LOW QUALITY PROTEIN: sodium/hydrogen exchanger 4 [Cicer arietinum]
107413140	2595	10.8164	5.10067	-1.01376	Down	0.989726	K15271|1|2e-99|365|sot:102581133|ATP-dependent DNA helicase HFM1/MER3 [EC:3.6.4.12]	-	-	-	gi|645235267|ref|XP_008224187.1|/0/PREDICTED: pentatricopeptide repeat-containing protein At4g02750-like [Prunus mume]
107404965	914	12.6338	6.00628	-1.01253	Down	0.988714	-	-	-	-	gi|694320486|ref|XP_009351427.1|/6.58774e-81/PREDICTED: thylakoid lumenal 15 kDa protein 1, chloroplastic [Pyrus x bretschneideri]
107412412	1643.43	76.7338	37.9207	-1.0072	Down	0.727889	K04079|1|2e-21|105|pvu:PHAVU_004G051500g|molecular chaperone HtpG	-	-	-	gi|698530804|ref|XP_009762226.1|/1.42791e-32/PREDICTED: F-box/kelch-repeat protein At3g23880-like [Nicotiana sylvestris]
107424049	582	10.6663	5.05932	-1.00519	Down	0.99791	K19613|1|3e-08|58.9|cic:CICLE_v100041741m|leucine-rich repeat protein SHOC2;K16226|2|2e-07|56.2|bna:106392211|disease resistance protein RPS4	-	-	-	gi|657980354|ref|XP_008382170.1|/4.52236e-12/PREDICTED: TMV resistance protein N-like [Malus domestica]
107413206	458	15.6517	7.56853	-1.00063	Down	0.991416	-	-	-	-	gi|659113355|ref|XP_008456531.1|/9.26534e-17/PREDICTED: uncharacterized protein LOC103496457 [Cucumis melo]
107413964	2333	7.16775	14.8585	1.00146	Up	0.989908	K00555|1|0.0|653|vvi:100243386|tRNA (guanine26-N2/guanine27-N2)-dimethyltransferase [EC:2.1.1.215 2.1.1.216]	-	GO:0003676//nucleic acid binding;GO:0008170//N-methyltransferase activity;GO:0003676//nucleic acid binding;GO:0008170//N-methyltransferase activity	GO:0006399//tRNA metabolic process;GO:0006730//one-carbon metabolic process;GO:0006399//tRNA metabolic process;GO:0006730//one-carbon metabolic process	gi|225448659|ref|XP_002274607.1|/0/PREDICTED: tRNA (guanine(26)-N(2))-dimethyltransferase [Vitis vinifera]
107412422	1846	8.0716	16.7442	1.00784	Up	1	K18789|1|0.0|675|mdm:103434261|xylogalacturonan beta-1,3-xylosyltransferase [EC:2.4.2.41]	-	-	-	gi|694420132|ref|XP_009337990.1|/0/PREDICTED: probable glycosyltransferase At5g20260 isoform X2 [Pyrus x bretschneideri]
107408886	2872	5.01624	10.6046	1.00841	Up	0.991526	-	-	-	-	gi|703095608|ref|XP_010095586.1|/0/Testis-expressed sequence 11 protein [Morus notabilis]
107432281	987	5.10637	10.7955	1.00964	Up	0.994385	-	-	-	-	gi|703132221|ref|XP_010105073.1|/2.65804e-78/hypothetical protein L484_012424 [Morus notabilis]
107406725	807	6.25926	13.1431	1.01243	Up	0.987164	K10838|1|3e-61|236|pper:PRUPE_ppa001034mg|xeroderma pigmentosum group C-complementing protein	-	-	-	gi|703147207|ref|XP_010108993.1|/2.23738e-71/DNA repair protein complementing XP-C cell [Morus notabilis]
107410290	809	11.361	23.4823	1.01529	Up	0.995143	K07375|1|2e-120|432|mus:103987295|tubulin beta	GO:0032991//macromolecular complex;GO:0015630//microtubule cytoskeleton	GO:0017111//nucleoside-triphosphatase activity;GO:0032561//guanyl ribonucleotide binding	GO:0043623//cellular protein complex assembly;GO:0009207;GO:0007017//microtubule-based process	gi|706714320|ref|NP_001289666.1|/7.58351e-120/tubulin beta-5 chain [Eucalyptus grandis]
107423692	1682	11.0659	23.0889	1.02775	Up	0.952057	K20495|1|1e-111|405|gra:105764502|long-chain fatty acid omega-monooxygenase [EC:1.14.13.205]	-	GO:0016712//oxidoreductase activity, acting on paired donors, with incorporation or reduction of molecular oxygen, reduced flavin or flavoprotein as one donor, and incorporation of one atom of oxygen;GO:0005506//iron ion binding	GO:0008152//metabolic process	gi|694409291|ref|XP_009379286.1|/0/PREDICTED: cytochrome P450 704C1-like [Pyrus x bretschneideri]
107409794	882	36.1222	74.629	1.0365	Up	0.963158	K01875|1|3e-132|472|vvi:100261399|seryl-tRNA synthetase [EC:6.1.1.11]	GO:0044424	GO:0004812//aminoacyl-tRNA ligase activity;GO:0032559	GO:0006418//tRNA aminoacylation for protein translation	gi|147801318|emb|CAN77028.1|/1.55661e-132/hypothetical protein VITISV_015339 [Vitis vinifera]
107426278	2609	56.0785	115.584	1.03675	Up	0.991055	K03549|1|0.0|1195|pmum:103333887|KUP system potassium uptake protein	GO:0044464	GO:0046873//metal ion transmembrane transporter activity	GO:0030001//metal ion transport;GO:0034220//ion transmembrane transport	gi|645258724|ref|XP_008235019.1|/0/PREDICTED: potassium transporter 5-like [Prunus mume]
107424617	2415	24.9229	51.6756	1.03703	Up	0.993344	K13447|1|0.0|1241|cic:CICLE_v10027774mg|respiratory burst oxidase [EC:1.6.3.- 1.11.1.-]	-	-	-	gi|568868837|ref|XP_006487656.1|/0/PREDICTED: respiratory burst oxidase homolog protein D [Citrus sinensis]
107422811	993	8.13571	17.3126	1.04386	Up	0.986342	K10599|1|3e-23|110|vvi:100249408|pre-mRNA-processing factor 19 [EC:2.3.2.27]	GO:0043234//protein complex	GO:0019787//small conjugating protein transferase activity	GO:0032446//protein modification by small protein conjugation	gi|703072182|ref|XP_010089218.1|/4.49821e-25/U-box domain-containing protein 72 [Morus notabilis]
107433893	1590	5.40318	11.7343	1.05041	Up	0.994196	K00626|1|0.0|694|lja:Lj2g3v3339520.2|acetyl-CoA C-acetyltransferase [EC:2.3.1.9]	-	-	-	gi|289552247|gb|ADD10719.1|/0/acetyl-CoA C-acetyltransferase protein [Camellia oleifera]
107404418	1623	6.86608	14.8209	1.05576	Up	0.985978	-	-	-	-	gi|661890396|emb|CDP05893.1|/1.46312e-59/unnamed protein product [Coffea canephora]
107423695	1298	8.63825	18.5105	1.05619	Up	0.985336	-	-	-	-	gi|596022103|ref|XP_007219075.1|/1.84459e-67/hypothetical protein PRUPE_ppa014880mg [Prunus persica]
107419810	1771	5.49388	11.9927	1.05858	Up	0.98434	K14209|1|9e-132|471|sind:105169832|solute carrier family 36 (proton-coupled amino acid transporter);K19476|2|4e-70|266|cic:CICLE_v10026997mg|vacuolar protein sorting-associated protein IST1;K15015|4|3e-34|147|apro:F751_1778|solute carrier family 32 (vesicular inhibitory amino acid transporter)	GO:0031224//intrinsic component of membrane	-	-	gi|802606404|ref|XP_012073685.1|/0/PREDICTED: lysine histidine transporter-like 8 [Jatropha curcas]
107419133	2967	7.26515	15.7242	1.06233	Up	1	K15078|1|1e-133|478|nnu:104613421|structure-specific endonuclease subunit SLX1 [EC:3.6.1.-]	-	-	-	gi|657954999|ref|XP_008368959.1|/3.43209e-180/PREDICTED: disease resistance protein RGA2-like [Malus domestica]
107408156	1020	9.81453	21.1457	1.06885	Up	0.992709	-	-	-	-	gi|703147940|ref|XP_010109218.1|/2.31186e-56/hypothetical protein L484_011840 [Morus notabilis]
107417545	783	10.687	22.9831	1.06929	Up	0.993281	K17428|1|8e-36|151|rcu:8258102|large subunit ribosomal protein L47	GO:0005840//ribosome	-	-	gi|1000984272|ref|XP_015577733.1|/4.16917e-35/PREDICTED: 39S ribosomal protein L47, mitochondrial [Ricinus communis]
107431984	924	7.89371	17.1245	1.06952	Up	0.990145	K04733|1|9e-64|244|aip:107617580|interleukin-1 receptor-associated kinase 4 [EC:2.7.11.1]	-	-	GO:0006950//response to stress	gi|645246258|ref|XP_008229270.1|/4.19243e-107/PREDICTED: thaumatin-like protein 1 [Prunus mume]
107422828	1881	5.37147	11.8566	1.07252	Up	0.983597	-	-	GO:0032559	-	gi|567853998|ref|XP_006420119.1|/0/hypothetical protein CICLE_v10004749mg [Citrus clementina]
107427448	2043	5.31096	11.7634	1.07653	Up	1	K13420|1|1e-20|71.6|gmx:100817960|LRR receptor-like serine/threonine-protein kinase FLS2 [EC:2.7.11.1]	-	-	-	gi|658030961|ref|XP_008350934.1|/1.27814e-70/PREDICTED: LOW QUALITY PROTEIN: phytosulfokine receptor 1-like [Malus domestica]
107426662	1339	5.31096	11.7968	1.08045	Up	0.985225	K18980|1|2e-39|164|ppp:PHYPADRAFT_153994|2-methylene-furan-3-one reductase [EC:1.3.1.105]	-	-	-	gi|657981151|ref|XP_008382588.1|/5.66922e-152/PREDICTED: putative quinone-oxidoreductase homolog, chloroplastic [Malus domestica]
107407594	1562	98.7388	209.534	1.08159	Up	0.994195	K06883|1|9e-152|538|jcu:105643565|uncharacterized protein	-	GO:0032559;GO:0016462//pyrophosphatase activity;GO:0032559;GO:0016462//pyrophosphatase activity;GO:0032559;GO:0016462//pyrophosphatase activity	-	gi|694380739|ref|XP_009366479.1|/1.0728e-161/PREDICTED: GPN-loop GTPase 1 homolog isoform X1 [Pyrus x bretschneideri]
107426787	1527	26.268	56.1669	1.08178	Up	0.996375	K17895|1|2e-30|135|adu:107464083|GATA-binding protein 3	-	-	-	gi|645262647|ref|XP_008236855.1|/5.81464e-71/PREDICTED: GATA transcription factor 5-like [Prunus mume]
107412472	1071	6.79118	14.9657	1.08406	Up	1	K19892|1|3e-41|170|mus:103975262|glucan endo-1,3-beta-glucosidase 4 [EC:3.2.1.39];K19891|2|7e-40|165|ppp:PHYPADRAFT_214139|glucan endo-1,3-beta-glucosidase 1/2/3 [EC:3.2.1.39];K19893|5|6e-39|162|zma:103652987|glucan endo-1,3-beta-glucosidase 5/6 [EC:3.2.1.39]	-	GO:0016787//hydrolase activity	-	gi|62362438|gb|AAX81590.1|/1.17326e-90/beta-1,3-glucanase [Fragaria x ananassa]
107423724	1800	1012.22	2151.79	1.08763	Up	0.999684	K01183|1|0.0|696|spen:107029643|chitinase [EC:3.2.1.14]	-	GO:0004553//hydrolase activity, hydrolyzing O-glycosyl compounds;GO:0043167//ion binding	GO:0044238	gi|723661360|ref|XP_004231197.2|/0/PREDICTED: chitinase 1-like [Solanum lycopersicum]
107404914	3926	10.1527	22.2437	1.09371	Up	0.992411	K01537|1|0.0|1315|vvi:100259585|Ca2+-transporting ATPase [EC:3.6.3.8]	-	-	-	gi|225432830|ref|XP_002279629.1|/0/PREDICTED: putative calcium-transporting ATPase 13, plasma membrane-type [Vitis vinifera]
107433462	1873	28.7925	62.0376	1.094	Up	0.980557	K11593|1|0.0|748|pmum:103325357|eukaryotic translation initiation factor 2C	-	-	-	gi|645238586|ref|XP_008225745.1|/0/PREDICTED: protein argonaute 2 [Prunus mume]
107428003	1494	9.9042	21.7551	1.09641	Up	0.994419	K00660|1|1e-165|584|tcc:TCM_017370|chalcone synthase [EC:2.3.1.74]	-	GO:0016747//transferase activity, transferring acyl groups other than amino-acyl groups	GO:0009699//phenylpropanoid biosynthetic process	gi|590647992|ref|XP_007032052.1|/5.17017e-165/Chalcone and stilbene synthase family protein [Theobroma cacao]
107405029	1167	4.96259	11.2508	1.10404	Up	0.989148	K08726|1|2e-50|200|cic:CICLE_v10001881mg|soluble epoxide hydrolase / lipid-phosphate phosphatase [EC:3.3.2.10 3.1.3.76];K10144|3|1e-12|75.1|mdm:103405733|RING finger and CHY zinc finger domain-containing protein 1 [EC:2.3.2.27]	-	GO:0003824//catalytic activity	-	gi|595793383|ref|XP_007200440.1|/3.34639e-134/hypothetical protein PRUPE_ppa008875mg [Prunus persica]
107423455	1509.17	14.7436	32.2896	1.10465	Up	0.992303	K17506|1|1e-118|428|gra:105795668|protein phosphatase 1L [EC:3.1.3.16]	GO:0043234//protein complex;GO:0043234//protein complex;GO:0043234//protein complex;GO:0043234//protein complex	GO:0004721//phosphoprotein phosphatase activity;GO:0043169//cation binding;GO:0004721//phosphoprotein phosphatase activity;GO:0043169//cation binding;GO:0004721//phosphoprotein phosphatase activity;GO:0043169//cation binding;GO:0004721//phosphoprotein phosphatase activity;GO:0043169//cation binding	GO:0006464//cellular protein modification process;GO:0006464//cellular protein modification process;GO:0006464//cellular protein modification process;GO:0006464//cellular protein modification process	gi|223540475|gb|EEF42042.1|/3.04751e-135/protein phosphatase 2c, putative [Ricinus communis]
107421812	2402	24.268	52.8141	1.1058	Up	0.997193	-	-	-	-	gi|645258077|ref|XP_008234714.1|/0/PREDICTED: nephrocystin-3 isoform X1 [Prunus mume]
107419491	2119	7.6148	16.9813	1.10647	Up	0.993028	K03283|1|1e-144|514|mtr:MTR_2g040220|heat shock 70kDa protein 1/8	-	-	-	gi|828336412|ref|XP_004515064.2|/1.33563e-171/PREDICTED: TMV resistance protein N-like [Cicer arietinum]
107406662	2806	17.9974	39.7512	1.12139	Up	0.962926	K00695|1|0.0|1484|cmo:103492399|sucrose synthase [EC:2.4.1.13]	-	GO:0035251//UDP-glucosyltransferase activity;GO:0035251//UDP-glucosyltransferase activity;GO:0035251//UDP-glucosyltransferase activity	GO:0005984//disaccharide metabolic process;GO:0044403//symbiosis, encompassing mutualism through parasitism;GO:0005984//disaccharide metabolic process;GO:0044403//symbiosis, encompassing mutualism through parasitism;GO:0005984//disaccharide metabolic process;GO:0044403//symbiosis, encompassing mutualism through parasitism	gi|703139843|ref|XP_010107074.1|/0/Sucrose synthase [Morus notabilis]
107406675	2806	17.9974	39.7512	1.12139	Up	0.962926	K00695|1|0.0|1484|cmo:103492399|sucrose synthase [EC:2.4.1.13]	-	GO:0035251//UDP-glucosyltransferase activity;GO:0035251//UDP-glucosyltransferase activity;GO:0035251//UDP-glucosyltransferase activity	GO:0005984//disaccharide metabolic process;GO:0044403//symbiosis, encompassing mutualism through parasitism;GO:0005984//disaccharide metabolic process;GO:0044403//symbiosis, encompassing mutualism through parasitism;GO:0005984//disaccharide metabolic process;GO:0044403//symbiosis, encompassing mutualism through parasitism	gi|703139843|ref|XP_010107074.1|/0/Sucrose synthase [Morus notabilis]
107406759	2806	17.9974	39.7512	1.12139	Up	0.962926	K00695|1|0.0|1484|cmo:103492399|sucrose synthase [EC:2.4.1.13]	-	GO:0035251//UDP-glucosyltransferase activity;GO:0035251//UDP-glucosyltransferase activity;GO:0035251//UDP-glucosyltransferase activity	GO:0005984//disaccharide metabolic process;GO:0044403//symbiosis, encompassing mutualism through parasitism;GO:0005984//disaccharide metabolic process;GO:0044403//symbiosis, encompassing mutualism through parasitism;GO:0005984//disaccharide metabolic process;GO:0044403//symbiosis, encompassing mutualism through parasitism	gi|703139843|ref|XP_010107074.1|/0/Sucrose synthase [Morus notabilis]
107406787	2806	17.9974	39.7512	1.12139	Up	0.962926	K00695|1|0.0|1484|cmo:103492399|sucrose synthase [EC:2.4.1.13]	-	GO:0035251//UDP-glucosyltransferase activity;GO:0035251//UDP-glucosyltransferase activity;GO:0035251//UDP-glucosyltransferase activity	GO:0005984//disaccharide metabolic process;GO:0044403//symbiosis, encompassing mutualism through parasitism;GO:0005984//disaccharide metabolic process;GO:0044403//symbiosis, encompassing mutualism through parasitism;GO:0005984//disaccharide metabolic process;GO:0044403//symbiosis, encompassing mutualism through parasitism	gi|703139843|ref|XP_010107074.1|/0/Sucrose synthase [Morus notabilis]
107405536	1147	14.6822	32.7222	1.12938	Up	0.990586	K14516|1|1e-40|168|pop:POPTR_0005s24460g|ethylene-responsive transcription factor 1	-	-	-	gi|224082796|ref|XP_002306842.1|/6.09787e-40/hypothetical protein POPTR_0005s24460g [Populus trichocarpa]
107417469	1938	412.844	906.895	1.13437	Up	0.999351	-	-	-	-	gi|703088601|ref|XP_010093575.1|/0/hypothetical protein L484_001438 [Morus notabilis]
107433643	2334	34.3652	76.3166	1.13946	Up	0.996244	K11844|1|4e-08|61.6|cmo:103483482|ubiquitin carboxyl-terminal hydrolase 16/45 [EC:3.4.19.12]	-	-	-	gi|703132181|ref|XP_010105064.1|/2.78589e-174/hypothetical protein L484_012413 [Morus notabilis]
107426293	2039	10.2367	23.3239	1.1493	Up	0.992776	K12309|1|7e-78|293|tcc:TCM_029045|beta-galactosidase [EC:3.2.1.23];K14794|4|6e-31|137|thj:104807000|ribosomal RNA-processing protein 12	-	-	-	gi|590718511|ref|XP_007050834.1|/0/Indeterminate(ID)-domain 2 [Theobroma cacao]
107417891	1953	76.7435	170.845	1.14934	Up	0.996621	K03294|1|0.0|714|vvi:100263534|basic amino acid/polyamine antiporter, APA family	-	-	-	gi|225444009|ref|XP_002281463.1|/0/PREDICTED: cationic amino acid transporter 1 [Vitis vinifera]
107409239	1108	8.74978	20.0642	1.152	Up	0.988991	K01177|1|2e-150|533|tcc:TCM_005334|beta-amylase [EC:3.2.1.2]	-	-	-	gi|703135644|ref|XP_010105936.1|/1.75999e-153/Beta-amylase 2 [Morus notabilis]
107427734	592	12.7928	29.0944	1.15423	Up	0.987285	-	-	-	-	gi|657980403|ref|XP_008382197.1|/5.74187e-26/PREDICTED: costars family protein [Malus domestica]
107413074	1574	14.6535	33.3446	1.15887	Up	0.993928	K15015|1|2e-40|168|apro:F751_1778|solute carrier family 32 (vesicular inhibitory amino acid transporter);K14209|2|3e-34|147|brp:103868752|solute carrier family 36 (proton-coupled amino acid transporter)	GO:0031224//intrinsic component of membrane	-	-	gi|596041023|ref|XP_007220043.1|/0/hypothetical protein PRUPE_ppa026839mg [Prunus persica]
107435515	1675	6.1246	14.4053	1.16901	Up	0.981106	-	-	-	-	gi|596121623|ref|XP_007221803.1|/3.23675e-102/hypothetical protein PRUPE_ppa008131mg [Prunus persica]
107410011	922	4.66275	11.1727	1.17576	Up	0.990997	K13081|1|3e-37|156|pper:PRUPE_ppa024512mg|leucoanthocyanidin reductase [EC:1.17.1.3]	-	GO:0003824//catalytic activity	GO:0008152//metabolic process	gi|356529761|ref|XP_003533456.1|/3.09878e-94/PREDICTED: isoflavone reductase homolog [Glycine max]
107427083	1408	7.28813	17.1679	1.181	Up	0.985315	K02209|1|5e-24|113|mdm:103451778|DNA replication licensing factor MCM5 [EC:3.6.4.12]	-	-	-	gi|703127079|ref|XP_010103741.1|/2.61086e-171/hypothetical protein L484_016657 [Morus notabilis]
107403293	1854	7.24063	17.0854	1.18307	Up	0.951968	K13496|1|1e-121|437|nnu:104587322|UDP-glucosyl transferase 73C [EC:2.4.1.-]	-	GO:0016758//transferase activity, transferring hexosyl groups;GO:0016758//transferase activity, transferring hexosyl groups	-	gi|470140426|ref|XP_004305941.1|/1.87657e-170/PREDICTED: UDP-glucose flavonoid 3-O-glucosyltransferase 7-like [Fragaria vesca subsp. vesca]
107407988	3053.99	4.9819	11.9653	1.18405	Up	0.991198	K19985|1|0.0|1340|tcc:TCM_004686|exocyst complex component 6	GO:0043234//protein complex;GO:0043234//protein complex;GO:0043234//protein complex	-	GO:0006887//exocytosis;GO:0006887//exocytosis;GO:0006887//exocytosis	gi|590719127|ref|XP_007050968.1|/0/Exocyst complex component sec15B isoform 1 [Theobroma cacao]
107422868	767	124.28	283.219	1.18503	Up	0.996444	K14516|1|1e-64|247|pper:PRUPE_ppa024173mg|ethylene-responsive transcription factor 1	-	-	-	gi|703088033|ref|XP_010093429.1|/4.2448e-69/Ethylene-responsive transcription factor 1B [Morus notabilis]
107429443	1670	17.3494	40.3407	1.19379	Up	0.979196	K12135|1|5e-09|63.9|aly:ARALYDRAFT_488429|zinc finger protein CONSTANS	-	-	-	gi|694331179|ref|XP_009356271.1|/4.05643e-121/PREDICTED: zinc finger protein CONSTANS-LIKE 6-like [Pyrus x bretschneideri]
107408988	1793	11.3395	26.689	1.19889	Up	0.994482	-	-	-	-	gi|645243676|ref|XP_008228086.1|/0/PREDICTED: uncharacterized protein LOC103327533 [Prunus mume]
107427154	2514	8.23285	19.5913	1.20134	Up	0.987067	K02209|1|0.0|1226|pper:PRUPE_ppa001974mg|DNA replication licensing factor MCM5 [EC:3.6.4.12]	-	-	-	gi|703127074|ref|XP_010103740.1|/0/DNA replication licensing factor mcm5-A [Morus notabilis]
107408844	1520	26.3154	61.1885	1.20171	Up	0.811607	-	-	GO:0003824//catalytic activity	-	gi|703083384|ref|XP_010092199.1|/0/hypothetical protein L484_013517 [Morus notabilis]
107422514	1213	38.6203	89.9156	1.2085	Up	0.986843	K20121|1|2e-76|286|pmum:103324331|formin-binding protein 1	-	GO:0005515//protein binding	GO:0008152//metabolic process	gi|225433438|ref|XP_002285669.1|/1.20077e-81/PREDICTED: uncharacterized protein LOC100259626 [Vitis vinifera]
107426811	2081	11.99	28.5146	1.21551	Up	0.994094	K02492|1|0.0|711|pxb:103957838|glutamyl-tRNA reductase [EC:1.2.1.70]	GO:0009536//plastid	GO:0016620//oxidoreductase activity, acting on the aldehyde or oxo group of donors, NAD or NADP as acceptor;GO:0016616//oxidoreductase activity, acting on the CH-OH group of donors, NAD or NADP as acceptor;GO:0000166//nucleotide binding	GO:0006779//porphyrin-containing compound biosynthetic process	gi|694384928|ref|XP_009368333.1|/0/PREDICTED: glutamyl-tRNA reductase 1, chloroplastic-like [Pyrus x bretschneideri]
107434718	2370	9.85241	23.6491	1.2214	Up	0.990781	K09458|1|8e-179|628|vvi:100253210|3-oxoacyl-[acyl-carrier-protein] synthase II [EC:2.3.1.179]	-	-	-	gi|731401741|ref|XP_010654405.1|/4.23808e-178/PREDICTED: 3-oxoacyl-[acyl-carrier-protein] synthase II, chloroplastic-like [Vitis vinifera]
107406296	2792	5.44045	13.444	1.22995	Up	0.993266	K19525|1|6e-159|562|atr:18430385|vacuolar protein sorting-associated protein 13A/C	-	-	-	gi|645280171|ref|XP_008245065.1|/0/PREDICTED: uncharacterized protein LOC103343171 [Prunus mume]
107427682	1267	37.9291	89.7644	1.2318	Up	0.98641	K05282|1|8e-51|202|pda:103697092|gibberellin 20-oxidase [EC:1.14.11.12]	-	-	-	gi|645262301|ref|XP_008236700.1|/4.89674e-150/PREDICTED: feruloyl CoA ortho-hydroxylase 2-like [Prunus mume]
107406505	1914	8.00825	19.5286	1.2344	Up	0.900687	K17535|1|2e-70|268|pxb:103963188|serine/threonine-protein kinase TNNI3K [EC:2.7.11.1];K04427|3|1e-66|255|vra:106765909|mitogen-activated protein kinase kinase kinase 7 [EC:2.7.11.25]	-	GO:0004702//receptor signaling protein serine/threonine kinase activity;GO:0032559;GO:0004702//receptor signaling protein serine/threonine kinase activity;GO:0032559	GO:0006464//cellular protein modification process;GO:0006464//cellular protein modification process	gi|449440628|ref|XP_004138086.1|/0/PREDICTED: serine/threonine-protein kinase HT1-like [Cucumis sativus]
107407608	1914	8.00825	19.5286	1.2344	Up	0.900687	K17535|1|2e-70|268|pxb:103963188|serine/threonine-protein kinase TNNI3K [EC:2.7.11.1];K04427|3|1e-66|255|vra:106765909|mitogen-activated protein kinase kinase kinase 7 [EC:2.7.11.25]	-	GO:0004702//receptor signaling protein serine/threonine kinase activity;GO:0032559;GO:0004702//receptor signaling protein serine/threonine kinase activity;GO:0032559	GO:0006464//cellular protein modification process;GO:0006464//cellular protein modification process	gi|449440628|ref|XP_004138086.1|/0/PREDICTED: serine/threonine-protein kinase HT1-like [Cucumis sativus]
107407629	1914	8.00825	19.5286	1.2344	Up	0.900687	K17535|1|2e-70|268|pxb:103963188|serine/threonine-protein kinase TNNI3K [EC:2.7.11.1];K04427|3|1e-66|255|vra:106765909|mitogen-activated protein kinase kinase kinase 7 [EC:2.7.11.25]	-	GO:0004702//receptor signaling protein serine/threonine kinase activity;GO:0032559;GO:0004702//receptor signaling protein serine/threonine kinase activity;GO:0032559	GO:0006464//cellular protein modification process;GO:0006464//cellular protein modification process	gi|449440628|ref|XP_004138086.1|/0/PREDICTED: serine/threonine-protein kinase HT1-like [Cucumis sativus]
107409039	1635	4.09148	10.3195	1.23524	Up	0.987911	-	-	-	-	gi|694363876|ref|XP_009361125.1|/6.12138e-98/PREDICTED: maltose excess protein 1-like, chloroplastic [Pyrus x bretschneideri]
107409767	392	9.06437	22.0636	1.2376	Up	0.840761	K08486|1|5e-50|196|pper:PRUPE_ppa008664mg|syntaxin 1B/2/3	GO:0044464	GO:0005515//protein binding	GO:0015031//protein transport	gi|595804939|ref|XP_007202232.1|/3.18791e-49/hypothetical protein PRUPE_ppa008664mg [Prunus persica]
107414800	1717	22.8501	54.6101	1.23862	Up	0.97874	K12827|1|0.0|789|cam:101506103|splicing factor 3A subunit 3	-	-	-	gi|502136296|ref|XP_004502635.1|/0/PREDICTED: splicing factor 3A subunit 3 [Cicer arietinum]
107423537	3936	23.8056	56.8739	1.23885	Up	0.936921	K01176|1|3e-113|411|nnu:104609601|alpha-amylase [EC:3.2.1.1];K17285|3|5e-112|407|aly:ARALYDRAFT_330113|selenium-binding protein 1	-	-	-	gi|645253799|ref|XP_008232744.1|/0/PREDICTED: pentatricopeptide repeat-containing protein At2g03880, mitochondrial [Prunus mume]
107418923	1160	8.98758	22.0186	1.24634	Up	0.715547	-	-	-	-	gi|703133373|ref|XP_010105372.1|/2.29513e-26/hypothetical protein L484_019066 [Morus notabilis]
107409894	1300	382.062	910.086	1.25109	Up	0.999534	K12581|1|4e-16|87.0|bna:106383523|CCR4-NOT transcription complex subunit 7/8	-	-	-	gi|224093630|ref|XP_002309945.1|/7.24437e-80/hypothetical protein POPTR_0007s04780g [Populus trichocarpa]
107424670	1478.77	67.5069	162.387	1.26002	Up	0.995131	K20254|1|3e-57|223|pxb:103932836|perilipin-4	-	-	-	gi|297735145|emb|CBI17507.3|/4.25101e-68/unnamed protein product [Vitis vinifera]
107404753	922	22.7521	55.2098	1.2603	Up	0.995561	-	-	-	-	gi|566196502|ref|XP_002317808.2|/1.1619e-24/hypothetical protein POPTR_0012s02920g [Populus trichocarpa]
107422010	1889	7.60827	19.1195	1.27403	Up	0.947194	K13692|1|2e-172|606|pper:PRUPE_ppa021645mg|UDP-glucose:(indol-3-yl)acetate beta-D-glucosyltransferase [EC:2.4.1.121]	-	-	-	gi|596085389|ref|XP_007221281.1|/1.60123e-177/hypothetical protein PRUPE_ppa005161mg [Prunus persica]
107433915	1883	11.9683	29.6671	1.2742	Up	1	K08956|1|7e-10|67.0|gra:105797721|AFG3 family protein [EC:3.4.24.-];K01256|2|9e-10|66.6|smo:SELMODRAFT_407075|aminopeptidase N [EC:3.4.11.2];K19073|3|3e-09|64.7|pop:POPTR_0008s20940g|divinyl chlorophyllide a 8-vinyl-reductase [EC:1.3.1.75]	-	-	-	gi|645262451|ref|XP_008236768.1|/1.54819e-164/PREDICTED: protein TIC 62, chloroplastic [Prunus mume]
107422831	971.15	12.0869	29.9582	1.2744	Up	0.995037	-	-	-	-	gi|596297014|ref|XP_007227265.1|/3.7429e-46/hypothetical protein PRUPE_ppa017791mg [Prunus persica]
107414010	1573	18.1184	44.5851	1.27558	Up	0.995078	-	-	-	-	gi|703126714|ref|XP_010103650.1|/5.15855e-54/hypothetical protein L484_011243 [Morus notabilis]
107403937	1710	63.1821	153.807	1.27674	Up	0.996084	K07277|1|6e-66|253|rcu:8274423|outer membrane protein insertion porin family	-	-	-	gi|694313798|ref|XP_009368381.1|/0/PREDICTED: outer envelope protein 80, chloroplastic [Pyrus x bretschneideri]
107432926	1686	12.2892	30.6886	1.28558	Up	0.991645	K10878|1|0.0|702|csv:101222473|meiotic recombination protein SPO11	-	-	-	gi|449448703|ref|XP_004142105.1|/0/PREDICTED: DNA topoisomerase 6 subunit A [Cucumis sativus]
107427267	969	7.47697	19.0703	1.29395	Up	0.99437	K20547|1|4e-134|478|pper:PRUPE_ppa008646mg|basic endochitinase B [EC:3.2.1.14]	-	GO:0016798//hydrolase activity, acting on glycosyl bonds	GO:0005975//carbohydrate metabolic process;GO:0043170;GO:0009056//catabolic process	gi|703125495|ref|XP_010103320.1|/1.43646e-137/Endochitinase 1 [Morus notabilis]
107421406	1443	5.90416	15.2272	1.29517	Up	0.960946	K13080|1|1e-111|404|vvi:100244875|flavanone 7-O-glucoside 2''-O-beta-L-rhamnosyltransferase [EC:2.4.1.236];K18823|4|8e-56|219|aip:107622299|soyasaponin III rhamnosyltransferase [EC:2.4.1.273]	-	-	-	gi|359487055|ref|XP_002271587.2|/8.76227e-146/PREDICTED: crocetin glucoside glucosyltransferase-like [Vitis vinifera]
107412435	788	4.59007	12.0688	1.30282	Up	1	K19892|1|1e-31|137|mus:103975262|glucan endo-1,3-beta-glucosidase 4 [EC:3.2.1.39];K19891|2|3e-29|129|aip:107638632|glucan endo-1,3-beta-glucosidase 1/2/3 [EC:3.2.1.39]	-	GO:0016798//hydrolase activity, acting on glycosyl bonds	GO:0008152//metabolic process	gi|62362438|gb|AAX81590.1|/2.80649e-71/beta-1,3-glucanase [Fragaria x ananassa]
107406932	2638	8.1954	21.2164	1.31971	Up	0.993043	K01246|1|5e-110|400|cmo:103499838|DNA-3-methyladenine glycosylase I [EC:3.2.2.20]	-	-	-	gi|703083380|ref|XP_010092198.1|/2.86258e-114/Putative Glutamine amidotransferase [Morus notabilis]
107428295	1485	15.6351	40.5772	1.34773	Up	0.993223	K10765|1|1e-146|520|cit:102609025|alkylated DNA repair protein alkB homolog 1 [EC:1.14.11.- 4.2.99.18]	-	-	-	gi|568861219|ref|XP_006484103.1|/6.96184e-146/PREDICTED: alpha-ketoglutarate-dependent dioxygenase alkB [Citrus sinensis]
107408690	1034	4.95745	13.4207	1.34972	Up	0.970871	-	-	GO:0019842//vitamin binding;GO:0016491//oxidoreductase activity;GO:0046914//transition metal ion binding	GO:0008152//metabolic process	gi|645228334|ref|XP_008220946.1|/5.39785e-126/PREDICTED: uncharacterized protein LOC103320983 [Prunus mume]
107408146	1124	3.60946	9.98846	1.35017	Up	0.970084	-	-	-	-	gi|703147940|ref|XP_010109218.1|/2.6685e-56/hypothetical protein L484_011840 [Morus notabilis]
107428209	833	4.42015	12.1085	1.35627	Up	1	-	-	-	-	gi|658014591|ref|XP_008342614.1|/1.27222e-24/PREDICTED: uncharacterized protein LOC103405391 isoform X6 [Malus domestica]
107412599	922	4.70637	12.8899	1.36152	Up	0.930271	-	-	-	-	gi|595883279|ref|XP_007212757.1|/2.18616e-31/hypothetical protein PRUPE_ppa026884mg [Prunus persica]
107412546	1546.87	25.9813	67.8549	1.36782	Up	0.978585	K09201|1|4e-137|489|aip:107631732|transcription factor YY	GO:0044464	GO:0046914//transition metal ion binding;GO:0005488//binding	-	gi|645223695|ref|XP_008218754.1|/7.00699e-151/PREDICTED: uncharacterized zinc finger protein At4g06634 isoform X2 [Prunus mume]
107435872	4226	4.99279	13.8325	1.38246	Up	0.925846	K11498|1|0.0|1645|pxb:103931775|centromeric protein E	-	-	-	gi|694423557|ref|XP_009339579.1|/0/PREDICTED: centromere-associated protein E [Pyrus x bretschneideri]
107412575	1368	17.084	45.5316	1.38798	Up	0.987817	-	-	-	-	gi|658008370|ref|XP_008339378.1|/7.18624e-134/PREDICTED: protein ROOT PRIMORDIUM DEFECTIVE 1 [Malus domestica]
107412621	2227	3.50094	10.1088	1.40517	Up	0.971038	K06636|1|6e-06|54.3|ppp:PHYPADRAFT_79539|structural maintenance of chromosome 1	-	-	GO:0044267//cellular protein metabolic process	gi|645277112|ref|XP_008243611.1|/0/PREDICTED: uncharacterized protein LOC103341836 [Prunus mume]
107420559	732	5.08908	14.3218	1.40583	Up	0.986823	K03860|1|8e-14|78.2|nnu:104608881|phosphatidylinositol glycan, class Q;K20887|2|9e-10|64.7|mdm:103411342|xyloglucan glycosyltransferase 4 [EC:2.4.1.-]	-	-	-	gi|255538122|ref|XP_002510126.1|/3.82582e-40/PREDICTED: peamaclein [Ricinus communis]
107407335	1073	11.483	31.5047	1.41673	Up	0.994247	-	-	-	-	gi|703104000|ref|XP_010097881.1|/1.40838e-51/hypothetical protein L484_011480 [Morus notabilis]
107409361	1073	11.483	31.5047	1.41673	Up	0.994247	-	-	-	-	gi|703104000|ref|XP_010097881.1|/1.40838e-51/hypothetical protein L484_011480 [Morus notabilis]
107435874	1303	210.93	565.104	1.41958	Up	0.998771	K01082|1|3e-18|94.4|bpg:Bathy09g01660|3'(2'), 5'-bisphosphate nucleotidase [EC:3.1.3.7];K01097|2|1e-11|72.4|atr:18432282|N-acylneuraminate-9-phosphatase [EC:3.1.3.29]	-	GO:0016791//phosphatase activity	-	gi|595805683|ref|XP_007202329.1|/4.32869e-141/hypothetical protein PRUPE_ppa009153mg [Prunus persica]
107405849	782	4.85038	14.0011	1.43717	Up	0.954679	K18635|1|6e-20|98.6|rcu:8273724|protein SPIRAL1 and related proteins	-	-	-	gi|255585716|ref|XP_002533540.1|/3.20707e-19/PREDICTED: protein SPIRAL1-like 1 [Ricinus communis]
107433798	2302	8.01062	22.7036	1.44621	Up	0.991601	K15449|1|2e-82|308|vra:106763782|tRNA wybutosine-synthesizing protein 1 [EC:4.1.3.44];K16302|2|2e-82|308|gra:105766830|metal transporter CNNM	-	GO:0016741	GO:0006730//one-carbon metabolic process	gi|595814567|ref|XP_007203761.1|/0/hypothetical protein PRUPE_ppa003146mg [Prunus persica]
107414667	3203	14.993	41.9693	1.45436	Up	0.957426	K03231|1|7e-125|449|mtr:MTR_1g101870|elongation factor 1-alpha;K13254|2|9e-59|230|bdi:100828523|spastin [EC:3.6.4.3]	-	GO:0032559;GO:0042623//ATPase activity, coupled	-	gi|694385792|ref|XP_009368710.1|/0/PREDICTED: nuclear valosin-containing protein-like [Pyrus x bretschneideri]
107423125	1024	3.49786	10.4888	1.457	Up	0.980003	-	-	-	-	-
107424603	1662	9.71487	27.7143	1.46508	Up	0.990484	-	-	-	-	gi|596135000|ref|XP_007222288.1|/1.12198e-163/hypothetical protein PRUPE_ppa005909mg [Prunus persica]
107413423	1737.16	118.73	331.584	1.47774	Up	0.98466	K09753|1|1e-07|59.3|dosa:Os09t0262000-00|cinnamoyl-CoA reductase [EC:1.2.1.44];K03064|2|2e-06|55.5|gmx:100817206|26S proteasome regulatory subunit T4	-	GO:0032559;GO:0032559	-	gi|567774771|gb|AHC95484.1|/0/ribulose bisphosphate carboxylase/oxygenase activase 2 [Ziziphus jujuba]
107433682	1110	76.5509	215.572	1.48754	Up	0.992101	K14495|1|3e-19|97.1|egr:104451128|F-box protein GID2;K14319|2|1e-09|65.5|thj:104823049|Ran GTPase-activating protein 1	-	-	-	gi|703118798|ref|XP_010101688.1|/1.54266e-32/hypothetical protein L484_006808 [Morus notabilis]
107405899	8177	6.23062	18.6645	1.50857	Up	0.988892	K19525|1|0.0|1819|atr:18430385|vacuolar protein sorting-associated protein 13A/C	-	-	-	gi|645280171|ref|XP_008245065.1|/0/PREDICTED: uncharacterized protein LOC103343171 [Prunus mume]
107408159	2288	249.625	721.656	1.52963	Up	0.994172	K02989|1|3e-11|71.2|mdm:103414960|small subunit ribosomal protein S5e	-	-	-	gi|703139388|ref|XP_010106967.1|/5.89275e-173/hypothetical protein L484_016895 [Morus notabilis]
107403288	1645	12.2135	36.49	1.54021	Up	0.991045	K20667|1|2e-177|623|fve:101291788|beta-amyrin 28-monooxygenase [EC:1.14.13.201]	-	GO:0046872//metal ion binding;GO:0016491//oxidoreductase activity	-	gi|470110735|ref|XP_004291627.1|/1.13629e-176/PREDICTED: beta-amyrin 28-oxidase-like [Fragaria vesca subsp. vesca]
107405149	1534	6.0285	18.5066	1.54058	Up	0.989426	K00703|1|6e-79|296|pper:PRUPE_ppa001734mg|starch synthase [EC:2.4.1.21]	-	GO:0003824//catalytic activity	GO:0008152//metabolic process	gi|595924925|ref|XP_007214968.1|/2.90237e-78/hypothetical protein PRUPE_ppa001734mg [Prunus persica]
107410725	1671	30.2652	89.3726	1.54635	Up	0.995786	-	-	-	-	-
107409898	1001	4.68883	14.7095	1.55011	Up	0.980163	K00454|1|8e-125|447|gra:105777156|lipoxygenase [EC:1.13.11.12]	-	-	-	gi|823246062|ref|XP_012455703.1|/4.26996e-124/PREDICTED: linoleate 13S-lipoxygenase 3-1, chloroplastic-like [Gossypium raimondii]
107409435	1385	14.1213	42.6038	1.55925	Up	0.914521	K10446|1|2e-08|62.0|cvr:CHLNCDRAFT_133157|kelch-like protein 8;K10457|2|1e-07|58.9|smo:SELMODRAFT_99292|kelch-like protein 20	-	-	-	gi|596170372|ref|XP_007223086.1|/0/hypothetical protein PRUPE_ppa007000mg [Prunus persica]
107408706	737	6.09	18.9735	1.56207	Up	0.988996	-	-	-	-	gi|728828606|gb|KHG08049.1|/9.8814e-20/hypothetical protein F383_11622 [Gossypium arboreum]
107420880	1478	12.5396	38.0281	1.56246	Up	0.994095	-	-	-	-	gi|590592686|ref|XP_007017349.1|/2.05676e-73/Heat stress transcription factor A-2c, putative [Theobroma cacao]
107423888	985	25.3106	76.1446	1.56994	Up	0.848923	K11426|1|4e-29|129|sly:101250545|SET and MYND domain-containing protein	GO:0005576//extracellular region	GO:0046872//metal ion binding	-	gi|470102375|ref|XP_004287630.1|/2.15734e-72/PREDICTED: auxin-binding protein ABP19a-like [Fragaria vesca subsp. vesca]
107409244	1217	139.821	426.33	1.60488	Up	0.957821	-	-	-	-	gi|703147406|ref|XP_010109043.1|/4.88178e-91/PHD finger protein 3 [Morus notabilis]
107421835	2574	209.39	638.523	1.6062	Up	0.607245	K13162|1|0.0|901|pper:PRUPE_ppa002491mg|poly(rC)-binding protein 2/3/4	-	-	-	gi|596020701|ref|XP_007218945.1|/0/hypothetical protein PRUPE_ppa002491mg [Prunus persica]
107408539	1693	19.05	59.0867	1.60745	Up	0.993734	K06174|1|0.0|842|vvi:100249488|ATP-binding cassette, sub-family E, member 1	-	-	-	gi|147821791|emb|CAN65893.1|/0/hypothetical protein VITISV_021090 [Vitis vinifera]
107404986	684	10.7	33.7247	1.61089	Up	0.99345	K09286|1|5e-18|92.0|aip:107642754|EREBP-like factor	-	-	-	gi|703108662|ref|XP_010099090.1|/1.82071e-30/Ethylene-responsive transcription factor [Morus notabilis]
107415741	1406	19.0892	60.6012	1.64076	Up	0.993704	K04733|1|7e-116|418|cit:102617925|interleukin-1 receptor-associated kinase 4 [EC:2.7.11.1]	-	GO:0004672//protein kinase activity;GO:0000166//nucleotide binding	-	gi|703147081|ref|XP_010108962.1|/7.67976e-123/putative LRR receptor-like serine/threonine-protein kinase [Morus notabilis]
107435533	558	8.63615	28.1462	1.64788	Up	0.98559	K17968|1|3e-33|141|pper:PRUPE_ppa018596mg|TRIAP1/MDM35 family protein	-	-	-	gi|703082516|ref|XP_010091972.1|/4.12378e-33/hypothetical protein L484_003785 [Morus notabilis]
107406397	1476	4.07079	13.9643	1.66035	Up	0.984621	K11367|1|3e-101|370|pper:PRUPE_ppa000116mg|chromodomain-helicase-DNA-binding protein 1 [EC:3.6.4.12]	-	-	-	gi|595911037|ref|XP_007214348.1|/1.51124e-100/hypothetical protein PRUPE_ppa000116mg [Prunus persica]
107408593	1476	4.07079	13.9643	1.66035	Up	0.984621	K11367|1|3e-101|370|pper:PRUPE_ppa000116mg|chromodomain-helicase-DNA-binding protein 1 [EC:3.6.4.12]	-	-	-	gi|595911037|ref|XP_007214348.1|/1.51124e-100/hypothetical protein PRUPE_ppa000116mg [Prunus persica]
107407587	1342	2.14598	7.91928	1.66708	Up	0.984182	K04733|1|3e-113|409|cam:101499501|interleukin-1 receptor-associated kinase 4 [EC:2.7.11.1];K13418|5|3e-66|253|sita:101770461|somatic embryogenesis receptor kinase 1 [EC:2.7.10.1 2.7.11.1]	-	-	-	gi|645242817|ref|XP_008227702.1|/1.18591e-149/PREDICTED: probable LRR receptor-like serine/threonine-protein kinase At5g63710 isoform X1 [Prunus mume]
107435849	1127	28.6045	94.169	1.70139	Up	8.32985e-07	K00586|1|2e-128|459|tcc:TCM_040866|diphthine methyl ester synthase [EC:2.1.1.314]	-	GO:0008757//S-adenosylmethionine-dependent methyltransferase activity	GO:0006730//one-carbon metabolic process;GO:0017182	gi|590584613|ref|XP_007015224.1|/9.89308e-128/Tetrapyrrole (Corrin/Porphyrin) Methylases isoform 1 [Theobroma cacao]
107412561	716	12.1869	42.2043	1.75044	Up	0.988552	K13464|1|1e-05|51.2|pop:POPTR_0001s13240g|jasmonate ZIM domain-containing protein	-	-	-	gi|225443888|ref|XP_002277769.1|/1.38181e-31/PREDICTED: protein TIFY 5A [Vitis vinifera]
107406048	737	18.2354	62.6741	1.75316	Up	0.967985	K14724|1|5e-19|95.5|cam:101508796|solute carrier family 9 (sodium/hydrogen exchanger), member 8	-	-	-	gi|502079921|ref|XP_004486408.1|/2.43387e-18/PREDICTED: sodium/hydrogen exchanger 6-like isoform X3 [Cicer arietinum]
107432975	1570	12.7793	45.415	1.78921	Up	0.985646	K15397|1|0.0|687|sot:102584033|3-ketoacyl-CoA synthase [EC:2.3.1.199]	GO:0044464	GO:0016747//transferase activity, transferring acyl groups other than amino-acyl groups	GO:0006631//fatty acid metabolic process	gi|565392980|ref|XP_006362163.1|/0/PREDICTED: 3-ketoacyl-CoA synthase 20-like [Solanum tuberosum]
107414315	826	7.68356	27.8136	1.78975	Up	0.990634	-	-	-	-	gi|638110921|emb|CDQ51987.1|/3.61753e-56/alpha amylase/subtilisin inhibitor, partial [Fagus sylvatica]
107408179	1482	74.4612	261.783	1.80681	Up	0	K20168|1|0.0|639|csv:101211793|TBC1 domain family member 15	-	-	-	gi|703134136|ref|XP_010105566.1|/0/TBC1 domain family member 15 [Morus notabilis]
107409724	1401	28.4816	103.693	1.84577	Up	0.582938	K12472|1|6e-06|53.5|bvg:104885038|epidermal growth factor receptor substrate 15;K07052|2|1e-05|52.8|jcu:105638006|uncharacterized protein	-	-	-	gi|703095785|ref|XP_010095631.1|/5.21984e-63/hypothetical protein L484_003732 [Morus notabilis]
107408877	1343.96	95.8142	357.251	1.89305	Up	0.994843	K13415|1|1e-16|89.0|mdm:103401427|protein brassinosteroid insensitive 1 [EC:2.7.10.1 2.7.11.1];K20641|2|2e-11|71.2|cvr:CHLNCDRAFT_59250|Rho GTPase-activating protein 20	-	-	-	gi|703159986|ref|XP_010112387.1|/7.04661e-65/Squamosa promoter-binding-like protein 16 [Morus notabilis]
107407304	1673	21.623	81.8139	1.89523	Up	0.988432	K18834|1|4e-18|94.4|fve:101291408|WRKY transcription factor 1	-	-	-	gi|703083376|ref|XP_010092197.1|/3.44217e-120/putative WRKY transcription factor 40 [Morus notabilis]
107407643	1208	4.58665	19.0568	1.9413	Up	0.973857	K02045|1|7e-15|82.8|vcn:VOLCADRAFT_102820|sulfate transport system ATP-binding protein [EC:3.6.3.25];K05657|4|7e-13|76.3|mtr:MTR_7g033710|ATP-binding cassette, subfamily B (MDR/TAP), member 10;K05643|5|3e-12|73.9|egu:105045538|ATP-binding cassette, subfamily A (ABC1), member 3	-	GO:0017111//nucleoside-triphosphatase activity;GO:0032559	GO:0009207	gi|645250188|ref|XP_008231093.1|/1.82605e-106/PREDICTED: ABC transporter I family member 11, chloroplastic [Prunus mume]
107410247	2742	3.3328	14.2604	1.94316	Up	0.823758	K04733|1|0.0|879|vvi:100243693|interleukin-1 receptor-associated kinase 4 [EC:2.7.11.1]	-	GO:0005488//binding;GO:0004672//protein kinase activity	-	gi|703118724|ref|XP_010101671.1|/0/Putative receptor protein kinase ZmPK1 [Morus notabilis]
107423912	1456	38.4178	150.125	1.95226	Up	0.989573	K05894|1|4e-161|568|mdm:103400952|12-oxophytodienoic acid reductase [EC:1.3.1.42]	-	-	-	gi|658005454|ref|XP_008337873.1|/2.17314e-160/PREDICTED: 12-oxophytodienoate reductase 3 [Malus domestica]
107432066	948	74.0437	291.915	1.97175	Up	0.996643	K04733|1|6e-66|251|aip:107617580|interleukin-1 receptor-associated kinase 4 [EC:2.7.11.1]	-	-	GO:0006950//response to stress	gi|225637998|gb|ACN97419.1|/6.02555e-109/thaumatin-like protein [Pyrus pyrifolia]
107420791	2220	29.7149	118.203	1.97376	Up	0.987997	K01892|1|9e-23|110|mtr:MTR_6g038890|histidyl-tRNA synthetase [EC:6.1.1.21];K13424|2|4e-22|107|aly:ARALYDRAFT_482857|WRKY transcription factor 33	-	-	-	gi|802779087|ref|XP_012091314.1|/6.04947e-171/PREDICTED: probable WRKY transcription factor 31 [Jatropha curcas]
107408809	1171	23.4414	96.0545	2.01149	Up	0.9306	-	-	-	-	gi|703104000|ref|XP_010097881.1|/1.00434e-53/hypothetical protein L484_011480 [Morus notabilis]
107434077	1070	20.2689	83.8606	2.02175	Up	0.983542	-	-	-	-	gi|703080720|ref|XP_010091496.1|/6.94239e-59/hypothetical protein L484_010338 [Morus notabilis]
107426783	1883	69.3207	285.011	2.0317	Up	0.993923	K17961|1|4e-173|609|pmum:103334265|cytochrome P450 family 82 subfamily G polypeptide 1 [EC:1.14.-.-]	-	GO:0046872//metal ion binding;GO:0016491//oxidoreductase activity	-	gi|703079965|ref|XP_010091295.1|/9.34908e-178/Cytochrome P450 82G1 [Morus notabilis]
107406980	1863	65.4467	277.674	2.07649	Up	0.993322	K03126|1|1e-50|202|pmum:103327642|transcription initiation factor TFIID subunit 12	-	-	-	gi|302398673|gb|ADL36631.1|/1.92701e-50/C2H2L domain class transcription factor [Malus domestica]
107415738	2502	1.69468	9.20964	2.14158	Up	0.868059	K03294|1|0.0|731|pop:POPTR_0015s14180g|basic amino acid/polyamine antiporter, APA family	GO:0016020//membrane;GO:0016020//membrane	-	GO:0006865//amino acid transport;GO:0006865//amino acid transport	gi|743896785|ref|XP_011041665.1|/0/PREDICTED: cationic amino acid transporter 1-like [Populus euphratica]
107428022	1103	10.1531	49.0697	2.21738	Up	0.969536	K01054|1|8e-10|65.9|bna:106399005|acylglycerol lipase [EC:3.1.1.23];K05941|2|9e-06|52.4|mdm:103435918|glutathione gamma-glutamylcysteinyltransferase [EC:2.3.2.15]	-	-	-	gi|566212303|ref|XP_006373134.1|/1.37386e-57/hypothetical protein POPTR_0017s09030g [Populus trichocarpa]
107432240	2738.67	91.884	430.839	2.22302	Up	0.972399	K14827|1|0.0|1007|cit:102624133|pre-rRNA-processing protein IPI1	-	-	-	gi|703073898|ref|XP_010089670.1|/0/hypothetical protein L484_004094 [Morus notabilis]
107431679	2303	13.5682	68.0552	2.28422	Up	6.79754e-05	K15449|1|2e-82|308|vra:106763782|tRNA wybutosine-synthesizing protein 1 [EC:4.1.3.44];K16302|2|2e-82|308|gra:105766830|metal transporter CNNM	-	GO:0016741	GO:0006730//one-carbon metabolic process	gi|595814567|ref|XP_007203761.1|/0/hypothetical protein PRUPE_ppa003146mg [Prunus persica]
107430618	1461	11.6574	60.7749	2.33274	Up	0.975866	K18081|1|8e-24|112|bna:106425271|myotubularin-related protein 1/2 [EC:3.1.3.64 3.1.3.95];K04733|2|5e-06|53.9|ats:F775_24138|interleukin-1 receptor-associated kinase 4 [EC:2.7.11.1]	-	-	-	gi|502174934|ref|XP_004515634.1|/7.11283e-119/PREDICTED: uncharacterized protein LOC101506729 [Cicer arietinum]
107405225	1098	4.26514	24.4007	2.38375	Up	0.000218942	K00799|1|8e-105|381|pmum:103340362|glutathione S-transferase [EC:2.5.1.18]	-	GO:0003824//catalytic activity	-	gi|645220819|ref|XP_008241993.1|/4.33986e-104/PREDICTED: glutathione S-transferase L3-like [Prunus mume]
107420575	1077	15.8697	94.263	2.53274	Up	0.931026	-	-	-	-	gi|743803459|ref|XP_011017126.1|/4.25858e-64/PREDICTED: zinc finger protein ZAT10 [Populus euphratica]
107406933	1659	11.5753	74.1674	2.62766	Up	0.943831	K18834|1|4e-18|94.4|fve:101291408|WRKY transcription factor 1	-	-	-	gi|703083376|ref|XP_010092197.1|/3.40119e-120/putative WRKY transcription factor 40 [Morus notabilis]
107425187	1595	9.91115	72.5	2.80887	Up	1.36097e-09	K12309|1|7e-22|106|lja:Lj3g3v0323160.2|beta-galactosidase [EC:3.2.1.23];K14412|4|8e-15|83.2|obr:102714333|alpha-1,4-fucosyltransferase [EC:2.4.1.65];K14794|5|6e-09|63.5|thj:104807000|ribosomal RNA-processing protein 12	-	GO:0005488//binding	-	gi|747099047|ref|XP_011097563.1|/3.35711e-101/PREDICTED: protein SENSITIVE TO PROTON RHIZOTOXICITY 1-like [Sesamum indicum]
107435541	1287	13.3807	114.622	3.05133	Up	0.916053	K13464|1|1e-59|231|rcu:8260450|jasmonate ZIM domain-containing protein	-	-	-	gi|255576619|ref|XP_002529200.1|/6.93109e-59/PREDICTED: protein TIFY 10B [Ricinus communis]
107406786	6107	52.3054	453.949	3.10518	Up	0.98343	K07052|1|0.0|1597|pmum:103340631|uncharacterized protein	-	-	-	gi|703139840|ref|XP_010107073.1|/0/Embryogenesis-associated protein [Morus notabilis]
107406798	6107	52.3054	453.949	3.10518	Up	0.98343	K07052|1|0.0|1597|pmum:103340631|uncharacterized protein	-	-	-	gi|703139840|ref|XP_010107073.1|/0/Embryogenesis-associated protein [Morus notabilis]
107406376	536	0.794679	10.9585	3.13832	Up	0.125157	-	-	-	-	gi|734376150|gb|KHN21271.1|/4.89657e-17/Ankyrin repeat-containing protein [Glycine soja]
107424276	1195	3.88604	38.8279	3.16236	Up	0.876158	K08916|1|6e-134|478|rcu:8283006|light-harvesting complex II chlorophyll a/b binding protein 5	GO:0009536//plastid	-	GO:0006091//generation of precursor metabolites and energy	gi|255557841|ref|XP_002519950.1|/2.94442e-133/PREDICTED: chlorophyll a-b binding protein CP26, chloroplastic [Ricinus communis]
107435712	1237	19.1738	178.26	3.18319	Up	0.90648	K08332|1|1e-24|115|smo:SELMODRAFT_61948|;K04733|3|2e-22|108|ats:F775_04245|interleukin-1 receptor-associated kinase 4 [EC:2.7.11.1]	-	-	-	gi|645264293|ref|XP_008237621.1|/4.95014e-131/PREDICTED: U-box domain-containing protein 28-like [Prunus mume]
107405273	1687	3.65944	39.931	3.27866	Up	0.750174	K13030|1|9e-115|415|sbi:SORBI_01g001220|cyanohydrin beta-glucosyltransferase [EC:2.4.1.85];K00699|4|1e-77|291|spen:107013955|glucuronosyltransferase [EC:2.4.1.17]	-	-	-	gi|590597899|ref|XP_007018744.1|/0/UDP-glucosyl transferase 85A2 [Theobroma cacao]
107427814	1392	1.94721	23.8709	3.31195	Up	0.885577	-	-	-	-	gi|703097971|ref|XP_010096257.1|/2.0599e-120/Glycinin G3 [Morus notabilis]
107408018	1428	4.21226	49.3421	3.40078	Up	0.850992	K05389|1|1e-121|437|tcc:TCM_030657|potassium channel subfamily K, other eukaryote	-	-	-	gi|590605574|ref|XP_007020523.1|/5.61973e-121/Outward rectifying K+ channel isoform 1 [Theobroma cacao]
107416174	1614	6.95752	82.177	3.46939	Up	0.763666	K08332|1|8e-26|119|smo:SELMODRAFT_51906|;K04733|3|2e-18|95.1|ats:F775_04245|interleukin-1 receptor-associated kinase 4 [EC:2.7.11.1];K10260|4|6e-17|90.1|cre:CHLREDRAFT_205525|F-box and WD-40 domain protein 7	-	GO:0016874//ligase activity	-	gi|645278615|ref|XP_008244313.1|/3.36173e-157/PREDICTED: U-box domain-containing protein 21-like [Prunus mume]
107408016	2517	0	9.57244	4.31182	Up	1	K02930|1|4e-10|68.2|vvi:100253424|large subunit ribosomal protein L4e	-	-	-	gi|720009886|ref|XP_010259075.1|/6.90705e-102/PREDICTED: uncharacterized protein LOC104598615 [Nelumbo nucifera]
107408725	1391	0	10.4199	4.42829	Up	1	-	-	-	-	gi|359477597|ref|XP_002284076.2|/3.69241e-85/PREDICTED: rRNA-processing protein EFG1 isoform X1 [Vitis vinifera]
107408341	1212	0	12.0187	4.62529	Up	1	-	-	-	-	gi|645235480|ref|XP_008224291.1|/9.52309e-63/PREDICTED: uncharacterized protein LOC103324033 [Prunus mume]
107409529	785	0	13.9372	4.83087	Up	1	K01530|1|1e-102|373|mdm:103444465|phospholipid-translocating ATPase [EC:3.6.3.1]	-	-	-	gi|731408831|ref|XP_010656996.1|/2.3362e-102/PREDICTED: phospholipid-transporting ATPase 2 isoform X2 [Vitis vinifera]
107407715	1699	0	15.6411	4.99174	Up	0.999973	-	-	GO:0003824//catalytic activity	-	gi|703083384|ref|XP_010092199.1|/0/hypothetical protein L484_013517 [Morus notabilis]
107417324	2202	0	18.5904	5.23375	Up	0.998535	K10523|1|6e-35|150|ats:F775_16894|speckle-type POZ protein	-	GO:0060089	GO:0009314//response to radiation;GO:0023052//signaling	gi|703151960|ref|XP_010110255.1|/0/BTB/POZ domain-containing protein [Morus notabilis]
107404316	1919	0	22.3038	5.49008	Up	0.396729	-	-	-	-	gi|590577212|ref|XP_007013173.1|/0/Uncharacterized protein TCM_037877 [Theobroma cacao]
107407634	1385	0	29.0228	5.86253	Up	2.12351e-08	K11805|1|3e-175|615|pper:PRUPE_ppa008187mg|WD repeat-containing protein 68	-	-	-	gi|310897866|emb|CBK62755.1|/0/WD-repeat protein [Humulus lupulus]
107407644	1385	0	29.0228	5.86253	Up	2.12351e-08	K11805|1|3e-175|615|pper:PRUPE_ppa008187mg|WD repeat-containing protein 68	-	-	-	gi|310897866|emb|CBK62755.1|/0/WD-repeat protein [Humulus lupulus]
107405179	1074	0	44.1532	6.45934	Up	0	K03564|1|1e-78|294|pop:POPTR_0006s13980g|peroxiredoxin Q/BCP [EC:1.11.1.15]	-	GO:0016491//oxidoreductase activity;GO:0016209//antioxidant activity	GO:0019725//cellular homeostasis	gi|75127599|sp|Q6QPJ6.1|PRXQ_POPJC/3.0109e-78/RecName: Full=Peroxiredoxin Q, chloroplastic; AltName: Full=Thioredoxin reductase; Flags: Precursor [Populus x jackii]
107407465	1074	0	44.1532	6.45934	Up	0	K03564|1|1e-78|294|pop:POPTR_0006s13980g|peroxiredoxin Q/BCP [EC:1.11.1.15]	-	GO:0016491//oxidoreductase activity;GO:0016209//antioxidant activity	GO:0019725//cellular homeostasis	gi|75127599|sp|Q6QPJ6.1|PRXQ_POPJC/3.0109e-78/RecName: Full=Peroxiredoxin Q, chloroplastic; AltName: Full=Thioredoxin reductase; Flags: Precursor [Populus x jackii]
107407879	770	0	47.9932	6.57834	Up	0	K02990|1|2e-65|249|gra:105765324|small subunit ribosomal protein S6	GO:0009534//chloroplast thylakoid;GO:0030529//ribonucleoprotein complex	GO:0005198//structural molecule activity	GO:0010467//gene expression;GO:0022613//ribonucleoprotein complex biogenesis	gi|823214109|ref|XP_012439803.1|/1.09054e-64/PREDICTED: 30S ribosomal protein S6 alpha, chloroplastic [Gossypium raimondii]

## Sheet: DZCK-DZC
GeneID	geneLength	Means-DZCK	Means-DZC	log2-Ratio(JSD/DZD)	Up-Down-Regulation(JSD/DZD)	PPEE	KEGG Orthology	GO Component	GO Function	GO Process	Blast nr
107407506	1056	86.3297	0	-7.41837	Down	0	-	-	-	-	gi|703104000|ref|XP_010097881.1|/1.37066e-51/hypothetical protein L484_011480 [Morus notabilis]
107415290	1090	52.4017	0	-6.70357	Down	0	K07442|1|3e-143|508|rcu:8281766|tRNA (adenine57-N1/adenine58-N1)-methyltransferase catalytic subunit [EC:2.1.1.219 2.1.1.220]	-	GO:0016426//tRNA (adenine) methyltransferase activity;GO:0016426//tRNA (adenine) methyltransferase activity	GO:0001510//RNA methylation;GO:0001510//RNA methylation	gi|255560858|ref|XP_002521442.1|/1.79459e-142/PREDICTED: tRNA (adenine(58)-N(1))-methyltransferase catalytic subunit TRMT61A [Ricinus communis]
107408629	1521	43.7611	0	-6.44634	Down	0	-	-	-	-	gi|359477597|ref|XP_002284076.2|/4.14777e-85/PREDICTED: rRNA-processing protein EFG1 isoform X1 [Vitis vinifera]
107409433	1422	36.4117	0	-6.18443	Down	1.68754e-14	K10446|1|2e-08|62.0|cvr:CHLNCDRAFT_133157|kelch-like protein 8;K10457|2|1e-07|58.9|smo:SELMODRAFT_99292|kelch-like protein 20	-	-	-	gi|596170372|ref|XP_007223086.1|/0/hypothetical protein PRUPE_ppa007000mg [Prunus persica]
107420525	1717.12	32.1507	0	-6.0075	Down	4.24963e-11	K06627|1|5e-134|479|rcu:8288529|cyclin A	GO:0043231//intracellular membrane-bounded organelle	-	GO:0009987//cellular process;GO:0009987//cellular process	gi|255538138|ref|XP_002510134.1|/1.65719e-125/PREDICTED: putative cyclin-A3-1 [Ricinus communis]
107416468	4003	27.8605	0	-5.80432	Down	8.61273e-07	K13415|1|1e-139|499|tcc:TCM_001284|protein brassinosteroid insensitive 1 [EC:2.7.10.1 2.7.11.1]	GO:0031224//intrinsic component of membrane	GO:0004871//signal transducer activity;GO:0016791//phosphatase activity;GO:0004672//protein kinase activity;GO:0016628//oxidoreductase activity, acting on the CH-CH group of donors, NAD or NADP as acceptor;GO:0032559	GO:0006464//cellular protein modification process	gi|595894929|ref|XP_007213710.1|/0/hypothetical protein PRUPE_ppa000652mg [Prunus persica]
107426657	651	39.5698	0.340461	-5.56241	Down	0.0209608	-	-	-	-	gi|697145703|ref|XP_009626988.1|/1.68468e-11/PREDICTED: uncharacterized protein At5g48480-like [Nicotiana tomentosiformis]
107413775	731	333.188	11.4086	-4.80753	Down	0.0344306	K09872|1|1e-105|383|rcu:8270441|aquaporin PIP	GO:0031224//intrinsic component of membrane	-	GO:0006810//transport	gi|255571849|ref|XP_002526867.1|/5.74394e-105/PREDICTED: probable aquaporin PIP-type 7a [Ricinus communis]
107405825	2905	13.5348	0	-4.78985	Down	0.999998	K17964|1|2e-42|176|smo:SELMODRAFT_424099|leucine-rich PPR motif-containing protein, mitochondrial	-	-	-	gi|703147372|ref|XP_010109035.1|/0/hypothetical protein L484_007369 [Morus notabilis]
107410229	1714	204.942	10.4457	-4.22934	Down	0.0363755	K06620|1|0.0|650|pper:PRUPE_ppa014783mg|transcription factor E2F3	-	-	-	gi|595841777|ref|XP_007208279.1|/0/hypothetical protein PRUPE_ppa014783mg, partial [Prunus persica]
107407302	1981	34.9855	1.49402	-4.14827	Down	0.0195043	-	-	GO:0003824//catalytic activity	-	gi|703083384|ref|XP_010092199.1|/0/hypothetical protein L484_013517 [Morus notabilis]
107404538	2995	105.995	7.12787	-3.80202	Down	3.49111e-11	K13148|1|6e-06|54.7|ppp:PHYPADRAFT_135073|integrator complex subunit 11 [EC:3.1.27.-]	-	-	-	gi|147856240|emb|CAN81787.1|/0/hypothetical protein VITISV_026006 [Vitis vinifera]
107432911	835	14.7174	0.680923	-3.67915	Down	0.209916	K02183|1|6e-67|254|spen:107004451|calmodulin	-	GO:0046872//metal ion binding	-	gi|698465309|ref|XP_009782644.1|/1.35272e-66/PREDICTED: calmodulin-7-like isoform X1 [Nicotiana sylvestris]
107414985	1387.6	48.0477	3.75377	-3.51023	Down	0.366361	-	-	-	-	gi|703109907|ref|XP_010099428.1|/1.0225e-66/hypothetical protein L484_003252 [Morus notabilis]
107431763	1864	27.6883	2.96039	-3.0233	Down	4.12311e-05	K16675|1|0.0|641|vvi:100255765|palmitoyltransferase ZDHHC9/14/18 [EC:2.3.1.225]	-	GO:0016491//oxidoreductase activity;GO:0046914//transition metal ion binding	-	gi|296085551|emb|CBI29283.3|/0/unnamed protein product [Vitis vinifera]
107435294	2002	22.9011	2.71656	-2.86003	Down	0.303616	K06236|1|7e-28|127|cvr:CHLNCDRAFT_141917|collagen, type I, alpha;K12741|2|4e-18|94.7|rcu:8263214|heterogeneous nuclear ribonucleoprotein A1/A3;K14491|3|8e-13|77.0|mpp:MICPUCDRAFT_52653|two-component response regulator ARR-B family;K01940|5|2e-12|75.9|smo:SELMODRAFT_405683|argininosuccinate synthase [EC:6.3.4.5]	-	-	-	gi|645270399|ref|XP_008240441.1|/3.99279e-134/PREDICTED: uncharacterized protein LOC103338947 [Prunus mume]
107435776	915	69.8318	9.4769	-2.81657	Down	0.717702	K03283|1|3e-29|129|cic:CICLE_v10030893mg|heat shock 70kDa protein 1/8;K16219|4|9e-09|62.0|tcc:TCM_027003|protein N-terminal methyltransferase [EC:2.1.1.244];K17609|5|7e-06|52.4|bdi:100841918|nucleoredoxin [EC:1.8.1.8]	-	-	-	gi|567860996|ref|XP_006423152.1|/8.00614e-119/hypothetical protein CICLE_v10029187mg [Citrus clementina]
107407072	8398	103.344	15.0228	-2.74135	Down	0.715807	K19525|1|0.0|1951|atr:18430385|vacuolar protein sorting-associated protein 13A/C	-	-	-	gi|645280171|ref|XP_008245065.1|/0/PREDICTED: uncharacterized protein LOC103343171 [Prunus mume]
107407073	8398	103.344	15.0228	-2.74135	Down	0.715807	K19525|1|0.0|1951|atr:18430385|vacuolar protein sorting-associated protein 13A/C	-	-	-	gi|645280171|ref|XP_008245065.1|/0/PREDICTED: uncharacterized protein LOC103343171 [Prunus mume]
107407074	8398	103.344	15.0228	-2.74135	Down	0.715807	K19525|1|0.0|1951|atr:18430385|vacuolar protein sorting-associated protein 13A/C	-	-	-	gi|645280171|ref|XP_008245065.1|/0/PREDICTED: uncharacterized protein LOC103343171 [Prunus mume]
107416458	647	15.5542	1.96446	-2.69982	Down	0.437928	-	-	-	-	-
107408812	2078	50.6461	7.42926	-2.68819	Down	0.772495	K03126|1|1e-50|202|pmum:103327642|transcription initiation factor TFIID subunit 12	-	-	-	gi|302398673|gb|ADL36631.1|/2.20229e-50/C2H2L domain class transcription factor [Malus domestica]
107435158	1632	10.9793	1.35513	-2.62447	Down	0.00937544	K15502|1|3e-10|68.2|vvi:100243645|serine/threonine-protein phosphatase 6 regulatory ankyrin repeat subunit A	-	-	-	gi|590563916|ref|XP_007009508.1|/3.6491e-52/Ankyrin repeat-containing protein, putative [Theobroma cacao]
107406552	809	34.3841	5.39479	-2.5635	Down	0.00391041	K13606|1|1e-89|330|jcu:105632737|chlorophyll(ide) b reductase [EC:1.1.1.294]	-	GO:0003824//catalytic activity	GO:0008152//metabolic process	gi|802585685|ref|XP_012070563.1|/6.92293e-89/PREDICTED: chlorophyll(ide) b reductase NOL, chloroplastic isoform X1 [Jatropha curcas]
107404451	1047	55.6903	9.15575	-2.53992	Down	0.23448	K10752|1|2e-14|81.3|mdm:103421028|histone-binding protein RBBP4;K07213|2|1e-10|68.6|egr:104454107|copper chaperone	-	GO:0043169//cation binding	GO:0006812//cation transport	gi|590674934|ref|XP_007039305.1|/1.69031e-86/Heavy metal transport/detoxification superfamily protein [Theobroma cacao]
107407743	1124	114.382	19.3961	-2.52914	Down	0.637888	K08064|1|3e-82|306|pmum:103339547|nuclear transcription factor Y, alpha	-	-	-	gi|645271775|ref|XP_008241076.1|/1.40515e-81/PREDICTED: nuclear transcription factor Y subunit A-10 [Prunus mume]
107410010	999	29.2167	4.91767	-2.45387	Down	0.00272114	K08472|1|8e-109|394|pmum:103325024|mlo protein	-	-	-	gi|645217330|ref|XP_008225371.1|/4.28981e-108/PREDICTED: MLO-like protein 6 [Prunus mume]
107406490	785	10.5815	1.54593	-2.43294	Down	1	K17560|1|1e-42|174|mdm:103444448|unconventional prefoldin RPB5 interactor 1	-	-	-	gi|703080689|ref|XP_010091488.1|/3.1011e-46/RNA polymerase II subunit 5-mediating-like protein [Morus notabilis]
107406610	3005	154.486	30.5645	-2.31852	Down	0.921586	K20296|1|0.0|1164|pper:PRUPE_ppa001696mg|vacuolar protein sorting-associated protein 51	-	-	-	gi|595859139|ref|XP_007210893.1|/0/hypothetical protein PRUPE_ppa001696mg [Prunus persica]
107429564	647	284.903	57.9455	-2.28769	Down	0.736431	-	-	-	-	-
107425998	1282	124.667	25.1873	-2.28439	Down	0.0976366	K03679|1|4e-144|512|pmum:103333811|exosome complex component RRP4	-	-	-	gi|703076477|ref|XP_010090344.1|/2.82898e-145/hypothetical protein L484_025009 [Morus notabilis]
107427125	1043	32.9308	6.44233	-2.26643	Down	0.822247	K03283|1|1e-32|141|cit:102617797|heat shock 70kDa protein 1/8;K17609|4|8e-06|52.4|bdi:100841918|nucleoredoxin [EC:1.8.1.8]	-	-	-	gi|470107523|ref|XP_004290094.1|/1.1181e-114/PREDICTED: uncharacterized protein LOC101310179 [Fragaria vesca subsp. vesca]
107414875	1412	21.3939	4.13039	-2.23945	Down	0.000477682	K00913|1|3e-89|330|vvi:100853468|inositol-1,3,4-trisphosphate 5/6-kinase / inositol-tetrakisphosphate 1-kinase [EC:2.7.1.159 2.7.1.134]	-	GO:0016740//transferase activity	-	gi|225454733|ref|XP_002270915.1|/1.62599e-88/PREDICTED: inositol-tetrakisphosphate 1-kinase 1 [Vitis vinifera]
107407922	1157	29.34	5.93576	-2.21172	Down	9.6941e-08	K09286|1|1e-24|115|gra:105792983|EREBP-like factor	-	-	-	gi|743926642|ref|XP_011007489.1|/4.29129e-41/PREDICTED: ethylene-responsive transcription factor ERF023-like [Populus euphratica]
107407963	1157	29.34	5.93576	-2.21172	Down	9.6941e-08	K09286|1|1e-24|115|gra:105792983|EREBP-like factor	-	-	-	gi|743926642|ref|XP_011007489.1|/4.29129e-41/PREDICTED: ethylene-responsive transcription factor ERF023-like [Populus euphratica]
107409893	667	19.0767	3.91259	-2.14751	Down	0.109998	K08272|1|1e-44|180|rcu:8261503|calcium binding protein 39	-	-	-	gi|1000971600|ref|XP_015573356.1|/6.05897e-44/PREDICTED: calcium-binding protein 39 [Ricinus communis]
107420979	871	11.5687	2.37467	-2.06688	Down	0.130499	K13448|1|2e-27|124|pxb:103943073|calcium-binding protein CML	-	GO:0046872//metal ion binding	-	gi|694382622|ref|XP_009367312.1|/1.03997e-56/PREDICTED: probable calcium-binding protein CML29 [Pyrus x bretschneideri]
107435006	871	11.5687	2.37467	-2.06688	Down	0.130499	K13448|1|2e-27|124|pxb:103943073|calcium-binding protein CML	-	GO:0046872//metal ion binding	-	gi|694382622|ref|XP_009367312.1|/1.03997e-56/PREDICTED: probable calcium-binding protein CML29 [Pyrus x bretschneideri]
107409473	1544	18.6618	4.08436	-2.06161	Down	0.394449	K09651|1|8e-107|388|pop:POPTR_0010s00720g|rhomboid domain-containing protein 1 [EC:3.4.21.-]	GO:0044464	-	-	gi|743910992|ref|XP_010999348.1|/3.31647e-106/PREDICTED: uncharacterized protein At3g17611 [Populus euphratica]
107415369	2094	36.641	8.46855	-2.04914	Down	0.917976	K01530|1|0.0|897|pmum:103329854|phospholipid-translocating ATPase [EC:3.6.3.1]	-	-	-	gi|645249103|ref|XP_008230597.1|/0/PREDICTED: putative phospholipid-transporting ATPase 8 [Prunus mume]
107432258	1017	38.0097	8.82228	-2.04557	Down	0.869417	-	-	-	-	gi|645276793|ref|XP_008243457.1|/4.33901e-55/PREDICTED: protein YLS9 [Prunus mume]
107410402	1104	184.76	44.3921	-2.04483	Down	0.358874	K03241|1|1e-07|46.6|mus:103970269|translation initiation factor eIF-2B subunit gamma	-	-	-	gi|565346620|ref|XP_006340347.1|/1.23478e-11/PREDICTED: F-box/kelch-repeat protein At5g26960 [Solanum tuberosum]
107408897	1136	34.1119	7.89916	-2.04196	Down	0.873296	K20305|1|6e-95|348|mdm:103430984|trafficking protein particle complex subunit 8	-	-	-	gi|658062884|ref|XP_008367353.1|/3.25214e-94/PREDICTED: trafficking protein particle complex subunit 8-like isoform X2 [Malus domestica]
107433947	898	10.7099	2.22658	-2.03655	Down	0.745277	K04733|1|2e-12|74.3|ats:F775_22307|interleukin-1 receptor-associated kinase 4 [EC:2.7.11.1]	-	-	-	gi|694188379|gb|AIS71930.1|/4.61051e-39/23 kDa jasmonate-induced protein [Citrullus lanatus]
107417753	893	15.2621	3.35032	-2.03125	Down	0.0782056	K14760|1|2e-88|326|pop:POPTR_0011s16700g|acyl-activating enzyme 14 [EC:6.2.1.26]	-	-	-	gi|566195883|ref|XP_006377959.1|/1.18936e-87/acyl-activating enzyme 14 family protein [Populus trichocarpa]
107408092	5476	116.254	28.1754	-2.0253	Down	0.946145	K11000|1|0.0|3014|pmum:103328450|callose synthase [EC:2.4.1.-]	GO:0043234//protein complex;GO:0044464;GO:0043234//protein complex;GO:0044464	GO:0035251//UDP-glucosyltransferase activity;GO:0035251//UDP-glucosyltransferase activity	GO:0006074//(1->3)-beta-D-glucan metabolic process;GO:0006074//(1->3)-beta-D-glucan metabolic process	gi|703104066|ref|XP_010097906.1|/0/Callose synthase 12 [Morus notabilis]
107428053	1896	60.6679	14.589	-2.01873	Down	7.22969e-08	K01580|1|0.0|822|jcu:105634194|glutamate decarboxylase [EC:4.1.1.15]	-	GO:0016831//carboxy-lyase activity;GO:0048037//cofactor binding	GO:0009064//glutamine family amino acid metabolic process	gi|703133968|ref|XP_010105520.1|/0/Glutamate decarboxylase 1 [Morus notabilis]
107404296	1525	13.7784	3.04744	-2.00665	Down	0.0317222	K14638|1|1e-20|102|egr:104449894|solute carrier family 15 (peptide/histidine transporter), member 3/4	-	-	-	gi|955329436|ref|XP_014633139.1|/2.80589e-65/PREDICTED: transcription factor bHLH68-like isoform X4 [Glycine max]
107408076	2988.79	28.9431	6.94541	-1.9824	Down	0.861429	K10396|1|0.0|1409|pmum:103331805|kinesin family member 5	GO:0015630//microtubule cytoskeleton;GO:0015630//microtubule cytoskeleton	GO:0003774//motor activity;GO:0032559;GO:0003774//motor activity;GO:0032559	GO:0007017//microtubule-based process;GO:0007017//microtubule-based process	gi|703085852|ref|XP_010092851.1|/0/Armadillo repeat-containing kinesin-like protein 2 [Morus notabilis]
107405874	1757	14.2321	3.26478	-1.96615	Down	0.767777	-	-	-	-	gi|703122029|ref|XP_010102480.1|/0/hypothetical protein L484_000618 [Morus notabilis]
107430993	1375	25.8566	6.32881	-1.94727	Down	0.898285	-	-	-	-	gi|225427403|ref|XP_002263777.1|/1.26463e-138/PREDICTED: uncharacterized protein LOC100265501 isoform X1 [Vitis vinifera]
107407712	2231	77.4513	19.8835	-1.93477	Down	0.906496	K09528|1|3e-14|82.0|sot:102581247|DnaJ homolog subfamily C member 8	-	GO:0005515//protein binding	-	gi|566240686|ref|XP_002325992.2|/1.07317e-167/DNAJ heat shock N-terminal domain-containing family protein [Populus trichocarpa]
107408120	2231	77.4513	19.8835	-1.93477	Down	0.906496	K09528|1|3e-14|82.0|sot:102581247|DnaJ homolog subfamily C member 8	-	GO:0005515//protein binding	-	gi|566240686|ref|XP_002325992.2|/1.07317e-167/DNAJ heat shock N-terminal domain-containing family protein [Populus trichocarpa]
107408152	2231	77.4513	19.8835	-1.93477	Down	0.906496	K09528|1|3e-14|82.0|sot:102581247|DnaJ homolog subfamily C member 8	-	GO:0005515//protein binding	-	gi|566240686|ref|XP_002325992.2|/1.07317e-167/DNAJ heat shock N-terminal domain-containing family protein [Populus trichocarpa]
107408177	2231	77.4513	19.8835	-1.93477	Down	0.906496	K09528|1|3e-14|82.0|sot:102581247|DnaJ homolog subfamily C member 8	-	GO:0005515//protein binding	-	gi|566240686|ref|XP_002325992.2|/1.07317e-167/DNAJ heat shock N-terminal domain-containing family protein [Populus trichocarpa]
107410534	4034	17.9681	4.32994	-1.93327	Down	0.247649	K10706|1|0.0|949|vvi:100267290|senataxin [EC:3.6.4.-]	-	-	-	gi|731423744|ref|XP_010662608.1|/0/PREDICTED: uncharacterized protein LOC100267290 isoform X1 [Vitis vinifera]
107409090	402	8.64657	1.88956	-1.93309	Down	0.837447	-	-	-	-	gi|802559034|ref|XP_012065963.1|/1.42501e-17/PREDICTED: uncharacterized protein LOC105629058 [Jatropha curcas]
107405864	525	13.6681	3.23402	-1.92167	Down	0.884383	K10999|1|2e-96|351|egr:104437051|cellulose synthase A [EC:2.4.1.12]	-	-	-	gi|702296801|ref|XP_010048223.1|/8.53067e-96/PREDICTED: cellulose synthase A catalytic subunit 1 [UDP-forming]-like [Eucalyptus grandis]
107433945	948	89.7446	23.5351	-1.90836	Down	0.864451	K04733|1|1e-12|74.7|ats:F775_22307|interleukin-1 receptor-associated kinase 4 [EC:2.7.11.1]	-	-	-	gi|694188379|gb|AIS71930.1|/1.32452e-39/23 kDa jasmonate-induced protein [Citrullus lanatus]
107435563	711	30.2691	7.76252	-1.89586	Down	0.91288	-	-	-	-	gi|590682543|ref|XP_007041371.1|/2.94103e-10/Uncharacterized protein TCM_006291 [Theobroma cacao]
107411122	659	14.8981	3.65507	-1.88787	Down	0.837762	K08678|1|1e-66|253|pmum:103323051|UDP-glucuronate decarboxylase [EC:4.1.1.35]	-	-	-	gi|703085603|ref|XP_010092783.1|/3.23137e-66/UDP-glucuronic acid decarboxylase 1 [Morus notabilis]
107411004	1312	74.9834	20.0174	-1.87892	Down	0.712609	K13262|1|1e-112|407|vvi:100243529|isoflavone-7-O-methyltransferase [EC:2.1.1.150];K16040|2|5e-101|369|vvi:100233030|trans-resveratrol di-O-methyltransferase [EC:2.1.1.240];K13259|3|5e-92|339|gmx:106795493|2,7,4'-trihydroxyisoflavanone 4'-O-methyltransferase / isoflavone 4'-O-methyltransferase [EC:2.1.1.212 2.1.1.46]	-	GO:0008171//O-methyltransferase activity	-	gi|694309963|ref|XP_009345025.1|/7.94151e-143/PREDICTED: trans-resveratrol di-O-methyltransferase-like [Pyrus x bretschneideri]
107407651	1808	34.9905	9.22036	-1.86753	Down	0.0363831	K12662|1|1e-06|56.2|sbi:SORBI_06g024940|U4/U6 small nuclear ribonucleoprotein PRP4	-	-	-	gi|703095793|ref|XP_010095633.1|/1.47587e-148/hypothetical protein L484_003734 [Morus notabilis]
107431609	382	58.2572	15.6232	-1.86513	Down	0.275901	-	-	-	-	gi|763768699|gb|KJB35914.1|/5.03131e-15/hypothetical protein B456_006G133500 [Gossypium raimondii]
107416858	667	44.5886	12.0039	-1.84975	Down	0.0311384	-	-	-	-	-
107433586	1014	13.2132	3.32385	-1.84039	Down	0.159263	K00102|1|1e-90|334|rcu:8259806|D-lactate dehydrogenase (cytochrome) [EC:1.1.2.4]	-	GO:0004457//lactate dehydrogenase activity;GO:0050662//coenzyme binding	GO:0008152//metabolic process	gi|703132192|ref|XP_010105067.1|/2.18148e-91/D-lactate ferricytochrome C oxidoreductase [Morus notabilis]
107407602	996	107.244	29.6117	-1.83894	Down	0.947567	K18674|1|1e-141|503|nnu:104598734|N-acetylgalactosamine kinase [EC:2.7.1.157]	GO:0044424	GO:0016773//phosphotransferase activity, alcohol group as acceptor;GO:0032559	GO:0016310//phosphorylation;GO:0019318//hexose metabolic process	gi|720010341|ref|XP_010259220.1|/4.97065e-141/PREDICTED: galactokinase [Nelumbo nucifera]
107409810	1167	84.532	23.3959	-1.83091	Down	0.546888	-	-	-	-	gi|657976447|ref|XP_008380108.1|/5.4388e-84/PREDICTED: protein PHLOEM PROTEIN 2-LIKE A10-like [Malus domestica]
107414949	633	13.5877	3.45688	-1.83	Down	0.799513	K02940|1|1e-63|243|cmo:103482923|large subunit ribosomal protein L9e	GO:0030529//ribonucleoprotein complex	GO:0003723//RNA binding;GO:0005198//structural molecule activity	GO:0010467//gene expression	gi|659074316|ref|XP_008437538.1|/5.28949e-63/PREDICTED: 60S ribosomal protein L9 [Cucumis melo]
107406049	599	69.7421	19.2813	-1.82779	Down	0.956696	-	-	-	-	-
107414472	1107	10.8889	2.70751	-1.82564	Down	0.338259	K09286|1|8e-23|109|sot:102577707|EREBP-like factor	-	-	-	gi|657969598|ref|XP_008376523.1|/4.44876e-48/PREDICTED: ethylene-responsive transcription factor ERF027-like [Malus domestica]
107409581	458	25.3486	6.80809	-1.82144	Down	0.894413	K09286|1|2e-24|112|vvi:100243009|EREBP-like factor	-	-	-	gi|743926642|ref|XP_011007489.1|/1.57311e-32/PREDICTED: ethylene-responsive transcription factor ERF023-like [Populus euphratica]
107414343	903	72.0699	20.3566	-1.79849	Down	0.957099	K01051|1|3e-18|93.2|atr:18423933|pectinesterase [EC:3.1.1.11]	-	GO:0030234//enzyme regulator activity	-	gi|596006342|ref|XP_007218426.1|/5.88226e-66/hypothetical protein PRUPE_ppa011607mg [Prunus persica]
107429355	992	62.1173	17.5263	-1.79602	Down	0.630887	K07953|1|1e-07|58.2|gra:105802604|GTP-binding protein SAR1 [EC:3.6.5.-]	GO:0043231//intracellular membrane-bounded organelle	-	GO:0006359//regulation of transcription from RNA polymerase III promoter	gi|817499738|gb|AKF43416.1|/9.13944e-95/transcription regulator [Monsonia emarginata]
107422881	1753	29.1799	8.1471	-1.7783	Down	0.0011731	K08176|1|0.0|855|pmum:103324101|MFS transporter, PHS family, inorganic phosphate transporter	GO:0031224//intrinsic component of membrane;GO:0031224//intrinsic component of membrane	GO:0015291//secondary active transmembrane transporter activity;GO:0015291//secondary active transmembrane transporter activity	GO:0015698//inorganic anion transport;GO:0015698//inorganic anion transport	gi|703130831|ref|XP_010104732.1|/0/putative inorganic phosphate transporter 1-7 [Morus notabilis]
107435514	2414.88	236.946	68.7836	-1.7769	Down	0.518634	K14411|1|0.0|676|pper:PRUPE_ppa004834mg|RNA-binding protein Musashi	-	GO:0005488//binding;GO:0005488//binding	-	gi|703101792|ref|XP_010097281.1|/0/RNA-binding protein Musashi-2-like protein [Morus notabilis]
107431683	2040	57.2333	17.1933	-1.70577	Down	0.898685	K18404|1|7e-123|442|vvi:100243995|tudor domain-containing protein 3	-	-	-	gi|225445362|ref|XP_002281629.1|/3.59911e-122/PREDICTED: tudor domain-containing protein 3 [Vitis vinifera]
107405056	998	38.9557	11.8106	-1.67972	Down	0.910725	K18327|1|1e-06|55.1|atr:18442267|RNA exonuclease 4 [EC:3.1.-.-]	-	GO:0051536//iron-sulfur cluster binding	-	gi|694380577|ref|XP_009366409.1|/7.11786e-71/PREDICTED: adrenodoxin homolog isoform X2 [Pyrus x bretschneideri]
107403523	913	14.1301	4.07869	-1.67428	Down	0.424543	K07937|1|9e-94|344|gra:105803960|ADP-ribosylation factor 1	GO:0044464	GO:0032561//guanyl ribonucleotide binding;GO:0060089	GO:0035556//intracellular signal transduction	gi|823192813|ref|XP_012491877.1|/4.39836e-93/PREDICTED: ADP-ribosylation factor 2-like isoform X2 [Gossypium raimondii]
107407394	3097	168.722	52.5742	-1.6727	Down	0.976097	K00889|1|0.0|1346|cmo:103486523|1-phosphatidylinositol-4-phosphate 5-kinase [EC:2.7.1.68]	-	GO:0016307//phosphatidylinositol phosphate kinase activity;GO:0032559	GO:0046488//phosphatidylinositol metabolic process;GO:0006796//phosphate-containing compound metabolic process	gi|703107724|ref|XP_010098819.1|/0/Phosphatidylinositol-4-phosphate 5-kinase 9 [Morus notabilis]
107407419	3097	168.722	52.5742	-1.6727	Down	0.976097	K00889|1|0.0|1346|cmo:103486523|1-phosphatidylinositol-4-phosphate 5-kinase [EC:2.7.1.68]	-	GO:0016307//phosphatidylinositol phosphate kinase activity;GO:0032559	GO:0046488//phosphatidylinositol metabolic process;GO:0006796//phosphate-containing compound metabolic process	gi|703107724|ref|XP_010098819.1|/0/Phosphatidylinositol-4-phosphate 5-kinase 9 [Morus notabilis]
107424315	1417	63.4014	19.6685	-1.66337	Down	0.940478	K01757|1|1e-19|99.0|bna:106379467|strictosidine synthase [EC:4.3.3.2]	-	-	-	gi|470102605|ref|XP_004287742.1|/5.69759e-158/PREDICTED: protein STRICTOSIDINE SYNTHASE-LIKE 5-like [Fragaria vesca subsp. vesca]
107431823	1363	9.26867	2.58018	-1.6627	Down	0.795136	K13447|1|7e-152|538|pxb:103950368|respiratory burst oxidase [EC:1.6.3.- 1.11.1.-]	-	-	-	gi|313585354|gb|ADR70882.1|/4.45243e-152/respiratory burst oxidase D [Manihot esculenta]
107404242	764	28.9217	8.82186	-1.65738	Down	0.34235	K20723|1|4e-35|149|gra:105776231|reticulon-3;K20721|2|1e-32|140|mtr:MTR_5g018250|reticulon-1	-	-	-	gi|703150534|ref|XP_010109887.1|/4.37808e-50/Reticulon-like protein [Morus notabilis]
107412702	1442	11.111	3.17862	-1.65621	Down	0.918212	K01373|1|1e-164|580|tcc:TCM_034140|cathepsin F [EC:3.4.22.41]	-	GO:0004175//endopeptidase activity	GO:0019538//protein metabolic process	gi|703133049|ref|XP_010105270.1|/1.43345e-164/Cysteine proteinase 15A [Morus notabilis]
107407031	1840	25.3525	7.70781	-1.65432	Down	0.936926	-	-	-	-	gi|470144378|ref|XP_004307834.1|/7.69714e-129/PREDICTED: maltose excess protein 1, chloroplastic-like [Fragaria vesca subsp. vesca]
107416118	975	14.7994	4.35614	-1.65404	Down	0.89388	K01102|1|4e-18|93.2|sly:101263176|pyruvate dehydrogenase phosphatase [EC:3.1.3.43]	-	-	-	gi|645265734|ref|XP_008238289.1|/3.17588e-84/PREDICTED: protein phosphatase 2C 29 [Prunus mume]
107408646	1632	21.6063	6.60836	-1.63582	Down	0.75427	K09555|1|8e-44|179|gmx:100800041|BCL2-associated athanogene 1	-	-	-	gi|225443974|ref|XP_002280537.1|/2.55957e-104/PREDICTED: BAG family molecular chaperone regulator 3 [Vitis vinifera]
107408104	1189	13.3357	3.95796	-1.63227	Down	0.921349	K20168|1|8e-170|597|pmum:103341108|TBC1 domain family member 15	-	-	-	gi|645275425|ref|XP_008242808.1|/4.31619e-169/PREDICTED: TBC1 domain family member 17 [Prunus mume]
107431436	1497.29	82.0599	26.1392	-1.63161	Down	0.0429362	K14486|1|1e-50|191|pxb:103946402|auxin response factor	-	-	-	gi|694329213|ref|XP_009355376.1|/5.22628e-50/PREDICTED: auxin response factor 1 [Pyrus x bretschneideri]
107404934	3838	20.6241	6.45164	-1.6024	Down	0.867127	K13457|1|3e-150|534|egr:104451769|disease resistance protein RPM1	-	-	-	gi|702386009|ref|XP_010064664.1|/5.43062e-149/PREDICTED: disease resistance protein RPM1-like [Eucalyptus grandis]
107405597	1292	164.48	53.943	-1.59933	Down	0.0025315	K00020|1|3e-130|466|pmum:103325239|3-hydroxyisobutyrate dehydrogenase [EC:1.1.1.31]	-	GO:0016616//oxidoreductase activity, acting on the CH-OH group of donors, NAD or NADP as acceptor;GO:0048037//cofactor binding;GO:0000166//nucleotide binding	GO:0009081//branched-chain amino acid metabolic process;GO:0006007//glucose catabolic process	gi|645238295|ref|XP_008225611.1|/5.05664e-134/PREDICTED: probable 3-hydroxyisobutyrate dehydrogenase, mitochondrial isoform X2 [Prunus mume]
107418945	2252	95.8178	31.5054	-1.58926	Down	0.967306	K13207|1|1e-124|448|pxb:103961287|CUG-BP- and ETR3-like factor	-	-	-	gi|694393325|ref|XP_009372107.1|/7.36693e-124/PREDICTED: flowering time control protein FCA isoform X2 [Pyrus x bretschneideri]
107407520	783	41.3155	13.5504	-1.57291	Down	0.94359	K02990|1|2e-65|249|gra:105765324|small subunit ribosomal protein S6	GO:0009534//chloroplast thylakoid;GO:0030529//ribonucleoprotein complex	GO:0005198//structural molecule activity	GO:0010467//gene expression;GO:0022613//ribonucleoprotein complex biogenesis	gi|823214109|ref|XP_012439803.1|/1.12489e-64/PREDICTED: 30S ribosomal protein S6 alpha, chloroplastic [Gossypium raimondii]
107432789	1206	97.5398	32.5305	-1.56935	Down	0.0331164	K08235|1|9e-137|487|vra:106769017|xyloglucan:xyloglucosyl transferase [EC:2.4.1.207];K14504|2|1e-135|484|rcu:8277906|xyloglucan:xyloglucosyl transferase TCH4 [EC:2.4.1.207]	GO:0005576//extracellular region;GO:0030312//external encapsulating structure;GO:0005576//extracellular region;GO:0030312//external encapsulating structure	GO:0016798//hydrolase activity, acting on glycosyl bonds;GO:0016758//transferase activity, transferring hexosyl groups;GO:0016798//hydrolase activity, acting on glycosyl bonds;GO:0016758//transferase activity, transferring hexosyl groups	GO:0044042//glucan metabolic process;GO:0044042//glucan metabolic process	gi|590580780|ref|XP_007014165.1|/1.17268e-137/Xyloglucan endotransglucosylase/hydrolase family protein [Theobroma cacao]
107421017	2397	27.1479	8.81816	-1.56827	Down	0.926648	-	GO:0016020//membrane	-	-	gi|731428159|ref|XP_010664242.1|/4.74341e-177/PREDICTED: uncharacterized protein LOC100254107 isoform X4 [Vitis vinifera]
107407951	1220	79.1958	26.4601	-1.56341	Down	0.804739	-	GO:0044464	GO:0016651//oxidoreductase activity, acting on NAD(P)H	GO:0008152//metabolic process	gi|645215558|ref|XP_008238394.1|/1.62734e-94/PREDICTED: NAD(P)H-quinone oxidoreductase subunit N, organellar chromatophore [Prunus mume]
107407976	1220	79.1958	26.4601	-1.56341	Down	0.804739	-	GO:0044464	GO:0016651//oxidoreductase activity, acting on NAD(P)H	GO:0008152//metabolic process	gi|645215558|ref|XP_008238394.1|/1.62734e-94/PREDICTED: NAD(P)H-quinone oxidoreductase subunit N, organellar chromatophore [Prunus mume]
107407985	1220	79.1958	26.4601	-1.56341	Down	0.804739	-	GO:0044464	GO:0016651//oxidoreductase activity, acting on NAD(P)H	GO:0008152//metabolic process	gi|645215558|ref|XP_008238394.1|/1.62734e-94/PREDICTED: NAD(P)H-quinone oxidoreductase subunit N, organellar chromatophore [Prunus mume]
107408623	1220	79.1958	26.4601	-1.56341	Down	0.804739	-	GO:0044464	GO:0016651//oxidoreductase activity, acting on NAD(P)H	GO:0008152//metabolic process	gi|645215558|ref|XP_008238394.1|/1.62734e-94/PREDICTED: NAD(P)H-quinone oxidoreductase subunit N, organellar chromatophore [Prunus mume]
107432066	948	71.6573	23.9814	-1.55916	Down	0.941047	K04733|1|6e-66|251|aip:107617580|interleukin-1 receptor-associated kinase 4 [EC:2.7.11.1]	-	-	GO:0006950//response to stress	gi|225637998|gb|ACN97419.1|/6.02555e-109/thaumatin-like protein [Pyrus pyrifolia]
107407860	513	26.0935	8.54471	-1.55513	Down	0.941248	-	-	-	-	gi|645258914|ref|XP_008235111.1|/3.79142e-53/PREDICTED: uncharacterized protein LOC103333978 [Prunus mume]
107419471	2094	27.8682	9.17163	-1.55169	Down	0.903733	K06236|1|2e-11|72.4|cvr:CHLNCDRAFT_141917|collagen, type I, alpha;K14491|2|2e-08|62.4|gmx:102670418|two-component response regulator ARR-B family	-	-	-	gi|590666505|ref|XP_007036994.1|/5.06129e-95/Homeodomain-like superfamily protein, putative isoform 2 [Theobroma cacao]
107403973	1506	33.4903	11.1401	-1.5454	Down	0.785796	K12662|1|9e-07|56.2|sbi:SORBI_06g024940|U4/U6 small nuclear ribonucleoprotein PRP4	-	-	-	gi|703095793|ref|XP_010095633.1|/1.93826e-143/hypothetical protein L484_003734 [Morus notabilis]
107426783	1883	67.1219	22.6972	-1.54323	Down	0.942961	K17961|1|4e-173|609|pmum:103334265|cytochrome P450 family 82 subfamily G polypeptide 1 [EC:1.14.-.-]	-	GO:0046872//metal ion binding;GO:0016491//oxidoreductase activity	-	gi|703079965|ref|XP_010091295.1|/9.34908e-178/Cytochrome P450 82G1 [Morus notabilis]
107422979	401	100.793	34.6059	-1.52854	Down	0.00533768	-	-	-	-	gi|703091164|ref|XP_010094276.1|/2.60578e-19/Glu S.griseus protease inhibitor [Morus notabilis]
107410633	1063	11.8568	3.78099	-1.52761	Down	0.677805	-	-	-	-	gi|703109050|ref|XP_010099192.1|/1.54993e-119/hypothetical protein L484_014191 [Morus notabilis]
107411096	1574.24	37.1676	12.5628	-1.52731	Down	0.226176	K16222|1|4e-18|94.0|brp:103855006|Dof zinc finger protein DOF5.5	-	-	-	gi|657952417|ref|XP_008357435.1|/1.26471e-68/PREDICTED: dof zinc finger protein DOF3.6-like isoform X1 [Malus domestica]
107419432	2143.22	53.3589	18.3267	-1.51602	Down	0.74817	K03294|1|0.0|787|vvi:100263534|basic amino acid/polyamine antiporter, APA family	-	-	-	gi|225444009|ref|XP_002281463.1|/0/PREDICTED: cationic amino acid transporter 1 [Vitis vinifera]
107426266	2217	26.1417	8.81802	-1.51482	Down	0.860223	K01188|1|0.0|727|tcc:TCM_004647|beta-glucosidase [EC:3.2.1.21]	-	-	-	gi|590718875|ref|XP_007050911.1|/0/Beta glucosidase 11 [Theobroma cacao]
107417704	594	12.6509	4.09841	-1.5144	Down	0.912308	-	-	-	-	gi|661879953|emb|CDP16346.1|/3.64643e-28/unnamed protein product [Coffea canephora]
107427245	3434.96	19.2245	6.45178	-1.50351	Down	0.257584	K00924|1|5e-161|570|pop:POPTR_0005s26300g|	GO:0031224//intrinsic component of membrane;GO:0031224//intrinsic component of membrane	GO:0004871//signal transducer activity;GO:0004672//protein kinase activity;GO:0016628//oxidoreductase activity, acting on the CH-CH group of donors, NAD or NADP as acceptor;GO:0032559;GO:0004871//signal transducer activity;GO:0004672//protein kinase activity;GO:0016628//oxidoreductase activity, acting on the CH-CH group of donors, NAD or NADP as acceptor;GO:0032559	GO:0006464//cellular protein modification process;GO:0006464//cellular protein modification process	gi|703139031|ref|XP_010106880.1|/0/Leucine-rich repeat receptor-like protein kinase TDR [Morus notabilis]
107405246	560	14.3827	4.75577	-1.5003	Down	0.385502	-	-	-	-	gi|641809465|gb|KDO36742.1|/1.54985e-11/hypothetical protein CISIN_1g034425mg [Citrus sinensis]
107407513	1240	72.417	25.5892	-1.48253	Down	2.37086e-06	-	-	-	-	gi|255545738|ref|XP_002513929.1|/3.17332e-53/PREDICTED: melanoma-associated antigen 1 [Ricinus communis]
107425490	3809	15.1037	5.09651	-1.47802	Down	1	K05658|1|0.0|1987|pmum:103340822|ATP-binding cassette, subfamily B (MDR/TAP), member 1 [EC:3.6.3.44]	-	-	-	gi|645274769|ref|XP_008242496.1|/0/PREDICTED: putative ABC transporter B family member 8 [Prunus mume]
107409651	794	26.6822	9.25374	-1.47791	Down	0.943855	-	-	-	-	gi|703104000|ref|XP_010097881.1|/5.77999e-48/hypothetical protein L484_011480 [Morus notabilis]
107419805	2060	128.783	46.2126	-1.4685	Down	0.524576	K00121|1|9e-176|618|jcu:105635262|S-(hydroxymethyl)glutathione dehydrogenase / alcohol dehydrogenase [EC:1.1.1.284 1.1.1.1]	-	GO:0016616//oxidoreductase activity, acting on the CH-OH group of donors, NAD or NADP as acceptor;GO:0046914//transition metal ion binding	GO:0008152//metabolic process	gi|802606410|ref|XP_012073689.1|/4.83909e-175/PREDICTED: alcohol dehydrogenase-like 7 [Jatropha curcas]
107408463	945	39.35	14.0416	-1.45392	Down	0.961924	K13998|1|1e-49|197|tcc:TCM_006844|dihydrofolate reductase / thymidylate synthase [EC:1.5.1.3 2.1.1.45]	GO:0044424	GO:0042083//5,10-methylenetetrahydrofolate-dependent methyltransferase activity;GO:0016646//oxidoreductase activity, acting on the CH-NH group of donors, NAD or NADP as acceptor	GO:0006544//glycine metabolic process;GO:0009177;GO:0006730//one-carbon metabolic process	gi|590685555|ref|XP_007042130.1|/5.36504e-49/Thymidylate synthase 1 isoform 6 [Theobroma cacao]
107403583	1717	194.445	70.7022	-1.45298	Down	0.955857	K07277|1|6e-66|253|rcu:8274423|outer membrane protein insertion porin family	-	-	-	gi|694313798|ref|XP_009368381.1|/0/PREDICTED: outer envelope protein 80, chloroplastic [Pyrus x bretschneideri]
107415329	724	22.0424	7.7321	-1.45246	Down	0.596326	-	-	-	-	gi|595966574|ref|XP_007217193.1|/2.33437e-42/hypothetical protein PRUPE_ppa013619mg [Prunus persica]
107404837	3106	349.227	127.338	-1.45185	Down	0.833658	K14963|1|2e-121|438|spen:107014302|COMPASS component SWD3;K13111|5|7e-79|296|vra:106763701|WD40 repeat-containing protein SMU1	-	-	-	gi|703061842|ref|XP_010086586.1|/0/Topless-related protein 3 [Morus notabilis]
107421007	1830	113.817	41.4175	-1.44725	Down	0.688683	K13946|1|0.0|859|tcc:TCM_035054|auxin influx carrier (AUX1 LAX family)	GO:0031224//intrinsic component of membrane	-	-	gi|590598751|ref|XP_007018988.1|/0/hypothetical protein TCM_035054 [Theobroma cacao]
107425952	2629	49.1708	17.7741	-1.44222	Down	0.920735	K15813|1|0.0|1317|pxb:103935918|beta-amyrin synthase [EC:5.4.99.39]	-	GO:0016853//isomerase activity	-	gi|694433453|ref|XP_009344015.1|/0/PREDICTED: beta-amyrin synthase [Pyrus x bretschneideri]
107414400	2908	11.8949	4.06855	-1.43841	Down	1	K09338|1|0.0|1021|gmx:100794400|homeobox-leucine zipper protein	-	-	-	gi|703141048|ref|XP_010107411.1|/0/Homeobox-leucine zipper protein ANTHOCYANINLESS 2 [Morus notabilis]
107405914	894	22.8531	8.17153	-1.42846	Down	1	K01409|1|1e-71|270|vvi:100260957|N6-L-threonylcarbamoyladenine synthase [EC:2.3.1.234]	-	GO:0004175//endopeptidase activity	GO:0019538//protein metabolic process	gi|731421239|ref|XP_010661663.1|/5.96591e-71/PREDICTED: probable tRNA N6-adenosine threonylcarbamoyltransferase, mitochondrial isoform X2 [Vitis vinifera]
107413495	1749	27.058	9.84612	-1.41272	Down	0.790972	K16222|1|2e-16|88.6|brp:103855006|Dof zinc finger protein DOF5.5	-	-	-	gi|147846631|emb|CAN79495.1|/2.47102e-68/hypothetical protein VITISV_020749 [Vitis vinifera]
107409685	811.13	26.5275	9.7631	-1.3963	Down	0.938856	K16275|1|3e-104|355|jcu:105648979|E3 ubiquitin-protein ligase BAH [EC:2.3.2.27]	-	GO:0046914//transition metal ion binding;GO:0046914//transition metal ion binding;GO:0046914//transition metal ion binding	-	gi|802777423|ref|XP_012090881.1|/1.34178e-103/PREDICTED: probable E3 ubiquitin-protein ligase BAH1-like [Jatropha curcas]
107413478	1111	22.0491	8.13779	-1.38355	Down	0.860909	K03283|1|7e-54|212|cic:CICLE_v10030893mg|heat shock 70kDa protein 1/8;K17609|4|8e-07|55.8|bdi:100841918|nucleoredoxin [EC:1.8.1.8]	-	-	-	gi|731413019|ref|XP_010658564.1|/1.6323e-82/PREDICTED: uncharacterized protein LOC104881134 [Vitis vinifera]
107417196	1681	91.6447	34.953	-1.3778	Down	0.971776	K12309|1|4e-94|346|tcc:TCM_029045|beta-galactosidase [EC:3.2.1.23];K14794|4|3e-39|164|thj:104807000|ribosomal RNA-processing protein 12;K14412|5|6e-07|57.0|obr:102714333|alpha-1,4-fucosyltransferase [EC:2.4.1.65]	-	-	-	gi|590691164|ref|XP_007043706.1|/0/C2H2 and C2HC zinc fingers superfamily protein [Theobroma cacao]
107424282	1401	21.0805	7.80034	-1.37767	Down	0.549017	K06236|1|1e-23|111|cvr:CHLNCDRAFT_141917|collagen, type I, alpha;K12741|2|9e-17|89.0|rcu:8263214|heterogeneous nuclear ribonucleoprotein A1/A3;K14491|3|2e-11|71.2|cam:101491966|two-component response regulator ARR-B family	GO:0043231//intracellular membrane-bounded organelle;GO:0043231//intracellular membrane-bounded organelle;GO:0043231//intracellular membrane-bounded organelle;GO:0043231//intracellular membrane-bounded organelle	GO:0003676//nucleic acid binding;GO:0003676//nucleic acid binding;GO:0003676//nucleic acid binding;GO:0003676//nucleic acid binding	-	gi|731434517|ref|XP_002265800.3|/6.63996e-174/PREDICTED: myb family transcription factor APL isoform X2 [Vitis vinifera]
107431680	1603	28.755	10.7602	-1.37685	Down	0.951173	K15429|1|0.0|652|pmum:103340899|tRNA (guanine37-N1)-methyltransferase [EC:2.1.1.228]	-	-	-	gi|645274956|ref|XP_008242584.1|/0/PREDICTED: tRNA (guanine(37)-N1)-methyltransferase 2 [Prunus mume]
107435362	1603	28.755	10.7602	-1.37685	Down	0.951173	K15429|1|0.0|652|pmum:103340899|tRNA (guanine37-N1)-methyltransferase [EC:2.1.1.228]	-	-	-	gi|645274956|ref|XP_008242584.1|/0/PREDICTED: tRNA (guanine(37)-N1)-methyltransferase 2 [Prunus mume]
107408638	1268	292.639	112.502	-1.37518	Down	0.897075	K04424|1|2e-21|104|spen:107028965|sterile alpha motif and leucine zipper containing kinase AZK [EC:2.7.11.25];K14510|3|3e-21|103|adu:107476223|serine/threonine-protein kinase CTR1 [EC:2.7.11.1]	-	-	-	gi|629093209|gb|KCW59204.1|/4.93093e-126/hypothetical protein EUGRSUZ_H01867 [Eucalyptus grandis]
107433996	1175	62.3005	23.9042	-1.36337	Down	0.00472194	K13065|1|2e-19|98.2|mdm:103424194|shikimate O-hydroxycinnamoyltransferase [EC:2.3.1.133]	-	-	-	gi|596188921|ref|XP_007223460.1|/2.72673e-75/hypothetical protein PRUPE_ppa011594mg [Prunus persica]
107405870	1147	34.832	13.2536	-1.36068	Down	0.937436	-	-	-	-	gi|645262780|ref|XP_008236917.1|/7.23235e-41/PREDICTED: uncharacterized protein LOC103335673 [Prunus mume]
107416461	894.61	63.0703	24.4294	-1.35024	Down	0.942554	K01388|1|8e-08|58.9|egr:104420658|matrix metalloproteinase-1 (interstitial collagenase) [EC:3.4.24.7];K01397|2|2e-06|54.3|tcc:TCM_019528|matrix metalloproteinase-7 (matrilysin, uterine) [EC:3.4.24.23];K07999|3|5e-06|52.8|csv:101215525|matrix metalloproteinase-20 (enamelysin) [EC:3.4.24.-]	-	GO:0008233//peptidase activity	-	gi|658025681|ref|XP_008348251.1|/6.97248e-09/PREDICTED: metalloendoproteinase 1-like [Malus domestica]
107432432	738	29.1688	11.1416	-1.34908	Down	0.909234	K14820|1|1e-59|230|cic:CICLE_v10008977mg|ribosome biogenesis protein BRX1	-	-	-	gi|641855337|gb|KDO74123.1|/4.82947e-59/hypothetical protein CISIN_1g020495mg [Citrus sinensis]
107419758	1167	50.8485	19.6765	-1.34731	Down	0.907447	K01850|1|3e-98|359|pmum:103320737|chorismate mutase [EC:5.4.99.5]	-	-	GO:0043648//dicarboxylic acid metabolic process	gi|703115996|ref|XP_010101031.1|/2.95205e-106/Chorismate mutase [Morus notabilis]
107435548	2020	64.6326	25.0959	-1.3472	Down	0.952608	K14963|1|3e-66|254|sind:105164749|COMPASS component SWD3;K16794|2|3e-62|241|fve:101302907|platelet-activating factor acetylhydrolase IB subunit alpha;K03362|3|3e-50|201|rcu:8271178|F-box and WD-40 domain protein 1/11;K10260|5|2e-25|119|csl:COCSUDRAFT_23114|F-box and WD-40 domain protein 7	-	GO:0016740//transferase activity	-	gi|658026223|ref|XP_008348532.1|/0/PREDICTED: vegetative incompatibility protein HET-E-1-like [Malus domestica]
107408501	1205	26.9097	10.3249	-1.33972	Down	0.95242	K17535|1|2e-54|214|pxb:103963188|serine/threonine-protein kinase TNNI3K [EC:2.7.11.1];K04427|3|7e-47|189|vra:106765909|mitogen-activated protein kinase kinase kinase 7 [EC:2.7.11.25]	-	GO:0004702//receptor signaling protein serine/threonine kinase activity;GO:0032559	GO:0006464//cellular protein modification process	gi|449440628|ref|XP_004138086.1|/6.86515e-130/PREDICTED: serine/threonine-protein kinase HT1-like [Cucumis sativus]
107408084	547	15.2654	5.72734	-1.339	Down	0.596519	-	-	-	-	gi|629113171|gb|KCW78131.1|/2.44457e-51/hypothetical protein EUGRSUZ_D02337 [Eucalyptus grandis]
107429422	2945	15.3796	5.78044	-1.33717	Down	0.62944	K15925|1|0.0|1271|gra:105764538|alpha-D-xyloside xylohydrolase [EC:3.2.1.177];K01187|2|0.0|924|ath:AT3G45940|alpha-glucosidase [EC:3.2.1.20]	-	GO:0004558//alpha-1,4-glucosidase activity;GO:0005488//binding	GO:0044238	gi|823211624|ref|XP_012438614.1|/0/PREDICTED: alpha-xylosidase 1-like [Gossypium raimondii]
107430143	2244	19.6255	7.47645	-1.33437	Down	0.879282	K03283|1|2e-111|404|mtr:MTR_2g040220|heat shock 70kDa protein 1/8	-	-	-	gi|596044229|ref|XP_007220190.1|/8.39413e-168/hypothetical protein PRUPE_ppa015427mg [Prunus persica]
107410868	1346	12.7135	4.75975	-1.32769	Down	0.892396	K12472|1|2e-21|105|bvg:104885038|epidermal growth factor receptor substrate 15;K06699|2|3e-13|77.8|smo:SELMODRAFT_440226|proteasome activator subunit 4	-	-	-	gi|566213556|ref|XP_002324250.2|/4.35083e-51/hypothetical protein POPTR_0018s00850g [Populus trichocarpa]
107432715	460	18.1326	6.92558	-1.32636	Down	0.880335	K14432|1|8e-10|63.9|spen:107018232|ABA responsive element binding factor	-	-	-	gi|970025662|ref|XP_015074141.1|/3.5529e-09/PREDICTED: ABSCISIC ACID-INSENSITIVE 5-like protein 5 [Solanum pennellii]
107424519	1320	18.6203	7.12502	-1.32542	Down	0.542051	-	-	-	-	gi|645277922|ref|XP_008243998.1|/1.08256e-155/PREDICTED: uncharacterized protein LOC103342178 [Prunus mume]
107418940	3047	23.7472	9.17163	-1.32531	Down	0.112294	K07195|1|0.0|759|pper:PRUPE_ppa026759mg|exocyst complex component 7	-	-	-	gi|595860451|ref|XP_007211142.1|/0/hypothetical protein PRUPE_ppa026759mg [Prunus persica]
107424670	1478.77	65.321	25.8011	-1.32317	Down	0.916367	K20254|1|3e-57|223|pxb:103932836|perilipin-4	-	-	-	gi|297735145|emb|CBI17507.3|/4.25101e-68/unnamed protein product [Vitis vinifera]
107429824	1223	17.7209	6.78224	-1.32223	Down	0.395288	K15382|1|2e-88|327|fve:101312637|solute carrier family 50 (sugar transporter)	GO:0016020//membrane	-	GO:0006810//transport	gi|703140625|ref|XP_010107268.1|/7.8514e-89/Bidirectional sugar transporter SWEET7 [Morus notabilis]
107407127	3507.43	73.1308	29.1387	-1.31261	Down	0.907984	K19951|1|0.0|762|tcc:TCM_022061|TBC1 domain family member 8/9	GO:0044464	-	-	gi|703115227|ref|XP_010100846.1|/0/TBC1 domain family member 8B [Morus notabilis]
107430580	1477	123.801	49.606	-1.31065	Down	0.933164	K19882|1|0.0|697|cit:102628021|O-palmitoleoyl-L-serine hydrolase [EC:3.1.1.98]	-	-	-	gi|192764525|gb|ACF05806.1|/0/PAE [Litchi chinensis]
107433294	5028	14.1896	5.44683	-1.3035	Down	0.824611	K05681|1|4e-54|215|sot:102580570|ATP-binding cassette, subfamily G (WHITE), member 2	-	-	-	gi|470124515|ref|XP_004298258.1|/0/PREDICTED: pleiotropic drug resistance protein 3-like [Fragaria vesca subsp. vesca]
107407151	1455	128.585	51.8062	-1.30314	Down	0.980854	K00036|1|0.0|694|rcu:8264009|glucose-6-phosphate 1-dehydrogenase [EC:1.1.1.49 1.1.1.363]	-	GO:0000166//nucleotide binding;GO:0016616//oxidoreductase activity, acting on the CH-OH group of donors, NAD or NADP as acceptor	GO:0019318//hexose metabolic process	gi|255578725|ref|XP_002530221.1|/0/PREDICTED: glucose-6-phosphate 1-dehydrogenase 1, chloroplastic [Ricinus communis]
107408103	997	31.1	12.3182	-1.30122	Down	0.686061	-	-	-	-	gi|449465749|ref|XP_004150590.1|/5.84985e-57/PREDICTED: uncharacterized protein LOC101203426 [Cucumis sativus]
107414582	1448	74.3169	29.86	-1.30097	Down	0.1571	-	-	-	-	gi|596015029|ref|XP_007218774.1|/6.12815e-40/hypothetical protein PRUPE_ppa009577mg [Prunus persica]
107414781	1448	74.3169	29.86	-1.30097	Down	0.1571	-	-	-	-	gi|596015029|ref|XP_007218774.1|/6.12815e-40/hypothetical protein PRUPE_ppa009577mg [Prunus persica]
107405557	1038	43.5749	17.3905	-1.3004	Down	0.287088	-	-	-	GO:0051234//establishment of localization	gi|657997089|ref|XP_008390922.1|/7.60454e-47/PREDICTED: non-specific lipid-transfer protein-like protein At2g13820 [Malus domestica]
107408840	1170	12.456	4.7629	-1.29844	Down	0.843875	K19519|1|2e-14|81.3|atr:105420786|transforming growth factor-beta-induced protein	-	-	-	gi|590711862|ref|XP_007049227.1|/4.06814e-63/Fasciclin-like arabinogalactan protein 7 isoform 1 [Theobroma cacao]
107406729	2266	14.1874	5.47102	-1.29743	Down	0.722889	-	-	-	-	gi|703108161|ref|XP_010098935.1|/0/hypothetical protein L484_025591 [Morus notabilis]
107424008	3124	157.664	64.5125	-1.28254	Down	0.794839	K12309|1|0.0|1102|brp:103872148|beta-galactosidase [EC:3.2.1.23]	-	-	-	gi|595820426|ref|XP_007204656.1|/0/hypothetical protein PRUPE_ppa001412mg [Prunus persica]
107413134	2558	68.8474	28.1645	-1.27435	Down	0.00366366	K14754|1|0.0|832|sot:102581679|interferon-induced GTP-binding protein Mx1	-	GO:0032561//guanyl ribonucleotide binding;GO:0017111//nucleoside-triphosphatase activity	GO:0009207	gi|703069903|ref|XP_010088630.1|/0/Dynamin-related protein 4C [Morus notabilis]
107417220	1146.01	30.6956	12.3936	-1.27418	Down	0.728099	K19041|1|5e-31|136|sot:102581312|E3 ubiquitin-protein ligase RNF38/44 [EC:2.3.2.27];K11982|4|3e-21|103|nnu:104586552|E3 ubiquitin-protein ligase RNF115/126 [EC:2.3.2.27]	-	-	-	gi|703120572|ref|XP_010102130.1|/2.50997e-49/E3 ubiquitin-protein ligase RING1-like protein [Morus notabilis]
107423109	1042	137.359	56.714	-1.26864	Down	0.903683	K01537|1|1e-139|497|pper:PRUPE_ppa000700mg|Ca2+-transporting ATPase [EC:3.6.3.8]	GO:0031224//intrinsic component of membrane	GO:0046873//metal ion transmembrane transporter activity;GO:0019829//cation-transporting ATPase activity;GO:0032559	GO:0009206;GO:0006816//calcium ion transport	gi|596285038|ref|XP_007225393.1|/4.98413e-139/hypothetical protein PRUPE_ppa000704mg [Prunus persica]
107426311	1358	11.3323	4.41202	-1.26703	Down	1	-	-	-	-	gi|703125764|ref|XP_010103386.1|/4.42692e-35/hypothetical protein L484_007455 [Morus notabilis]
107411102	564	51.1526	20.9939	-1.26461	Down	0.0558513	-	-	GO:0043169//cation binding	-	gi|657986001|ref|XP_008385115.1|/2.51428e-09/PREDICTED: metallothionein-like protein type 2 [Malus domestica]
107416391	1508	10.6403	4.14725	-1.25996	Down	0.946775	K04733|1|0.0|736|aip:107631265|interleukin-1 receptor-associated kinase 4 [EC:2.7.11.1]	-	GO:0004672//protein kinase activity;GO:0032559	GO:0006464//cellular protein modification process	gi|645246143|ref|XP_008229216.1|/0/PREDICTED: serine/threonine-protein kinase At3g07070 [Prunus mume]
107418352	581.09	24.2681	9.84297	-1.25921	Down	1	K04728|1|1e-26|119|vvi:100250198|ataxia telangiectasia mutated family protein [EC:2.7.11.1]	-	-	-	gi|743908345|ref|XP_011047621.1|/9.5864e-55/PREDICTED: uncharacterized protein LOC105141924 [Populus euphratica]
107413020	1210	26.2375	10.7221	-1.25195	Down	0.967118	K21026|1|1e-28|128|mus:103985605|acetylajmaline esterase [EC:3.1.1.80]	-	-	-	gi|743832254|ref|XP_011024233.1|/3.2353e-103/PREDICTED: GDSL esterase/lipase At5g03610-like isoform X2 [Populus euphratica]
107420373	1713	75.7455	31.5236	-1.25132	Down	0.934041	K14484|1|1e-77|291|pmum:103320251|auxin-responsive protein IAA	-	-	-	gi|645226609|ref|XP_008220118.1|/6.29809e-77/PREDICTED: auxin-responsive protein IAA2-like [Prunus mume]
107415396	1922	39.4778	16.2946	-1.25082	Down	0.397693	K14638|1|0.0|741|pmum:103329927|solute carrier family 15 (peptide/histidine transporter), member 3/4	GO:0044464	-	GO:0015833//peptide transport	gi|703082404|ref|XP_010091949.1|/0/Putative peptide/nitrate transporter [Morus notabilis]
107408131	1337	12.3805	4.90874	-1.25064	Down	0.817303	K06966|1|3e-90|333|rcu:8274642|uncharacterized protein	-	GO:0003824//catalytic activity	-	gi|703129742|ref|XP_010104436.1|/1.23931e-90/hypothetical protein L484_016035 [Morus notabilis]
107424630	1345	3149.84	1325.71	-1.24819	Down	0.994627	K00469|1|2e-164|579|cit:102618274|inositol oxygenase [EC:1.13.99.1]	GO:0044424	GO:0046914//transition metal ion binding;GO:0016701//oxidoreductase activity, acting on single donors with incorporation of molecular oxygen	GO:0006020//inositol metabolic process	gi|703105132|ref|XP_010098174.1|/1.64714e-167/Inositol oxygenase 1 [Morus notabilis]
107431718	1071.25	78.5096	32.7848	-1.24697	Down	0.916969	-	-	-	-	gi|645275186|ref|XP_008242690.1|/1.84622e-100/PREDICTED: transmembrane protein 19 [Prunus mume]
107407278	780	46.1598	19.1846	-1.24479	Down	0.96712	K02990|1|2e-65|249|gra:105765324|small subunit ribosomal protein S6	GO:0009534//chloroplast thylakoid;GO:0030529//ribonucleoprotein complex	GO:0005198//structural molecule activity	GO:0010467//gene expression;GO:0022613//ribonucleoprotein complex biogenesis	gi|823214109|ref|XP_012439803.1|/1.12489e-64/PREDICTED: 30S ribosomal protein S6 alpha, chloroplastic [Gossypium raimondii]
107418084	1296	76.0228	31.892	-1.24006	Down	0.767578	K15382|1|1e-64|248|rcu:8269175|solute carrier family 50 (sugar transporter)	-	-	-	gi|255540123|ref|XP_002511126.1|/5.53521e-64/PREDICTED: bidirectional sugar transporter SWEET12 [Ricinus communis]
107433720	1326.63	70.8915	29.771	-1.2376	Down	0.820709	-	-	-	-	gi|802570512|ref|XP_012068216.1|/2.75276e-10/PREDICTED: uncharacterized protein LOC105630844 [Jatropha curcas]
107414647	1285	28.4033	11.7703	-1.23555	Down	0.95242	K01183|1|8e-67|255|rcu:8277059|chitinase [EC:3.2.1.14]	-	GO:0004553//hydrolase activity, hydrolyzing O-glycosyl compounds;GO:0004553//hydrolase activity, hydrolyzing O-glycosyl compounds	GO:0044238;GO:0044238	gi|61225281|gb|AAX40948.1|/2.99952e-70/allergen Ziz m 1 [Ziziphus mauritiana]
107408241	1460	175.374	74.209	-1.2351	Down	0.826873	K20168|1|0.0|639|csv:101211793|TBC1 domain family member 15	-	-	-	gi|703134136|ref|XP_010105566.1|/0/TBC1 domain family member 15 [Morus notabilis]
107414036	1416	258.618	109.663	-1.23392	Down	0.952402	K20661|1|0.0|669|pper:PRUPE_ppa004268mg|cytochrome P450 family 714 subfamily A polypeptide 1	-	-	-	gi|596021497|ref|XP_007219011.1|/0/hypothetical protein PRUPE_ppa004268mg [Prunus persica]
107425710	1047	29.2858	12.1649	-1.23328	Down	0.805287	-	-	-	-	-
107428011	1647	152.815	64.781	-1.23166	Down	0.26322	K07766|1|1e-75|285|jcu:105630232|diphosphoinositol-polyphosphate diphosphatase [EC:3.6.1.52]	-	-	-	gi|802564750|ref|XP_012067385.1|/7.35302e-75/PREDICTED: nudix hydrolase 13, mitochondrial [Jatropha curcas]
107420043	1558	16.6327	6.79895	-1.23013	Down	0.894963	K13384|1|6e-127|455|mdm:103455798|(S)-coclaurine N-methyltransferase [EC:2.1.1.140]	-	-	GO:0006629//lipid metabolic process	gi|658002250|ref|XP_008393607.1|/2.91584e-126/PREDICTED: (S)-coclaurine N-methyltransferase-like [Malus domestica]
107435209	2332	14.7021	5.98531	-1.22805	Down	0.953473	K17964|1|8e-97|356|smo:SELMODRAFT_424099|leucine-rich PPR motif-containing protein, mitochondrial	-	-	-	gi|645242231|ref|XP_008227454.1|/0/PREDICTED: pentatricopeptide repeat-containing protein At5g64320, mitochondrial isoform X1 [Prunus mume]
107421990	1122	307.16	131.091	-1.22523	Down	0.977059	K16223|1|2e-46|187|zma:100127528|protein FLOWERING LOCUS T	-	-	-	gi|703099982|ref|XP_010096797.1|/4.08085e-73/hypothetical protein L484_002399 [Morus notabilis]
107424091	1198	14.1442	5.77044	-1.22269	Down	0.778718	K03026|1|8e-85|315|pper:PRUPE_ppa017748mg|DNA-directed RNA polymerase III subunit RPC4	-	-	-	gi|703075650|ref|XP_010090130.1|/1.27007e-87/DNA-directed RNA polymerase III subunit RPC4 [Morus notabilis]
107413349	1768	41.8163	17.6399	-1.2217	Down	0.291094	-	-	-	-	gi|658045042|ref|XP_008358191.1|/1.38391e-34/PREDICTED: uncharacterized protein LOC103421926 isoform X2 [Malus domestica]
107418578	1727	34.1816	14.3678	-1.22155	Down	0.829564	K13667|1|1e-139|498|pper:PRUPE_ppa026562mg|protein glucosyltransferase [EC:2.4.1.-]	-	-	-	gi|694424499|ref|XP_009340024.1|/2.28584e-159/PREDICTED: O-glucosyltransferase rumi homolog [Pyrus x bretschneideri]
107427557	1186	30.7217	12.89	-1.22093	Down	0.482761	K08235|1|4e-124|445|pxb:103947458|xyloglucan:xyloglucosyl transferase [EC:2.4.1.207]	GO:0005576//extracellular region;GO:0030312//external encapsulating structure	GO:0016798//hydrolase activity, acting on glycosyl bonds;GO:0016758//transferase activity, transferring hexosyl groups	GO:0044042//glucan metabolic process	gi|703120752|ref|XP_010102170.1|/2.22546e-125/putative xyloglucan endotransglucosylase/hydrolase protein 16 [Morus notabilis]
107424478	546	345.621	148.01	-1.22067	Down	0.24449	K18470|1|3e-70|265|vvi:100250620|Rho GTPase-activating protein 1	-	-	-	gi|590702210|ref|XP_007046566.1|/1.2439e-79/SEC14 cytosolic factor family protein / phosphoglyceride transfer family protein isoform 1 [Theobroma cacao]
107403766	977.07	19.6363	8.16025	-1.21659	Down	0.464634	K04392|1|1e-92|340|pper:PRUPE_ppa011353mg|Ras-related C3 botulinum toxin substrate 1	GO:0044464;GO:0044464	GO:0032561//guanyl ribonucleotide binding;GO:0032561//guanyl ribonucleotide binding	GO:0035556//intracellular signal transduction;GO:0035556//intracellular signal transduction	gi|596005611|ref|XP_007218384.1|/6.94902e-92/hypothetical protein PRUPE_ppa011353mg [Prunus persica]
107432872	1233	98.8977	42.436	-1.21088	Down	0.881523	K10960|1|6e-49|196|atr:18422248|geranylgeranyl diphosphate/geranylgeranyl-bacteriochlorophyllide a reductase [EC:1.3.1.83 1.3.1.111];K00679|2|4e-46|186|cic:CICLE_v10027727mg|phospholipid:diacylglycerol acyltransferase [EC:2.3.1.158];K01188|3|4e-29|130|aly:ARALYDRAFT_316517|beta-glucosidase [EC:3.2.1.21];K21026|4|3e-25|117|egu:105040665|acetylajmaline esterase [EC:3.1.1.80]	-	GO:0016787//hydrolase activity	-	gi|703100320|ref|XP_010096889.1|/6.05739e-113/GDSL esterase/lipase [Morus notabilis]
107404917	2950	151.636	65.293	-1.20927	Down	0.648151	K01537|1|0.0|1073|pxb:103938864|Ca2+-transporting ATPase [EC:3.6.3.8]	GO:0031224//intrinsic component of membrane	GO:0046873//metal ion transmembrane transporter activity;GO:0019829//cation-transporting ATPase activity;GO:0032559	GO:0009206;GO:0006816//calcium ion transport	gi|703142339|ref|XP_010107728.1|/0/Putative calcium-transporting ATPase 13, plasma membrane-type [Morus notabilis]
107414037	1811	189.079	81.6507	-1.20638	Down	0.851645	K20661|1|0.0|805|pper:PRUPE_ppa004268mg|cytochrome P450 family 714 subfamily A polypeptide 1	-	GO:0016491//oxidoreductase activity;GO:0005506//iron ion binding	GO:0008152//metabolic process	gi|596021497|ref|XP_007219011.1|/0/hypothetical protein PRUPE_ppa004268mg [Prunus persica]
107416327	1259	16.5731	6.91436	-1.20249	Down	0.869912	-	-	-	-	gi|694319998|ref|XP_009349461.1|/2.27183e-115/PREDICTED: probable F-box protein At1g60180 [Pyrus x bretschneideri]
107406739	1299	22.1069	9.32041	-1.20227	Down	0.954212	K14066|1|4e-50|199|ats:F775_15575|geranyl diphosphate synthase [EC:2.5.1.1]	-	-	-	gi|823187337|ref|XP_012490155.1|/5.12647e-110/PREDICTED: uncharacterized protein LOC105802826 [Gossypium raimondii]
107410448	1837	19.3837	8.14655	-1.20067	Down	0.831815	K03834|1|0.0|643|vvi:100246140|tyrosine-specific transport protein	-	-	-	gi|703089503|ref|XP_010093820.1|/0/hypothetical protein L484_022533 [Morus notabilis]
107429416	1895	17.8151	7.47576	-1.19856	Down	0.834354	K03327|1|2e-180|633|fve:101300722|multidrug resistance protein, MATE family	-	-	-	gi|470126085|ref|XP_004299024.1|/1.00703e-179/PREDICTED: MATE efflux family protein 9-like [Fragaria vesca subsp. vesca]
107433628	2923.23	719.963	313.893	-1.19634	Down	0.825678	K14827|1|0.0|1007|cit:102624133|pre-rRNA-processing protein IPI1	-	-	-	gi|703073898|ref|XP_010089670.1|/0/hypothetical protein L484_004094 [Morus notabilis]
107414776	1729.75	38.0075	16.3149	-1.19503	Down	0.916041	K04733|1|6e-160|565|tcc:TCM_043621|interleukin-1 receptor-associated kinase 4 [EC:2.7.11.1]	-	-	-	gi|359490251|ref|XP_002267774.2|/0/PREDICTED: probable receptor-like protein kinase At5g39020 [Vitis vinifera]
107404181	2039	25.4511	10.8639	-1.19079	Down	1	K15502|1|9e-06|53.5|cvr:CHLNCDRAFT_18784|serine/threonine-protein phosphatase 6 regulatory ankyrin repeat subunit A	-	-	-	gi|357517641|ref|XP_003629109.1|/5.46876e-54/ankyrin repeat protein [Medicago truncatula]
107422092	692.79	37.506	16.1488	-1.19044	Down	0.166313	K09060|1|7e-15|81.3|fve:101307640|plant G-box-binding factor	GO:0044424;GO:0044424	GO:0003677//DNA binding;GO:0003677//DNA binding	GO:0042743//hydrogen peroxide metabolic process;GO:0007569//cell aging;GO:0010467//gene expression;GO:0042743//hydrogen peroxide metabolic process;GO:0007569//cell aging;GO:0010467//gene expression	gi|703097789|ref|XP_010096209.1|/1.15272e-14/G-box-binding factor 1 [Morus notabilis]
107420416	1376.61	78.5551	34.2782	-1.1845	Down	0.157416	K02335|1|4e-13|77.4|ppp:PHYPADRAFT_234378|DNA polymerase I [EC:2.7.7.7]	-	-	-	gi|703129882|ref|XP_010104472.1|/3.60262e-85/hypothetical protein L484_016072 [Morus notabilis]
107404965	914	12.2196	5.09225	-1.18445	Down	0.854548	-	-	-	-	gi|694320486|ref|XP_009351427.1|/6.58774e-81/PREDICTED: thylakoid lumenal 15 kDa protein 1, chloroplastic [Pyrus x bretschneideri]
107411211	1432	77.1896	33.9578	-1.17271	Down	0.840136	K20506|1|2e-90|333|egu:105060863|tuliposide A-converting enzyme [EC:4.2.99.22];K13258|4|2e-69|264|cam:101506056|2-hydroxyisoflavanone dehydratase [EC:4.2.1.105]	-	-	-	gi|470117373|ref|XP_004294833.1|/2.72366e-107/PREDICTED: probable carboxylesterase 12 [Fragaria vesca subsp. vesca]
107434603	2114.02	16.7063	7.12942	-1.17249	Down	0.708188	K14611|1|0.0|909|jcu:105649848|solute carrier family 23 (nucleobase transporter), member 1/2	-	-	-	gi|703113930|ref|XP_010100509.1|/0/Nucleobase-ascorbate transporter 6 [Morus notabilis]
107414391	1073	83.3111	36.9194	-1.16319	Down	0.98469	K16911|1|2e-63|243|tcc:TCM_015015|ATP-dependent RNA helicase DDX21 [EC:3.6.4.13]	-	-	-	gi|567858184|ref|XP_006421775.1|/1.10819e-72/hypothetical protein CICLE_v10006003mg [Citrus clementina]
107429104	388	26.0366	11.3691	-1.16026	Down	0.235323	-	-	-	-	gi|802574013|ref|XP_012068612.1|/1.65083e-28/PREDICTED: protein trichome birefringence-like 38 [Jatropha curcas]
107413092	438	64.5405	28.6088	-1.15967	Down	0.954869	K14003|1|5e-28|123|tcc:TCM_043428|prolactin regulatory element-binding protein	-	-	-	gi|590566017|ref|XP_007010111.1|/2.65488e-27/Phosphate transporter traffic facilitator1 isoform 1 [Theobroma cacao]
107434999	1293	18.5593	8.04769	-1.15618	Down	0.927196	K00889|1|0.0|637|fve:101293945|1-phosphatidylinositol-4-phosphate 5-kinase [EC:2.7.1.68]	-	GO:0016307//phosphatidylinositol phosphate kinase activity;GO:0032559	GO:0046488//phosphatidylinositol metabolic process	gi|470109080|ref|XP_004290830.1|/0/PREDICTED: phosphatidylinositol 4-phosphate 5-kinase 1 [Fragaria vesca subsp. vesca]
107435809	1381	12.722	5.43081	-1.15562	Down	0.903499	-	-	-	-	-
107425217	1825	129.85	58.0957	-1.15342	Down	0.724986	K03327|1|0.0|714|tcc:TCM_001020|multidrug resistance protein, MATE family	GO:0044464	GO:0015291//secondary active transmembrane transporter activity	GO:0015893//drug transport	gi|590706821|ref|XP_007047830.1|/0/MATE efflux family protein [Theobroma cacao]
107405221	1711	11.6404	4.96009	-1.15171	Down	0.926561	-	-	-	-	gi|595864706|ref|XP_007211821.1|/0/hypothetical protein PRUPE_ppa004317mg [Prunus persica]
107423101	1451	113.007	50.6479	-1.14992	Down	0.988586	K08339|1|6e-139|475|pxb:103946364|autophagy-related protein 5	-	-	-	gi|694329096|ref|XP_009355322.1|/2.88742e-138/PREDICTED: autophagy protein 5-like isoform X1 [Pyrus x bretschneideri]
107422613	539	409.079	184.285	-1.14826	Down	0.97999	-	-	-	-	gi|661897657|emb|CDO99369.1|/3.69739e-12/unnamed protein product [Coffea canephora]
107418064	1199	52.3535	23.4505	-1.14169	Down	0.04208	K14299|1|5e-13|76.6|mdm:103418195|nucleoporin SEH1	-	-	-	gi|255545772|ref|XP_002513946.1|/1.42075e-127/PREDICTED: protein EXORDIUM [Ricinus communis]
107420140	2939	17.7662	7.8039	-1.13659	Down	1	-	-	-	-	gi|703106050|ref|XP_010098402.1|/2.06716e-161/hypothetical protein L484_018635 [Morus notabilis]
107424939	1552	36.3758	16.2849	-1.13516	Down	1	K01537|1|4e-124|446|tcc:TCM_000789|Ca2+-transporting ATPase [EC:3.6.3.8]	GO:0043231//intracellular membrane-bounded organelle;GO:0044425//membrane part;GO:0031090//organelle membrane	GO:0046914//transition metal ion binding;GO:0046873//metal ion transmembrane transporter activity;GO:0019829//cation-transporting ATPase activity;GO:0005515//protein binding;GO:0000166//nucleotide binding;GO:0016836//hydro-lyase activity	GO:0010035//response to inorganic substance;GO:0006816//calcium ion transport;GO:0044281//small molecule metabolic process;GO:0044237//cellular metabolic process	gi|590705717|ref|XP_007047517.1|/2.29823e-123/Calcium ATPase 2 isoform 3 [Theobroma cacao]
107431643	2292	187.83	85.2705	-1.13464	Down	0.737609	K15449|1|2e-82|308|vra:106763782|tRNA wybutosine-synthesizing protein 1 [EC:4.1.3.44];K16302|2|2e-82|308|gra:105766830|metal transporter CNNM	-	GO:0016741	GO:0006730//one-carbon metabolic process	gi|595814567|ref|XP_007203761.1|/0/hypothetical protein PRUPE_ppa003146mg [Prunus persica]
107409660	1724	15.5693	6.82566	-1.13246	Down	0.957914	K17604|1|3e-59|231|dosa:Os01t0852650-00|zinc finger SWIM domain-containing protein 3;K14509|2|5e-57|223|obr:102699381|ethylene receptor [EC:2.7.13.-]	-	GO:0046914//transition metal ion binding	-	gi|595962920|ref|XP_007217000.1|/0/hypothetical protein PRUPE_ppa002284mg [Prunus persica]
107410108	1200	26.9434	12.0571	-1.12748	Down	0.956604	K11000|1|5e-80|299|bvg:104900835|callose synthase [EC:2.4.1.-];K19090|4|5e-79|295|fve:101300361|CRISPR-associated protein Cas5t	-	-	-	gi|703128087|ref|XP_010104009.1|/3.83e-173/hypothetical protein L484_020263 [Morus notabilis]
107403460	979	11.6868	5.09623	-1.12173	Down	1	-	-	GO:0031406//carboxylic acid binding	-	gi|225456388|ref|XP_002280377.1|/1.80433e-95/PREDICTED: uncharacterized protein LOC100256112 [Vitis vinifera]
107418099	3443	791.868	363.798	-1.12103	Down	0.996666	K12617|1|0.0|1092|vvi:100267869|DNA topoisomerase 2-associated protein PAT1	-	-	-	gi|731434305|ref|XP_010645006.1|/0/PREDICTED: uncharacterized protein LOC100267869 isoform X1 [Vitis vinifera]
107423206	2589	228.2	104.85	-1.11821	Down	0.986189	K08867|1|0.0|1070|pmum:103324061|WNK lysine deficient protein kinase [EC:2.7.11.1]	-	GO:0004672//protein kinase activity	-	gi|645235538|ref|XP_008224319.1|/0/PREDICTED: probable serine/threonine-protein kinase WNK9 [Prunus mume]
107428781	558	38.899	17.6522	-1.11769	Down	0.873008	K00799|1|5e-45|181|mdm:103451886|glutathione S-transferase [EC:2.5.1.18]	-	-	-	gi|657994482|ref|XP_008389545.1|/2.369e-44/PREDICTED: glutathione S-transferase U17-like [Malus domestica]
107426488	1356	62.9561	28.795	-1.1149	Down	0.000200431	K16578|1|5e-49|196|pmum:103334358|CLIP-associating protein 1/2	-	-	-	gi|703149701|ref|XP_010109669.1|/2.67329e-48/CLIP-associating protein 1-B [Morus notabilis]
107413325	1236.62	27.7329	12.5339	-1.11465	Down	1	K18693|1|2e-93|344|mus:103984677|diacylglycerol diphosphate phosphatase / phosphatidate phosphatase [EC:3.1.3.81 3.1.3.4]	-	GO:0016787//hydrolase activity;GO:0016787//hydrolase activity;GO:0016787//hydrolase activity;GO:0016787//hydrolase activity;GO:0016787//hydrolase activity;GO:0003824//catalytic activity	-	gi|694311351|ref|XP_009357298.1|/1.87143e-130/PREDICTED: lipid phosphate phosphatase 2-like [Pyrus x bretschneideri]
107407950	2466	147.458	67.879	-1.11347	Down	0.78184	K11266|1|0.0|1196|vvi:100253529|MAternally affected uncoordination	-	-	-	gi|703093481|ref|XP_010094943.1|/0/hypothetical protein L484_022693 [Morus notabilis]
107407961	2466	147.458	67.879	-1.11347	Down	0.78184	K11266|1|0.0|1196|vvi:100253529|MAternally affected uncoordination	-	-	-	gi|703093481|ref|XP_010094943.1|/0/hypothetical protein L484_022693 [Morus notabilis]
107407975	2466	147.458	67.879	-1.11347	Down	0.78184	K11266|1|0.0|1196|vvi:100253529|MAternally affected uncoordination	-	-	-	gi|703093481|ref|XP_010094943.1|/0/hypothetical protein L484_022693 [Morus notabilis]
107407984	2466	147.458	67.879	-1.11347	Down	0.78184	K11266|1|0.0|1196|vvi:100253529|MAternally affected uncoordination	-	-	-	gi|703093481|ref|XP_010094943.1|/0/hypothetical protein L484_022693 [Morus notabilis]
107404339	1164	15.2494	6.78854	-1.11078	Down	1	-	-	-	-	gi|703132094|ref|XP_010105043.1|/2.99342e-58/hypothetical protein L484_001078 [Morus notabilis]
107427344	1749	34.2956	15.6263	-1.10912	Down	1	K19791|1|2e-169|596|bna:106351469|iron transport multicopper oxidase	-	GO:0003824//catalytic activity;GO:0046914//transition metal ion binding	GO:0008152//metabolic process	gi|1000948076|ref|XP_015580389.1|/0/PREDICTED: L-ascorbate oxidase homolog [Ricinus communis]
107410810	560	91.372	42.1238	-1.10783	Down	0.455363	K14492|1|6e-32|137|fve:101308725|two-component response regulator ARR-A family	-	GO:0004871//signal transducer activity;GO:0016772//transferase activity, transferring phosphorus-containing groups	GO:0006351//transcription, DNA-templated;GO:0007165//signal transduction;GO:0006796//phosphate-containing compound metabolic process	gi|470107854|ref|XP_004290254.1|/3.00374e-31/PREDICTED: two-component response regulator ARR17-like [Fragaria vesca subsp. vesca]
107418700	1561	12.1032	5.34462	-1.1076	Down	0.949633	-	-	-	-	gi|645238671|ref|XP_008225786.1|/0/PREDICTED: uncharacterized protein LOC103325410 [Prunus mume]
107421684	1214	45.1333	20.6787	-1.10719	Down	0.910399	K16222|1|6e-16|86.3|brp:103855006|Dof zinc finger protein DOF5.5	-	-	-	gi|566172467|ref|XP_002307484.2|/3.64911e-46/hypothetical protein POPTR_0005s21130g [Populus trichocarpa]
107416494	910	32.7539	14.9489	-1.10564	Down	0.938033	-	-	-	-	gi|643710030|gb|KDP24356.1|/5.8317e-21/hypothetical protein JCGZ_25652 [Jatropha curcas]
107428521	2689	43.4998	20.0248	-1.09984	Down	0.980463	-	-	-	-	gi|694357297|ref|XP_009359246.1|/0/PREDICTED: uncharacterized protein LOC103949845 isoform X1 [Pyrus x bretschneideri]
107409724	1401	27.5211	12.5769	-1.09904	Down	0.96737	K12472|1|6e-06|53.5|bvg:104885038|epidermal growth factor receptor substrate 15;K07052|2|1e-05|52.8|jcu:105638006|uncharacterized protein	-	-	-	gi|703095785|ref|XP_010095631.1|/5.21984e-63/hypothetical protein L484_003732 [Morus notabilis]
107404912	2907	21.4498	9.74933	-1.09811	Down	0.901679	K01537|1|0.0|1335|pxb:103950017|Ca2+-transporting ATPase [EC:3.6.3.8]	-	-	-	gi|703142339|ref|XP_010107728.1|/0/Putative calcium-transporting ATPase 13, plasma membrane-type [Morus notabilis]
107428942	1414	35.3888	16.2615	-1.09803	Down	0.0507027	K17803|1|5e-09|63.5|olu:OSTLU_6947|methyltransferase OMS1, mitochondrial [EC:2.1.1.-];K08242|4|1e-07|59.3|bdi:100830846|24-methylenesterol C-methyltransferase [EC:2.1.1.143]	-	-	GO:0008152//metabolic process	gi|645229731|ref|XP_008221597.1|/2.66774e-107/PREDICTED: methyltransferase-like protein 7A isoform X1 [Prunus mume]
107409679	501	22.9484	10.454	-1.0975	Down	0.909944	K02160|1|3e-07|55.1|bna:106423632|acetyl-CoA carboxylase biotin carboxyl carrier protein	-	-	-	gi|595939845|ref|XP_007215787.1|/1.04595e-57/hypothetical protein PRUPE_ppa009827mg [Prunus persica]
107428286	1809	18.0181	8.15737	-1.09626	Down	0.742572	-	-	-	-	gi|694393638|ref|XP_009372250.1|/9.56992e-39/PREDICTED: uncharacterized protein LOC103961433 [Pyrus x bretschneideri]
107433726	2914	29.6023	13.5768	-1.09614	Down	0.357911	K04733|1|1e-43|180|pop:POPTR_0004s14760g|interleukin-1 receptor-associated kinase 4 [EC:2.7.11.1];K13199|2|4e-23|111|mtr:MTR_7g081660|plasminogen activator inhibitor 1 RNA-binding protein;K00121|3|6e-14|81.3|mdm:103428735|S-(hydroxymethyl)glutathione dehydrogenase / alcohol dehydrogenase [EC:1.1.1.284 1.1.1.1];K01183|4|6e-09|64.7|aip:107646397|chitinase [EC:3.2.1.14]	-	GO:0005515//protein binding;GO:0004175//endopeptidase activity	GO:0019538//protein metabolic process;GO:0044092//negative regulation of molecular function	gi|703133801|ref|XP_010105478.1|/0/Subtilisin-like protease [Morus notabilis]
107418506	2811	32.3679	14.8728	-1.09592	Down	0.971284	K11446|1|3e-115|417|pper:PRUPE_ppa000634mg|histone demethylase JARID1 [EC:1.14.11.-]	-	-	-	gi|703106411|ref|XP_010098495.1|/3.99729e-122/putative lysine-specific demethylase [Morus notabilis]
107426736	797	42.6385	19.6954	-1.09466	Down	0.271859	-	-	-	-	gi|703142746|ref|XP_010107831.1|/1.28879e-31/hypothetical protein L484_027415 [Morus notabilis]
107428477	1765	19.3873	8.81556	-1.0935	Down	0.937045	K20617|1|0.0|639|tcc:TCM_010706|cytochrome P450 family 71 subfamily A	-	GO:0004497//monooxygenase activity;GO:0005506//iron ion binding	-	gi|590695680|ref|XP_007044958.1|/0/Cytochrome P450 family protein [Theobroma cacao]
107407657	3670	23.2246	10.6148	-1.09338	Down	0.931815	K14489|1|0.0|1713|pmum:103329273|arabidopsis histidine kinase 2/3/4 (cytokinin receptor) [EC:2.7.13.3]	-	GO:0004673//protein histidine kinase activity;GO:0004871//signal transducer activity	GO:0044238;GO:0044260;GO:0016310//phosphorylation;GO:0007165//signal transduction	gi|703161435|ref|XP_010112790.1|/0/Histidine kinase 2 [Morus notabilis]
107420971	1414	15.2828	6.89799	-1.09235	Down	0.825867	K20279|1|2e-64|248|sbi:SORBI_10g007785|synaptojanin [EC:3.1.3.36]	-	-	-	gi|596168965|ref|XP_007223045.1|/2.83238e-141/hypothetical protein PRUPE_ppa006937mg [Prunus persica]
107404465	410	107.043	49.9909	-1.0907	Down	0.863234	K02980|1|4e-30|130|vvi:100267015|small subunit ribosomal protein S29e	GO:0030529//ribonucleoprotein complex	GO:0005198//structural molecule activity	GO:0010467//gene expression	gi|118482417|gb|ABK93131.1|/1.61188e-29/unknown [Populus trichocarpa]
107409337	1490	71.4085	33.2701	-1.09024	Down	0.952281	K08472|1|3e-155|549|pper:PRUPE_ppa003207mg|mlo protein	-	-	-	gi|595822945|ref|XP_007204981.1|/1.83803e-154/hypothetical protein PRUPE_ppa003207mg [Prunus persica]
107408879	1374.5	297.011	139.347	-1.08905	Down	0.979387	K13415|1|1e-16|89.0|mdm:103401427|protein brassinosteroid insensitive 1 [EC:2.7.10.1 2.7.11.1];K20641|2|2e-11|71.2|cvr:CHLNCDRAFT_59250|Rho GTPase-activating protein 20	-	-	-	gi|703159986|ref|XP_010112387.1|/8.00985e-65/Squamosa promoter-binding-like protein 16 [Morus notabilis]
107408885	1374.5	297.011	139.347	-1.08905	Down	0.979387	K13415|1|1e-16|89.0|mdm:103401427|protein brassinosteroid insensitive 1 [EC:2.7.10.1 2.7.11.1];K20641|2|2e-11|71.2|cvr:CHLNCDRAFT_59250|Rho GTPase-activating protein 20	-	-	-	gi|703159986|ref|XP_010112387.1|/6.2072e-65/Squamosa promoter-binding-like protein 16 [Morus notabilis]
107409309	338	42.5452	19.7562	-1.0872	Down	0.830379	-	-	-	-	gi|703068640|ref|XP_010088289.1|/1.33475e-23/Indole-3-acetic acid-induced protein ARG2 [Morus notabilis]
107411983	846	284.995	133.924	-1.08664	Down	0.116577	K02434|1|2e-30|84.3|egr:104414383|aspartyl-tRNA(Asn)/glutamyl-tRNA(Gln) amidotransferase subunit B [EC:6.3.5.6 6.3.5.7]	-	-	-	gi|629097776|gb|KCW63541.1|/4.38306e-30/hypothetical protein EUGRSUZ_G01176 [Eucalyptus grandis]
107420608	754	36.7672	17.0529	-1.08586	Down	0.764866	-	-	-	-	gi|763785676|gb|KJB52747.1|/1.05983e-24/hypothetical protein B456_008G275500 [Gossypium raimondii]
107426251	1542	18.5608	8.47756	-1.08557	Down	0.880222	K01188|1|3e-177|622|vvi:100252190|beta-glucosidase [EC:3.2.1.21]	-	-	-	gi|731395471|ref|XP_010652186.1|/1.36459e-176/PREDICTED: beta-glucosidase 11-like isoform X1 [Vitis vinifera]
107425896	2013.92	507.049	238.751	-1.085	Down	0.881404	K09419|1|1e-148|528|tcc:TCM_004275|heat shock transcription factor, other eukaryote	-	-	-	gi|590716865|ref|XP_007050483.1|/6.08021e-148/DNA binding protein, putative isoform 1 [Theobroma cacao]
107408788	2202	1598.26	754.298	-1.08278	Down	0.997525	K14494|1|0.0|829|mdm:103405830|DELLA protein	-	-	-	gi|372477834|gb|AEX97111.1|/0/spur-type DELLA protein [Malus domestica]
107408512	1410	593.815	280.149	-1.08244	Down	0.996964	K08343|1|6e-157|555|tcc:TCM_005637|ubiquitin-like-conjugating enzyme ATG3	GO:0044424	-	GO:0044248//cellular catabolic process;GO:0006810//transport	gi|703072403|ref|XP_010089276.1|/9.66077e-158/hypothetical protein L484_021806 [Morus notabilis]
107409492	2441	328.299	154.772	-1.08237	Down	0.978217	K10798|1|0.0|1226|mtr:MTR_4g053530|poly [ADP-ribose] polymerase [EC:2.4.2.30]	GO:0043231//intracellular membrane-bounded organelle	GO:0003676//nucleic acid binding;GO:0016763//transferase activity, transferring pentosyl groups	GO:0006464//cellular protein modification process	gi|357471709|ref|XP_003606139.1|/0/poly(ADP-ribose) polymerase domain protein [Medicago truncatula]
107431690	1927	109.22	51.3163	-1.08223	Down	0.971394	K03453|1|4e-176|619|pmum:103340997|bile acid:Na+ symporter, BASS family	GO:0031224//intrinsic component of membrane	GO:0005343//organic acid:sodium symporter activity	GO:0006820//anion transport;GO:0030001//metal ion transport	gi|645275201|ref|XP_008242696.1|/1.99744e-175/PREDICTED: sodium/pyruvate cotransporter BASS2, chloroplastic [Prunus mume]
107418085	1021	32.0339	14.8765	-1.08084	Down	0.970534	K16675|1|2e-80|300|nnu:104591795|palmitoyltransferase ZDHHC9/14/18 [EC:2.3.1.225]	-	-	-	gi|703089912|ref|XP_010093936.1|/1.53283e-92/putative S-acyltransferase [Morus notabilis]
107406728	2068.27	17.7344	8.1471	-1.0757	Down	0.842842	K06627|1|1e-161|571|tcc:TCM_028589|cyclin A	-	-	GO:0009987//cellular process	gi|703152161|ref|XP_010110307.1|/5.37537e-160/hypothetical protein L484_019461 [Morus notabilis]
107415855	1813	14.8687	6.7884	-1.07553	Down	1	K02552|1|3e-175|616|fve:101314096|menaquinone-specific isochorismate synthase [EC:5.4.4.2]	-	-	-	gi|703061779|ref|XP_010086571.1|/0/Isochorismate synthase [Morus notabilis]
107423360	2164	16.2839	7.47604	-1.07261	Down	0.836969	K04733|1|2e-175|617|pop:POPTR_0013s03490g|interleukin-1 receptor-associated kinase 4 [EC:2.7.11.1]	-	-	-	gi|731407925|ref|XP_010656659.1|/0/PREDICTED: probable leucine-rich repeat receptor-like protein kinase At1g35710 [Vitis vinifera]
107428522	1574.47	77.5908	36.6315	-1.07236	Down	0.916226	K03517|1|2e-55|218|vvi:100243361|quinolinate synthase [EC:2.5.1.72]	GO:0009536//plastid;GO:0009536//plastid;GO:0009536//plastid;GO:0009536//plastid	-	GO:0031163;GO:0031325//positive regulation of cellular metabolic process;GO:0031163;GO:0031325//positive regulation of cellular metabolic process;GO:0031163;GO:0031325//positive regulation of cellular metabolic process;GO:0031163;GO:0031325//positive regulation of cellular metabolic process	gi|645230335|ref|XP_008221890.1|/1.1258e-61/PREDICTED: sufE-like protein 2, chloroplastic isoform X1 [Prunus mume]
107404039	899.09	17.6657	8.1471	-1.07026	Down	1	K03695|1|6e-29|129|adu:107486671|ATP-dependent Clp protease ATP-binding subunit ClpB	-	-	-	gi|728844379|gb|KHG23822.1|/1.1964e-74/Agglutinin alpha chain [Gossypium arboreum]
107419338	2239	21.1689	9.8201	-1.06961	Down	0.660252	-	-	-	-	gi|147826431|emb|CAN66510.1|/8.93054e-13/hypothetical protein VITISV_003620 [Vitis vinifera]
107421139	1845	16.1926	7.45358	-1.0688	Down	1	K07192|1|0.0|739|pop:POPTR_0018s02190g|flotillin	-	-	-	gi|743882001|ref|XP_011036625.1|/0/PREDICTED: flotillin-like protein 4 [Populus euphratica]
107420383	777	35.4596	16.6448	-1.06827	Down	0.925289	K14490|1|6e-50|198|pxb:103957070|histidine-containing phosphotransfer peotein	-	-	-	gi|703095164|ref|XP_010095462.1|/2.85195e-52/Histidine-containing phosphotransfer protein 4 [Morus notabilis]
107425951	495	26.8124	12.5493	-1.06515	Down	0.828536	-	-	-	-	gi|694383323|ref|XP_009367624.1|/5.15694e-38/PREDICTED: uncharacterized protein LOC103957222 [Pyrus x bretschneideri]
107403353	645	9.00192	4.03773	-1.06498	Down	0.938547	K04733|1|2e-13|76.6|mdm:103419981|interleukin-1 receptor-associated kinase 4 [EC:2.7.11.1]	-	-	-	gi|703127018|ref|XP_010103727.1|/8.751e-45/Blue copper protein [Morus notabilis]
107418029	2029	15.4419	7.12942	-1.06242	Down	1	K01114|1|0.0|936|pmum:103338080|phospholipase C [EC:3.1.4.3]	-	GO:0004629//phospholipase C activity	-	gi|645268351|ref|XP_008239487.1|/0/PREDICTED: non-specific phospholipase C6 [Prunus mume]
107430874	1002	76.424	36.3306	-1.06237	Down	0.660343	-	-	-	-	gi|731401136|ref|XP_010654178.1|/2.5859e-12/PREDICTED: uncharacterized protein LOC100261363 isoform X2 [Vitis vinifera]
107410637	2369	170.16	81.2393	-1.06195	Down	0.988411	K08900|1|5e-168|592|egr:104437375|mitochondrial chaperone BCS1	-	GO:0032559;GO:0016462//pyrophosphatase activity	-	gi|645234196|ref|XP_008223701.1|/0/PREDICTED: probable mitochondrial chaperone BCS1-B [Prunus mume]
107406044	1306	9.42478	4.26493	-1.05738	Down	0.927493	K13091|1|1e-08|62.0|cic:CICLE_v10025229mg|RNA-binding protein 39;K12811|3|2e-07|58.2|spen:107007206|ATP-dependent RNA helicase DDX46/PRP5 [EC:3.6.4.13];K13155|4|5e-06|53.5|lja:Lj0g3v0362259.1|U11/U12 small nuclear ribonucleoprotein 35 kDa protein	-	-	-	gi|703098936|ref|XP_010096517.1|/1.99531e-61/hypothetical protein L484_017969 [Morus notabilis]
107415866	1405	9.69787	4.3997	-1.05633	Down	0.931996	-	-	-	-	gi|568825811|ref|XP_006467271.1|/3.30868e-77/PREDICTED: nudix hydrolase 2 isoform X1 [Citrus sinensis]
107412868	411	38.8511	18.4738	-1.0521	Down	0.98042	K01537|1|2e-20|98.2|sita:101775448|Ca2+-transporting ATPase [EC:3.6.3.8]	-	-	-	gi|731414091|ref|XP_010659014.1|/4.21342e-41/PREDICTED: serrate RNA effector molecule-like isoform X2 [Vitis vinifera]
107433376	1381	23.6659	11.1702	-1.04965	Down	0.926653	K13436|1|3e-171|602|pmum:103323283|pto-interacting protein 1 [EC:2.7.11.1]	-	GO:0004672//protein kinase activity;GO:0032559	GO:0006464//cellular protein modification process;GO:0033554//cellular response to stress	gi|645233742|ref|XP_008223490.1|/1.64657e-170/PREDICTED: pto-interacting protein 1 [Prunus mume]
107406121	2638	47.8654	22.8726	-1.04891	Down	0.913203	K01807|1|6e-26|120|nnu:104595031|ribose 5-phosphate isomerase A [EC:5.3.1.6]	-	-	GO:0006810//transport	gi|743914076|ref|XP_011000961.1|/0/PREDICTED: probable metal-nicotianamine transporter YSL6 [Populus euphratica]
107423801	879	47.5313	22.7164	-1.04859	Down	0.13845	-	-	-	-	gi|645278352|ref|XP_008244187.1|/2.27578e-67/PREDICTED: protein arv1 homolog [Prunus mume]
107421157	1059	60.5611	29.0223	-1.04825	Down	0.939971	-	-	GO:0005488//binding;GO:0008238//exopeptidase activity	-	gi|645225327|ref|XP_008219529.1|/5.52587e-93/PREDICTED: ER membrane protein complex subunit 7 homolog [Prunus mume]
107434968	6870	19.7333	9.30511	-1.04455	Down	0.880599	K12818|1|7e-165|583|mtr:MTR_0267s0070|ATP-dependent RNA helicase DHX8/PRP22 [EC:3.6.4.13];K15078|3|6e-141|504|rcu:8276537|structure-specific endonuclease subunit SLX1 [EC:3.6.1.-]	-	-	-	gi|590561314|ref|XP_007008776.1|/0/LRR and NB-ARC domains-containing disease resistance protein [Theobroma cacao]
107412713	1686	45.2643	21.7535	-1.03994	Down	0.580669	K13420|1|1e-43|179|egr:104438655|LRR receptor-like serine/threonine-protein kinase FLS2 [EC:2.7.11.1]	-	GO:0016628//oxidoreductase activity, acting on the CH-CH group of donors, NAD or NADP as acceptor;GO:0016772//transferase activity, transferring phosphorus-containing groups	GO:0006796//phosphate-containing compound metabolic process	gi|703082536|ref|XP_010091979.1|/5.47118e-166/DNA-damage-repair/toleration protein [Morus notabilis]
107415027	2003	55.5275	26.7911	-1.0375	Down	0.0301145	K14759|1|1e-06|56.6|vra:106761862|isochorismate synthase / 2-succinyl-5-enolpyruvyl-6-hydroxy-3-cyclohexene-1-carboxylate synthase / 2-succinyl-6-hydroxy-2,4-cyclohexadiene-1-carboxylate synthase / O-succinylbenzoate synthase [EC:5.4.4.2 2.2.1.9 4.2.99.20 4.2.1.113]	-	-	-	gi|595825097|ref|XP_007205351.1|/2.39896e-171/hypothetical protein PRUPE_ppa007170mg [Prunus persica]
107426536	2881	28.9959	13.8842	-1.03564	Down	0.84515	K17279|1|1e-39|166|fve:105349698|receptor expression-enhancing protein 5/6	-	-	-	gi|645263135|ref|XP_008237091.1|/1.0989e-74/PREDICTED: uncharacterized protein LOC103335835 isoform X1 [Prunus mume]
107408736	1807	107.82	52.343	-1.03542	Down	0.969347	K08900|1|5e-173|608|egr:104437375|mitochondrial chaperone BCS1	-	GO:0032559;GO:0016462//pyrophosphatase activity	-	gi|645234196|ref|XP_008223701.1|/0/PREDICTED: probable mitochondrial chaperone BCS1-B [Prunus mume]
107418066	1247	58.4961	28.2866	-1.03502	Down	0.896021	K14299|1|2e-13|78.2|mdm:103418195|nucleoporin SEH1	-	-	-	gi|470127394|ref|XP_004299654.1|/1.70704e-131/PREDICTED: protein EXORDIUM-like [Fragaria vesca subsp. vesca]
107409261	1324	12.0251	5.61421	-1.03366	Down	0.955116	K14963|1|7e-29|129|zma:103629498|COMPASS component SWD3	-	-	-	gi|595839868|ref|XP_007207924.1|/1.51761e-141/hypothetical protein PRUPE_ppa018657mg [Prunus persica]
107408088	1664	6317.33	3088.27	-1.0324	Down	0.995988	K18819|1|5e-168|592|pop:POPTR_0014s11210g|inositol 3-alpha-galactosyltransferase [EC:2.4.1.123]	-	GO:0016740//transferase activity	-	gi|566203730|ref|XP_002320958.2|/2.85317e-167/putative galactinol synthase family protein [Populus trichocarpa]
107432937	1316	19.2443	9.15561	-1.03141	Down	0.867327	K08235|1|3e-132|473|vra:106769017|xyloglucan:xyloglucosyl transferase [EC:2.4.1.207];K14504|4|7e-131|468|rcu:8277906|xyloglucan:xyloglucosyl transferase TCH4 [EC:2.4.1.207]	GO:0005576//extracellular region;GO:0030312//external encapsulating structure	GO:0016798//hydrolase activity, acting on glycosyl bonds;GO:0016758//transferase activity, transferring hexosyl groups	GO:0044042//glucan metabolic process	gi|590580805|ref|XP_007014172.1|/2.57764e-133/Xyloglucan endotransglucosylase/hydrolase family protein [Theobroma cacao]
107413300	871.7	15.6924	7.45687	-1.02434	Down	0.857347	-	-	-	-	-
107427492	1032	17.7535	8.4877	-1.02153	Down	0.948171	K01528|1|5e-78|292|lja:Lj0g3v0199559.2|dynamin GTPase [EC:3.6.5.5];K07305|2|7e-63|241|cit:102619922|peptide-methionine (R)-S-oxide reductase [EC:1.8.4.12];K13420|3|2e-56|220|sot:102592377|LRR receptor-like serine/threonine-protein kinase FLS2 [EC:2.7.11.1];K01265|4|2e-55|217|bna:106454220|methionyl aminopeptidase [EC:3.4.11.18];K03006|5|5e-53|209|adu:107466525|DNA-directed RNA polymerase II subun…	-	-	-	gi|147818673|emb|CAN73924.1|/6.28906e-94/hypothetical protein VITISV_041509 [Vitis vinifera]
107432285	2590	103.616	50.8598	-1.01937	Down	0.680454	K01301|1|0.0|976|fve:101292331|N-acetylated-alpha-linked acidic dipeptidase [EC:3.4.17.21]	-	-	-	gi|470139645|ref|XP_004305557.1|/0/PREDICTED: probable glutamate carboxypeptidase 2 isoform X1 [Fragaria vesca subsp. vesca]
107404544	716	26.0055	12.5836	-1.0181	Down	0.959084	K13448|1|3e-41|169|pxb:103938241|calcium-binding protein CML	-	-	-	gi|694400254|ref|XP_009375226.1|/1.2469e-40/PREDICTED: putative calcium-binding protein CML19 [Pyrus x bretschneideri]
107412728	746	13.2076	6.26612	-1.01775	Down	0.930762	-	-	-	-	gi|697135308|ref|XP_009621706.1|/9.07208e-84/PREDICTED: uncharacterized protein LOC104113292 [Nicotiana tomentosiformis]
107403497	1875	124.786	61.4398	-1.0162	Down	0.155328	K17260|1|0.0|781|vvi:100242912|actin-related protein 2	-	-	-	gi|225451511|ref|XP_002272485.1|/0/PREDICTED: actin-related protein 2 [Vitis vinifera]
107414097	1814	278.272	137.552	-1.01383	Down	0.94655	K20661|1|0.0|814|pper:PRUPE_ppa004268mg|cytochrome P450 family 714 subfamily A polypeptide 1	-	-	-	gi|596021497|ref|XP_007219011.1|/0/hypothetical protein PRUPE_ppa004268mg [Prunus persica]
107435730	992	11.8911	5.63324	-1.01368	Down	0.946426	-	-	GO:0016740//transferase activity	-	gi|567918574|ref|XP_006451293.1|/1.37844e-58/hypothetical protein CICLE_v10008006mg [Citrus clementina]
107419897	1733	510.427	252.616	-1.0133	Down	0.990223	K02882|1|3e-49|197|adu:107496420|large subunit ribosomal protein L18Ae;K00924|3|7e-31|136|tcc:TCM_041550|;K01381|5|3e-29|131|smo:SELMODRAFT_13348|saccharopepsin [EC:3.4.23.25]	-	-	-	gi|703144473|ref|XP_010108296.1|/1.06915e-148/Aspartic proteinase nepenthesin-2 [Morus notabilis]
107406917	495	10.5268	4.96006	-1.013	Down	1	-	-	-	-	gi|645262118|ref|XP_008236620.1|/8.44134e-65/PREDICTED: uncharacterized protein LOC103335393 [Prunus mume]
107426973	1377.17	25.6056	12.4847	-1.00712	Down	0.670446	-	-	-	-	gi|659109976|ref|XP_008454981.1|/2.10508e-95/PREDICTED: uncharacterized protein LOC103495264 [Cucumis melo]
107409609	1133	147.633	73.271	-1.00569	Down	0.976741	K11322|1|6e-82|305|pper:PRUPE_ppa005548mg|enhancer of polycomb-like protein	-	-	-	gi|595931691|ref|XP_007215360.1|/3.14433e-81/hypothetical protein PRUPE_ppa005548mg [Prunus persica]
107408317	2825	105.841	52.4594	-1.00564	Down	1.88035e-05	K14963|1|3e-109|397|spen:107014302|COMPASS component SWD3	-	-	-	gi|703061842|ref|XP_010086586.1|/0/Topless-related protein 3 [Morus notabilis]
107431060	605	16.8548	8.14395	-1.00494	Down	1	K07253|1|6e-45|181|egr:104426350|phenylpyruvate tautomerase [EC:5.3.2.1]	-	-	-	gi|703082158|ref|XP_010091880.1|/9.60922e-48/hypothetical protein L484_009496 [Morus notabilis]
107410136	667	351.283	175.176	-1.00174	Down	0.967493	K14963|1|3e-44|176|spen:107014302|COMPASS component SWD3;K14558|5|1e-30|134|cit:102624793|periodic tryptophan protein 2	-	-	-	gi|802755952|ref|XP_012088954.1|/9.51156e-85/PREDICTED: topless-related protein 3 isoform X1 [Jatropha curcas]
107412895	727.04	123.381	61.3918	-1.00104	Down	0.999312	K02729|1|1e-29|91.7|cmo:103498261|20S proteasome subunit alpha 5 [EC:3.4.25.1]	GO:0005839//proteasome core complex;GO:0043231//intracellular membrane-bounded organelle;GO:0005839//proteasome core complex;GO:0043231//intracellular membrane-bounded organelle;GO:0005839//proteasome core complex;GO:0043231//intracellular membrane-bounded organelle	GO:0004175//endopeptidase activity;GO:0004175//endopeptidase activity;GO:0004175//endopeptidase activity	GO:0019941//modification-dependent protein catabolic process;GO:0019941//modification-dependent protein catabolic process;GO:0019941//modification-dependent protein catabolic process	gi|700211773|gb|KGN66869.1|/1.30982e-29/Proteasome subunit alpha type [Cucumis sativus]
107425385	2258	411.168	205.296	-1.00024	Down	0.973945	K14963|1|9e-36|153|zma:100217300|COMPASS component SWD3;K12662|2|9e-28|126|cit:102616360|U4/U6 small nuclear ribonucleoprotein PRP4	-	-	-	gi|590624385|ref|XP_007025588.1|/0/LisH dimerization motif,WD40/YVTN repeat-like-containing domain isoform 1 [Theobroma cacao]
107420081	1391	59.5903	29.5378	-1.00017	Down	0.507661	K18266|1|3e-143|509|lja:Lj5g3v0380120.1|protein NDRG1	-	-	-	gi|645227310|ref|XP_008220454.1|/1.96761e-163/PREDICTED: pollen-specific protein SF21 [Prunus mume]
107404764	813	4.6814	9.94084	1.00975	Up	0.958162	K12890|1|2e-77|290|jcu:105642413|splicing factor, arginine/serine-rich 1	-	GO:0005488//binding	-	gi|802688297|ref|XP_012082618.1|/8.05347e-77/PREDICTED: serine/arginine-rich splicing factor SR34A [Jatropha curcas]
107428022	1103	9.816	20.2888	1.01038	Up	0.960448	K01054|1|8e-10|65.9|bna:106399005|acylglycerol lipase [EC:3.1.1.23];K05941|2|9e-06|52.4|mdm:103435918|glutathione gamma-glutamylcysteinyltransferase [EC:2.3.2.15]	-	-	-	gi|566212303|ref|XP_006373134.1|/1.37386e-57/hypothetical protein POPTR_0017s09030g [Populus trichocarpa]
107405288	1114	78.3435	158.781	1.01444	Up	0.991949	K06890|1|1e-104|380|cmo:103497913|uncharacterized protein	-	-	-	gi|703134678|ref|XP_010105697.1|/1.04183e-105/hypothetical protein L484_011309 [Morus notabilis]
107424102	1808	334.147	676.397	1.01628	Up	0.99628	K04733|1|3e-74|280|ats:F775_09772|interleukin-1 receptor-associated kinase 4 [EC:2.7.11.1];K07936|2|3e-09|64.7|zma:103637360|GTP-binding nuclear protein Ran	-	-	-	gi|802628146|ref|XP_012076974.1|/0/PREDICTED: uncharacterized protein LOC105637914 [Jatropha curcas]
107405029	1167	4.79613	10.2287	1.01742	Up	0.956929	K08726|1|2e-50|200|cic:CICLE_v10001881mg|soluble epoxide hydrolase / lipid-phosphate phosphatase [EC:3.3.2.10 3.1.3.76];K10144|3|1e-12|75.1|mdm:103405733|RING finger and CHY zinc finger domain-containing protein 1 [EC:2.3.2.27]	-	GO:0003824//catalytic activity	-	gi|595793383|ref|XP_007200440.1|/3.34639e-134/hypothetical protein PRUPE_ppa008875mg [Prunus persica]
107404792	1026	7.74472	16.2112	1.0186	Up	1	-	-	-	-	gi|595829119|ref|XP_007205808.1|/1.74714e-88/hypothetical protein PRUPE_ppa010712mg [Prunus persica]
107422811	993	7.86854	16.464	1.01876	Up	1	K10599|1|3e-23|110|vvi:100249408|pre-mRNA-processing factor 19 [EC:2.3.2.27]	GO:0043234//protein complex	GO:0019787//small conjugating protein transferase activity	GO:0032446//protein modification by small protein conjugation	gi|703072182|ref|XP_010089218.1|/4.49821e-25/U-box domain-containing protein 72 [Morus notabilis]
107406802	9339	107.524	218.776	1.02135	Up	0.546067	K19525|1|0.0|2080|atr:18430385|vacuolar protein sorting-associated protein 13A/C	-	-	-	gi|645280171|ref|XP_008245065.1|/0/PREDICTED: uncharacterized protein LOC103343171 [Prunus mume]
107406933	1659	11.1892	23.2898	1.02469	Up	0.834008	K18834|1|4e-18|94.4|fve:101291408|WRKY transcription factor 1	-	-	-	gi|703083376|ref|XP_010092197.1|/3.40119e-120/putative WRKY transcription factor 40 [Morus notabilis]
107432536	2734	6.72752	14.2197	1.0254	Up	0.92355	K19475|1|9e-33|143|sind:105165428|WAS/WASL-interacting protein	-	-	-	gi|595863656|ref|XP_007211627.1|/2.79019e-96/hypothetical protein PRUPE_ppa005691mg [Prunus persica]
107406411	812	58.1646	119.228	1.0291	Up	0.000110005	-	-	-	-	gi|802640429|ref|XP_012078807.1|/1.63758e-21/PREDICTED: uncharacterized protein LOC105639378 [Jatropha curcas]
107415634	1002	6.74723	14.3728	1.0364	Up	1	K17710|1|2e-13|77.4|smo:SELMODRAFT_103638|pentatricopeptide repeat domain-containing protein 1	-	-	-	gi|703066194|ref|XP_010087648.1|/1.21213e-110/hypothetical protein L484_010599 [Morus notabilis]
107418100	1867	31.8141	65.8334	1.0374	Up	0.771025	K04733|1|0.0|637|cit:102623741|interleukin-1 receptor-associated kinase 4 [EC:2.7.11.1]	-	GO:0004672//protein kinase activity;GO:0000166//nucleotide binding	-	gi|703066475|ref|XP_010087722.1|/0/Cysteine-rich receptor-like protein kinase 25 [Morus notabilis]
107423134	2396	7.1386	15.2724	1.04528	Up	1	K17710|1|3e-43|178|atr:18446702|pentatricopeptide repeat domain-containing protein 1	-	-	-	gi|703084211|ref|XP_010092413.1|/0/hypothetical protein L484_009095 [Morus notabilis]
107412711	993	12.8441	27.0564	1.04576	Up	1	K07238|1|7e-68|258|sind:105171066|zinc transporter, ZIP family	GO:0044464;GO:0044464	GO:0008324//cation transmembrane transporter activity;GO:0008324//cation transmembrane transporter activity	GO:0006812//cation transport;GO:0006812//cation transport	gi|747085798|ref|XP_011090375.1|/3.74701e-67/PREDICTED: zinc transporter ZTP29 isoform X2 [Sesamum indicum]
107405849	782	4.68658	10.2189	1.0462	Up	0.920704	K18635|1|6e-20|98.6|rcu:8273724|protein SPIRAL1 and related proteins	-	-	-	gi|255585716|ref|XP_002533540.1|/3.20707e-19/PREDICTED: protein SPIRAL1-like 1 [Ricinus communis]
107412422	1846	7.80944	16.6843	1.04758	Up	0.835822	K18789|1|0.0|675|mdm:103434261|xylogalacturonan beta-1,3-xylosyltransferase [EC:2.4.2.41]	-	-	-	gi|694420132|ref|XP_009337990.1|/0/PREDICTED: probable glycosyltransferase At5g20260 isoform X2 [Pyrus x bretschneideri]
107417545	783	10.3486	21.935	1.04771	Up	0.949764	K17428|1|8e-36|151|rcu:8258102|large subunit ribosomal protein L47	GO:0005840//ribosome	-	-	gi|1000984272|ref|XP_015577733.1|/4.16917e-35/PREDICTED: 39S ribosomal protein L47, mitochondrial [Ricinus communis]
107416863	4901	6.89378	14.7974	1.04813	Up	1	K20283|1|0.0|1362|pper:PRUPE_ppa000287mg|golgin subfamily A member 4	-	-	-	gi|764612253|ref|XP_011467675.1|/0/PREDICTED: myosin-10 [Fragaria vesca subsp. vesca]
107414800	1717	22.0866	46.2848	1.05032	Up	0.362669	K12827|1|0.0|789|cam:101506103|splicing factor 3A subunit 3	-	-	-	gi|502136296|ref|XP_004502635.1|/0/PREDICTED: splicing factor 3A subunit 3 [Cicer arietinum]
107419810	1771	5.31024	11.5446	1.05073	Up	0.90095	K14209|1|9e-132|471|sind:105169832|solute carrier family 36 (proton-coupled amino acid transporter);K19476|2|4e-70|266|cic:CICLE_v10026997mg|vacuolar protein sorting-associated protein IST1;K15015|4|3e-34|147|apro:F751_1778|solute carrier family 32 (vesicular inhibitory amino acid transporter)	GO:0031224//intrinsic component of membrane	-	-	gi|802606404|ref|XP_012073685.1|/0/PREDICTED: lysine histidine transporter-like 8 [Jatropha curcas]
107435849	1127	27.6753	57.9211	1.05186	Up	0.0697899	K00586|1|2e-128|459|tcc:TCM_040866|diphthine methyl ester synthase [EC:2.1.1.314]	-	GO:0008757//S-adenosylmethionine-dependent methyltransferase activity	GO:0006730//one-carbon metabolic process;GO:0017182	gi|590584613|ref|XP_007015224.1|/9.89308e-128/Tetrapyrrole (Corrin/Porphyrin) Methylases isoform 1 [Theobroma cacao]
107435321	1600	9.10348	19.4837	1.0566	Up	0.865978	-	-	-	-	gi|703105019|ref|XP_010098146.1|/6.30462e-132/hypothetical protein L484_026280 [Morus notabilis]
107407069	2253	17813.6	37088.1	1.05796	Up	0.999311	-	-	-	-	gi|922327137|ref|XP_013442961.1|/5.26182e-82/hypothetical protein MTR_0055s0030 [Medicago truncatula]
107433643	2334	33.199	69.8953	1.0626	Up	0.985096	K11844|1|4e-08|61.6|cmo:103483482|ubiquitin carboxyl-terminal hydrolase 16/45 [EC:3.4.19.12]	-	-	-	gi|703132181|ref|XP_010105064.1|/2.78589e-174/hypothetical protein L484_012413 [Morus notabilis]
107423455	1509.17	14.2701	30.4533	1.06703	Up	0.849737	K17506|1|1e-118|428|gra:105795668|protein phosphatase 1L [EC:3.1.3.16]	GO:0043234//protein complex;GO:0043234//protein complex;GO:0043234//protein complex;GO:0043234//protein complex	GO:0004721//phosphoprotein phosphatase activity;GO:0043169//cation binding;GO:0004721//phosphoprotein phosphatase activity;GO:0043169//cation binding;GO:0004721//phosphoprotein phosphatase activity;GO:0043169//cation binding;GO:0004721//phosphoprotein phosphatase activity;GO:0043169//cation binding	GO:0006464//cellular protein modification process;GO:0006464//cellular protein modification process;GO:0006464//cellular protein modification process;GO:0006464//cellular protein modification process	gi|223540475|gb|EEF42042.1|/3.04751e-135/protein phosphatase 2c, putative [Ricinus communis]
107429123	1664	4.82461	10.6642	1.06706	Up	1	K13496|1|3e-60|234|atr:18438318|UDP-glucosyl transferase 73C [EC:2.4.1.-]	-	GO:0016757//transferase activity, transferring glycosyl groups	-	gi|645277474|ref|XP_008243788.1|/6.57765e-164/PREDICTED: UDP-glycosyltransferase 89A2-like [Prunus mume]
107420490	2115.94	90.035	190.128	1.07415	Up	0.985438	K02433|1|1e-58|229|apro:F751_6020|aspartyl-tRNA(Asn)/glutamyl-tRNA(Gln) amidotransferase subunit A [EC:6.3.5.6 6.3.5.7];K19996|2|2e-14|82.0|gmx:100788197|phosphatidylinositol transfer protein SFH5	GO:0044464;GO:0044464	-	GO:0051234//establishment of localization;GO:0051234//establishment of localization	gi|596127323|ref|XP_007222014.1|/0/hypothetical protein PRUPE_ppa002936mg [Prunus persica]
107407442	3162	14.0535	30.6557	1.09773	Up	0.882087	K09534|1|0.0|912|pper:PRUPE_ppa003725mg|DnaJ homolog subfamily C member 14	-	GO:0005515//protein binding	GO:0044267//cellular protein metabolic process;GO:0050896//response to stimulus	gi|595881224|ref|XP_007212377.1|/0/hypothetical protein PRUPE_ppa003725mg [Prunus persica]
107407655	1313	8.26637	18.2971	1.09979	Up	0.756109	K19892|1|7e-22|106|pxb:103964441|glucan endo-1,3-beta-glucosidase 4 [EC:3.2.1.39]	-	-	-	gi|645247544|ref|XP_008229886.1|/1.88874e-43/PREDICTED: glucan endo-1,3-beta-glucosidase 4 [Prunus mume]
107406657	3481.99	21.8919	47.5551	1.10145	Up	0.979783	K11835|1|0.0|981|pxb:103952730|ubiquitin carboxyl-terminal hydrolase 4/11/15 [EC:3.4.19.12]	-	-	-	gi|694369272|ref|XP_009362673.1|/0/PREDICTED: ubiquitin carboxyl-terminal hydrolase 8-like [Pyrus x bretschneideri]
107433584	3481.99	21.8919	47.5551	1.10145	Up	0.979783	K11835|1|0.0|981|pxb:103952730|ubiquitin carboxyl-terminal hydrolase 4/11/15 [EC:3.4.19.12]	-	-	-	gi|694369272|ref|XP_009362673.1|/0/PREDICTED: ubiquitin carboxyl-terminal hydrolase 8-like [Pyrus x bretschneideri]
107404753	922	22.0434	47.9662	1.10401	Up	0.982514	-	-	-	-	gi|566196502|ref|XP_002317808.2|/1.1619e-24/hypothetical protein POPTR_0012s02920g [Populus trichocarpa]
107420601	1343	9.46575	21.0643	1.113	Up	0.908389	K00826|1|9e-147|521|cit:102614611|branched-chain amino acid aminotransferase [EC:2.6.1.42]	-	GO:0004084//branched-chain-amino-acid transaminase activity	GO:0006520//cellular amino acid metabolic process	gi|567882255|ref|XP_006433686.1|/1.22722e-146/hypothetical protein CICLE_v10001429mg [Citrus clementina]
107407988	3053.99	4.82673	11.1461	1.1274	Up	0.935099	K19985|1|0.0|1340|tcc:TCM_004686|exocyst complex component 6	GO:0043234//protein complex;GO:0043234//protein complex;GO:0043234//protein complex	-	GO:0006887//exocytosis;GO:0006887//exocytosis;GO:0006887//exocytosis	gi|590719127|ref|XP_007050968.1|/0/Exocyst complex component sec15B isoform 1 [Theobroma cacao]
107408614	954	6.94519	15.9936	1.14672	Up	0.904135	K19525|1|3e-31|136|atr:18430385|vacuolar protein sorting-associated protein 13A/C	-	-	-	gi|645280171|ref|XP_008245065.1|/1.91266e-94/PREDICTED: uncharacterized protein LOC103343171 [Prunus mume]
107410081	1130	18.922	42.5703	1.14869	Up	0.965404	K14486|1|4e-28|126|pvu:PHAVU_003G128800g|auxin response factor	-	-	-	gi|225435334|ref|XP_002282437.1|/1.08125e-65/PREDICTED: auxin response factor 18 [Vitis vinifera]
107403333	1704	4.84824	11.4001	1.1527	Up	1	K14494|1|1e-28|129|crb:CARUB_v10003592mg|DELLA protein	-	-	-	gi|703062816|ref|XP_010086812.1|/0/hypothetical protein L484_009583 [Morus notabilis]
107420529	520.62	78.4018	175.098	1.15407	Up	0.977246	-	-	-	-	gi|720099000|ref|XP_010247805.1|/6.39512e-17/PREDICTED: uncharacterized protein LOC104590757 isoform X2 [Nelumbo nucifera]
107403432	1771	3.71049	8.93174	1.16209	Up	0.949777	K03327|1|0.0|736|pper:PRUPE_ppa004487mg|multidrug resistance protein, MATE family	-	GO:0022857//transmembrane transporter activity	GO:0006810//transport	gi|595850464|ref|XP_007209922.1|/0/hypothetical protein PRUPE_ppa004487mg [Prunus persica]
107416050	4353	139.906	314.856	1.16734	Up	0.983259	K20286|1|8e-10|68.2|cic:CICLE_v10024803mg|TATA element modulatory factor	-	-	-	gi|595856580|ref|XP_007210426.1|/1.29007e-170/hypothetical protein PRUPE_ppa000354mg [Prunus persica]
107408611	2767	12.9774	29.8706	1.17168	Up	0.450729	K12178|1|2e-22|109|vvi:100242030|COP9 signalosome complex subunit 4;K09667|3|4e-07|58.5|ats:F775_31751|protein O-GlcNAc transferase [EC:2.4.1.255]	-	-	-	gi|596277286|ref|XP_007225193.1|/0/hypothetical protein PRUPE_ppa002112mg [Prunus persica]
107407101	900	17.4909	40.6833	1.19445	Up	0.551932	K15014|1|1e-97|357|pmum:103341083|solute carrier family 29 (equilibrative nucleoside transporter), member 1/2/3	-	-	-	gi|645275374|ref|XP_008242783.1|/6.40564e-97/PREDICTED: equilibrative nucleotide transporter 8 [Prunus mume]
107414354	1817	5.48168	13.2115	1.19573	Up	0.798935	K13457|1|0.0|691|pmum:103333373|disease resistance protein RPM1	-	-	-	gi|645257457|ref|XP_008234421.1|/0/PREDICTED: probable disease resistance RPP8-like protein 2 [Prunus mume]
107427014	402	18.9706	44.255	1.20043	Up	0.971411	K02980|1|4e-30|130|vvi:100267015|small subunit ribosomal protein S29e	GO:0030529//ribonucleoprotein complex	GO:0005198//structural molecule activity	GO:0010467//gene expression	gi|118482417|gb|ABK93131.1|/1.62288e-29/unknown [Populus trichocarpa]
107427016	2184.93	6.95442	16.9534	1.22649	Up	0.946072	K11584|1|3e-67|257|cic:CICLE_v10029887mg|serine/threonine-protein phosphatase 2A regulatory subunit B'	GO:0031224//intrinsic component of membrane;GO:0016020//membrane;GO:0031224//intrinsic component of membrane	GO:0005275//amine transmembrane transporter activity;GO:0005275//amine transmembrane transporter activity	GO:0006865//amino acid transport;GO:0006865//amino acid transport;GO:0006865//amino acid transport	gi|595801175|ref|XP_007201783.1|/0/hypothetical protein PRUPE_ppa004526mg [Prunus persica]
107406388	708	3.96048	9.97258	1.22993	Up	0.94921	K03249|1|5e-85|314|jcu:105646547|translation initiation factor 3 subunit F	-	GO:0008135//translation factor activity, nucleic acid binding	GO:0006412//translation	gi|763811942|gb|KJB78794.1|/1.05766e-84/hypothetical protein B456_013G019400 [Gossypium raimondii]
107408179	1482	72.0129	169.732	1.23111	Up	0.134228	K20168|1|0.0|639|csv:101211793|TBC1 domain family member 15	-	-	-	gi|703134136|ref|XP_010105566.1|/0/TBC1 domain family member 15 [Morus notabilis]
107409037	513	67.9299	160.884	1.23771	Up	0.964534	-	-	-	-	gi|947068875|gb|KRH17766.1|/4.86195e-45/hypothetical protein GLYMA_13G013900 [Glycine max]
107407824	3722.63	11.9134	28.8359	1.24026	Up	0.545128	K07052|1|0.0|1149|pmum:103340631|uncharacterized protein	-	-	-	gi|703139840|ref|XP_010107073.1|/0/Embryogenesis-associated protein [Morus notabilis]
107422447	3922	17.4563	42.077	1.24523	Up	0.971133	K13415|1|1e-139|499|tcc:TCM_001284|protein brassinosteroid insensitive 1 [EC:2.7.10.1 2.7.11.1]	GO:0031224//intrinsic component of membrane	GO:0004871//signal transducer activity;GO:0016791//phosphatase activity;GO:0004672//protein kinase activity;GO:0016628//oxidoreductase activity, acting on the CH-CH group of donors, NAD or NADP as acceptor;GO:0032559	GO:0006464//cellular protein modification process	gi|595894929|ref|XP_007213710.1|/0/hypothetical protein PRUPE_ppa000652mg [Prunus persica]
107433682	1110	74.1666	179.386	1.26846	Up	0.991661	K14495|1|3e-19|97.1|egr:104451128|F-box protein GID2;K14319|2|1e-09|65.5|thj:104823049|Ran GTPase-activating protein 1	-	-	-	gi|703118798|ref|XP_010101688.1|/1.54266e-32/hypothetical protein L484_006808 [Morus notabilis]
107404418	1623	6.63532	16.7388	1.2717	Up	0.748108	-	-	-	-	gi|661890396|emb|CDP05893.1|/1.46312e-59/unnamed protein product [Coffea canephora]
107433300	1797	25.7915	64.4766	1.30507	Up	0.999998	-	-	-	-	gi|645233790|ref|XP_008223512.1|/0/PREDICTED: protein TRIGALACTOSYLDIACYLGLYCEROL 4, chloroplastic [Prunus mume]
107407186	985	8.34861	21.3848	1.30566	Up	0.962888	-	-	-	-	gi|694359153|ref|XP_009359746.1|/1.11366e-68/PREDICTED: uncharacterized protein LOC103950277 [Pyrus x bretschneideri]
107409268	2203	977.669	2447.94	1.3237	Up	0.993209	K14494|1|0.0|829|mdm:103405830|DELLA protein	-	-	-	gi|372477834|gb|AEX97111.1|/0/spur-type DELLA protein [Malus domestica]
107431039	1854	4.16869	11.3432	1.34153	Up	1	K10457|1|1e-165|584|vvi:100267149|kelch-like protein 20;K10450|5|6e-110|399|bvg:104905945|kelch-like protein 12	-	-	-	gi|703156483|ref|XP_010111454.1|/0/Kelch-like protein diablo [Morus notabilis]
107415587	1946	5.29021	14.3235	1.35504	Up	1	K08900|1|0.0|645|rcu:8275997|mitochondrial chaperone BCS1	-	-	-	gi|703082294|ref|XP_010091913.1|/0/putative mitochondrial chaperone BCS1-B [Morus notabilis]
107415542	2708	11.3792	29.9599	1.3579	Up	0.734299	K11000|1|4e-110|400|bvg:104900835|callose synthase [EC:2.4.1.-];K17285|2|1e-92|342|aly:ARALYDRAFT_330113|selenium-binding protein 1;K10683|5|7e-92|340|cic:CICLE_v10014038mg|BRCA1-associated RING domain protein 1	-	-	-	gi|645249491|ref|XP_008230776.1|/0/PREDICTED: pentatricopeptide repeat-containing protein At5g50390, chloroplastic [Prunus mume]
107408192	2717	7.61387	20.5129	1.37198	Up	0.816642	K16250|1|0.0|670|pper:PRUPE_ppa000278mg|DNA-directed RNA polymerase IV subunit 1 [EC:2.7.7.6]	-	-	-	gi|595859266|ref|XP_007210915.1|/0/hypothetical protein PRUPE_ppa000278mg [Prunus persica]
107433189	534	3.9996	11.2669	1.38535	Up	1	K17725|1|5e-87|320|pxb:103947419|sulfur dioxygenase [EC:1.13.11.18]	-	GO:0016790//thiolester hydrolase activity	-	gi|694331882|ref|XP_009356603.1|/2.22756e-86/PREDICTED: persulfide dioxygenase ETHE1 homolog, mitochondrial-like [Pyrus x bretschneideri]
107417474	985	4.96897	13.8242	1.38786	Up	0.942392	K15078|1|2e-50|200|gmx:100805152|structure-specific endonuclease subunit SLX1 [EC:3.6.1.-]	-	-	-	gi|734348137|gb|KHN11715.1|/1.1519e-49/Structure-specific endonuclease subunit slx1 [Glycine soja]
107406058	2674	13.5245	36.3424	1.39293	Up	0.811747	K02210|1|0.0|1273|tcc:TCM_004805|DNA replication licensing factor MCM7 [EC:3.6.4.12]	GO:0043231//intracellular membrane-bounded organelle	GO:0003676//nucleic acid binding;GO:0016462//pyrophosphatase activity;GO:0032559	GO:0006259//DNA metabolic process	gi|590719590|ref|XP_007051097.1|/0/Minichromosome maintenance (MCM2/3/5) family protein isoform 1 [Theobroma cacao]
107406611	2674	13.5245	36.3424	1.39293	Up	0.811747	K02210|1|0.0|1273|tcc:TCM_004805|DNA replication licensing factor MCM7 [EC:3.6.4.12]	GO:0043231//intracellular membrane-bounded organelle	GO:0003676//nucleic acid binding;GO:0016462//pyrophosphatase activity;GO:0032559	GO:0006259//DNA metabolic process	gi|590719590|ref|XP_007051097.1|/0/Minichromosome maintenance (MCM2/3/5) family protein isoform 1 [Theobroma cacao]
107433798	2302	7.76111	21.2187	1.3937	Up	0.96166	K15449|1|2e-82|308|vra:106763782|tRNA wybutosine-synthesizing protein 1 [EC:4.1.3.44];K16302|2|2e-82|308|gra:105766830|metal transporter CNNM	-	GO:0016741	GO:0006730//one-carbon metabolic process	gi|595814567|ref|XP_007203761.1|/0/hypothetical protein PRUPE_ppa003146mg [Prunus persica]
107415741	1406	18.4596	49.4195	1.39631	Up	0.92223	K04733|1|7e-116|418|cit:102617925|interleukin-1 receptor-associated kinase 4 [EC:2.7.11.1]	-	GO:0004672//protein kinase activity;GO:0000166//nucleotide binding	-	gi|703147081|ref|XP_010108962.1|/7.67976e-123/putative LRR receptor-like serine/threonine-protein kinase [Morus notabilis]
107434773	591.97	4.22916	12.1299	1.41573	Up	1	-	-	-	-	gi|743911386|ref|XP_010999555.1|/2.64129e-07/PREDICTED: BTB/POZ domain-containing protein At3g22104-like isoform X1 [Populus euphratica]
107409435	1385	13.6603	37.5119	1.42411	Up	0.308356	K10446|1|2e-08|62.0|cvr:CHLNCDRAFT_133157|kelch-like protein 8;K10457|2|1e-07|58.9|smo:SELMODRAFT_99292|kelch-like protein 20	-	-	-	gi|596170372|ref|XP_007223086.1|/0/hypothetical protein PRUPE_ppa007000mg [Prunus persica]
107410004	1310	178.004	478.829	1.42502	Up	0.979333	K04733|1|4e-15|84.0|ats:F775_16030|interleukin-1 receptor-associated kinase 4 [EC:2.7.11.1];K07562|2|4e-11|70.5|sbi:SORBI_03g046345|nonsense-mediated mRNA decay protein 3	-	-	-	gi|645221528|ref|XP_008245279.1|/5.19551e-110/PREDICTED: uncharacterized protein LOC103343395 [Prunus mume]
107424622	1682	10.8636	30.4122	1.44314	Up	0.950974	K08235|1|4e-151|536|pop:POPTR_0001s12640g|xyloglucan:xyloglucosyl transferase [EC:2.4.1.207]	GO:0005576//extracellular region;GO:0030312//external encapsulating structure	GO:0016798//hydrolase activity, acting on glycosyl bonds;GO:0016758//transferase activity, transferring hexosyl groups	GO:0044042//glucan metabolic process	gi|657956217|ref|XP_008369587.1|/8.46006e-151/PREDICTED: probable xyloglucan endotransglucosylase/hydrolase protein B [Malus domestica]
107430618	1461	11.2757	32.0609	1.46673	Up	0.945098	K18081|1|8e-24|112|bna:106425271|myotubularin-related protein 1/2 [EC:3.1.3.64 3.1.3.95];K04733|2|5e-06|53.9|ats:F775_24138|interleukin-1 receptor-associated kinase 4 [EC:2.7.11.1]	-	-	-	gi|502174934|ref|XP_004515634.1|/7.11283e-119/PREDICTED: uncharacterized protein LOC101506729 [Cicer arietinum]
107421835	2574	202.329	567.207	1.48485	Up	0.971732	K13162|1|0.0|901|pper:PRUPE_ppa002491mg|poly(rC)-binding protein 2/3/4	-	-	-	gi|596020701|ref|XP_007218945.1|/0/hypothetical protein PRUPE_ppa002491mg [Prunus persica]
107433635	3642	5.76024	17.0624	1.48707	Up	1	K16812|1|8e-06|54.7|sita:101769020|targeting protein for Xklp2	-	-	-	gi|694369230|ref|XP_009362663.1|/3.12591e-130/PREDICTED: uncharacterized protein LOC103952721 [Pyrus x bretschneideri]
107404681	1282	77.3487	218.044	1.48909	Up	0.990966	-	-	-	-	gi|703107531|ref|XP_010098770.1|/6.00925e-79/hypothetical protein L484_026151 [Morus notabilis]
107405440	1282	77.3487	218.044	1.48909	Up	0.990966	-	-	-	-	gi|703107531|ref|XP_010098770.1|/6.00925e-79/hypothetical protein L484_026151 [Morus notabilis]
107405738	1734	3.88875	11.8479	1.49076	Up	0.923404	K00517|1|0.0|670|tcc:TCM_019148|;K13260|2|1e-177|624|gmx:100811727|isoflavone 2'-hydroxylase [EC:1.14.13.89]	-	-	-	gi|470103106|ref|XP_004287985.1|/0/PREDICTED: cytochrome P450 81E8-like [Fragaria vesca subsp. vesca]
107427154	2514	7.97042	23.4289	1.49741	Up	0.909792	K02209|1|0.0|1226|pper:PRUPE_ppa001974mg|DNA replication licensing factor MCM5 [EC:3.6.4.12]	-	-	-	gi|703127074|ref|XP_010103740.1|/0/DNA replication licensing factor mcm5-A [Morus notabilis]
107424603	1662	9.41228	27.5241	1.49866	Up	0.935735	-	-	-	-	gi|596135000|ref|XP_007222288.1|/1.12198e-163/hypothetical protein PRUPE_ppa005909mg [Prunus persica]
107435874	1303	204.016	584.635	1.51652	Up	0.988402	K01082|1|3e-18|94.4|bpg:Bathy09g01660|3'(2'), 5'-bisphosphate nucleotidase [EC:3.1.3.7];K01097|2|1e-11|72.4|atr:18432282|N-acylneuraminate-9-phosphatase [EC:3.1.3.29]	-	GO:0016791//phosphatase activity	-	gi|595805683|ref|XP_007202329.1|/4.32869e-141/hypothetical protein PRUPE_ppa009153mg [Prunus persica]
107408539	1693	18.4566	53.9904	1.52292	Up	0.966452	K06174|1|0.0|842|vvi:100249488|ATP-binding cassette, sub-family E, member 1	-	-	-	gi|147821791|emb|CAN65893.1|/0/hypothetical protein VITISV_021090 [Vitis vinifera]
107406559	1168	9.23229	28.504	1.57465	Up	0.927884	K01681|1|1e-20|101|ats:F775_01009|aconitate hydratase [EC:4.2.1.3];K13422|2|1e-16|88.6|egr:104445939|transcription factor MYC2	-	-	-	gi|645219682|ref|XP_008236887.1|/7.38493e-65/PREDICTED: transcription factor bHLH25-like [Prunus mume]
107406160	2824	37.0369	113.8	1.60625	Up	0.983166	K02261|1|3e-140|500|gra:105762759|cytochrome c oxidase subunit 2	GO:0019866//organelle inner membrane;GO:0043231//intracellular membrane-bounded organelle;GO:0031224//intrinsic component of membrane	GO:0005506//iron ion binding;GO:0015002//heme-copper terminal oxidase activity	GO:0051234//establishment of localization;GO:0022900//electron transport chain	gi|823127461|ref|XP_012436100.1|/1.62554e-139/PREDICTED: cytochrome c oxidase subunit 2 [Gossypium raimondii]
107404986	684	10.3481	32.7352	1.61459	Up	0.930815	K09286|1|5e-18|92.0|aip:107642754|EREBP-like factor	-	-	-	gi|703108662|ref|XP_010099090.1|/1.82071e-30/Ethylene-responsive transcription factor [Morus notabilis]
107421812	2402	23.4486	73.5124	1.62751	Up	0.886857	-	-	-	-	gi|645258077|ref|XP_008234714.1|/0/PREDICTED: nephrocystin-3 isoform X1 [Prunus mume]
107408886	2872	4.84798	16.3801	1.65685	Up	0.924993	-	-	-	-	gi|703095608|ref|XP_010095586.1|/0/Testis-expressed sequence 11 protein [Morus notabilis]
107406028	1783	8.16911	26.9989	1.66455	Up	1	K01436|1|0.0|694|vvi:100257526|amidohydrolase [EC:3.5.1.-];K14677|2|0.0|667|aly:ARALYDRAFT_473822|aminoacylase [EC:3.5.1.14]	GO:0044424	GO:0016811//hydrolase activity, acting on carbon-nitrogen (but not peptide) bonds, in linear amides	GO:0019752//carboxylic acid metabolic process	gi|225459515|ref|XP_002285843.1|/0/PREDICTED: aminoacylase-1 [Vitis vinifera]
107408956	1047	5.2337	17.9921	1.68805	Up	0.622095	K03260|1|3e-29|130|dosa:Os06t0520600-01|translation initiation factor 4G	-	GO:0046872//metal ion binding	-	gi|703161304|ref|XP_010112757.1|/6.70523e-168/Zinc finger CCCH domain-containing protein 32 [Morus notabilis]
107405166	449	9.0991	30.9824	1.71277	Up	0.468888	-	-	-	-	gi|595848787|ref|XP_007209598.1|/3.70553e-67/hypothetical protein PRUPE_ppa011434mg [Prunus persica]
107421849	2763	7.73735	26.7873	1.72704	Up	0.171227	K17964|1|2e-42|176|smo:SELMODRAFT_424099|leucine-rich PPR motif-containing protein, mitochondrial	-	-	-	gi|703147372|ref|XP_010109035.1|/0/hypothetical protein L484_007369 [Morus notabilis]
107409854	947	5.91682	20.7825	1.72854	Up	0.924529	K10767|1|2e-20|100|aip:107623972|mRNA N6-methyladenine demethylase [EC:1.14.11.53]	-	-	-	gi|703134066|ref|XP_010105545.1|/3.42152e-104/hypothetical protein L484_019288 [Morus notabilis]
107434232	1843	2.85714	10.8605	1.75641	Up	1	-	-	-	-	gi|703098940|ref|XP_010096518.1|/7.56656e-124/hypothetical protein L484_017970 [Morus notabilis]
107405149	1534	5.82964	22.1222	1.83629	Up	0.0263561	K00703|1|6e-79|296|pper:PRUPE_ppa001734mg|starch synthase [EC:2.4.1.21]	-	GO:0003824//catalytic activity	GO:0008152//metabolic process	gi|595924925|ref|XP_007214968.1|/2.90237e-78/hypothetical protein PRUPE_ppa001734mg [Prunus persica]
107420880	1478	12.1319	46.2926	1.88857	Up	0.86643	-	-	-	-	gi|590592686|ref|XP_007017349.1|/2.05676e-73/Heat stress transcription factor A-2c, putative [Theobroma cacao]
107406980	1863	63.2424	236.168	1.89241	Up	0.694867	K03126|1|1e-50|202|pmum:103327642|transcription initiation factor TFIID subunit 12	-	-	-	gi|302398673|gb|ADL36631.1|/1.92701e-50/C2H2L domain class transcription factor [Malus domestica]
107406296	2792	5.25583	21.6892	1.94535	Up	0.87705	K19525|1|6e-159|562|atr:18430385|vacuolar protein sorting-associated protein 13A/C	-	-	-	gi|645280171|ref|XP_008245065.1|/0/PREDICTED: uncharacterized protein LOC103343171 [Prunus mume]
107407643	1208	4.43208	18.608	1.95225	Up	0.0284149	K02045|1|7e-15|82.8|vcn:VOLCADRAFT_102820|sulfate transport system ATP-binding protein [EC:3.6.3.25];K05657|4|7e-13|76.3|mtr:MTR_7g033710|ATP-binding cassette, subfamily B (MDR/TAP), member 10;K05643|5|3e-12|73.9|egu:105045538|ATP-binding cassette, subfamily A (ABC1), member 3	-	GO:0017111//nucleoside-triphosphatase activity;GO:0032559	GO:0009207	gi|645250188|ref|XP_008231093.1|/1.82605e-106/PREDICTED: ABC transporter I family member 11, chloroplastic [Prunus mume]
107434367	3069	6.65301	27.5062	1.96798	Up	0.900563	K14787|1|0.0|1103|jcu:105639074|multiple RNA-binding domain-containing protein 1	-	-	-	gi|802639297|ref|XP_012078405.1|/0/PREDICTED: multiple RNA-binding domain-containing protein 1 [Jatropha curcas]
107432926	1686	11.8733	48.5533	1.98645	Up	0.786839	K10878|1|0.0|702|csv:101222473|meiotic recombination protein SPO11	-	-	-	gi|449448703|ref|XP_004142105.1|/0/PREDICTED: DNA topoisomerase 6 subunit A [Cucumis sativus]
107412575	1368	16.511	67.5887	2.00046	Up	0.835665	-	-	-	-	gi|658008370|ref|XP_008339378.1|/7.18624e-134/PREDICTED: protein ROOT PRIMORDIUM DEFECTIVE 1 [Malus domestica]
107407335	1073	11.1253	46.606	2.01793	Up	0.889029	-	-	-	-	gi|703104000|ref|XP_010097881.1|/1.40838e-51/hypothetical protein L484_011480 [Morus notabilis]
107409361	1073	11.1253	46.606	2.01793	Up	0.889029	-	-	-	-	gi|703104000|ref|XP_010097881.1|/1.40838e-51/hypothetical protein L484_011480 [Morus notabilis]
107410247	2742	3.22366	16.1473	2.1582	Up	0.0148321	K04733|1|0.0|879|vvi:100243693|interleukin-1 receptor-associated kinase 4 [EC:2.7.11.1]	-	GO:0005488//binding;GO:0004672//protein kinase activity	-	gi|703118724|ref|XP_010101671.1|/0/Putative receptor protein kinase ZmPK1 [Morus notabilis]
107408250	657	2.17122	11.5891	2.17492	Up	0.562894	K03797|1|1e-08|60.5|cre:CHLREDRAFT_187121|carboxyl-terminal processing protease [EC:3.4.21.102]	-	GO:0070011//peptidase activity, acting on L-amino acid peptides	GO:0019538//protein metabolic process	gi|641859370|gb|KDO78060.1|/4.37024e-23/hypothetical protein CISIN_1g012084mg [Citrus sinensis]
107408286	2980.27	8.01083	39.2722	2.22337	Up	0.854435	K17964|1|2e-51|206|smo:SELMODRAFT_96626|leucine-rich PPR motif-containing protein, mitochondrial	-	-	-	gi|703093339|ref|XP_010094897.1|/0/hypothetical protein L484_022645 [Morus notabilis]
107432240	2738.67	88.8663	418.617	2.22945	Up	0.928553	K14827|1|0.0|1007|cit:102624133|pre-rRNA-processing protein IPI1	-	-	-	gi|703073898|ref|XP_010089670.1|/0/hypothetical protein L484_004094 [Morus notabilis]
107431679	2303	13.1303	64.3024	2.2486	Up	0.888429	K15449|1|2e-82|308|vra:106763782|tRNA wybutosine-synthesizing protein 1 [EC:4.1.3.44];K16302|2|2e-82|308|gra:105766830|metal transporter CNNM	-	GO:0016741	GO:0006730//one-carbon metabolic process	gi|595814567|ref|XP_007203761.1|/0/hypothetical protein PRUPE_ppa003146mg [Prunus persica]
107434004	676	26.7089	140.284	2.37101	Up	0	-	-	-	-	gi|703064411|ref|XP_010087198.1|/4.09443e-43/hypothetical protein L484_001651 [Morus notabilis]
107410011	922	4.51752	25.5097	2.37223	Up	0.00607763	K13081|1|3e-37|156|pper:PRUPE_ppa024512mg|leucoanthocyanidin reductase [EC:1.17.1.3]	-	GO:0003824//catalytic activity	GO:0008152//metabolic process	gi|356529761|ref|XP_003533456.1|/3.09878e-94/PREDICTED: isoflavone reductase homolog [Glycine max]
107425345	1113	9.21933	52.9702	2.45888	Up	0.811299	K14486|1|1e-50|191|pxb:103946402|auxin response factor	-	-	-	gi|694329213|ref|XP_009355376.1|/1.15897e-39/PREDICTED: auxin response factor 1 [Pyrus x bretschneideri]
107408877	1343.96	92.8265	527.942	2.50129	Up	0.901752	K13415|1|1e-16|89.0|mdm:103401427|protein brassinosteroid insensitive 1 [EC:2.7.10.1 2.7.11.1];K20641|2|2e-11|71.2|cvr:CHLNCDRAFT_59250|Rho GTPase-activating protein 20	-	-	-	gi|703159986|ref|XP_010112387.1|/7.04661e-65/Squamosa promoter-binding-like protein 16 [Morus notabilis]
107425187	1595	9.57482	57.3462	2.52056	Up	0.783106	K12309|1|7e-22|106|lja:Lj3g3v0323160.2|beta-galactosidase [EC:3.2.1.23];K14412|4|8e-15|83.2|obr:102714333|alpha-1,4-fucosyltransferase [EC:2.4.1.65];K14794|5|6e-09|63.5|thj:104807000|ribosomal RNA-processing protein 12	-	GO:0005488//binding	-	gi|747099047|ref|XP_011097563.1|/3.35711e-101/PREDICTED: protein SENSITIVE TO PROTON RHIZOTOXICITY 1-like [Sesamum indicum]
107408687	3062	13.0269	80.1408	2.575	Up	0.864244	K19985|1|0.0|1340|tcc:TCM_004686|exocyst complex component 6	GO:0043234//protein complex	-	GO:0006887//exocytosis	gi|590719127|ref|XP_007050968.1|/0/Exocyst complex component sec15B isoform 1 [Theobroma cacao]
107408146	1124	3.48698	24.1043	2.62323	Up	0.999994	-	-	-	-	gi|703147940|ref|XP_010109218.1|/2.6685e-56/hypothetical protein L484_011840 [Morus notabilis]
107435712	1237	18.5424	117.08	2.62588	Up	0.782956	K08332|1|1e-24|115|smo:SELMODRAFT_61948|;K04733|3|2e-22|108|ats:F775_04245|interleukin-1 receptor-associated kinase 4 [EC:2.7.11.1]	-	-	-	gi|645264293|ref|XP_008237621.1|/4.95014e-131/PREDICTED: U-box domain-containing protein 28-like [Prunus mume]
107408121	2390.05	7.19379	47.382	2.63651	Up	0.704881	K02989|1|4e-11|71.2|mdm:103414960|small subunit ribosomal protein S5e	-	-	-	gi|703139388|ref|XP_010106967.1|/6.45134e-173/hypothetical protein L484_016895 [Morus notabilis]
107410974	754	6.18352	46.1182	2.8008	Up	0.705225	K09597|1|1e-24|114|adu:107485644|signal peptide peptidase-like 2B [EC:3.4.23.-]	-	-	-	gi|225443796|ref|XP_002272922.1|/1.88916e-74/PREDICTED: uncharacterized protein LOC100265230 [Vitis vinifera]
107408018	1428	4.07109	33.9905	2.9135	Up	0.591892	K05389|1|1e-121|437|tcc:TCM_030657|potassium channel subfamily K, other eukaryote	-	-	-	gi|590605574|ref|XP_007020523.1|/5.61973e-121/Outward rectifying K+ channel isoform 1 [Theobroma cacao]
107405473	2546	4.37986	41.9473	3.11876	Up	0.348778	K10999|1|3e-107|390|bdi:100843814|cellulose synthase A [EC:2.4.1.12]	GO:0016020//membrane	GO:0016757//transferase activity, transferring glycosyl groups	GO:0009987//cellular process	gi|657949205|ref|XP_008341815.1|/0/PREDICTED: cellulose synthase-like protein G3 [Malus domestica]
107416174	1614	6.72181	65.4249	3.18903	Up	0.422386	K08332|1|8e-26|119|smo:SELMODRAFT_51906|;K04733|3|2e-18|95.1|ats:F775_04245|interleukin-1 receptor-associated kinase 4 [EC:2.7.11.1];K10260|4|6e-17|90.1|cre:CHLREDRAFT_205525|F-box and WD-40 domain protein 7	-	GO:0016874//ligase activity	-	gi|645278615|ref|XP_008244313.1|/3.36173e-157/PREDICTED: U-box domain-containing protein 21-like [Prunus mume]
107406897	1519	2.22631	31.4013	3.5449	Up	0.0936012	-	-	-	-	gi|359477597|ref|XP_002284076.2|/4.16378e-85/PREDICTED: rRNA-processing protein EFG1 isoform X1 [Vitis vinifera]
107408174	2888	0	11.7262	4.59093	Up	1	K10396|1|0.0|1425|pmum:103331805|kinesin family member 5	GO:0015630//microtubule cytoskeleton	GO:0003774//motor activity;GO:0032559	GO:0007017//microtubule-based process	gi|645253673|ref|XP_008232683.1|/0/PREDICTED: armadillo repeat-containing kinesin-like protein 2 isoform X2 [Prunus mume]
107408774	2129	0	12.1054	4.63496	Up	1	K00889|1|0.0|870|tcc:TCM_022303|1-phosphatidylinositol-4-phosphate 5-kinase [EC:2.7.1.68]	-	GO:0016307//phosphatidylinositol phosphate kinase activity;GO:0032559	GO:0046488//phosphatidylinositol metabolic process;GO:0006796//phosphate-containing compound metabolic process	gi|703107724|ref|XP_010098819.1|/0/Phosphatidylinositol-4-phosphate 5-kinase 9 [Morus notabilis]
107408609	1714	0	17.5939	5.15616	Up	0.988128	K00108|1|1e-125|451|vvi:100241724|choline dehydrogenase [EC:1.1.99.1];K15403|3|9e-113|408|sind:105157752|fatty acid omega-hydroxy dehydrogenase [EC:1.1.-.-]	-	GO:0016491//oxidoreductase activity;GO:0050662//coenzyme binding	GO:0044281//small molecule metabolic process	gi|703143564|ref|XP_010108049.1|/2.5794e-171/Protein HOTHEAD [Morus notabilis]
107407634	1385	0	18.5671	5.23172	Up	0.932381	K11805|1|3e-175|615|pper:PRUPE_ppa008187mg|WD repeat-containing protein 68	-	-	-	gi|310897866|emb|CBK62755.1|/0/WD-repeat protein [Humulus lupulus]
107407644	1385	0	18.5671	5.23172	Up	0.932381	K11805|1|3e-175|615|pper:PRUPE_ppa008187mg|WD repeat-containing protein 68	-	-	-	gi|310897866|emb|CBK62755.1|/0/WD-repeat protein [Humulus lupulus]
107405548	1111	0	18.952	5.26053	Up	0.863465	-	-	-	-	gi|703104000|ref|XP_010097881.1|/1.48383e-51/hypothetical protein L484_011480 [Morus notabilis]
107407715	1699	0	18.9878	5.26318	Up	0.836444	-	-	GO:0003824//catalytic activity	-	gi|703083384|ref|XP_010092199.1|/0/hypothetical protein L484_013517 [Morus notabilis]
107404316	1919	0	19.8857	5.32815	Up	0.487944	-	-	-	-	gi|590577212|ref|XP_007013173.1|/0/Uncharacterized protein TCM_037877 [Theobroma cacao]
107405646	1633	0	24.4381	5.61884	Up	7.43898e-05	-	-	-	-	gi|694315116|ref|XP_009374354.1|/0/PREDICTED: BTB/POZ domain-containing protein At3g05675-like isoform X1 [Pyrus x bretschneideri]
107410083	837	0	25.5878	5.68385	Up	7.00907e-06	K07052|1|9e-63|241|rcu:8259048|uncharacterized protein	-	-	-	gi|703139840|ref|XP_010107073.1|/2.56836e-65/Embryogenesis-associated protein [Morus notabilis]
107435293	1990	0	28.7495	5.84884	Up	1.28548e-08	K12581|1|8e-20|100|bna:106383523|CCR4-NOT transcription complex subunit 7/8;K01054|2|5e-14|80.9|bna:106399005|acylglycerol lipase [EC:3.1.1.23];K13126|3|1e-12|76.3|fve:101312606|polyadenylate-binding protein;K05941|4|3e-06|55.1|mdm:103435918|glutathione gamma-glutamylcysteinyltransferase [EC:2.3.2.15]	-	GO:0003676//nucleic acid binding;GO:0001071//nucleic acid binding transcription factor activity	GO:0006351//transcription, DNA-templated;GO:0032501//multicellular organismal process	gi|703069367|ref|XP_010088484.1|/1.05449e-102/NAC domain-containing protein 100 [Morus notabilis]
107417324	2202	0	44.0756	6.45655	Up	0	K10523|1|6e-35|150|ats:F775_16894|speckle-type POZ protein	-	GO:0060089	GO:0009314//response to radiation;GO:0023052//signaling	gi|703151960|ref|XP_010110255.1|/0/BTB/POZ domain-containing protein [Morus notabilis]
107407879	770	0	46.6777	6.53839	Up	0	K02990|1|2e-65|249|gra:105765324|small subunit ribosomal protein S6	GO:0009534//chloroplast thylakoid;GO:0030529//ribonucleoprotein complex	GO:0005198//structural molecule activity	GO:0010467//gene expression;GO:0022613//ribonucleoprotein complex biogenesis	gi|823214109|ref|XP_012439803.1|/1.09054e-64/PREDICTED: 30S ribosomal protein S6 alpha, chloroplastic [Gossypium raimondii]
107435489	2031	0	56.3176	6.80658	Up	0	-	-	-	-	gi|703151089|ref|XP_010110027.1|/0/hypothetical protein L484_021916 [Morus notabilis]
107403551	2468	1.4533	238.927	6.93194	Up	9.22259e-06	K11266|1|0.0|1202|pmum:103336913|MAternally affected uncoordination	-	-	-	gi|703093481|ref|XP_010094943.1|/0/hypothetical protein L484_022693 [Morus notabilis]
107403552	1222	0	70.4183	7.12636	Up	0	-	GO:0044464	GO:0016651//oxidoreductase activity, acting on NAD(P)H	GO:0008152//metabolic process	gi|645215558|ref|XP_008238394.1|/1.62734e-94/PREDICTED: NAD(P)H-quinone oxidoreductase subunit N, organellar chromatophore [Prunus mume]
107407962	1222	0	70.4183	7.12636	Up	0	-	GO:0044464	GO:0016651//oxidoreductase activity, acting on NAD(P)H	GO:0008152//metabolic process	gi|645215558|ref|XP_008238394.1|/1.62734e-94/PREDICTED: NAD(P)H-quinone oxidoreductase subunit N, organellar chromatophore [Prunus mume]
107413690	2348	0	102.71	7.66767	Up	0	K05389|1|1e-166|588|cmo:103484391|potassium channel subfamily K, other eukaryote	GO:0016020//membrane	GO:0005216//ion channel activity	GO:0030001//metal ion transport	gi|703115775|ref|XP_010100978.1|/4.3418e-167/putative calcium-activated outward-rectifying potassium channel 6 [Morus notabilis]
107404268	2425.89	0	172.234	8.41059	Up	0	K14411|1|0.0|676|pper:PRUPE_ppa004834mg|RNA-binding protein Musashi	-	GO:0005488//binding;GO:0005488//binding	-	gi|703101792|ref|XP_010097281.1|/0/RNA-binding protein Musashi-2-like protein [Morus notabilis]

## Sheet: DZCK-DZD
GeneID	geneLength	Means-DZCK	Means-DZD	log2-Ratio(JSD/DZD)	Up-Down-Regulation(JSD/DZD)	PPEE	KEGG Orthology	GO Component	GO Function	GO Process	Blast nr
107404705	1043	471.807	0	-9.85923	Down	0	-	-	-	-	gi|703069262|ref|XP_010088455.1|/3.41368e-63/hypothetical protein L484_018227 [Morus notabilis]
107405036	3048	54.9346	0	-6.76856	Down	0	K19985|1|0.0|1340|tcc:TCM_004686|exocyst complex component 6	GO:0043234//protein complex	-	GO:0006887//exocytosis	gi|590719127|ref|XP_007050968.1|/0/Exocyst complex component sec15B isoform 1 [Theobroma cacao]
107420525	1717.12	32.1947	0	-6.00698	Down	2.70595e-11	K06627|1|5e-134|479|rcu:8288529|cyclin A	GO:0043231//intracellular membrane-bounded organelle	-	GO:0009987//cellular process;GO:0009987//cellular process	gi|255538138|ref|XP_002510134.1|/1.65719e-125/PREDICTED: putative cyclin-A3-1 [Ricinus communis]
107413767	999	23.4816	0	-5.55999	Down	0.000845831	K02987|1|3e-133|475|vvi:100263779|small subunit ribosomal protein S4e	-	-	-	gi|225434482|ref|XP_002275063.1|/1.45688e-132/PREDICTED: 40S ribosomal protein S4 [Vitis vinifera]
107416458	647	15.5967	0	-4.98508	Down	0.999699	-	-	-	-	-
107418099	3443	788.131	29.3984	-4.72081	Down	0.0202512	K12617|1|0.0|1092|vvi:100267869|DNA topoisomerase 2-associated protein PAT1	-	-	-	gi|731434305|ref|XP_010645006.1|/0/PREDICTED: uncharacterized protein LOC100267869 isoform X1 [Vitis vinifera]
107420979	871	11.5779	0	-4.57094	Down	1	K13448|1|2e-27|124|pxb:103943073|calcium-binding protein CML	-	GO:0046872//metal ion binding	-	gi|694382622|ref|XP_009367312.1|/1.03997e-56/PREDICTED: probable calcium-binding protein CML29 [Pyrus x bretschneideri]
107435006	871	11.5779	0	-4.57094	Down	1	K13448|1|2e-27|124|pxb:103943073|calcium-binding protein CML	-	GO:0046872//metal ion binding	-	gi|694382622|ref|XP_009367312.1|/1.03997e-56/PREDICTED: probable calcium-binding protein CML29 [Pyrus x bretschneideri]
107429564	647	285.301	11.8364	-4.53306	Down	0.00245292	-	-	-	-	-
107423101	1451	112.894	5.47541	-4.24422	Down	0.104494	K08339|1|6e-139|475|pxb:103946364|autophagy-related protein 5	-	-	-	gi|694329096|ref|XP_009355322.1|/2.88742e-138/PREDICTED: autophagy protein 5-like isoform X1 [Pyrus x bretschneideri]
107431763	1864	27.6977	1.00494	-4.22009	Down	8.18952e-09	K16675|1|0.0|641|vvi:100255765|palmitoyltransferase ZDHHC9/14/18 [EC:2.3.1.225]	-	GO:0016491//oxidoreductase activity;GO:0046914//transition metal ion binding	-	gi|296085551|emb|CBI29283.3|/0/unnamed protein product [Vitis vinifera]
107416461	894.61	63.1607	3.08101	-4.14873	Down	0.0186448	K01388|1|8e-08|58.9|egr:104420658|matrix metalloproteinase-1 (interstitial collagenase) [EC:3.4.24.7];K01397|2|2e-06|54.3|tcc:TCM_019528|matrix metalloproteinase-7 (matrilysin, uterine) [EC:3.4.24.23];K07999|3|5e-06|52.8|csv:101215525|matrix metalloproteinase-20 (enamelysin) [EC:3.4.24.-]	-	GO:0008233//peptidase activity	-	gi|658025681|ref|XP_008348251.1|/6.97248e-09/PREDICTED: metalloendoproteinase 1-like [Malus domestica]
107404451	1047	55.7581	2.70838	-4.12854	Down	0.00205616	K10752|1|2e-14|81.3|mdm:103421028|histone-binding protein RBBP4;K07213|2|1e-10|68.6|egr:104454107|copper chaperone	-	GO:0043169//cation binding	GO:0006812//cation transport	gi|590674934|ref|XP_007039305.1|/1.69031e-86/Heavy metal transport/detoxification superfamily protein [Theobroma cacao]
107403523	913	14.1406	0.333866	-4.12018	Down	4.67818e-05	K07937|1|9e-94|344|gra:105803960|ADP-ribosylation factor 1	GO:0044464	GO:0032561//guanyl ribonucleotide binding;GO:0060089	GO:0035556//intracellular signal transduction	gi|823192813|ref|XP_012491877.1|/4.39836e-93/PREDICTED: ADP-ribosylation factor 2-like isoform X2 [Gossypium raimondii]
107435835	617	60.5278	3.48513	-3.93389	Down	0.0444147	K20887|1|3e-16|85.9|mdm:103411342|xyloglucan glycosyltransferase 4 [EC:2.4.1.-];K03860|2|8e-11|67.8|nnu:104608881|phosphatidylinositol glycan, class Q	-	-	-	gi|645229009|ref|XP_008221261.1|/6.92381e-33/PREDICTED: snakin-2 [Prunus mume]
107413775	731	331.509	23.7528	-3.77453	Down	0.225371	K09872|1|1e-105|383|rcu:8270441|aquaporin PIP	GO:0031224//intrinsic component of membrane	-	GO:0006810//transport	gi|255571849|ref|XP_002526867.1|/5.74394e-105/PREDICTED: probable aquaporin PIP-type 7a [Ricinus communis]
107408629	1521	43.8425	2.92823	-3.68985	Down	0.208773	-	-	-	-	gi|359477597|ref|XP_002284076.2|/4.14777e-85/PREDICTED: rRNA-processing protein EFG1 isoform X1 [Vitis vinifera]
107435294	2002	22.9608	1.35095	-3.65781	Down	0.0358353	K06236|1|7e-28|127|cvr:CHLNCDRAFT_141917|collagen, type I, alpha;K12741|2|4e-18|94.7|rcu:8263214|heterogeneous nuclear ribonucleoprotein A1/A3;K14491|3|8e-13|77.0|mpp:MICPUCDRAFT_52653|two-component response regulator ARR-B family;K01940|5|2e-12|75.9|smo:SELMODRAFT_405683|argininosuccinate synthase [EC:6.3.4.5]	-	-	-	gi|645270399|ref|XP_008240441.1|/3.99279e-134/PREDICTED: uncharacterized protein LOC103338947 [Prunus mume]
107426364	947	56.1923	4.07614	-3.62848	Down	0	-	-	-	-	gi|225437501|ref|XP_002274824.1|/9.7774e-51/PREDICTED: uncharacterized protein LOC100245192 [Vitis vinifera]
107435776	915	69.978	5.42063	-3.57145	Down	0.261038	K03283|1|3e-29|129|cic:CICLE_v10030893mg|heat shock 70kDa protein 1/8;K16219|4|9e-09|62.0|tcc:TCM_027003|protein N-terminal methyltransferase [EC:2.1.1.244];K17609|5|7e-06|52.4|bdi:100841918|nucleoredoxin [EC:1.8.1.8]	-	-	-	gi|567860996|ref|XP_006423152.1|/8.00614e-119/hypothetical protein CICLE_v10029187mg [Citrus clementina]
107428053	1896	60.6486	4.71545	-3.5493	Down	5.77316e-15	K01580|1|0.0|822|jcu:105634194|glutamate decarboxylase [EC:4.1.1.15]	-	GO:0016831//carboxy-lyase activity;GO:0048037//cofactor binding	GO:0009064//glutamine family amino acid metabolic process	gi|703133968|ref|XP_010105520.1|/0/Glutamate decarboxylase 1 [Morus notabilis]
107414985	1387.6	48.0304	3.65325	-3.54387	Down	0.206234	-	-	-	-	gi|703109907|ref|XP_010099428.1|/1.0225e-66/hypothetical protein L484_003252 [Morus notabilis]
107409660	1724	15.5234	0.890435	-3.51852	Down	0.276473	K17604|1|3e-59|231|dosa:Os01t0852650-00|zinc finger SWIM domain-containing protein 3;K14509|2|5e-57|223|obr:102699381|ethylene receptor [EC:2.7.13.-]	-	GO:0046914//transition metal ion binding	-	gi|595962920|ref|XP_007217000.1|/0/hypothetical protein PRUPE_ppa002284mg [Prunus persica]
107432937	1316	19.2224	1.36129	-3.39949	Down	0.000565805	K08235|1|3e-132|473|vra:106769017|xyloglucan:xyloglucosyl transferase [EC:2.4.1.207];K14504|4|7e-131|468|rcu:8277906|xyloglucan:xyloglucosyl transferase TCH4 [EC:2.4.1.207]	GO:0005576//extracellular region;GO:0030312//external encapsulating structure	GO:0016798//hydrolase activity, acting on glycosyl bonds;GO:0016758//transferase activity, transferring hexosyl groups	GO:0044042//glucan metabolic process	gi|590580805|ref|XP_007014172.1|/2.57764e-133/Xyloglucan endotransglucosylase/hydrolase family protein [Theobroma cacao]
107407602	996	106.995	10.0768	-3.34424	Down	0.369049	K18674|1|1e-141|503|nnu:104598734|N-acetylgalactosamine kinase [EC:2.7.1.157]	GO:0044424	GO:0016773//phosphotransferase activity, alcohol group as acceptor;GO:0032559	GO:0016310//phosphorylation;GO:0019318//hexose metabolic process	gi|720010341|ref|XP_010259220.1|/4.97065e-141/PREDICTED: galactokinase [Nelumbo nucifera]
107432911	835	14.7454	1.00934	-3.32907	Down	0.193995	K02183|1|6e-67|254|spen:107004451|calmodulin	-	GO:0046872//metal ion binding	-	gi|698465309|ref|XP_009782644.1|/1.35272e-66/PREDICTED: calmodulin-7-like isoform X1 [Nicotiana sylvestris]
107413090	2415	420.739	47.7141	-3.12689	Down	0.0631335	K14754|1|0.0|776|sot:102581679|interferon-induced GTP-binding protein Mx1	-	GO:0032561//guanyl ribonucleotide binding;GO:0017111//nucleoside-triphosphatase activity	GO:0009207	gi|703069903|ref|XP_010088630.1|/0/Dynamin-related protein 4C [Morus notabilis]
107428521	2689	43.6265	4.72447	-3.07622	Down	0.166553	-	-	-	-	gi|694357297|ref|XP_009359246.1|/0/PREDICTED: uncharacterized protein LOC103949845 isoform X1 [Pyrus x bretschneideri]
107423206	2589	227.586	26.9739	-3.05305	Down	0.0859073	K08867|1|0.0|1070|pmum:103324061|WNK lysine deficient protein kinase [EC:2.7.11.1]	-	GO:0004672//protein kinase activity	-	gi|645235538|ref|XP_008224319.1|/0/PREDICTED: probable serine/threonine-protein kinase WNK9 [Prunus mume]
107415768	1597	55.2744	6.42482	-3.0082	Down	6.35048e-14	K19996|1|2e-105|384|vvi:100259349|phosphatidylinositol transfer protein SFH5	-	-	-	gi|641839804|gb|KDO58730.1|/2.25231e-105/hypothetical protein CISIN_1g007602mg [Citrus sinensis]
107427614	633	1529.6	189.977	-3.00588	Down	0	-	-	-	-	-
107408646	1632	21.5822	2.27649	-2.98768	Down	9.87724e-05	K09555|1|8e-44|179|gmx:100800041|BCL2-associated athanogene 1	-	-	-	gi|225443974|ref|XP_002280537.1|/2.55957e-104/PREDICTED: BAG family molecular chaperone regulator 3 [Vitis vinifera]
107432789	1206	97.5382	11.8755	-2.98499	Down	5.01652e-07	K08235|1|9e-137|487|vra:106769017|xyloglucan:xyloglucosyl transferase [EC:2.4.1.207];K14504|2|1e-135|484|rcu:8277906|xyloglucan:xyloglucosyl transferase TCH4 [EC:2.4.1.207]	GO:0005576//extracellular region;GO:0030312//external encapsulating structure;GO:0005576//extracellular region;GO:0030312//external encapsulating structure	GO:0016798//hydrolase activity, acting on glycosyl bonds;GO:0016758//transferase activity, transferring hexosyl groups;GO:0016798//hydrolase activity, acting on glycosyl bonds;GO:0016758//transferase activity, transferring hexosyl groups	GO:0044042//glucan metabolic process;GO:0044042//glucan metabolic process	gi|590580780|ref|XP_007014165.1|/1.17268e-137/Xyloglucan endotransglucosylase/hydrolase family protein [Theobroma cacao]
107434374	1939	53.6853	6.40198	-2.97127	Down	0.414914	-	-	-	-	gi|645265329|ref|XP_008238100.1|/9.85933e-106/PREDICTED: growth-regulating factor 4-like [Prunus mume]
107416459	545	11.4329	1.03777	-2.94909	Down	0.375459	-	-	-	-	-
107411096	1574.24	37.1929	4.37383	-2.94897	Down	0.000241376	K16222|1|4e-18|94.0|brp:103855006|Dof zinc finger protein DOF5.5	-	-	-	gi|657952417|ref|XP_008357435.1|/1.26471e-68/PREDICTED: dof zinc finger protein DOF3.6-like isoform X1 [Malus domestica]
107418066	1247	58.4663	7.18994	-2.93746	Down	3.51068e-10	K14299|1|2e-13|78.2|mdm:103418195|nucleoporin SEH1	-	-	-	gi|470127394|ref|XP_004299654.1|/1.70704e-131/PREDICTED: protein EXORDIUM-like [Fragaria vesca subsp. vesca]
107433344	2372	509.633	66.3024	-2.93274	Down	0.760766	K11593|1|6e-23|110|sbi:SORBI_02g032885|eukaryotic translation initiation factor 2C	-	-	-	gi|802705941|ref|XP_012084137.1|/0/PREDICTED: alkaline/neutral invertase A, mitochondrial [Jatropha curcas]
107414705	830	93.8986	11.9702	-2.91943	Down	0	K01051|1|2e-16|87.4|rcu:8276562|pectinesterase [EC:3.1.1.11]	-	GO:0030234//enzyme regulator activity	-	gi|425706510|gb|AFX95923.1|/4.28281e-73/pectin methylesterase inhibitor, partial [Ziziphus jujuba]
107404946	1112.34	53.5023	6.70733	-2.90401	Down	0.0394957	K04733|1|7e-18|92.8|ats:F775_22307|interleukin-1 receptor-associated kinase 4 [EC:2.7.11.1]	-	-	-	gi|694188379|gb|AIS71930.1|/2.41216e-51/23 kDa jasmonate-induced protein [Citrullus lanatus]
107408241	1460	175.1	23.1094	-2.89441	Down	2.53313e-07	K20168|1|0.0|639|csv:101211793|TBC1 domain family member 15	-	-	-	gi|703134136|ref|XP_010105566.1|/0/TBC1 domain family member 15 [Morus notabilis]
107422111	2640	20.7886	2.3603	-2.89213	Down	0.00694056	K10706|1|4e-176|619|rcu:8277867|senataxin [EC:3.6.4.-]	-	-	-	gi|255570463|ref|XP_002526190.1|/2.22948e-175/PREDICTED: probable helicase senataxin isoform X1 [Ricinus communis]
107433945	948	89.8848	11.7559	-2.88173	Down	0.304515	K04733|1|1e-12|74.7|ats:F775_22307|interleukin-1 receptor-associated kinase 4 [EC:2.7.11.1]	-	-	-	gi|694188379|gb|AIS71930.1|/1.32452e-39/23 kDa jasmonate-induced protein [Citrullus lanatus]
107404544	716	26.0374	3.16798	-2.85208	Down	0.0636356	K13448|1|3e-41|169|pxb:103938241|calcium-binding protein CML	-	-	-	gi|694400254|ref|XP_009375226.1|/1.2469e-40/PREDICTED: putative calcium-binding protein CML19 [Pyrus x bretschneideri]
107433947	898	10.7267	1.05107	-2.84879	Down	0.296332	K04733|1|2e-12|74.3|ats:F775_22307|interleukin-1 receptor-associated kinase 4 [EC:2.7.11.1]	-	-	-	gi|694188379|gb|AIS71930.1|/4.61051e-39/23 kDa jasmonate-induced protein [Citrullus lanatus]
107404839	1033	41.7372	5.40593	-2.83649	Down	0.00131553	K17506|1|6e-63|242|adu:107475582|protein phosphatase 1L [EC:3.1.3.16];K19704|2|1e-26|121|cit:102617656|protein phosphatase PTC1 [EC:3.1.3.16];K19477|3|3e-22|107|smo:SELMODRAFT_443005|cGMP-dependent protein kinase 2 [EC:2.7.11.12]	-	GO:0016791//phosphatase activity	-	gi|255542816|ref|XP_002512471.1|/5.60961e-143/PREDICTED: probable protein phosphatase 2C 34 [Ricinus communis]
107419950	1562	45.8899	6.06125	-2.82016	Down	3.16655e-06	K09843|1|9e-176|617|pmum:103320438|(+)-abscisic acid 8'-hydroxylase [EC:1.14.13.93]	-	GO:0016491//oxidoreductase activity;GO:0005506//iron ion binding	-	gi|703145748|ref|XP_010108615.1|/1.06146e-176/Abscisic acid 8'-hydroxylase 3 [Morus notabilis]
107428870	1453	502.321	71.0374	-2.81313	Down	0	K01188|1|0.0|841|pmum:103321488|beta-glucosidase [EC:3.2.1.21]	-	GO:0015926//glucosidase activity;GO:0043167//ion binding	GO:0044238	gi|557357620|dbj|BAO04176.1|/0/hypothetical protein [Delphinium grandiflorum]
107407072	8398	103.209	14.4997	-2.78885	Down	0.547146	K19525|1|0.0|1951|atr:18430385|vacuolar protein sorting-associated protein 13A/C	-	-	-	gi|645280171|ref|XP_008245065.1|/0/PREDICTED: uncharacterized protein LOC103343171 [Prunus mume]
107407073	8398	103.209	14.4997	-2.78885	Down	0.547146	K19525|1|0.0|1951|atr:18430385|vacuolar protein sorting-associated protein 13A/C	-	-	-	gi|645280171|ref|XP_008245065.1|/0/PREDICTED: uncharacterized protein LOC103343171 [Prunus mume]
107407074	8398	103.209	14.4997	-2.78885	Down	0.547146	K19525|1|0.0|1951|atr:18430385|vacuolar protein sorting-associated protein 13A/C	-	-	-	gi|645280171|ref|XP_008245065.1|/0/PREDICTED: uncharacterized protein LOC103343171 [Prunus mume]
107414522	1153	178.97	25.7639	-2.77219	Down	8.64973e-05	K01183|1|2e-90|333|fve:101306068|chitinase [EC:3.2.1.14]	-	-	-	gi|222139392|gb|ACM45715.1|/3.79718e-90/class III chitinase [Pyrus x bretschneideri x Pyrus pyrifolia]
107414292	836	42.8502	5.93524	-2.75035	Down	0.000119556	K01051|1|5e-13|75.9|cic:CICLE_v10000816mg|pectinesterase [EC:3.1.1.11]	-	GO:0030234//enzyme regulator activity	-	gi|425706510|gb|AFX95923.1|/4.34148e-73/pectin methylesterase inhibitor, partial [Ziziphus jujuba]
107431165	1505	93.735	13.5484	-2.74511	Down	1.97287e-12	-	-	-	-	gi|802596093|ref|XP_012072056.1|/1.44352e-114/PREDICTED: probable purine permease 10 [Jatropha curcas]
107407922	1157	29.3365	3.95107	-2.7425	Down	0.995823	K09286|1|1e-24|115|gra:105792983|EREBP-like factor	-	-	-	gi|743926642|ref|XP_011007489.1|/4.29129e-41/PREDICTED: ethylene-responsive transcription factor ERF023-like [Populus euphratica]
107407963	1157	29.3365	3.95107	-2.7425	Down	0.995823	K09286|1|1e-24|115|gra:105792983|EREBP-like factor	-	-	-	gi|743926642|ref|XP_011007489.1|/4.29129e-41/PREDICTED: ethylene-responsive transcription factor ERF023-like [Populus euphratica]
107434365	894	13.2782	1.56266	-2.73476	Down	0.556087	K11153|1|8e-10|65.5|cre:CHLREDRAFT_191453|retinol dehydrogenase 12 [EC:1.1.1.300];K12581|2|8e-10|65.5|fve:101312071|CCR4-NOT transcription complex subunit 7/8;K19329|5|2e-09|64.3|egu:105051827|WW domain-containing oxidoreductase	-	-	-	gi|703070168|ref|XP_010088720.1|/1.51361e-82/Dehydrogenase/reductase SDR family member on chromosome X [Morus notabilis]
107418064	1199	52.3527	7.5033	-2.72201	Down	2.84401e-09	K14299|1|5e-13|76.6|mdm:103418195|nucleoporin SEH1	-	-	-	gi|255545772|ref|XP_002513946.1|/1.42075e-127/PREDICTED: protein EXORDIUM [Ricinus communis]
107413141	2115	26.9604	3.65733	-2.72112	Down	0.107061	K14754|1|0.0|800|sot:102581679|interferon-induced GTP-binding protein Mx1	-	GO:0032561//guanyl ribonucleotide binding;GO:0017111//nucleoside-triphosphatase activity	GO:0009207	gi|470125185|ref|XP_004298586.1|/0/PREDICTED: dynamin-related protein 4C-like [Fragaria vesca subsp. vesca]
107411004	1312	75.0668	11.0266	-2.71189	Down	0.0907032	K13262|1|1e-112|407|vvi:100243529|isoflavone-7-O-methyltransferase [EC:2.1.1.150];K16040|2|5e-101|369|vvi:100233030|trans-resveratrol di-O-methyltransferase [EC:2.1.1.240];K13259|3|5e-92|339|gmx:106795493|2,7,4'-trihydroxyisoflavanone 4'-O-methyltransferase / isoflavone 4'-O-methyltransferase [EC:2.1.1.212 2.1.1.46]	-	GO:0008171//O-methyltransferase activity	-	gi|694309963|ref|XP_009345025.1|/7.94151e-143/PREDICTED: trans-resveratrol di-O-methyltransferase-like [Pyrus x bretschneideri]
107422558	569	68.89	10.1053	-2.70895	Down	0	K04382|1|4e-10|65.1|brp:103839685|serine/threonine-protein phosphatase 2A catalytic subunit [EC:3.1.3.16];K05275|2|3e-09|62.4|obr:102715613|pyridoxine 4-dehydrogenase [EC:1.1.1.65]	-	GO:0015075//ion transmembrane transporter activity;GO:0016616//oxidoreductase activity, acting on the CH-OH group of donors, NAD or NADP as acceptor	GO:0030001//metal ion transport;GO:0008152//metabolic process	gi|449432454|ref|XP_004134014.1|/1.44594e-68/PREDICTED: probable voltage-gated potassium channel subunit beta [Cucumis sativus]
107417220	1146.01	30.6992	4.36737	-2.67817	Down	0.000149514	K19041|1|5e-31|136|sot:102581312|E3 ubiquitin-protein ligase RNF38/44 [EC:2.3.2.27];K11982|4|3e-21|103|nnu:104586552|E3 ubiquitin-protein ligase RNF115/126 [EC:2.3.2.27]	-	-	-	gi|703120572|ref|XP_010102130.1|/2.50997e-49/E3 ubiquitin-protein ligase RING1-like protein [Morus notabilis]
107405870	1147	34.892	5.06093	-2.66816	Down	0.43763	-	-	-	-	gi|645262780|ref|XP_008236917.1|/7.23235e-41/PREDICTED: uncharacterized protein LOC103335673 [Prunus mume]
107427492	1032	17.7872	2.37064	-2.66779	Down	0.402038	K01528|1|5e-78|292|lja:Lj0g3v0199559.2|dynamin GTPase [EC:3.6.5.5];K07305|2|7e-63|241|cit:102619922|peptide-methionine (R)-S-oxide reductase [EC:1.8.4.12];K13420|3|2e-56|220|sot:102592377|LRR receptor-like serine/threonine-protein kinase FLS2 [EC:2.7.11.1];K01265|4|2e-55|217|bna:106454220|methionyl aminopeptidase [EC:3.4.11.18];K03006|5|5e-53|209|adu:107466525|DNA-directed RNA polymerase II subun…	-	-	-	gi|147818673|emb|CAN73924.1|/6.28906e-94/hypothetical protein VITISV_041509 [Vitis vinifera]
107433023	1147	208.902	32.446	-2.66778	Down	0.000538956	K08235|1|1e-135|484|vra:106769017|xyloglucan:xyloglucosyl transferase [EC:2.4.1.207];K14504|2|2e-134|479|rcu:8277906|xyloglucan:xyloglucosyl transferase TCH4 [EC:2.4.1.207]	GO:0005576//extracellular region;GO:0030312//external encapsulating structure	GO:0016798//hydrolase activity, acting on glycosyl bonds;GO:0016758//transferase activity, transferring hexosyl groups	GO:0044042//glucan metabolic process	gi|590580805|ref|XP_007014172.1|/5.38562e-137/Xyloglucan endotransglucosylase/hydrolase family protein [Theobroma cacao]
107427344	1749	34.2768	5.04803	-2.64622	Down	0.912145	K19791|1|2e-169|596|bna:106351469|iron transport multicopper oxidase	-	GO:0003824//catalytic activity;GO:0046914//transition metal ion binding	GO:0008152//metabolic process	gi|1000948076|ref|XP_015580389.1|/0/PREDICTED: L-ascorbate oxidase homolog [Ricinus communis]
107407179	1450	13.7698	1.81623	-2.61868	Down	0.0333249	K05765|1|5e-12|73.6|fve:101301142|cofilin;K12126|2|1e-06|55.5|mtr:MTR_7g111320|phytochrome-interacting factor 3	GO:0043231//intracellular membrane-bounded organelle;GO:0043231//intracellular membrane-bounded organelle;GO:0043231//intracellular membrane-bounded organelle;GO:0043231//intracellular membrane-bounded organelle	-	-	gi|645231663|ref|XP_008222500.1|/2.53603e-68/PREDICTED: transcription factor bHLH113 isoform X1 [Prunus mume]
107424282	1401	21.0957	3.02803	-2.6109	Down	0.00851443	K06236|1|1e-23|111|cvr:CHLNCDRAFT_141917|collagen, type I, alpha;K12741|2|9e-17|89.0|rcu:8263214|heterogeneous nuclear ribonucleoprotein A1/A3;K14491|3|2e-11|71.2|cam:101491966|two-component response regulator ARR-B family	GO:0043231//intracellular membrane-bounded organelle;GO:0043231//intracellular membrane-bounded organelle;GO:0043231//intracellular membrane-bounded organelle;GO:0043231//intracellular membrane-bounded organelle	GO:0003676//nucleic acid binding;GO:0003676//nucleic acid binding;GO:0003676//nucleic acid binding;GO:0003676//nucleic acid binding	-	gi|731434517|ref|XP_002265800.3|/6.63996e-174/PREDICTED: myb family transcription factor APL isoform X2 [Vitis vinifera]
107427557	1186	30.7404	4.70383	-2.5838	Down	0.0018745	K08235|1|4e-124|445|pxb:103947458|xyloglucan:xyloglucosyl transferase [EC:2.4.1.207]	GO:0005576//extracellular region;GO:0030312//external encapsulating structure	GO:0016798//hydrolase activity, acting on glycosyl bonds;GO:0016758//transferase activity, transferring hexosyl groups	GO:0044042//glucan metabolic process	gi|703120752|ref|XP_010102170.1|/2.22546e-125/putative xyloglucan endotransglucosylase/hydrolase protein 16 [Morus notabilis]
107424008	3124	157.768	25.9931	-2.57829	Down	0.00165263	K12309|1|0.0|1102|brp:103872148|beta-galactosidase [EC:3.2.1.23]	-	-	-	gi|595820426|ref|XP_007204656.1|/0/hypothetical protein PRUPE_ppa001412mg [Prunus persica]
107423360	2164	16.2821	2.37064	-2.54394	Down	0.0044724	K04733|1|2e-175|617|pop:POPTR_0013s03490g|interleukin-1 receptor-associated kinase 4 [EC:2.7.11.1]	-	-	-	gi|731407925|ref|XP_010656659.1|/0/PREDICTED: probable leucine-rich repeat receptor-like protein kinase At1g35710 [Vitis vinifera]
107405572	2976	18.2365	2.71097	-2.5416	Down	0.276728	K15078|1|1e-124|448|nnu:104613421|structure-specific endonuclease subunit SLX1 [EC:3.6.1.-]	-	-	-	gi|703090353|ref|XP_010094056.1|/0/Putative disease resistance protein RGA3 [Morus notabilis]
107431609	382	58.307	9.70956	-2.52507	Down	0.0474508	-	-	-	-	gi|763768699|gb|KJB35914.1|/5.03131e-15/hypothetical protein B456_006G133500 [Gossypium raimondii]
107433480	5199	292.745	51.0658	-2.50742	Down	0.0178446	K09566|1|9e-16|88.2|vra:106764819|peptidyl-prolyl isomerase G (cyclophilin G) [EC:5.2.1.8]	-	-	-	gi|727458510|ref|XP_010511120.1|/4.38287e-48/PREDICTED: extensin-2-like [Camelina sativa]
107409581	458	25.2669	4.08176	-2.48934	Down	0.614041	K09286|1|2e-24|112|vvi:100243009|EREBP-like factor	-	-	-	gi|743926642|ref|XP_011007489.1|/1.57311e-32/PREDICTED: ethylene-responsive transcription factor ERF023-like [Populus euphratica]
107429926	786	6686.22	1200.14	-2.47749	Down	1.00768e-06	K04733|1|2e-65|249|ats:F775_00388|interleukin-1 receptor-associated kinase 4 [EC:2.7.11.1]	-	-	-	gi|823213773|ref|XP_012439628.1|/3.16666e-115/PREDICTED: protein P21 [Gossypium raimondii]
107418557	1541.34	19.2531	3.06262	-2.46825	Down	0.101498	K04733|1|1e-17|92.8|ats:F775_22307|interleukin-1 receptor-associated kinase 4 [EC:2.7.11.1]	-	-	-	gi|694188379|gb|AIS71930.1|/2.92248e-51/23 kDa jasmonate-induced protein [Citrullus lanatus]
107414634	1252	58.7412	10.2181	-2.46562	Down	0.124803	K01183|1|2e-66|253|pda:103713499|chitinase [EC:3.2.1.14]	-	GO:0004553//hydrolase activity, hydrolyzing O-glycosyl compounds	GO:0044238	gi|61225281|gb|AAX40948.1|/1.99216e-71/allergen Ziz m 1 [Ziziphus mauritiana]
107409249	1440	37.1782	6.32549	-2.46325	Down	0.900574	K02882|1|1e-13|79.0|adu:107496420|large subunit ribosomal protein L18Ae;K00924|3|4e-11|70.9|crb:CARUB_v10000813mg|	-	GO:0004175//endopeptidase activity	GO:0019538//protein metabolic process	gi|951021516|ref|XP_014512687.1|/0/PREDICTED: basic 7S globulin-like [Vigna radiata var. radiata]
107409433	1422	36.4093	6.23662	-2.4524	Down	0.46556	K10446|1|2e-08|62.0|cvr:CHLNCDRAFT_133157|kelch-like protein 8;K10457|2|1e-07|58.9|smo:SELMODRAFT_99292|kelch-like protein 20	-	-	-	gi|596170372|ref|XP_007223086.1|/0/hypothetical protein PRUPE_ppa007000mg [Prunus persica]
107423261	2507	16.9798	2.69029	-2.45078	Down	0.00100495	-	-	-	-	gi|645232743|ref|XP_008223009.1|/0/PREDICTED: uncharacterized protein LOC103322845 [Prunus mume]
107413966	1097	102.221	18.2845	-2.45059	Down	0.00172247	K00430|1|3e-143|508|tcc:TCM_045437|peroxidase [EC:1.11.1.7]	-	GO:0005506//iron ion binding;GO:0003824//catalytic activity;GO:0016209//antioxidant activity	GO:0008152//metabolic process;GO:0006950//response to stress	gi|590570013|ref|XP_007011229.1|/1.79459e-142/Peroxidase superfamily protein [Theobroma cacao]
107418294	1166	66.6552	11.8083	-2.44705	Down	1.18808e-06	K06617|1|5e-156|551|gmx:100800308|raffinose synthase [EC:2.4.1.82]	-	GO:0008378//galactosyltransferase activity	GO:0044238	gi|703122138|ref|XP_010102507.1|/1.06903e-156/hypothetical protein L484_014563 [Morus notabilis]
107434562	726	40.2465	7.12097	-2.41732	Down	0.011102	K15078|1|9e-23|87.0|cam:101489480|structure-specific endonuclease subunit SLX1 [EC:3.6.1.-];K19613|3|4e-19|70.9|pmum:103330503|leucine-rich repeat protein SHOC2	-	-	-	gi|357490867|ref|XP_003615721.1|/7.19701e-30/NB-ARC domain disease resistance protein [Medicago truncatula]
107434706	931	18.412	3.04871	-2.41113	Down	0.622355	K11426|1|1e-54|214|sly:101250545|SET and MYND domain-containing protein;K00384|2|1e-13|78.2|vvi:109124153|thioredoxin reductase (NADPH) [EC:1.8.1.9]	GO:0005576//extracellular region	GO:0046914//transition metal ion binding	-	gi|595792855|ref|XP_007200176.1|/2.24597e-92/hypothetical protein PRUPE_ppa016529mg [Prunus persica]
107403583	1717	194.395	36.2028	-2.40846	Down	0.000176096	K07277|1|6e-66|253|rcu:8274423|outer membrane protein insertion porin family	-	-	-	gi|694313798|ref|XP_009368381.1|/0/PREDICTED: outer envelope protein 80, chloroplastic [Pyrus x bretschneideri]
107422761	2161	57.7503	10.519	-2.40136	Down	1.89364e-07	K19791|1|0.0|671|csv:101219405|iron transport multicopper oxidase	-	GO:0016682//oxidoreductase activity, acting on diphenols and related substances as donors, oxygen as acceptor;GO:0046914//transition metal ion binding	GO:0008152//metabolic process	gi|596120874|ref|XP_007221787.1|/0/hypothetical protein PRUPE_ppa003860mg [Prunus persica]
107427312	1082	131.034	24.4013	-2.40075	Down	0.00979028	K20628|1|7e-29|129|gmx:100777550|expansin	-	-	GO:0000003//reproduction	gi|388252785|gb|AFK24456.1|/3.92084e-134/expansin-like 1 [Ziziphus jujuba]
107431925	788	21.5038	3.69836	-2.38749	Down	5.36471e-06	K13993|1|3e-56|219|vvi:100263355|HSP20 family protein	-	-	-	gi|697161706|ref|XP_009589641.1|/8.76478e-57/PREDICTED: 18.2 kDa class I heat shock protein-like [Nicotiana tomentosiformis]
107427378	1851	124.307	23.4501	-2.38118	Down	0	-	GO:0031224//intrinsic component of membrane;GO:0031224//intrinsic component of membrane	GO:0008493//tetracycline transporter activity;GO:0008493//tetracycline transporter activity	GO:0015850//organic hydroxy compound transport;GO:0042221//response to chemical;GO:0015850//organic hydroxy compound transport;GO:0042221//response to chemical	gi|645260968|ref|XP_008236069.1|/2.29454e-170/PREDICTED: hippocampus abundant transcript-like protein 1 [Prunus mume]
107414472	1107	10.8813	1.70464	-2.36357	Down	1	K09286|1|8e-23|109|sot:102577707|EREBP-like factor	-	-	-	gi|657969598|ref|XP_008376523.1|/4.44876e-48/PREDICTED: ethylene-responsive transcription factor ERF027-like [Malus domestica]
107424139	2482	29.9024	5.41288	-2.36058	Down	0.999963	K06892|1|4e-08|61.6|bna:106454088|feruloyl-CoA ortho-hydroxylase [EC:1.14.11.-]	-	-	-	gi|645274517|ref|XP_008242375.1|/0/PREDICTED: uncharacterized protein LOC103340707 [Prunus mume]
107407951	1220	79.1828	15.0459	-2.3571	Down	0.000154213	-	GO:0044464	GO:0016651//oxidoreductase activity, acting on NAD(P)H	GO:0008152//metabolic process	gi|645215558|ref|XP_008238394.1|/1.62734e-94/PREDICTED: NAD(P)H-quinone oxidoreductase subunit N, organellar chromatophore [Prunus mume]
107407976	1220	79.1828	15.0459	-2.3571	Down	0.000154213	-	GO:0044464	GO:0016651//oxidoreductase activity, acting on NAD(P)H	GO:0008152//metabolic process	gi|645215558|ref|XP_008238394.1|/1.62734e-94/PREDICTED: NAD(P)H-quinone oxidoreductase subunit N, organellar chromatophore [Prunus mume]
107407985	1220	79.1828	15.0459	-2.3571	Down	0.000154213	-	GO:0044464	GO:0016651//oxidoreductase activity, acting on NAD(P)H	GO:0008152//metabolic process	gi|645215558|ref|XP_008238394.1|/1.62734e-94/PREDICTED: NAD(P)H-quinone oxidoreductase subunit N, organellar chromatophore [Prunus mume]
107408623	1220	79.1828	15.0459	-2.3571	Down	0.000154213	-	GO:0044464	GO:0016651//oxidoreductase activity, acting on NAD(P)H	GO:0008152//metabolic process	gi|645215558|ref|XP_008238394.1|/1.62734e-94/PREDICTED: NAD(P)H-quinone oxidoreductase subunit N, organellar chromatophore [Prunus mume]
107418700	1561	12.1149	1.9559	-2.35678	Down	0.610378	-	-	-	-	gi|645238671|ref|XP_008225786.1|/0/PREDICTED: uncharacterized protein LOC103325410 [Prunus mume]
107415774	531	101.455	19.4166	-2.35539	Down	5.05387e-11	-	-	-	-	gi|358249354|ref|NP_001240040.1|/1.19991e-20/uncharacterized protein LOC100787787 [Glycine max]
107429824	1223	17.728	3.06033	-2.3533	Down	0.000656622	K15382|1|2e-88|327|fve:101312637|solute carrier family 50 (sugar transporter)	GO:0016020//membrane	-	GO:0006810//transport	gi|703140625|ref|XP_010107268.1|/7.8514e-89/Bidirectional sugar transporter SWEET7 [Morus notabilis]
107415419	785	75.9685	14.4945	-2.34978	Down	0.105946	K15382|1|5e-105|381|mdm:103404340|solute carrier family 50 (sugar transporter)	-	-	-	gi|658012390|ref|XP_008341461.1|/2.49601e-104/PREDICTED: bidirectional sugar transporter SWEET6a [Malus domestica]
107420073	1056	36.3078	6.75481	-2.34164	Down	0.000526306	K13993|1|8e-62|238|jcu:105638102|HSP20 family protein	-	-	-	gi|802630117|ref|XP_012077224.1|/4.25094e-61/PREDICTED: 18.8 kDa class II heat shock protein-like [Jatropha curcas]
107433529	3465	91.0317	17.5612	-2.34083	Down	2.22045e-15	K04733|1|3e-89|331|ats:F775_15305|interleukin-1 receptor-associated kinase 4 [EC:2.7.11.1]	-	-	-	gi|470116651|ref|XP_004294491.1|/0/PREDICTED: uncharacterized protein LOC101292876 [Fragaria vesca subsp. vesca]
107422881	1753	29.166	5.36509	-2.3369	Down	0.000123058	K08176|1|0.0|855|pmum:103324101|MFS transporter, PHS family, inorganic phosphate transporter	GO:0031224//intrinsic component of membrane;GO:0031224//intrinsic component of membrane	GO:0015291//secondary active transmembrane transporter activity;GO:0015291//secondary active transmembrane transporter activity	GO:0015698//inorganic anion transport;GO:0015698//inorganic anion transport	gi|703130831|ref|XP_010104732.1|/0/putative inorganic phosphate transporter 1-7 [Morus notabilis]
107423107	3170	33.1032	6.14569	-2.33663	Down	0.000678392	K01537|1|0.0|1486|fve:101302743|Ca2+-transporting ATPase [EC:3.6.3.8]	-	-	-	gi|703142339|ref|XP_010107728.1|/0/Putative calcium-transporting ATPase 13, plasma membrane-type [Morus notabilis]
107405271	1282	135.597	26.5183	-2.33226	Down	3.61979e-07	K14299|1|2e-13|78.2|mdm:103418195|nucleoporin SEH1	-	-	-	gi|470127394|ref|XP_004299654.1|/4.98808e-134/PREDICTED: protein EXORDIUM-like [Fragaria vesca subsp. vesca]
107421138	783	106.023	20.9277	-2.31315	Down	0	-	-	-	-	gi|703111493|ref|XP_010099873.1|/2.22756e-36/hypothetical protein L484_008530 [Morus notabilis]
107407302	1981	35.0482	6.64878	-2.31264	Down	0.508163	-	-	GO:0003824//catalytic activity	-	gi|703083384|ref|XP_010092199.1|/0/hypothetical protein L484_013517 [Morus notabilis]
107407210	1238	9676.61	1961.93	-2.30193	Down	4.03507e-11	K20547|1|7e-130|464|pop:POPTR_0004s18870g|basic endochitinase B [EC:3.2.1.14]	-	GO:0016798//hydrolase activity, acting on glycosyl bonds	GO:0005975//carbohydrate metabolic process;GO:0043170;GO:0009056//catabolic process	gi|67867096|gb|AAY82488.1|/1.5388e-132/chitinase [Ulmus pumila]
107421684	1214	45.1438	8.8226	-2.29057	Down	0.0513059	K16222|1|6e-16|86.3|brp:103855006|Dof zinc finger protein DOF5.5	-	-	-	gi|566172467|ref|XP_002307484.2|/3.64911e-46/hypothetical protein POPTR_0005s21130g [Populus trichocarpa]
107411718	2782	191.816	39.1909	-2.27636	Down	0.00629808	K03006|1|4e-27|124|fve:105350341|DNA-directed RNA polymerase II subunit RPB1 [EC:2.7.7.6]	-	GO:0003824//catalytic activity	-	gi|645221839|ref|XP_008246306.1|/8.60693e-85/PREDICTED: uncharacterized threonine-rich GPI-anchored glycoprotein PJ4664.02 [Prunus mume]
107403460	979	11.6754	2.02903	-2.26347	Down	1	-	-	GO:0031406//carboxylic acid binding	-	gi|225456388|ref|XP_002280377.1|/1.80433e-95/PREDICTED: uncharacterized protein LOC100256112 [Vitis vinifera]
107431275	1123	11.5637	2.01094	-2.26051	Down	1	K00430|1|3e-120|432|vvi:100263665|peroxidase [EC:1.11.1.7]	-	GO:0046872//metal ion binding;GO:0003824//catalytic activity	GO:0006950//response to stress;GO:0008152//metabolic process	gi|731398726|ref|XP_010653359.1|/1.30002e-119/PREDICTED: cationic peroxidase 1-like [Vitis vinifera]
107433651	2311.93	431.13	89.7237	-2.25811	Down	0.25559	K02989|1|3e-11|71.2|mdm:103414960|small subunit ribosomal protein S5e	-	-	-	gi|703139388|ref|XP_010106967.1|/0/hypothetical protein L484_016895 [Morus notabilis]
107414647	1285	28.4532	5.59632	-2.24612	Down	0.693505	K01183|1|8e-67|255|rcu:8277059|chitinase [EC:3.2.1.14]	-	GO:0004553//hydrolase activity, hydrolyzing O-glycosyl compounds;GO:0004553//hydrolase activity, hydrolyzing O-glycosyl compounds	GO:0044238;GO:0044238	gi|61225281|gb|AAX40948.1|/2.99952e-70/allergen Ziz m 1 [Ziziphus mauritiana]
107407712	2231	77.7089	16.1162	-2.23416	Down	0.732115	K09528|1|3e-14|82.0|sot:102581247|DnaJ homolog subfamily C member 8	-	GO:0005515//protein binding	-	gi|566240686|ref|XP_002325992.2|/1.07317e-167/DNAJ heat shock N-terminal domain-containing family protein [Populus trichocarpa]
107408120	2231	77.7089	16.1162	-2.23416	Down	0.732115	K09528|1|3e-14|82.0|sot:102581247|DnaJ homolog subfamily C member 8	-	GO:0005515//protein binding	-	gi|566240686|ref|XP_002325992.2|/1.07317e-167/DNAJ heat shock N-terminal domain-containing family protein [Populus trichocarpa]
107408152	2231	77.7089	16.1162	-2.23416	Down	0.732115	K09528|1|3e-14|82.0|sot:102581247|DnaJ homolog subfamily C member 8	-	GO:0005515//protein binding	-	gi|566240686|ref|XP_002325992.2|/1.07317e-167/DNAJ heat shock N-terminal domain-containing family protein [Populus trichocarpa]
107408177	2231	77.7089	16.1162	-2.23416	Down	0.732115	K09528|1|3e-14|82.0|sot:102581247|DnaJ homolog subfamily C member 8	-	GO:0005515//protein binding	-	gi|566240686|ref|XP_002325992.2|/1.07317e-167/DNAJ heat shock N-terminal domain-containing family protein [Populus trichocarpa]
107420744	791	82.8804	17.2777	-2.22909	Down	9.14824e-13	-	-	-	-	-
107427963	1220	75.9213	15.8893	-2.22063	Down	5.72216e-05	K04733|1|2e-28|127|ats:F775_18549|interleukin-1 receptor-associated kinase 4 [EC:2.7.11.1];K03868|2|2e-20|101|gmx:100792815|RING-box protein 1	-	-	-	gi|645250089|ref|XP_008231046.1|/1.84472e-122/PREDICTED: GEM-like protein 5 [Prunus mume]
107421990	1122	307.582	65.8304	-2.21543	Down	0.625193	K16223|1|2e-46|187|zma:100127528|protein FLOWERING LOCUS T	-	-	-	gi|703099982|ref|XP_010096797.1|/4.08085e-73/hypothetical protein L484_002399 [Morus notabilis]
107416361	3203	11.1324	2.00279	-2.21269	Down	0.374841	K19613|1|3e-134|481|cic:CICLE_v100041741m|leucine-rich repeat protein SHOC2;K03283|2|1e-96|355|mtr:MTR_2g040220|heat shock 70kDa protein 1/8	-	-	-	gi|985448829|ref|XP_015385791.1|/1.19969e-178/PREDICTED: TMV resistance protein N-like [Citrus sinensis]
107405671	2968	71.5921	15.1151	-2.20628	Down	0.894997	-	-	GO:0046872//metal ion binding	-	gi|802753015|ref|XP_012088391.1|/0/PREDICTED: PHD finger protein At1g33420-like [Jatropha curcas]
107405681	2968	71.5921	15.1151	-2.20628	Down	0.894997	-	-	GO:0046872//metal ion binding	-	gi|802753015|ref|XP_012088391.1|/0/PREDICTED: PHD finger protein At1g33420-like [Jatropha curcas]
107416084	1565	163.559	35.094	-2.20424	Down	3.38662e-05	K03327|1|2e-157|556|pmum:103328653|multidrug resistance protein, MATE family	-	GO:0022857//transmembrane transporter activity	GO:0006810//transport	gi|645246284|ref|XP_008229282.1|/9.36648e-157/PREDICTED: MATE efflux family protein 5 [Prunus mume]
107428578	2879.96	426.764	92.244	-2.2037	Down	0.00149527	K04733|1|0.0|760|atr:18430848|interleukin-1 receptor-associated kinase 4 [EC:2.7.11.1]	-	GO:0004672//protein kinase activity;GO:0032559;GO:0004672//protein kinase activity;GO:0032559;GO:0004672//protein kinase activity;GO:0032559;GO:0004672//protein kinase activity;GO:0032559	GO:0006464//cellular protein modification process;GO:0006464//cellular protein modification process;GO:0006464//cellular protein modification process;GO:0006464//cellular protein modification process	gi|596272814|ref|XP_007225117.1|/0/hypothetical protein PRUPE_ppa002639mg [Prunus persica]
107410868	1346	12.7143	2.36289	-2.20319	Down	0.224742	K12472|1|2e-21|105|bvg:104885038|epidermal growth factor receptor substrate 15;K06699|2|3e-13|77.8|smo:SELMODRAFT_440226|proteasome activator subunit 4	-	-	-	gi|566213556|ref|XP_002324250.2|/4.35083e-51/hypothetical protein POPTR_0018s00850g [Populus trichocarpa]
107430580	1477	123.925	26.555	-2.20095	Down	0.306984	K19882|1|0.0|697|cit:102628021|O-palmitoleoyl-L-serine hydrolase [EC:3.1.1.98]	-	-	-	gi|192764525|gb|ACF05806.1|/0/PAE [Litchi chinensis]
107414097	1814	278.42	60.7326	-2.18732	Down	0.0411219	K20661|1|0.0|814|pper:PRUPE_ppa004268mg|cytochrome P450 family 714 subfamily A polypeptide 1	-	-	-	gi|596021497|ref|XP_007219011.1|/0/hypothetical protein PRUPE_ppa004268mg [Prunus persica]
107408840	1170	12.4534	2.34481	-2.18356	Down	0.0506459	K19519|1|2e-14|81.3|atr:105420786|transforming growth factor-beta-induced protein	-	-	-	gi|590711862|ref|XP_007049227.1|/4.06814e-63/Fasciclin-like arabinogalactan protein 7 isoform 1 [Theobroma cacao]
107426111	1430	328.156	72.0344	-2.17971	Down	0.0137461	K18835|1|6e-27|123|thj:104811706|WRKY transcription factor 2;K13424|3|5e-26|120|vvi:100243352|WRKY transcription factor 33	-	-	-	gi|294861116|gb|ADF45433.1|/1.04157e-74/WRKY1 [Hevea brasiliensis]
107420417	820	56.9278	12.1884	-2.17749	Down	0.0684362	K03686|1|3e-10|66.6|mtr:MTR_2g104030|molecular chaperone DnaJ;K09518|5|2e-09|63.9|vcn:VOLCADRAFT_83498|DnaJ homolog subfamily B member 12	-	-	-	gi|224065838|ref|XP_002301971.1|/1.55833e-35/hypothetical protein POPTR_0002s02240g [Populus trichocarpa]
107432258	1017	38.0866	8.06832	-2.1699	Down	0.754422	-	-	-	-	gi|645276793|ref|XP_008243457.1|/4.33901e-55/PREDICTED: protein YLS9 [Prunus mume]
107409762	1739	73.5041	15.9599	-2.16807	Down	0.258721	K16222|1|4e-21|104|brp:103855006|Dof zinc finger protein DOF5.5	-	-	-	gi|566180381|ref|XP_006380583.1|/5.10607e-66/hypothetical protein POPTR_0007s09520g [Populus trichocarpa]
107405053	1313	258.982	57.2425	-2.16776	Down	0.000302307	K09286|1|2e-48|194|spen:107013877|EREBP-like factor	-	-	-	gi|402483605|gb|AFQ59977.1|/4.19793e-51/CRT/DRE binding factor 1 [Morus alba var. multicaulis]
107409651	794	26.7288	5.592	-2.15858	Down	0.629467	-	-	-	-	gi|703104000|ref|XP_010097881.1|/5.77999e-48/hypothetical protein L484_011480 [Morus notabilis]
107432500	1608	560.011	125.242	-2.1562	Down	7.53052e-11	K04733|1|1e-38|162|vvi:100256499|interleukin-1 receptor-associated kinase 4 [EC:2.7.11.1]	-	-	-	gi|658029137|ref|XP_008350012.1|/0/PREDICTED: epidermis-specific secreted glycoprotein EP1-like [Malus domestica]
107405906	2429	641.225	144.142	-2.1494	Down	0	K03283|1|0.0|1103|jcu:105630293|heat shock 70kDa protein 1/8	-	GO:0016628//oxidoreductase activity, acting on the CH-CH group of donors, NAD or NADP as acceptor;GO:0032559	GO:0008152//metabolic process;GO:0050896//response to stimulus	gi|802565321|ref|XP_012067472.1|/0/PREDICTED: heat shock cognate 70 kDa protein-like [Jatropha curcas]
107414036	1416	258.826	58.3812	-2.13873	Down	0.489782	K20661|1|0.0|669|pper:PRUPE_ppa004268mg|cytochrome P450 family 714 subfamily A polypeptide 1	-	-	-	gi|596021497|ref|XP_007219011.1|/0/hypothetical protein PRUPE_ppa004268mg [Prunus persica]
107414336	807	209.58	47.4581	-2.13089	Down	0.00812507	K01051|1|7e-17|88.6|egu:105052771|pectinesterase [EC:3.1.1.11]	-	-	-	gi|596006342|ref|XP_007218426.1|/3.80656e-55/hypothetical protein PRUPE_ppa011607mg [Prunus persica]
107425490	3809	15.1007	3.06033	-2.12886	Down	1	K05658|1|0.0|1987|pmum:103340822|ATP-binding cassette, subfamily B (MDR/TAP), member 1 [EC:3.6.3.44]	-	-	-	gi|645274769|ref|XP_008242496.1|/0/PREDICTED: putative ABC transporter B family member 8 [Prunus mume]
107410108	1200	26.9508	5.77589	-2.12745	Down	0.354303	K11000|1|5e-80|299|bvg:104900835|callose synthase [EC:2.4.1.-];K19090|4|5e-79|295|fve:101300361|CRISPR-associated protein Cas5t	-	-	-	gi|703128087|ref|XP_010104009.1|/3.83e-173/hypothetical protein L484_020263 [Morus notabilis]
107426117	3089	2930.95	670.808	-2.12655	Down	0	K06611|1|0.0|1437|pper:PRUPE_ppa001276mg|stachyose synthetase [EC:2.4.1.67]	-	GO:0008378//galactosyltransferase activity	-	gi|596113381|ref|XP_007221554.1|/0/hypothetical protein PRUPE_ppa001276mg [Prunus persica]
107412000	1302	69.8865	15.6278	-2.12517	Down	0.00310523	K00059|1|2e-27|124|pda:103708896|3-oxoacyl-[acyl-carrier protein] reductase [EC:1.1.1.100]	-	GO:0003824//catalytic activity	GO:0008152//metabolic process	gi|828304081|ref|XP_004495735.2|/5.63454e-141/PREDICTED: glucose and ribitol dehydrogenase homolog 1-like [Cicer arietinum]
107429355	992	62.172	13.948	-2.11629	Down	0.0616824	K07953|1|1e-07|58.2|gra:105802604|GTP-binding protein SAR1 [EC:3.6.5.-]	GO:0043231//intracellular membrane-bounded organelle	-	GO:0006359//regulation of transcription from RNA polymerase III promoter	gi|817499738|gb|AKF43416.1|/9.13944e-95/transcription regulator [Monsonia emarginata]
107416784	1914.77	44.6714	9.96368	-2.10912	Down	0.000622668	K19307|1|7e-25|117|pmum:103329149|25S rRNA (uracil2634-N3)-methyltransferase [EC:2.1.1.313];K00876|3|5e-10|67.8|aly:ARALYDRAFT_314795|uridine kinase [EC:2.7.1.48]	-	-	-	gi|595924377|ref|XP_007214926.1|/2.8727e-118/hypothetical protein PRUPE_ppa001246mg [Prunus persica]
107409492	2441	328.682	76.5257	-2.09535	Down	0.515357	K10798|1|0.0|1226|mtr:MTR_4g053530|poly [ADP-ribose] polymerase [EC:2.4.2.30]	GO:0043231//intracellular membrane-bounded organelle	GO:0003676//nucleic acid binding;GO:0016763//transferase activity, transferring pentosyl groups	GO:0006464//cellular protein modification process	gi|357471709|ref|XP_003606139.1|/0/poly(ADP-ribose) polymerase domain protein [Medicago truncatula]
107423116	3182	78.8765	18.0741	-2.09491	Down	0.149552	K01537|1|0.0|1483|tcc:TCM_020729|Ca2+-transporting ATPase [EC:3.6.3.8]	GO:0031224//intrinsic component of membrane	GO:0046873//metal ion transmembrane transporter activity;GO:0019829//cation-transporting ATPase activity;GO:0032559	GO:0009206;GO:0006816//calcium ion transport	gi|703142339|ref|XP_010107728.1|/0/Putative calcium-transporting ATPase 13, plasma membrane-type [Morus notabilis]
107433320	2327	1743.49	408.036	-2.09383	Down	0.82282	K20254|1|4e-11|71.6|pmum:103340096|perilipin-4	-	-	-	gi|702447326|ref|XP_010024874.1|/2.35227e-56/PREDICTED: late embryogenesis abundant protein D-29 [Eucalyptus grandis]
107435716	1737	2312.09	543.989	-2.08652	Down	0.970111	-	-	-	-	gi|566156665|ref|XP_006386316.1|/6.34391e-08/hypothetical protein POPTR_0002s070802g, partial [Populus trichocarpa]
107417689	646	126.657	29.5135	-2.08262	Down	1.84389e-10	K13448|1|3e-41|169|pxb:103938241|calcium-binding protein CML	-	-	-	gi|694400254|ref|XP_009375226.1|/1.30766e-40/PREDICTED: putative calcium-binding protein CML19 [Pyrus x bretschneideri]
107405864	525	13.6406	2.85814	-2.07132	Down	0.775072	K10999|1|2e-96|351|egr:104437051|cellulose synthase A [EC:2.4.1.12]	-	-	-	gi|702296801|ref|XP_010048223.1|/8.53067e-96/PREDICTED: cellulose synthase A catalytic subunit 1 [UDP-forming]-like [Eucalyptus grandis]
107425503	1428	60.031	13.9571	-2.06524	Down	0.00240505	K09286|1|5e-20|100|ath:AT1G43160|EREBP-like factor	-	-	-	gi|755257695|gb|AJK26923.1|/9.75913e-49/ethylene response factor protein 3 [Betula platyphylla]
107421007	1830	113.914	26.9185	-2.0607	Down	0.138204	K13946|1|0.0|859|tcc:TCM_035054|auxin influx carrier (AUX1 LAX family)	GO:0031224//intrinsic component of membrane	-	-	gi|590598751|ref|XP_007018988.1|/0/hypothetical protein TCM_035054 [Theobroma cacao]
107419897	1733	511.146	122.898	-2.05175	Down	0.889183	K02882|1|3e-49|197|adu:107496420|large subunit ribosomal protein L18Ae;K00924|3|7e-31|136|tcc:TCM_041550|;K01381|5|3e-29|131|smo:SELMODRAFT_13348|saccharopepsin [EC:3.4.23.25]	-	-	-	gi|703144473|ref|XP_010108296.1|/1.06915e-148/Aspartic proteinase nepenthesin-2 [Morus notabilis]
107425217	1825	129.889	31.1044	-2.04433	Down	0.000643347	K03327|1|0.0|714|tcc:TCM_001020|multidrug resistance protein, MATE family	GO:0044464	GO:0015291//secondary active transmembrane transporter activity	GO:0015893//drug transport	gi|590706821|ref|XP_007047830.1|/0/MATE efflux family protein [Theobroma cacao]
107413478	1111	22.0805	5.0648	-2.01901	Down	0.459095	K03283|1|7e-54|212|cic:CICLE_v10030893mg|heat shock 70kDa protein 1/8;K17609|4|8e-07|55.8|bdi:100841918|nucleoredoxin [EC:1.8.1.8]	-	-	-	gi|731413019|ref|XP_010658564.1|/1.6323e-82/PREDICTED: uncharacterized protein LOC104881134 [Vitis vinifera]
107427125	1043	33	7.7822	-2.01496	Down	0.826038	K03283|1|1e-32|141|cit:102617797|heat shock 70kDa protein 1/8;K17609|4|8e-06|52.4|bdi:100841918|nucleoredoxin [EC:1.8.1.8]	-	-	-	gi|470107523|ref|XP_004290094.1|/1.1181e-114/PREDICTED: uncharacterized protein LOC101310179 [Fragaria vesca subsp. vesca]
107420383	777	35.5035	8.43448	-2.00965	Down	0.379539	K14490|1|6e-50|198|pxb:103957070|histidine-containing phosphotransfer peotein	-	-	-	gi|703095164|ref|XP_010095462.1|/2.85195e-52/Histidine-containing phosphotransfer protein 4 [Morus notabilis]
107404224	1905	26.5751	6.29082	-1.99395	Down	1	K03327|1|0.0|716|pmum:103333254|multidrug resistance protein, MATE family	-	GO:0022857//transmembrane transporter activity	GO:0006810//transport	gi|645257170|ref|XP_008234289.1|/0/PREDICTED: MATE efflux family protein LAL5 [Prunus mume]
107414424	1905	26.5751	6.29082	-1.99395	Down	1	K03327|1|0.0|716|pmum:103333254|multidrug resistance protein, MATE family	-	GO:0022857//transmembrane transporter activity	GO:0006810//transport	gi|645257170|ref|XP_008234289.1|/0/PREDICTED: MATE efflux family protein LAL5 [Prunus mume]
107405772	1839	81.4219	20.1334	-1.98882	Down	4.27164e-06	K13434|1|1e-35|152|pop:POPTR_0013s15440g|pathogenesis-related genes transcriptional activator PTI6	-	-	-	gi|703103956|ref|XP_010097869.1|/2.98364e-96/Ethylene-responsive transcription factor CRF4 [Morus notabilis]
107417196	1681	91.8275	22.814	-1.98517	Down	0.902855	K12309|1|4e-94|346|tcc:TCM_029045|beta-galactosidase [EC:3.2.1.23];K14794|4|3e-39|164|thj:104807000|ribosomal RNA-processing protein 12;K14412|5|6e-07|57.0|obr:102714333|alpha-1,4-fucosyltransferase [EC:2.4.1.65]	-	-	-	gi|590691164|ref|XP_007043706.1|/0/C2H2 and C2HC zinc fingers superfamily protein [Theobroma cacao]
107417362	1574	389.803	98.1077	-1.98473	Down	0.000357898	K02882|1|9e-29|129|adu:107496420|large subunit ribosomal protein L18Ae;K01381|3|6e-25|116|smo:SELMODRAFT_13348|saccharopepsin [EC:3.4.23.25];K00924|5|2e-20|102|tcc:TCM_041550|	-	GO:0004175//endopeptidase activity	GO:0019538//protein metabolic process	gi|703126024|ref|XP_010103457.1|/0/Aspartic proteinase nepenthesin-2 [Morus notabilis]
107403362	671	24.208	5.73719	-1.98454	Down	0.0887232	K04733|1|1e-14|80.5|mdm:103419981|interleukin-1 receptor-associated kinase 4 [EC:2.7.11.1]	-	-	-	gi|703127018|ref|XP_010103727.1|/2.19574e-49/Blue copper protein [Morus notabilis]
107403973	1506	33.4324	8.08179	-1.98224	Down	0.3541	K12662|1|9e-07|56.2|sbi:SORBI_06g024940|U4/U6 small nuclear ribonucleoprotein PRP4	-	-	-	gi|703095793|ref|XP_010095633.1|/1.93826e-143/hypothetical protein L484_003734 [Morus notabilis]
107408088	1664	6323.19	1605.81	-1.97701	Down	0.836803	K18819|1|5e-168|592|pop:POPTR_0014s11210g|inositol 3-alpha-galactosyltransferase [EC:2.4.1.123]	-	GO:0016740//transferase activity	-	gi|566203730|ref|XP_002320958.2|/2.85317e-167/putative galactinol synthase family protein [Populus trichocarpa]
107422327	1328	19.8296	4.69608	-1.96633	Down	0.232167	K08235|1|2e-136|486|pper:PRUPE_ppa009792mg|xyloglucan:xyloglucosyl transferase [EC:2.4.1.207]	GO:0005576//extracellular region;GO:0030312//external encapsulating structure	GO:0016798//hydrolase activity, acting on glycosyl bonds;GO:0016758//transferase activity, transferring hexosyl groups	GO:0044042//glucan metabolic process	gi|764573164|ref|XP_011462834.1|/9.59023e-136/PREDICTED: xyloglucan endotransglucosylase/hydrolase 2-like [Fragaria vesca subsp. vesca]
107404917	2950	151.706	38.901	-1.94949	Down	0.00941665	K01537|1|0.0|1073|pxb:103938864|Ca2+-transporting ATPase [EC:3.6.3.8]	GO:0031224//intrinsic component of membrane	GO:0046873//metal ion transmembrane transporter activity;GO:0019829//cation-transporting ATPase activity;GO:0032559	GO:0009206;GO:0006816//calcium ion transport	gi|703142339|ref|XP_010107728.1|/0/Putative calcium-transporting ATPase 13, plasma membrane-type [Morus notabilis]
107422495	1338	33.9244	8.41253	-1.9485	Down	0.122726	K11975|1|3e-85|316|jcu:105630263|E3 ubiquitin-protein ligase RNF144 [EC:2.3.2.27]	-	-	-	gi|657978464|ref|XP_008381172.1|/4.12561e-86/PREDICTED: uncharacterized protein LOC103444043 isoform X1 [Malus domestica]
107423109	1042	137.495	35.3259	-1.94529	Down	0.426114	K01537|1|1e-139|497|pper:PRUPE_ppa000700mg|Ca2+-transporting ATPase [EC:3.6.3.8]	GO:0031224//intrinsic component of membrane	GO:0046873//metal ion transmembrane transporter activity;GO:0019829//cation-transporting ATPase activity;GO:0032559	GO:0009206;GO:0006816//calcium ion transport	gi|596285038|ref|XP_007225393.1|/4.98413e-139/hypothetical protein PRUPE_ppa000704mg [Prunus persica]
107423153	2800	71.7486	18.2548	-1.94523	Down	4.37761e-13	-	-	-	-	gi|645235434|ref|XP_008224267.1|/0/PREDICTED: protein tesmin/TSO1-like CXC 2 isoform X2 [Prunus mume]
107414178	2493	253.662	65.5224	-1.94458	Down	8.94884e-06	K19791|1|0.0|669|pxb:103938913|iron transport multicopper oxidase	-	GO:0016682//oxidoreductase activity, acting on diphenols and related substances as donors, oxygen as acceptor;GO:0046914//transition metal ion binding	GO:0008152//metabolic process	gi|595938204|ref|XP_007215641.1|/0/hypothetical protein PRUPE_ppa003877mg [Prunus persica]
107414421	1343	191.809	49.4985	-1.94329	Down	2.15161e-13	K09286|1|5e-47|189|spen:107013877|EREBP-like factor	-	-	-	gi|402483605|gb|AFQ59977.1|/1.1413e-51/CRT/DRE binding factor 1 [Morus alba var. multicaulis]
107423769	1269	412.991	107.709	-1.93395	Down	0.0825253	K19747|1|3e-36|153|vvi:100243942|BAHD acyltransferase [EC:2.3.1.-];K05747|2|7e-21|102|egr:104421114|Wiskott-Aldrich syndrome protein	-	-	-	gi|703100239|ref|XP_010096867.1|/1.46494e-53/hypothetical protein L484_003038 [Morus notabilis]
107428781	558	38.9377	9.84097	-1.93033	Down	0.23692	K00799|1|5e-45|181|mdm:103451886|glutathione S-transferase [EC:2.5.1.18]	-	-	-	gi|657994482|ref|XP_008389545.1|/2.369e-44/PREDICTED: glutathione S-transferase U17-like [Malus domestica]
107422603	1383	27.2799	6.7897	-1.92887	Down	0.0453698	K15813|1|3e-161|569|pmum:103327456|beta-amyrin synthase [EC:5.4.99.39]	-	GO:0003824//catalytic activity	-	gi|703160252|ref|XP_010112464.1|/4.79445e-178/hypothetical protein L484_013848 [Morus notabilis]
107428505	2219	96.9773	25.1246	-1.92719	Down	0	K17506|1|1e-134|481|pop:POPTR_0010s05760g|protein phosphatase 1L [EC:3.1.3.16]	-	GO:0016787//hydrolase activity	-	gi|703113550|ref|XP_010100415.1|/3.2098e-164/putative protein phosphatase 2C 14 [Morus notabilis]
107417005	1488	35.9972	9.12545	-1.92192	Down	0.00723995	K03189|1|4e-07|57.4|rcu:8264127|urease accessory protein	-	-	-	gi|590712002|ref|XP_007049266.1|/3.14104e-138/Auxin-responsive family protein, putative [Theobroma cacao]
107427245	3434.96	19.2354	4.71545	-1.91819	Down	0.0273193	K00924|1|5e-161|570|pop:POPTR_0005s26300g|	GO:0031224//intrinsic component of membrane;GO:0031224//intrinsic component of membrane	GO:0004871//signal transducer activity;GO:0004672//protein kinase activity;GO:0016628//oxidoreductase activity, acting on the CH-CH group of donors, NAD or NADP as acceptor;GO:0032559;GO:0004871//signal transducer activity;GO:0004672//protein kinase activity;GO:0016628//oxidoreductase activity, acting on the CH-CH group of donors, NAD or NADP as acceptor;GO:0032559	GO:0006464//cellular protein modification process;GO:0006464//cellular protein modification process	gi|703139031|ref|XP_010106880.1|/0/Leucine-rich repeat receptor-like protein kinase TDR [Morus notabilis]
107429316	890	1829.9	486.01	-1.9116	Down	3.51941e-14	-	-	-	GO:0006950//response to stress	gi|703086212|ref|XP_010092945.1|/2.48224e-61/MLP-like protein 28 [Morus notabilis]
107415484	2848	885.208	234.957	-1.91133	Down	0.000806654	K06617|1|0.0|1305|tcc:TCM_016942|raffinose synthase [EC:2.4.1.82]	-	GO:0008378//galactosyltransferase activity	-	gi|703146484|ref|XP_010108810.1|/0/hypothetical protein L484_020545 [Morus notabilis]
107422619	2922	189.964	50.138	-1.91105	Down	0.356201	K15813|1|0.0|1197|fve:101305573|beta-amyrin synthase [EC:5.4.99.39]	-	GO:0016853//isomerase activity	-	gi|703107981|ref|XP_010098882.1|/0/hypothetical protein L484_012176 [Morus notabilis]
107414652	2373	12.4569	2.93999	-1.91063	Down	0.0675483	K13466|1|4e-156|553|sly:101263330|EIX receptor 1/2;K13465|3|4e-94|347|sot:102581200|ethylene-1,4-beta-xylanase [EC:3.2.1.8]	-	-	-	gi|657969875|ref|XP_008376669.1|/0/PREDICTED: probable leucine-rich repeat receptor-like protein kinase At2g33170 [Malus domestica]
107408012	1082	22.117	5.5102	-1.91042	Down	0.00294001	K06966|1|6e-110|398|rcu:8274642|uncharacterized protein	-	GO:0003824//catalytic activity	-	gi|255538900|ref|XP_002510515.1|/3.34237e-109/PREDICTED: cytokinin riboside 5'-monophosphate phosphoribohydrolase LOG1 isoform X1 [Ricinus communis]
107414776	1729.75	38.0473	9.75314	-1.90969	Down	0.317076	K04733|1|6e-160|565|tcc:TCM_043621|interleukin-1 receptor-associated kinase 4 [EC:2.7.11.1]	-	-	-	gi|359490251|ref|XP_002267774.2|/0/PREDICTED: probable receptor-like protein kinase At5g39020 [Vitis vinifera]
107416108	738	24.272	6.11815	-1.90285	Down	0.648511	K19626|1|7e-07|55.1|gmx:102660446|inversin;K15502|2|4e-06|52.8|vvi:100243645|serine/threonine-protein phosphatase 6 regulatory ankyrin repeat subunit A	-	-	-	gi|734376150|gb|KHN21271.1|/6.78602e-37/Ankyrin repeat-containing protein [Glycine soja]
107413963	1362	13.7876	3.36449	-1.8841	Down	0.136889	K00430|1|3e-114|413|pmum:103332863|peroxidase [EC:1.11.1.7]	-	-	-	gi|645256215|ref|XP_008233849.1|/1.39583e-113/PREDICTED: peroxidase 4-like [Prunus mume]
107433216	1388	27.4831	7.08481	-1.88219	Down	1	-	-	-	-	gi|225431890|ref|XP_002276159.1|/1.66831e-146/PREDICTED: 3-oxo-Delta(4,5)-steroid 5-beta-reductase-like [Vitis vinifera]
107432130	752	882.351	239.471	-1.87927	Down	2.57585e-05	-	-	-	-	gi|645272268|ref|XP_008241313.1|/7.70553e-60/PREDICTED: uncharacterized protein LOC103339746 [Prunus mume]
107405272	1276	13.6342	3.34641	-1.87528	Down	0.0696968	K14299|1|2e-14|81.3|mdm:103418195|nucleoporin SEH1	-	-	-	gi|255545766|ref|XP_002513943.1|/4.80359e-137/PREDICTED: protein EXORDIUM [Ricinus communis]
107407613	3590	40.8014	10.7702	-1.87288	Down	1.93089e-05	K00924|1|0.0|873|vvi:100260741|	GO:0031224//intrinsic component of membrane	GO:0004702//receptor signaling protein serine/threonine kinase activity;GO:0016628//oxidoreductase activity, acting on the CH-CH group of donors, NAD or NADP as acceptor;GO:0032559	GO:0006464//cellular protein modification process	gi|595913394|ref|XP_007214567.1|/0/hypothetical protein PRUPE_ppa000837mg [Prunus persica]
107414037	1811	189.094	51.2762	-1.87238	Down	0.410659	K20661|1|0.0|805|pper:PRUPE_ppa004268mg|cytochrome P450 family 714 subfamily A polypeptide 1	-	GO:0016491//oxidoreductase activity;GO:0005506//iron ion binding	GO:0008152//metabolic process	gi|596021497|ref|XP_007219011.1|/0/hypothetical protein PRUPE_ppa004268mg [Prunus persica]
107416100	1895	841.584	229.618	-1.87155	Down	8.96085e-05	K03327|1|4e-165|582|gmx:100798475|multidrug resistance protein, MATE family	-	-	-	gi|734355040|gb|KHN13925.1|/9.15059e-165/MATE efflux family protein 8 [Glycine soja]
107417628	1038	88.5693	23.9315	-1.86582	Down	0.948706	-	-	GO:0031406//carboxylic acid binding	-	gi|694393625|ref|XP_009372243.1|/4.31577e-159/PREDICTED: uncharacterized protein LOC103961427 [Pyrus x bretschneideri]
107416188	3093	40.7329	10.8219	-1.86389	Down	7.73212e-07	K00695|1|0.0|1413|fve:101299138|sucrose synthase [EC:2.4.1.13]	-	-	-	gi|703116057|ref|XP_010101046.1|/0/Sucrose synthase 2 [Morus notabilis]
107409047	849	19.1004	4.88507	-1.86219	Down	0.772735	K16584|1|1e-93|343|cmo:103495806|HAUS augmin-like complex subunit 1	-	-	-	gi|703067986|ref|XP_010088117.1|/2.98268e-101/hypothetical protein L484_000572 [Morus notabilis]
107405764	856	148.827	40.687	-1.858	Down	0.777191	-	-	-	-	gi|703127096|ref|XP_010103745.1|/1.81725e-13/hypothetical protein L484_001900 [Morus notabilis]
107406767	856	148.827	40.687	-1.858	Down	0.777191	-	-	-	-	gi|703127096|ref|XP_010103745.1|/1.81725e-13/hypothetical protein L484_001900 [Morus notabilis]
107424102	1808	333.836	91.7648	-1.85735	Down	6.95246e-07	K04733|1|3e-74|280|ats:F775_09772|interleukin-1 receptor-associated kinase 4 [EC:2.7.11.1];K07936|2|3e-09|64.7|zma:103637360|GTP-binding nuclear protein Ran	-	-	-	gi|802628146|ref|XP_012076974.1|/0/PREDICTED: uncharacterized protein LOC105637914 [Jatropha curcas]
107425430	1754	19.573	5.0351	-1.85697	Down	0.0450008	-	-	GO:0016798//hydrolase activity, acting on glycosyl bonds;GO:0043167//ion binding;GO:0016798//hydrolase activity, acting on glycosyl bonds;GO:0043167//ion binding	GO:0044238;GO:0044238	gi|645219269|ref|XP_008234901.1|/0/PREDICTED: probable glucan 1,3-beta-glucosidase A [Prunus mume]
107408131	1337	12.3845	3.05491	-1.85525	Down	0.235728	K06966|1|3e-90|333|rcu:8274642|uncharacterized protein	-	GO:0003824//catalytic activity	-	gi|703129742|ref|XP_010104436.1|/1.23931e-90/hypothetical protein L484_016035 [Morus notabilis]
107410810	560	91.3914	24.9018	-1.85465	Down	0.000123639	K14492|1|6e-32|137|fve:101308725|two-component response regulator ARR-A family	-	GO:0004871//signal transducer activity;GO:0016772//transferase activity, transferring phosphorus-containing groups	GO:0006351//transcription, DNA-templated;GO:0007165//signal transduction;GO:0006796//phosphate-containing compound metabolic process	gi|470107854|ref|XP_004290254.1|/3.00374e-31/PREDICTED: two-component response regulator ARR17-like [Fragaria vesca subsp. vesca]
107416245	2116	20.9771	5.44645	-1.85121	Down	0.221248	K04733|1|0.0|835|vra:106756759|interleukin-1 receptor-associated kinase 4 [EC:2.7.11.1]	-	GO:0004672//protein kinase activity;GO:0032559	GO:0006464//cellular protein modification process	gi|645246143|ref|XP_008229216.1|/0/PREDICTED: serine/threonine-protein kinase At3g07070 [Prunus mume]
107416494	910	32.8021	8.73218	-1.84991	Down	0.698583	-	-	-	-	gi|643710030|gb|KDP24356.1|/5.8317e-21/hypothetical protein JCGZ_25652 [Jatropha curcas]
107428477	1765	19.418	5.01961	-1.84982	Down	0.692883	K20617|1|0.0|639|tcc:TCM_010706|cytochrome P450 family 71 subfamily A	-	GO:0004497//monooxygenase activity;GO:0005506//iron ion binding	-	gi|590695680|ref|XP_007044958.1|/0/Cytochrome P450 family protein [Theobroma cacao]
107419591	1713	62.5749	16.9942	-1.84968	Down	0.00295595	K19619|1|4e-168|592|pper:PRUPE_ppa006713mg|tyrosyl-DNA phosphodiesterase 2 [EC:3.1.4.-]	-	GO:0004518//nuclease activity	-	gi|703090250|ref|XP_010094028.1|/1.56487e-168/Tyrosyl-DNA phosphodiesterase 2 [Morus notabilis]
107411489	1402	34.3972	9.19132	-1.84743	Down	0.000929277	K15892|1|6e-107|389|fve:101312326|farnesol kinase [EC:2.7.1.-]	GO:0009941//chloroplast envelope;GO:0031224//intrinsic component of membrane	GO:0016772//transferase activity, transferring phosphorus-containing groups	GO:0006796//phosphate-containing compound metabolic process	gi|470116281|ref|XP_004294311.1|/2.92304e-106/PREDICTED: probable phytol kinase 2, chloroplastic [Fragaria vesca subsp. vesca]
107408812	2078	50.7095	13.7966	-1.84012	Down	0.900981	K03126|1|1e-50|202|pmum:103327642|transcription initiation factor TFIID subunit 12	-	-	-	gi|302398673|gb|ADL36631.1|/2.20229e-50/C2H2L domain class transcription factor [Malus domestica]
107424097	3555	129.711	35.8974	-1.8387	Down	0.143516	K19613|1|6e-120|433|cic:CICLE_v100041741m|leucine-rich repeat protein SHOC2;K16226|2|2e-97|358|bna:106437687|disease resistance protein RPS4;K03283|4|3e-94|348|mtr:MTR_2g040370|heat shock 70kDa protein 1/8	-	-	-	gi|596044229|ref|XP_007220190.1|/1.21647e-179/hypothetical protein PRUPE_ppa015427mg [Prunus persica]
107423631	1280.34	27.863	7.44578	-1.83464	Down	1	K16222|1|2e-21|104|brp:103855006|Dof zinc finger protein DOF5.5	-	-	-	gi|658016199|ref|XP_008343439.1|/4.70283e-50/PREDICTED: dof zinc finger protein DOF2.5-like isoform X2 [Malus domestica]
107435563	711	30.3115	8.15117	-1.83148	Down	0.850953	-	-	-	-	gi|590682543|ref|XP_007041371.1|/2.94103e-10/Uncharacterized protein TCM_006291 [Theobroma cacao]
107433863	3533	25.0667	6.67917	-1.83115	Down	0.689961	K04733|1|3e-20|102|pop:POPTR_0004s14760g|interleukin-1 receptor-associated kinase 4 [EC:2.7.11.1];K09338|2|1e-15|87.4|gmx:100813236|homeobox-leucine zipper protein;K13199|3|3e-10|69.3|mtr:MTR_7g081660|plasminogen activator inhibitor 1 RNA-binding protein;K12663|4|2e-08|63.5|aip:107616276|Delta(3,5)-Delta(2,4)-dienoyl-CoA isomerase [EC:5.3.3.-]	-	GO:0005515//protein binding;GO:0004175//endopeptidase activity	GO:0019538//protein metabolic process;GO:0044092//negative regulation of molecular function	gi|703106430|ref|XP_010098500.1|/0/Subtilisin-like protease [Morus notabilis]
107430853	776	147.332	41.2154	-1.82509	Down	0.0335091	K10840|1|3e-50|199|pxb:103965950|centrin-2;K16465|5|3e-48|192|sind:105176752|centrin-1	-	GO:0046872//metal ion binding	-	gi|645240725|ref|XP_008226736.1|/1.5006e-53/PREDICTED: calcium-binding protein PBP1-like [Prunus mume]
107426633	1656.83	350.36	98.5525	-1.82454	Down	0.744919	-	-	-	GO:0050896//response to stimulus;GO:0050896//response to stimulus	gi|595801370|ref|XP_007201813.1|/6.56929e-14/hypothetical protein PRUPE_ppa010975mg [Prunus persica]
107433046	1979	249.685	70.1629	-1.82384	Down	0.00109954	K16222|1|5e-32|140|ath:AT5G62430|Dof zinc finger protein DOF5.5	-	-	-	gi|802585322|ref|XP_012070363.1|/2.82342e-132/PREDICTED: cyclic dof factor 3-like [Jatropha curcas]
107404927	1689	81.6527	22.7526	-1.82054	Down	0.00293901	-	-	-	-	gi|1000959592|ref|XP_015576426.1|/5.62597e-86/PREDICTED: uncharacterized protein LOC8283246 [Ricinus communis]
107418065	1205	53.4587	14.7889	-1.8188	Down	0.020026	K14299|1|2e-13|77.8|mdm:103418195|nucleoporin SEH1	-	-	-	gi|255545772|ref|XP_002513946.1|/6.42558e-128/PREDICTED: protein EXORDIUM [Ricinus communis]
107416391	1508	10.6646	2.67093	-1.81319	Down	0.814755	K04733|1|0.0|736|aip:107631265|interleukin-1 receptor-associated kinase 4 [EC:2.7.11.1]	-	GO:0004672//protein kinase activity;GO:0032559	GO:0006464//cellular protein modification process	gi|645246143|ref|XP_008229216.1|/0/PREDICTED: serine/threonine-protein kinase At3g07070 [Prunus mume]
107419805	2060	128.844	36.4043	-1.80911	Down	0.0391598	K00121|1|9e-176|618|jcu:105635262|S-(hydroxymethyl)glutathione dehydrogenase / alcohol dehydrogenase [EC:1.1.1.284 1.1.1.1]	-	GO:0016616//oxidoreductase activity, acting on the CH-OH group of donors, NAD or NADP as acceptor;GO:0046914//transition metal ion binding	GO:0008152//metabolic process	gi|802606410|ref|XP_012073689.1|/4.83909e-175/PREDICTED: alcohol dehydrogenase-like 7 [Jatropha curcas]
107408736	1807	107.933	30.483	-1.80698	Down	0.605236	K08900|1|5e-173|608|egr:104437375|mitochondrial chaperone BCS1	-	GO:0032559;GO:0016462//pyrophosphatase activity	-	gi|645234196|ref|XP_008223701.1|/0/PREDICTED: probable mitochondrial chaperone BCS1-B [Prunus mume]
107410534	4034	17.9805	4.77801	-1.80627	Down	0.467377	K10706|1|0.0|949|vvi:100267290|senataxin [EC:3.6.4.-]	-	-	-	gi|731423744|ref|XP_010662608.1|/0/PREDICTED: uncharacterized protein LOC100267290 isoform X1 [Vitis vinifera]
107435462	1010	54.2364	15.2577	-1.79589	Down	8.24247e-08	K09286|1|1e-30|134|brp:103855625|EREBP-like factor	-	-	-	gi|1000987012|ref|XP_002510462.2|/7.77489e-65/PREDICTED: dehydration-responsive element-binding protein 2D [Ricinus communis]
107414343	903	72.2285	20.4692	-1.79384	Down	0.936948	K01051|1|3e-18|93.2|atr:18423933|pectinesterase [EC:3.1.1.11]	-	GO:0030234//enzyme regulator activity	-	gi|596006342|ref|XP_007218426.1|/5.88226e-66/hypothetical protein PRUPE_ppa011607mg [Prunus persica]
107406249	2678	15.4937	4.11078	-1.79252	Down	0.0983008	K02210|1|0.0|1273|tcc:TCM_004805|DNA replication licensing factor MCM7 [EC:3.6.4.12]	GO:0043231//intracellular membrane-bounded organelle	GO:0003676//nucleic acid binding;GO:0016462//pyrophosphatase activity;GO:0032559	GO:0006259//DNA metabolic process	gi|590719590|ref|XP_007051097.1|/0/Minichromosome maintenance (MCM2/3/5) family protein isoform 1 [Theobroma cacao]
107432262	836	63.7908	18.1954	-1.78146	Down	0.265113	-	-	-	-	gi|645276793|ref|XP_008243457.1|/8.74779e-74/PREDICTED: protein YLS9 [Prunus mume]
107405396	1548	60.514	17.3388	-1.77363	Down	4.9559e-05	K16275|1|1e-128|452|jcu:105648979|E3 ubiquitin-protein ligase BAH [EC:2.3.2.27]	-	GO:0046914//transition metal ion binding;GO:0046914//transition metal ion binding	-	gi|703132196|ref|XP_010105068.1|/1.38097e-144/putative E3 ubiquitin-protein ligase BAH1-like 1 [Morus notabilis]
107432265	1038	30.1614	8.47193	-1.77197	Down	0.0105601	-	-	-	-	gi|703131055|ref|XP_010104789.1|/2.43481e-45/hypothetical protein L484_018844 [Morus notabilis]
107419758	1167	50.9129	14.5487	-1.77192	Down	0.648069	K01850|1|3e-98|359|pmum:103320737|chorismate mutase [EC:5.4.99.5]	-	-	GO:0043648//dicarboxylic acid metabolic process	gi|703115996|ref|XP_010101031.1|/2.95205e-106/Chorismate mutase [Morus notabilis]
107414875	1412	21.3763	5.91696	-1.76806	Down	0.00510914	K00913|1|3e-89|330|vvi:100853468|inositol-1,3,4-trisphosphate 5/6-kinase / inositol-tetrakisphosphate 1-kinase [EC:2.7.1.159 2.7.1.134]	-	GO:0016740//transferase activity	-	gi|225454733|ref|XP_002270915.1|/1.62599e-88/PREDICTED: inositol-tetrakisphosphate 1-kinase 1 [Vitis vinifera]
107430258	1039	19.0549	5.23746	-1.76754	Down	0.302264	K01051|1|4e-19|96.7|bna:106432650|pectinesterase [EC:3.1.1.11]	-	-	-	gi|590677189|ref|XP_007039951.1|/2.69843e-52/Plant invertase/pectin methylesterase inhibitor superfamily protein, putative [Theobroma cacao]
107429835	3616	54.4776	15.6904	-1.76317	Down	0.00386002	K04733|1|0.0|705|gmx:100817192|interleukin-1 receptor-associated kinase 4 [EC:2.7.11.1]	-	GO:0004672//protein kinase activity;GO:0032559	GO:0006464//cellular protein modification process	gi|590608580|ref|XP_007021303.1|/0/Kinase family protein [Theobroma cacao]
107420081	1391	59.6063	17.279	-1.75686	Down	0.00298999	K18266|1|3e-143|509|lja:Lj5g3v0380120.1|protein NDRG1	-	-	-	gi|645227310|ref|XP_008220454.1|/1.96761e-163/PREDICTED: pollen-specific protein SF21 [Prunus mume]
107417791	983	370.27	109.269	-1.75598	Down	0.0294773	-	-	-	GO:0006950//response to stress	gi|703104056|ref|XP_010097902.1|/1.00445e-61/Major allergen Api g 2 [Morus notabilis]
107429291	1091	336.267	99.2455	-1.75534	Down	9.65046e-06	K01051|1|4e-15|83.6|atr:18423947|pectinesterase [EC:3.1.1.11]	-	-	-	gi|703119893|ref|XP_010101980.1|/1.82086e-62/21 kDa protein [Morus notabilis]
107414763	978	30.7333	8.78384	-1.74936	Down	0.0206635	K05933|1|7e-95|348|gra:105769639|aminocyclopropanecarboxylate oxidase [EC:1.14.17.4]	-	GO:0043169//cation binding;GO:0019842//vitamin binding;GO:0016641//oxidoreductase activity, acting on the CH-NH2 group of donors, oxygen as acceptor	GO:0003006//developmental process involved in reproduction;GO:0009692	gi|159149180|gb|ABW91147.1|/1.12173e-105/ACC oxidase 2 [Ziziphus jujuba]
107433989	1359	38.2759	11.0427	-1.74743	Down	0.999999	K19241|1|5e-68|259|fve:101313909|engulfment and cell motility protein 3;K18985|2|3e-42|174|vcn:VOLCADRAFT_109569|engulfment and cell motility protein 2	GO:0043232	-	GO:0006897//endocytosis	gi|590692390|ref|XP_007044043.1|/1.69446e-135/ELMO/CED-12 family protein isoform 2 [Theobroma cacao]
107409685	811.13	26.5839	7.57776	-1.74434	Down	0.867445	K16275|1|3e-104|355|jcu:105648979|E3 ubiquitin-protein ligase BAH [EC:2.3.2.27]	-	GO:0046914//transition metal ion binding;GO:0046914//transition metal ion binding;GO:0046914//transition metal ion binding	-	gi|802777423|ref|XP_012090881.1|/1.34178e-103/PREDICTED: probable E3 ubiquitin-protein ligase BAH1-like [Jatropha curcas]
107424065	1669	74.9156	22.0242	-1.74301	Down	0.000959518	K03787|1|7e-128|458|pper:PRUPE_ppa024008mg|5'-nucleotidase [EC:3.1.3.5]	-	-	-	gi|595810730|ref|XP_007203123.1|/3.78791e-127/hypothetical protein PRUPE_ppa024008mg [Prunus persica]
107423784	836	136.078	40.3591	-1.74078	Down	0.00186013	-	-	-	-	gi|596008376|ref|XP_007218479.1|/1.83251e-55/hypothetical protein PRUPE_ppa012029mg [Prunus persica]
107413349	1768	41.8357	12.1625	-1.74063	Down	0.0555868	-	-	-	-	gi|658045042|ref|XP_008358191.1|/1.38391e-34/PREDICTED: uncharacterized protein LOC103421926 isoform X2 [Malus domestica]
107428059	690	486.937	145.363	-1.74054	Down	7.43849e-15	-	-	-	-	gi|645228379|ref|XP_008220967.1|/1.6758e-39/PREDICTED: non-specific lipid-transfer protein 4 [Prunus mume]
107435204	1508	233.263	69.6937	-1.73551	Down	2.88447e-12	-	-	-	-	gi|645242224|ref|XP_008227451.1|/9.64705e-18/PREDICTED: uncharacterized protein LOC103326965 isoform X3 [Prunus mume]
107417101	2853	47.4213	13.9197	-1.73203	Down	0.0103467	K15601|1|0.0|1095|jcu:105650086|lysine-specific demethylase 3 [EC:1.14.11.-];K03021|3|9e-12|73.9|ota:Ot01g06000|DNA-directed RNA polymerase III subunit RPC2 [EC:2.7.7.6]	GO:0044464;GO:0044464	-	-	gi|595966250|ref|XP_007217157.1|/0/hypothetical protein PRUPE_ppa001757mg [Prunus persica]
107422768	2612	87.1252	25.8873	-1.73117	Down	0.660287	K15813|1|0.0|1194|fve:101305573|beta-amyrin synthase [EC:5.4.99.39];K20659|5|0.0|1119|jcu:105634775|lupeol synthase [EC:5.4.99.41]	-	GO:0016853//isomerase activity	-	gi|703107981|ref|XP_010098882.1|/0/hypothetical protein L484_012176 [Morus notabilis]
107406553	2755	30.9995	8.99275	-1.72953	Down	1	K04733|1|7e-102|373|pvu:PHAVU_001G1151000|interleukin-1 receptor-associated kinase 4 [EC:2.7.11.1]	-	-	-	gi|596046103|ref|XP_007220246.1|/0/hypothetical protein PRUPE_ppa001671mg [Prunus persica]
107407685	2755	30.9995	8.99275	-1.72953	Down	1	K04733|1|7e-102|373|pvu:PHAVU_001G1151000|interleukin-1 receptor-associated kinase 4 [EC:2.7.11.1]	-	-	-	gi|596046103|ref|XP_007220246.1|/0/hypothetical protein PRUPE_ppa001671mg [Prunus persica]
107408897	1136	34.2607	9.9919	-1.72736	Down	0.868398	K20305|1|6e-95|348|mdm:103430984|trafficking protein particle complex subunit 8	-	-	-	gi|658062884|ref|XP_008367353.1|/3.25214e-94/PREDICTED: trafficking protein particle complex subunit 8-like isoform X2 [Malus domestica]
107434603	2114.02	16.715	4.70511	-1.72402	Down	0.109972	K14611|1|0.0|909|jcu:105649848|solute carrier family 23 (nucleobase transporter), member 1/2	-	-	-	gi|703113930|ref|XP_010100509.1|/0/Nucleobase-ascorbate transporter 6 [Morus notabilis]
107421107	1172	351.954	106.455	-1.72035	Down	2.58292e-05	K13448|1|2e-49|197|tcc:TCM_035222|calcium-binding protein CML	-	-	-	gi|590599643|ref|XP_007019238.1|/9.72786e-49/Calcium-binding EF-hand family protein [Theobroma cacao]
107424670	1478.77	65.406	19.5109	-1.7192	Down	0.624291	K20254|1|3e-57|223|pxb:103932836|perilipin-4	-	-	-	gi|297735145|emb|CBI17507.3|/4.25101e-68/unnamed protein product [Vitis vinifera]
107420958	1801	47.983	14.2871	-1.71256	Down	0.0422083	-	-	GO:0016798//hydrolase activity, acting on glycosyl bonds;GO:0043167//ion binding	GO:0044238	gi|645256562|ref|XP_008234008.1|/0/PREDICTED: glucan 1,3-beta-glucosidase A-like [Prunus mume]
107409643	1274	69.0319	20.7146	-1.71222	Down	3.9737e-07	K10355|1|0.0|635|pda:103711106|actin, other eukaryote	GO:0043232	GO:0032559	-	gi|672142927|ref|XP_008795328.1|/1.57156e-180/PREDICTED: actin-1 [Phoenix dactylifera]
107417357	2051	795.16	242.527	-1.711	Down	0.00021161	K09286|1|6e-44|180|eus:EUTSA_v10025862mg|EREBP-like factor	-	-	-	gi|590690596|ref|XP_007043551.1|/1.29018e-111/AP2/ERF domain-containing transcription factor, putative [Theobroma cacao]
107417421	1700	15.6961	4.44617	-1.70953	Down	0.076238	K19589|1|4e-76|286|mtr:MTR_4g024860|release factor glutamine methyltransferase [EC:2.1.1.297]	-	-	-	gi|645216038|ref|XP_008219204.1|/0/PREDICTED: pentatricopeptide repeat-containing protein At5g66520-like [Prunus mume]
107407729	1720	34.3647	10.1599	-1.70878	Down	0.811402	-	-	-	-	gi|703135983|ref|XP_010106034.1|/2.84012e-85/NAC domain-containing protein 78 [Morus notabilis]
107433996	1175	62.2957	18.7067	-1.70861	Down	0.0150996	K13065|1|2e-19|98.2|mdm:103424194|shikimate O-hydroxycinnamoyltransferase [EC:2.3.1.133]	-	-	-	gi|596188921|ref|XP_007223460.1|/2.72673e-75/hypothetical protein PRUPE_ppa011594mg [Prunus persica]
107432285	2590	103.638	31.5761	-1.69866	Down	0.00723228	K01301|1|0.0|976|fve:101292331|N-acetylated-alpha-linked acidic dipeptidase [EC:3.4.17.21]	-	-	-	gi|470139645|ref|XP_004305557.1|/0/PREDICTED: probable glutamate carboxypeptidase 2 isoform X1 [Fragaria vesca subsp. vesca]
107422988	1698	675.218	211.143	-1.67475	Down	0.00211377	-	-	-	-	gi|974994139|gb|ALZ50282.1|/1.34536e-87/cotton fiber expressed protein [Gossypium hirsutum]
107432193	950	21.6119	6.43903	-1.6708	Down	1	K14495|1|1e-12|74.7|smo:SELMODRAFT_423923|F-box protein GID2	-	-	-	gi|470135511|ref|XP_004303558.1|/1.85401e-49/PREDICTED: F-box protein SNE [Fragaria vesca subsp. vesca]
107416858	667	44.6112	13.6663	-1.67043	Down	0.163619	-	-	-	-	-
107404457	1930	14.7479	4.28616	-1.66991	Down	1	-	-	-	-	gi|645261708|ref|XP_008236424.1|/0/PREDICTED: putative WEB family protein At1g65010, chloroplastic [Prunus mume]
107410589	625	84.2513	26.1597	-1.66826	Down	1.37845e-11	-	-	GO:0003824//catalytic activity	GO:0008152//metabolic process	gi|590704569|ref|XP_007047194.1|/3.31522e-54/NAD(P)-binding Rossmann-fold superfamily protein [Theobroma cacao]
107425952	2629	49.2434	15.1622	-1.66668	Down	0.826094	K15813|1|0.0|1317|pxb:103935918|beta-amyrin synthase [EC:5.4.99.39]	-	GO:0016853//isomerase activity	-	gi|694433453|ref|XP_009344015.1|/0/PREDICTED: beta-amyrin synthase [Pyrus x bretschneideri]
107404242	764	28.9447	8.77997	-1.66491	Down	0.258651	K20723|1|4e-35|149|gra:105776231|reticulon-3;K20721|2|1e-32|140|mtr:MTR_5g018250|reticulon-1	-	-	-	gi|703150534|ref|XP_010109887.1|/4.37808e-50/Reticulon-like protein [Morus notabilis]
107407127	3507.43	72.9314	22.7013	-1.66183	Down	0.649743	K19951|1|0.0|762|tcc:TCM_022061|TBC1 domain family member 8/9	GO:0044464	-	-	gi|703115227|ref|XP_010100846.1|/0/TBC1 domain family member 8B [Morus notabilis]
107425479	1806	8797.65	2787.15	-1.65815	Down	0.174203	K20619|1|0.0|779|gra:105787873|cytochrome P450 family 78 subfamily A	-	GO:0016709//oxidoreductase activity, acting on paired donors, with incorporation or reduction of molecular oxygen, NAD(P)H as one donor, and incorporation of one atom of oxygen;GO:0005506//iron ion binding	GO:0008152//metabolic process	gi|823140114|ref|XP_012469919.1|/0/PREDICTED: cytochrome P450 78A7-like [Gossypium raimondii]
107411211	1432	77.2184	24.161	-1.65568	Down	0.572528	K20506|1|2e-90|333|egu:105060863|tuliposide A-converting enzyme [EC:4.2.99.22];K13258|4|2e-69|264|cam:101506056|2-hydroxyisoflavanone dehydratase [EC:4.2.1.105]	-	-	-	gi|470117373|ref|XP_004294833.1|/2.72366e-107/PREDICTED: probable carboxylesterase 12 [Fragaria vesca subsp. vesca]
107410940	786	15.1073	4.46109	-1.6518	Down	1	K13993|1|5e-62|238|gmx:100499727|HSP20 family protein	GO:0044424	-	GO:0050896//response to stimulus	gi|351721881|ref|NP_001235177.1|/2.61309e-61/18.5 kDa class I heat shock protein [Glycine max]
107426827	1814	132.371	41.7804	-1.65176	Down	0.0210275	K08150|1|2e-70|268|bna:106391845|MFS transporter, SP family, solute carrier family 2 (myo-inositol transporter), member 13	GO:0031224//intrinsic component of membrane	GO:0016628//oxidoreductase activity, acting on the CH-CH group of donors, NAD or NADP as acceptor;GO:0022857//transmembrane transporter activity	GO:0008152//metabolic process;GO:0071702	gi|658309491|ref|NP_001281033.1|/0/polyol transporter 5-like [Malus domestica]
107425527	1263	70.9495	22.2999	-1.64753	Down	2.86681e-06	-	-	-	-	gi|645218912|ref|XP_008233038.1|/6.82048e-19/PREDICTED: gelsolin-related protein of 125 kDa-like [Prunus mume]
107415605	1724	25.4712	7.83649	-1.6384	Down	1	K07374|1|0.0|835|smo:SELMODRAFT_178975|tubulin alpha	GO:0032991//macromolecular complex;GO:0015630//microtubule cytoskeleton	GO:0017111//nucleoside-triphosphatase activity;GO:0032561//guanyl ribonucleotide binding	GO:0043623//cellular protein complex assembly;GO:0009207;GO:0007017//microtubule-based process	gi|302799567|ref|XP_002981542.1|/0/hypothetical protein SELMODRAFT_178975 [Selaginella moellendorffii]
107430679	764	27.3574	8.45865	-1.63578	Down	0.0580528	K00799|1|2e-80|299|mdm:103433529|glutathione S-transferase [EC:2.5.1.18]	-	-	-	gi|657957056|ref|XP_008370016.1|/9.04456e-80/PREDICTED: glutathione S-transferase U8-like [Malus domestica]
107420373	1713	75.844	24.2528	-1.62459	Down	0.833605	K14484|1|1e-77|291|pmum:103320251|auxin-responsive protein IAA	-	-	-	gi|645226609|ref|XP_008220118.1|/6.29809e-77/PREDICTED: auxin-responsive protein IAA2-like [Prunus mume]
107415396	1922	39.499	12.4706	-1.62408	Down	0.169222	K14638|1|0.0|741|pmum:103329927|solute carrier family 15 (peptide/histidine transporter), member 3/4	GO:0044464	-	GO:0015833//peptide transport	gi|703082404|ref|XP_010091949.1|/0/Putative peptide/nitrate transporter [Morus notabilis]
107414729	2094	31.3229	9.82161	-1.62359	Down	0.307521	K17535|1|1e-63|245|mdm:103444978|serine/threonine-protein kinase TNNI3K [EC:2.7.11.1];K04424|3|2e-49|198|pda:103709593|sterile alpha motif and leucine zipper containing kinase AZK [EC:2.7.11.25]	-	GO:0004672//protein kinase activity;GO:0032559	GO:0006464//cellular protein modification process	gi|802778882|ref|XP_012091262.1|/0/PREDICTED: serine/threonine-protein kinase HT1 [Jatropha curcas]
107410860	1566	135.123	43.699	-1.61732	Down	0.00617886	-	GO:0044464	GO:0046914//transition metal ion binding	-	gi|703130632|ref|XP_010104669.1|/3.33137e-154/hypothetical protein L484_022047 [Morus notabilis]
107409253	1536	113.466	36.6761	-1.61593	Down	0.622309	K02882|1|6e-14|80.1|adu:107496420|large subunit ribosomal protein L18Ae;K00924|3|3e-11|71.2|crb:CARUB_v10000813mg|	-	GO:0004175//endopeptidase activity	GO:0019538//protein metabolic process	gi|951021516|ref|XP_014512687.1|/0/PREDICTED: basic 7S globulin-like [Vigna radiata var. radiata]
107420074	1105	47.5776	15.2177	-1.61245	Down	0.248548	K13993|1|2e-48|194|egr:104436331|HSP20 family protein	-	-	-	gi|702291759|ref|XP_010047373.1|/9.91079e-48/PREDICTED: 17.1 kDa class II heat shock protein-like [Eucalyptus grandis]
107433294	5028	14.1989	4.30771	-1.61057	Down	0.40675	K05681|1|4e-54|215|sot:102580570|ATP-binding cassette, subfamily G (WHITE), member 2	-	-	-	gi|470124515|ref|XP_004298258.1|/0/PREDICTED: pleiotropic drug resistance protein 3-like [Fragaria vesca subsp. vesca]
107435786	3834	82.9	26.856	-1.60789	Down	0.000368883	K04567|1|2e-106|389|ats:F775_18713|lysyl-tRNA synthetase, class II [EC:6.1.1.6];K13466|3|3e-94|348|sly:543900|EIX receptor 1/2	-	-	-	gi|985471874|ref|XP_015381347.1|/0/PREDICTED: LRR receptor-like serine/threonine-protein kinase FLS2 [Citrus sinensis]
107422714	1419	63.0578	20.4338	-1.60184	Down	0.877384	K15813|1|7e-166|584|pxb:103942112|beta-amyrin synthase [EC:5.4.99.39]	-	GO:0016853//isomerase activity	-	gi|694450326|ref|XP_009350597.1|/3.69548e-165/PREDICTED: beta-amyrin synthase-like [Pyrus x bretschneideri]
107423344	2034	12.5451	3.80299	-1.59818	Down	0.273758	K13457|1|2e-111|404|adu:107486170|disease resistance protein RPM1	-	-	-	gi|950937761|ref|XP_014521516.1|/2.38855e-142/PREDICTED: disease resistance protein RPP13-like [Vigna radiata var. radiata]
107431856	2713	52.3906	16.9736	-1.59737	Down	0.999957	K02984|1|5e-119|430|pper:PRUPE_ppa024854mg|small subunit ribosomal protein S3Ae;K13420|2|6e-35|150|pper:PRUPE_ppa000470mg|LRR receptor-like serine/threonine-protein kinase FLS2 [EC:2.7.11.1]	-	-	-	gi|703070711|ref|XP_010088853.1|/0/Leucine-rich repeat extensin-like protein 4 [Morus notabilis]
107403267	4083	166.176	54.6876	-1.59448	Down	0.00168309	K20924|1|0.0|1880|pper:PRUPE_ppa000493mg|cellulose synthase-like protein [EC:2.4.1.-]	GO:0031224//intrinsic component of membrane	GO:0016759//cellulose synthase activity	GO:0045229//external encapsulating structure organization;GO:0009250//glucan biosynthetic process	gi|703069947|ref|XP_010088647.1|/0/Cellulose synthase-like protein D3 [Morus notabilis]
107410963	791.06	329.703	109.635	-1.58401	Down	0	K13993|1|7e-67|254|cam:101505773|HSP20 family protein	GO:0044424;GO:0044424	-	GO:0050896//response to stimulus;GO:0050896//response to stimulus	gi|351721881|ref|NP_001235177.1|/4.18917e-70/18.5 kDa class I heat shock protein [Glycine max]
107412702	1442	11.1173	3.38576	-1.57791	Down	0.857024	K01373|1|1e-164|580|tcc:TCM_034140|cathepsin F [EC:3.4.22.41]	-	GO:0004175//endopeptidase activity	GO:0019538//protein metabolic process	gi|703133049|ref|XP_010105270.1|/1.43345e-164/Cysteine proteinase 15A [Morus notabilis]
107424702	2906.13	99.5087	33.211	-1.56859	Down	5.43602e-05	K13415|1|2e-28|129|mdm:103401427|protein brassinosteroid insensitive 1 [EC:2.7.10.1 2.7.11.1];K13457|4|1e-21|106|pop:POPTR_0005s03760g|disease resistance protein RPM1	-	-	-	gi|694313357|ref|XP_009366478.1|/3.48297e-180/PREDICTED: probable disease resistance protein At5g66900 [Pyrus x bretschneideri]
107403705	600	15.1582	4.78391	-1.5657	Down	1	K19041|1|3e-14|79.0|aly:ARALYDRAFT_474421|E3 ubiquitin-protein ligase RNF38/44 [EC:2.3.2.27];K19039|2|7e-14|77.8|smo:SELMODRAFT_438800|E3 ubiquitin-protein ligase ATL7/58/59 [EC:2.3.2.27];K19040|4|4e-13|75.5|nnu:104599875|E3 ubiquitin-protein ligase ATL10/75/76/77/78 [EC:2.3.2.27]	-	-	-	gi|703084585|ref|XP_010092514.1|/1.29059e-20/E3 ubiquitin-protein ligase ATL76 [Morus notabilis]
107435158	1632	10.9836	3.37611	-1.5648	Down	0.472293	K15502|1|3e-10|68.2|vvi:100243645|serine/threonine-protein phosphatase 6 regulatory ankyrin repeat subunit A	-	-	-	gi|590563916|ref|XP_007009508.1|/3.6491e-52/Ankyrin repeat-containing protein, putative [Theobroma cacao]
107433726	2914	29.549	9.65463	-1.56438	Down	0.258441	K04733|1|1e-43|180|pop:POPTR_0004s14760g|interleukin-1 receptor-associated kinase 4 [EC:2.7.11.1];K13199|2|4e-23|111|mtr:MTR_7g081660|plasminogen activator inhibitor 1 RNA-binding protein;K00121|3|6e-14|81.3|mdm:103428735|S-(hydroxymethyl)glutathione dehydrogenase / alcohol dehydrogenase [EC:1.1.1.284 1.1.1.1];K01183|4|6e-09|64.7|aip:107646397|chitinase [EC:3.2.1.14]	-	GO:0005515//protein binding;GO:0004175//endopeptidase activity	GO:0019538//protein metabolic process;GO:0044092//negative regulation of molecular function	gi|703133801|ref|XP_010105478.1|/0/Subtilisin-like protease [Morus notabilis]
107427206	1654	527.519	178.177	-1.56319	Down	8.75372e-09	K09285|1|1e-117|424|pper:PRUPE_ppa003839mg|AP2-like factor, ANT lineage	-	-	-	gi|596286502|ref|XP_007225627.1|/7.82213e-117/hypothetical protein PRUPE_ppa003839mg [Prunus persica]
107430242	731	21.2794	6.86508	-1.56309	Down	0.651131	K03327|1|4e-98|358|pmum:103341551|multidrug resistance protein, MATE family	-	-	-	gi|645276498|ref|XP_008243314.1|/1.97875e-97/PREDICTED: MATE efflux family protein 5-like [Prunus mume]
107420416	1376.61	78.5777	26.2696	-1.56237	Down	0.00192791	K02335|1|4e-13|77.4|ppp:PHYPADRAFT_234378|DNA polymerase I [EC:2.7.7.7]	-	-	-	gi|703129882|ref|XP_010104472.1|/3.60262e-85/hypothetical protein L484_016072 [Morus notabilis]
107420886	1395	48.9079	16.2903	-1.55663	Down	0.0156922	K20506|1|1e-92|341|egu:105060863|tuliposide A-converting enzyme [EC:4.2.99.22];K13258|4|5e-77|289|pvu:PHAVU_002G047500g|2-hydroxyisoflavanone dehydratase [EC:4.2.1.105]	-	GO:0003824//catalytic activity	-	gi|694382770|ref|XP_009367375.1|/1.20852e-128/PREDICTED: probable carboxylesterase 2 [Pyrus x bretschneideri]
107433176	1600	58.1448	19.4385	-1.55604	Down	0.0021009	K08238|1|0.0|815|csv:101203121|xyloglucan 6-xylosyltransferase [EC:2.4.2.39]	GO:0031224//intrinsic component of membrane	GO:0042285//xylosyltransferase activity	-	gi|449432844|ref|XP_004134208.1|/0/PREDICTED: xyloglucan 6-xylosyltransferase 2-like [Cucumis sativus]
107426604	3105.75	91.195	30.6879	-1.5556	Down	0.591922	K04733|1|0.0|1026|mdm:103410611|interleukin-1 receptor-associated kinase 4 [EC:2.7.11.1]	-	-	-	gi|645237885|ref|XP_008225417.1|/0/PREDICTED: probable LRR receptor-like serine/threonine-protein kinase At1g07650 isoform X1 [Prunus mume]
107425261	2843	13.5006	4.26862	-1.55214	Down	0.256191	K12309|1|0.0|846|aly:ARALYDRAFT_485655|beta-galactosidase [EC:3.2.1.23]	-	GO:0030246//carbohydrate binding;GO:0015925//galactosidase activity;GO:0043167//ion binding;GO:0030246//carbohydrate binding;GO:0015925//galactosidase activity;GO:0043167//ion binding;GO:0030246//carbohydrate binding;GO:0015925//galactosidase activity;GO:0043167//ion binding;GO:0030246//carbohydrate binding;GO:0015925//galactosidase activity;GO:0043167//ion binding	GO:0044238;GO:0044238;GO:0044238;GO:0044238	gi|590585328|ref|XP_007015421.1|/0/Beta-galactosidase 8 isoform 1 [Theobroma cacao]
107421306	2121	27.6869	9.1177	-1.55042	Down	0.177813	K15044|1|9e-105|382|vvi:100853277|Arf-GAP domain and FG repeats-containing protein 1	-	-	-	gi|694405039|ref|XP_009377378.1|/6.44914e-114/PREDICTED: probable ADP-ribosylation factor GTPase-activating protein AGD14 [Pyrus x bretschneideri]
107431853	1857	13.8886	4.41388	-1.54835	Down	1	-	GO:0044464;GO:0044464;GO:0044464;GO:0044464	-	-	gi|645274994|ref|XP_008242601.1|/0/PREDICTED: probable serine incorporator [Prunus mume]
107404934	3838	20.6605	6.73673	-1.54685	Down	0.811827	K13457|1|3e-150|534|egr:104451769|disease resistance protein RPM1	-	-	-	gi|702386009|ref|XP_010064664.1|/5.43062e-149/PREDICTED: disease resistance protein RPM1-like [Eucalyptus grandis]
107431769	2205	17.4011	5.62332	-1.54634	Down	1	K14638|1|3e-134|480|ppp:PHYPADRAFT_128619|solute carrier family 15 (peptide/histidine transporter), member 3/4	-	-	-	gi|703074627|ref|XP_010089866.1|/0/putative peptide/nitrate transporter [Morus notabilis]
107407099	1339.82	80.0617	27.0828	-1.54604	Down	3.05311e-14	K16275|1|6e-128|450|jcu:105648979|E3 ubiquitin-protein ligase BAH [EC:2.3.2.27]	-	GO:0046914//transition metal ion binding;GO:0046914//transition metal ion binding	-	gi|703132196|ref|XP_010105068.1|/3.54213e-128/putative E3 ubiquitin-protein ligase BAH1-like 1 [Morus notabilis]
107418584	2404	52.6164	17.7904	-1.53764	Down	0.258693	K13667|1|1e-72|276|cic:CICLE_v10019647mg|protein glucosyltransferase [EC:2.4.1.-]	-	-	-	gi|694391637|ref|XP_009371331.1|/1.24594e-84/PREDICTED: O-glucosyltransferase rumi homolog [Pyrus x bretschneideri]
107412713	1686	45.2774	15.2823	-1.53582	Down	0.00419032	K13420|1|1e-43|179|egr:104438655|LRR receptor-like serine/threonine-protein kinase FLS2 [EC:2.7.11.1]	-	GO:0016628//oxidoreductase activity, acting on the CH-CH group of donors, NAD or NADP as acceptor;GO:0016772//transferase activity, transferring phosphorus-containing groups	GO:0006796//phosphate-containing compound metabolic process	gi|703082536|ref|XP_010091979.1|/5.47118e-166/DNA-damage-repair/toleration protein [Morus notabilis]
107411868	1312	221.653	76.1667	-1.53478	Down	0.000574034	-	-	-	-	gi|802756435|ref|XP_012089026.1|/2.46106e-51/PREDICTED: serrate RNA effector molecule homolog [Jatropha curcas]
107405411	463	51.7376	17.5548	-1.53226	Down	0.000560735	-	-	-	-	gi|703158384|ref|XP_010111975.1|/3.85588e-23/hypothetical protein L484_004752 [Morus notabilis]
107430677	862	980.997	340.315	-1.52597	Down	6.65779e-11	K00799|1|4e-74|278|mdm:103433530|glutathione S-transferase [EC:2.5.1.18]	-	-	-	gi|703119439|ref|XP_010101874.1|/5.38534e-74/putative glutathione S-transferase [Morus notabilis]
107423142	2132.92	53.7797	18.3529	-1.5252	Down	0.0110236	K04733|1|5e-172|605|cic:CICLE_v10013644mg|interleukin-1 receptor-associated kinase 4 [EC:2.7.11.1]	-	-	-	gi|703146723|ref|XP_010108871.1|/0/putative receptor-like protein kinase [Morus notabilis]
107415037	836	40.9966	13.9158	-1.52478	Down	0.00252571	-	-	-	-	-
107415362	2734	250.024	86.7437	-1.52174	Down	0.0383777	K13496|1|9e-68|259|atr:18438291|UDP-glucosyl transferase 73C [EC:2.4.1.-]	-	GO:0016758//transferase activity, transferring hexosyl groups	-	gi|223543365|gb|EEF44896.1|/1.07594e-164/UDP-glucosyltransferase, putative [Ricinus communis]
[truncated: 522 more rows]
