# Supplementary material for: Comparative transcriptome profiling reveals cold stress responsiveness in two contrasting Chinese jujube cultivars
Source: BMC Plant Biol. 2020 May 27;20:240. doi: 10.1186/s12870-020-02450-z (PMC7254757; doi:10.1186/s12870-020-02450-z)
Supplement: Supplementary file 5 — Additional file 5. DEGs at different degree freezing stress in ‘Jinsixiaozao’. [file 12870_2020_2450_MOESM5_ESM.xlsx]

## Sheet: JSCK-JSA
GeneID	geneLength	Means-JSCK	Means-JSA	log2-Ratio(JSD/DZD)	Up-Down-Regulation(JSD/DZD)	PPEE	KEGG Orthology	GO Component	GO Function	GO Process	Blast nr
107406385	2313	443.698	2.25824	-7.31574	Down	0	K11844|1|4e-08|61.6|cmo:103483482|ubiquitin carboxyl-terminal hydrolase 16/45 [EC:3.4.19.12]	-	-	-	gi|703132181|ref|XP_010105064.1|/2.75527e-174/hypothetical protein L484_012413 [Morus notabilis]
107403583	1717	51.9579	0	-6.62953	Down	0	K07277|1|6e-66|253|rcu:8274423|outer membrane protein insertion porin family	-	-	-	gi|694313798|ref|XP_009368381.1|/0/PREDICTED: outer envelope protein 80, chloroplastic [Pyrus x bretschneideri]
107414933	831	176.93	1.9369	-6.16858	Down	6.29585e-09	K02873|1|7e-102|370|sind:105160239|large subunit ribosomal protein L13e	GO:0030529//ribonucleoprotein complex	GO:0005198//structural molecule activity	GO:0010467//gene expression	gi|747058944|ref|XP_011075827.1|/3.71728e-101/PREDICTED: 60S ribosomal protein L13-1-like [Sesamum indicum]
107405272	1276	70.31	4.23182	-3.89495	Down	0.0344245	K14299|1|2e-14|81.3|mdm:103418195|nucleoporin SEH1	-	-	-	gi|255545766|ref|XP_002513943.1|/4.80359e-137/PREDICTED: protein EXORDIUM [Ricinus communis]
107408907	1128.78	27.7453	1.44219	-3.84159	Down	0.0342816	-	-	-	-	gi|703075749|ref|XP_010090156.1|/3.3236e-59/hypothetical protein L484_027388 [Morus notabilis]
107407651	1808	96.2031	8.45042	-3.42914	Down	0.11901	K12662|1|1e-06|56.2|sbi:SORBI_06g024940|U4/U6 small nuclear ribonucleoprotein PRP4	-	-	-	gi|703095793|ref|XP_010095633.1|/1.47587e-148/hypothetical protein L484_003734 [Morus notabilis]
107407922	1157	108.489	9.83367	-3.39495	Down	0.156768	K09286|1|1e-24|115|gra:105792983|EREBP-like factor	-	-	-	gi|743926642|ref|XP_011007489.1|/4.29129e-41/PREDICTED: ethylene-responsive transcription factor ERF023-like [Populus euphratica]
107407963	1157	108.489	9.83367	-3.39495	Down	0.156768	K09286|1|1e-24|115|gra:105792983|EREBP-like factor	-	-	-	gi|743926642|ref|XP_011007489.1|/4.29129e-41/PREDICTED: ethylene-responsive transcription factor ERF023-like [Populus euphratica]
107407186	985	21.0378	1.85488	-3.17683	Down	0.18534	-	-	-	-	gi|694359153|ref|XP_009359746.1|/1.11366e-68/PREDICTED: uncharacterized protein LOC103950277 [Pyrus x bretschneideri]
107428025	1784	51.4259	5.30711	-3.15394	Down	0.390979	K17260|1|0.0|781|vvi:100242912|actin-related protein 2	-	-	-	gi|225451511|ref|XP_002272485.1|/0/PREDICTED: actin-related protein 2 [Vitis vinifera]
107408846	3062	32.8599	3.9444	-2.89961	Down	0.0030958	-	-	-	-	gi|703095608|ref|XP_010095586.1|/0/Testis-expressed sequence 11 protein [Morus notabilis]
107405118	1564	12.3891	1.22315	-2.8814	Down	0.197409	-	-	-	-	gi|703122029|ref|XP_010102480.1|/1.35881e-139/hypothetical protein L484_000618 [Morus notabilis]
107405223	978	13.7837	1.64067	-2.72112	Down	0.604249	-	-	-	-	gi|595825192|ref|XP_007205368.1|/2.46135e-60/hypothetical protein PRUPE_ppa007234mg [Prunus persica]
107414634	1252	129.656	19.4189	-2.70619	Down	0.83894	K01183|1|2e-66|253|pda:103713499|chitinase [EC:3.2.1.14]	-	GO:0004553//hydrolase activity, hydrolyzing O-glycosyl compounds	GO:0044238	gi|61225281|gb|AAX40948.1|/1.99216e-71/allergen Ziz m 1 [Ziziphus mauritiana]
107418069	1682	14.39	1.9732	-2.57534	Down	0.0466339	K13030|1|3e-115|416|sbi:SORBI_01g001220|cyanohydrin beta-glucosyltransferase [EC:2.4.1.85];K00699|4|2e-77|291|spen:107013955|glucuronosyltransferase [EC:2.4.1.17]	-	-	-	gi|590597899|ref|XP_007018744.1|/0/UDP-glucosyl transferase 85A2 [Theobroma cacao]
107408812	2078	43.161	7.04366	-2.52826	Down	0.550338	K03126|1|1e-50|202|pmum:103327642|transcription initiation factor TFIID subunit 12	-	-	-	gi|302398673|gb|ADL36631.1|/2.20229e-50/C2H2L domain class transcription factor [Malus domestica]
107424622	1682	18.3445	2.93657	-2.44481	Down	0.052486	K08235|1|4e-151|536|pop:POPTR_0001s12640g|xyloglucan:xyloglucosyl transferase [EC:2.4.1.207]	GO:0005576//extracellular region;GO:0030312//external encapsulating structure	GO:0016798//hydrolase activity, acting on glycosyl bonds;GO:0016758//transferase activity, transferring hexosyl groups	GO:0044042//glucan metabolic process	gi|657956217|ref|XP_008369587.1|/8.46006e-151/PREDICTED: probable xyloglucan endotransglucosylase/hydrolase protein B [Malus domestica]
107426831	2140	154.319	27.9262	-2.44404	Down	0.923484	K09287|1|1e-86|322|jcu:105633499|RAV-like factor	-	GO:0042578//phosphoric ester hydrolase activity	GO:0006351//transcription, DNA-templated;GO:0050794//regulation of cellular process	gi|641840491|gb|KDO59411.1|/7.22791e-89/hypothetical protein CISIN_1g018549mg [Citrus sinensis]
107420523	776	15.5648	2.50468	-2.40693	Down	0.800468	K03860|1|9e-14|78.2|nnu:104608881|phosphatidylinositol glycan, class Q;K20887|2|1e-09|64.7|mdm:103411342|xyloglucan glycosyltransferase 4 [EC:2.4.1.-]	-	-	-	gi|255538122|ref|XP_002510126.1|/4.23871e-40/PREDICTED: peamaclein [Ricinus communis]
107433683	776	15.5648	2.50468	-2.40693	Down	0.800468	K03860|1|9e-14|78.2|nnu:104608881|phosphatidylinositol glycan, class Q;K20887|2|1e-09|64.7|mdm:103411342|xyloglucan glycosyltransferase 4 [EC:2.4.1.-]	-	-	-	gi|255538122|ref|XP_002510126.1|/4.23871e-40/PREDICTED: peamaclein [Ricinus communis]
107424221	1339	12.3256	1.90581	-2.39987	Down	0.695167	K00025|1|6e-67|255|pop:POPTR_0002s14270g|malate dehydrogenase [EC:1.1.1.37]	-	GO:0016491//oxidoreductase activity;GO:0016491//oxidoreductase activity	GO:0008152//metabolic process;GO:0008152//metabolic process	gi|743804727|ref|XP_011017430.1|/1.79788e-73/PREDICTED: malate dehydrogenase, cytoplasmic-like isoform X1 [Populus euphratica]
107424960	2448.46	85.2701	15.7611	-2.39689	Down	0.90634	K03686|1|6e-12|74.3|eus:EUTSA_v10025198mg|molecular chaperone DnaJ	-	-	-	gi|645220026|ref|XP_008238390.1|/0/PREDICTED: uncharacterized protein LOC103337026 [Prunus mume]
107407712	2231	86.1987	15.94	-2.39666	Down	0.78489	K09528|1|3e-14|82.0|sot:102581247|DnaJ homolog subfamily C member 8	-	GO:0005515//protein binding	-	gi|566240686|ref|XP_002325992.2|/1.07317e-167/DNAJ heat shock N-terminal domain-containing family protein [Populus trichocarpa]
107408120	2231	86.1987	15.94	-2.39666	Down	0.78489	K09528|1|3e-14|82.0|sot:102581247|DnaJ homolog subfamily C member 8	-	GO:0005515//protein binding	-	gi|566240686|ref|XP_002325992.2|/1.07317e-167/DNAJ heat shock N-terminal domain-containing family protein [Populus trichocarpa]
107408152	2231	86.1987	15.94	-2.39666	Down	0.78489	K09528|1|3e-14|82.0|sot:102581247|DnaJ homolog subfamily C member 8	-	GO:0005515//protein binding	-	gi|566240686|ref|XP_002325992.2|/1.07317e-167/DNAJ heat shock N-terminal domain-containing family protein [Populus trichocarpa]
107408177	2231	86.1987	15.94	-2.39666	Down	0.78489	K09528|1|3e-14|82.0|sot:102581247|DnaJ homolog subfamily C member 8	-	GO:0005515//protein binding	-	gi|566240686|ref|XP_002325992.2|/1.07317e-167/DNAJ heat shock N-terminal domain-containing family protein [Populus trichocarpa]
107433294	5028	39.9866	7.27074	-2.37681	Down	0.838956	K05681|1|4e-54|215|sot:102580570|ATP-binding cassette, subfamily G (WHITE), member 2	-	-	-	gi|470124515|ref|XP_004298258.1|/0/PREDICTED: pleiotropic drug resistance protein 3-like [Fragaria vesca subsp. vesca]
107419541	1487.25	28.456	5.07798	-2.36978	Down	0.84197	-	-	-	-	gi|743908656|ref|XP_011047786.1|/2.74849e-08/PREDICTED: uncharacterized protein LOC105142034 [Populus euphratica]
107413294	891	34.4033	6.40024	-2.33361	Down	0.0256512	-	-	-	-	gi|703131502|ref|XP_010104894.1|/5.98546e-39/hypothetical protein L484_024095 [Morus notabilis]
107409581	458	30.2837	5.59505	-2.33075	Down	0.637946	K09286|1|2e-24|112|vvi:100243009|EREBP-like factor	-	-	-	gi|743926642|ref|XP_011007489.1|/1.57311e-32/PREDICTED: ethylene-responsive transcription factor ERF023-like [Populus euphratica]
107414647	1285	54.1988	10.4561	-2.3166	Down	0.633509	K01183|1|8e-67|255|rcu:8277059|chitinase [EC:3.2.1.14]	-	GO:0004553//hydrolase activity, hydrolyzing O-glycosyl compounds;GO:0004553//hydrolase activity, hydrolyzing O-glycosyl compounds	GO:0044238;GO:0044238	gi|61225281|gb|AAX40948.1|/2.99952e-70/allergen Ziz m 1 [Ziziphus mauritiana]
107434928	1636	293.447	59.8824	-2.28278	Down	8.7238e-12	-	-	-	-	gi|590578339|ref|XP_007013482.1|/9.18843e-70/Methyl-CPG-binding domain 10, putative isoform 1 [Theobroma cacao]
107419708	2851	15.6544	2.81868	-2.2729	Down	0.639203	K00695|1|0.0|1351|pper:PRUPE_ppa001135mg|sucrose synthase [EC:2.4.1.13]	-	GO:0035251//UDP-glucosyltransferase activity	GO:0005984//disaccharide metabolic process	gi|595852804|ref|XP_007210378.1|/0/hypothetical protein PRUPE_ppa001135mg [Prunus persica]
107405271	1282	247.18	52.052	-2.23601	Down	0.948599	K14299|1|2e-13|78.2|mdm:103418195|nucleoporin SEH1	-	-	-	gi|470127394|ref|XP_004299654.1|/4.98808e-134/PREDICTED: protein EXORDIUM-like [Fragaria vesca subsp. vesca]
107428384	2678	13.4263	2.43605	-2.23426	Down	0.0180695	K04733|1|6e-116|419|atr:18439907|interleukin-1 receptor-associated kinase 4 [EC:2.7.11.1]	-	-	-	gi|703135049|ref|XP_010105787.1|/0/putative inactive leucine-rich repeat receptor-like protein kinase [Morus notabilis]
107407587	1342	17.9218	3.57728	-2.16747	Down	0.497794	K04733|1|3e-113|409|cam:101499501|interleukin-1 receptor-associated kinase 4 [EC:2.7.11.1];K13418|5|3e-66|253|sita:101770461|somatic embryogenesis receptor kinase 1 [EC:2.7.10.1 2.7.11.1]	-	-	-	gi|645242817|ref|XP_008227702.1|/1.18591e-149/PREDICTED: probable LRR receptor-like serine/threonine-protein kinase At5g63710 isoform X1 [Prunus mume]
107412273	2737	30.883	6.48628	-2.16256	Down	0.999999	K08867|1|0.0|1098|pmum:103318571|WNK lysine deficient protein kinase [EC:2.7.11.1]	-	-	-	gi|645222507|ref|XP_008218196.1|/0/PREDICTED: probable serine/threonine-protein kinase WNK9 isoform X2 [Prunus mume]
107406128	787	12.5838	2.40979	-2.15726	Down	0.832615	K04733|1|7e-11|68.6|ats:F775_22307|interleukin-1 receptor-associated kinase 4 [EC:2.7.11.1]	-	-	-	gi|694188379|gb|AIS71930.1|/3.21659e-35/23 kDa jasmonate-induced protein [Citrullus lanatus]
107412805	1030	20.7092	4.29771	-2.13729	Down	0.0236607	K15502|1|7e-40|165|mus:103997230|serine/threonine-protein phosphatase 6 regulatory ankyrin repeat subunit A;K10406|4|4e-28|126|mdm:103401215|kinesin family member C2/C3	-	-	-	gi|703121199|ref|XP_010102270.1|/2.72769e-81/Ankyrin repeat-containing protein [Morus notabilis]
107427344	1749	60.5777	13.6905	-2.10338	Down	0.932196	K19791|1|2e-169|596|bna:106351469|iron transport multicopper oxidase	-	GO:0003824//catalytic activity;GO:0046914//transition metal ion binding	GO:0008152//metabolic process	gi|1000948076|ref|XP_015580389.1|/0/PREDICTED: L-ascorbate oxidase homolog [Ricinus communis]
107408134	2456	100.481	23.0937	-2.09619	Down	0.842754	K06272|1|8e-60|233|cit:102618062|integrin-linked kinase [EC:2.7.11.1]	-	-	-	gi|659110527|ref|XP_008455271.1|/0/PREDICTED: serine/threonine-protein kinase TNNI3K-like isoform X1 [Cucumis melo]
107408169	2456	100.481	23.0937	-2.09619	Down	0.842754	K06272|1|8e-60|233|cit:102618062|integrin-linked kinase [EC:2.7.11.1]	-	-	-	gi|659110527|ref|XP_008455271.1|/0/PREDICTED: serine/threonine-protein kinase TNNI3K-like isoform X1 [Cucumis melo]
107408176	2456	100.481	23.0937	-2.09619	Down	0.842754	K06272|1|8e-60|233|cit:102618062|integrin-linked kinase [EC:2.7.11.1]	-	-	-	gi|659110527|ref|XP_008455271.1|/0/PREDICTED: serine/threonine-protein kinase TNNI3K-like isoform X1 [Cucumis melo]
107414522	1153	187.613	43.6975	-2.08881	Down	0.839367	K01183|1|2e-90|333|fve:101306068|chitinase [EC:3.2.1.14]	-	-	-	gi|222139392|gb|ACM45715.1|/3.79718e-90/class III chitinase [Pyrus x bretschneideri x Pyrus pyrifolia]
107409261	1324	17.721	3.76063	-2.08868	Down	0.826566	K14963|1|7e-29|129|zma:103629498|COMPASS component SWD3	-	-	-	gi|595839868|ref|XP_007207924.1|/1.51761e-141/hypothetical protein PRUPE_ppa018657mg [Prunus persica]
107408983	1143	369.521	86.4692	-2.08865	Down	0.961773	K12581|1|1e-130|467|pxb:103959293|CCR4-NOT transcription complex subunit 7/8	GO:0043231//intracellular membrane-bounded organelle	GO:0005488//binding;GO:0000175//3'-5'-exoribonuclease activity	-	gi|694388425|ref|XP_009369921.1|/6.3509e-130/PREDICTED: probable CCR4-associated factor 1 homolog 11 [Pyrus x bretschneideri]
107428521	2689	79.1009	18.2016	-2.08784	Down	0.361659	-	-	-	-	gi|694357297|ref|XP_009359246.1|/0/PREDICTED: uncharacterized protein LOC103949845 isoform X1 [Pyrus x bretschneideri]
107405441	1855	78.1058	18.2793	-2.06373	Down	0.900873	K14803|1|2e-155|550|pper:PRUPE_ppa006672mg|protein phosphatase PTC2/3 [EC:3.1.3.16]	-	-	-	gi|596153643|ref|XP_007222795.1|/8.35821e-155/hypothetical protein PRUPE_ppa006672mg [Prunus persica]
107432789	1206	282.706	67.757	-2.05232	Down	0.959021	K08235|1|9e-137|487|vra:106769017|xyloglucan:xyloglucosyl transferase [EC:2.4.1.207];K14504|2|1e-135|484|rcu:8277906|xyloglucan:xyloglucosyl transferase TCH4 [EC:2.4.1.207]	GO:0005576//extracellular region;GO:0030312//external encapsulating structure;GO:0005576//extracellular region;GO:0030312//external encapsulating structure	GO:0016798//hydrolase activity, acting on glycosyl bonds;GO:0016758//transferase activity, transferring hexosyl groups;GO:0016798//hydrolase activity, acting on glycosyl bonds;GO:0016758//transferase activity, transferring hexosyl groups	GO:0044042//glucan metabolic process;GO:0044042//glucan metabolic process	gi|590580780|ref|XP_007014165.1|/1.17268e-137/Xyloglucan endotransglucosylase/hydrolase family protein [Theobroma cacao]
107408012	1082	56.9041	13.3228	-2.05172	Down	1.11592e-11	K06966|1|6e-110|398|rcu:8274642|uncharacterized protein	-	GO:0003824//catalytic activity	-	gi|255538900|ref|XP_002510515.1|/3.34237e-109/PREDICTED: cytokinin riboside 5'-monophosphate phosphoribohydrolase LOG1 isoform X1 [Ricinus communis]
107429208	971	10.6707	2.19485	-2.03929	Down	0.58858	K08360|1|6e-77|288|pop:POPTR_0008s13770g|cytochrome b-561 [EC:1.16.5.1]	-	-	-	gi|743822590|ref|XP_011021733.1|/8.29019e-77/PREDICTED: probable transmembrane ascorbate ferrireductase 3 [Populus euphratica]
107420741	1128	34.7542	8.08744	-2.03368	Down	0.917821	-	-	-	-	gi|802569956|ref|XP_012067919.1|/6.18564e-21/PREDICTED: uncharacterized protein LOC105630650 [Jatropha curcas]
107431046	866	11.8243	2.51092	-2.02239	Down	0.824594	K10457|1|3e-24|113|cic:CICLE_v10011220mg|kelch-like protein 20;K10450|3|6e-19|95.5|bvg:104905945|kelch-like protein 12;K10454|5|3e-17|90.1|sot:102596403|kelch-like protein 17 (actinfilin)	-	-	-	gi|567169213|ref|XP_006398595.1|/5.14392e-24/hypothetical protein EUTSA_v10012920mg [Eutrema salsugineum]
107405764	856	150.547	36.8715	-2.01411	Down	0.437968	-	-	-	-	gi|703127096|ref|XP_010103745.1|/1.81725e-13/hypothetical protein L484_001900 [Morus notabilis]
107406767	856	150.547	36.8715	-2.01411	Down	0.437968	-	-	-	-	gi|703127096|ref|XP_010103745.1|/1.81725e-13/hypothetical protein L484_001900 [Morus notabilis]
107424154	777	86.4038	21.0214	-2.01213	Down	0.881391	K06689|1|1e-84|313|vvi:100232965|ubiquitin-conjugating enzyme E2 D [EC:2.3.2.23]	-	GO:0016879//ligase activity, forming carbon-nitrogen bonds;GO:0032559	GO:0006464//cellular protein modification process	gi|763772011|gb|KJB39134.1|/1.64379e-84/hypothetical protein B456_007G025200, partial [Gossypium raimondii]
107405276	1726	50.0633	12.1108	-2.00085	Down	3.6233e-08	K13030|1|2e-121|437|sbi:SORBI_01g001220|cyanohydrin beta-glucosyltransferase [EC:2.4.1.85];K00699|4|7e-76|286|spen:107013955|glucuronosyltransferase [EC:2.4.1.17]	-	GO:0016757//transferase activity, transferring glycosyl groups	-	gi|596296760|ref|XP_007227225.1|/0/hypothetical protein PRUPE_ppa018697mg [Prunus persica]
107415817	1771	11.0984	2.44959	-1.96443	Down	0.243605	K03575|1|4e-159|562|pmum:103334825|A/G-specific adenine glycosylase [EC:3.2.2.-]	-	-	-	gi|645219480|ref|XP_008236019.1|/1.99707e-158/PREDICTED: A/G-specific adenine DNA glycosylase [Prunus mume]
107412460	1076	11.3815	2.52964	-1.96088	Down	1	K19891|1|1e-52|207|aly:ARALYDRAFT_484077|glucan endo-1,3-beta-glucosidase 1/2/3 [EC:3.2.1.39]	-	-	-	gi|802764723|ref|XP_012090044.1|/1.76074e-102/PREDICTED: glucan endo-1,3-beta-glucosidase [Jatropha curcas]
107409105	2070.57	618.664	158.59	-1.96028	Down	0.972548	-	-	-	-	gi|147783182|emb|CAN68669.1|/9.01659e-29/hypothetical protein VITISV_039388 [Vitis vinifera]
107433636	1796.86	38.9389	9.68841	-1.94953	Down	0.843351	-	-	-	-	gi|595818435|ref|XP_007204352.1|/4.10303e-175/hypothetical protein PRUPE_ppa005721mg [Prunus persica]
107417004	4739	9.63423	2.13328	-1.93218	Down	0.810714	K14489|1|0.0|1815|pmum:103329273|arabidopsis histidine kinase 2/3/4 (cytokinin receptor) [EC:2.7.13.3]	GO:0044464;GO:0044464;GO:0044464	GO:0004673//protein histidine kinase activity;GO:0004871//signal transducer activity;GO:0032559;GO:0004673//protein histidine kinase activity;GO:0004871//signal transducer activity;GO:0032559;GO:0004673//protein histidine kinase activity;GO:0004871//signal transducer activity;GO:0032559	GO:0006468//protein phosphorylation;GO:0007165//signal transduction;GO:0006351//transcription, DNA-templated;GO:0006468//protein phosphorylation;GO:0007165//signal transduction;GO:0006351//transcription, DNA-templated;GO:0006468//protein phosphorylation;GO:0007165//signal transduction;GO:0006351//transcription, DNA-templated	gi|703161435|ref|XP_010112790.1|/0/Histidine kinase 2 [Morus notabilis]
107407335	1073	66.2427	17.0344	-1.9266	Down	0.409748	-	-	-	-	gi|703104000|ref|XP_010097881.1|/1.40838e-51/hypothetical protein L484_011480 [Morus notabilis]
107409361	1073	66.2427	17.0344	-1.9266	Down	0.409748	-	-	-	-	gi|703104000|ref|XP_010097881.1|/1.40838e-51/hypothetical protein L484_011480 [Morus notabilis]
107409685	848	38.7766	10.0122	-1.89858	Down	0.014955	K16275|1|3e-104|355|jcu:105648979|E3 ubiquitin-protein ligase BAH [EC:2.3.2.27]	-	GO:0046914//transition metal ion binding;GO:0046914//transition metal ion binding;GO:0046914//transition metal ion binding	-	gi|802777423|ref|XP_012090881.1|/1.34178e-103/PREDICTED: probable E3 ubiquitin-protein ligase BAH1-like [Jatropha curcas]
107433412	1342	54.869	14.5053	-1.8815	Down	0.918612	K10406|1|4e-79|296|tcc:TCM_032503|kinesin family member C2/C3	-	-	-	gi|590612203|ref|XP_007022319.1|/1.86818e-78/Di-glucose binding protein with Kinesin motor domain [Theobroma cacao]
107408306	2029	106.803	28.8069	-1.8713	Down	0.395728	-	-	-	-	gi|703067678|ref|XP_010088031.1|/0/hypothetical protein L484_014733 [Morus notabilis]
107425326	627	19.963	5.14146	-1.85332	Down	0.843611	K10615|1|1e-18|94.0|atr:18446390|E3 ubiquitin-protein ligase HERC4 [EC:2.3.2.26]	-	-	-	gi|659083034|ref|XP_008442150.1|/4.23508e-57/PREDICTED: ultraviolet-B receptor UVR8 isoform X4 [Cucumis melo]
107407634	1385	43.3009	11.6198	-1.851	Down	0.902038	K11805|1|3e-175|615|pper:PRUPE_ppa008187mg|WD repeat-containing protein 68	-	-	-	gi|310897866|emb|CBK62755.1|/0/WD-repeat protein [Humulus lupulus]
107407644	1385	43.3009	11.6198	-1.851	Down	0.902038	K11805|1|3e-175|615|pper:PRUPE_ppa008187mg|WD repeat-containing protein 68	-	-	-	gi|310897866|emb|CBK62755.1|/0/WD-repeat protein [Humulus lupulus]
107405643	1604	21.4099	5.56115	-1.84875	Down	0.126985	K16297|1|5e-176|618|tcc:TCM_007729|serine carboxypeptidase-like clade II [EC:3.4.16.-]	-	GO:0004180//carboxypeptidase activity	GO:0019538//protein metabolic process	gi|590689648|ref|XP_007043286.1|/2.71004e-175/Serine carboxypeptidase-like 35 [Theobroma cacao]
107430000	1587	163.041	45.2239	-1.83795	Down	0.952881	K16225|1|2e-17|91.7|crb:CARUB_v10025742mg|probable WRKY transcription factor 52;K13459|3|2e-14|81.6|adu:107468800|disease resistance protein RPS2;K13425|5|1e-13|79.3|adu:107488158|WRKY transcription factor 22	-	-	-	gi|703131791|ref|XP_010104968.1|/1.94907e-117/putative WRKY transcription factor 41 [Morus notabilis]
107427177	1299	91.311	25.4924	-1.81938	Down	0.866648	-	-	-	-	gi|703159681|ref|XP_010112311.1|/3.06004e-163/hypothetical protein L484_000690 [Morus notabilis]
107403361	645	32.2499	8.81938	-1.80985	Down	1	K04733|1|2e-13|76.3|mdm:103419981|interleukin-1 receptor-associated kinase 4 [EC:2.7.11.1]	-	-	-	gi|703127018|ref|XP_010103727.1|/3.00768e-45/Blue copper protein [Morus notabilis]
107404896	1254	13.4224	3.5057	-1.7896	Down	0.785903	-	-	-	-	gi|657977584|ref|XP_008380713.1|/2.08106e-60/PREDICTED: uncharacterized protein C630.12 isoform X2 [Malus domestica]
107416245	2116	17.9151	4.89316	-1.76601	Down	0.713254	K04733|1|0.0|835|vra:106756759|interleukin-1 receptor-associated kinase 4 [EC:2.7.11.1]	-	GO:0004672//protein kinase activity;GO:0032559	GO:0006464//cellular protein modification process	gi|645246143|ref|XP_008229216.1|/0/PREDICTED: serine/threonine-protein kinase At3g07070 [Prunus mume]
107411088	1958	20.3627	5.61417	-1.76569	Down	0.143913	K19891|1|5e-91|336|smo:SELMODRAFT_75479|glucan endo-1,3-beta-glucosidase 1/2/3 [EC:3.2.1.39]	-	GO:0043167//ion binding;GO:0008422//beta-glucosidase activity	GO:0044238	gi|703137560|ref|XP_010106478.1|/0/Glucan endo-1,3-beta-glucosidase [Morus notabilis]
107426364	947	163.413	47.9258	-1.75845	Down	0.851166	-	-	-	-	gi|225437501|ref|XP_002274824.1|/9.7774e-51/PREDICTED: uncharacterized protein LOC100245192 [Vitis vinifera]
107410692	3207	17.0699	4.69589	-1.7518	Down	0.0564971	K11367|1|0.0|1224|pop:POPTR_0001s26030g|chromodomain-helicase-DNA-binding protein 1 [EC:3.6.4.12]	-	-	-	gi|728835006|gb|KHG14449.1|/0/Chromodomain-helicase-DNA-binding 2 [Gossypium arboreum]
107408145	2011	15.9229	4.36057	-1.75024	Down	0.496944	-	-	-	-	gi|641840753|gb|KDO59671.1|/0/hypothetical protein CISIN_1g012629mg [Citrus sinensis]
107404975	1154	171.591	50.7933	-1.74574	Down	0.971786	K09286|1|1e-21|105|ppp:PHYPADRAFT_49509|EREBP-like factor	-	-	-	gi|703108658|ref|XP_010099089.1|/9.15878e-60/Ethylene-responsive transcription factor [Morus notabilis]
107418081	1728	28.3045	8.07905	-1.74386	Down	0.00148455	K13030|1|8e-122|438|sbi:SORBI_01g001220|cyanohydrin beta-glucosyltransferase [EC:2.4.1.85];K00699|4|9e-76|285|spen:107013955|glucuronosyltransferase [EC:2.4.1.17]	-	GO:0016757//transferase activity, transferring glycosyl groups	-	gi|596296760|ref|XP_007227225.1|/0/hypothetical protein PRUPE_ppa018697mg [Prunus persica]
107431847	1939	16.1854	4.4635	-1.74303	Down	0.853938	K15429|1|0.0|710|cic:CICLE_v10007363mg|tRNA (guanine37-N1)-methyltransferase [EC:2.1.1.228];K19893|3|2e-180|633|sot:102591150|glucan endo-1,3-beta-glucosidase 5/6 [EC:3.2.1.39]	-	GO:0043167//ion binding;GO:0008422//beta-glucosidase activity	GO:0044238	gi|645274953|ref|XP_008242583.1|/0/PREDICTED: glucan endo-1,3-beta-glucosidase 8 [Prunus mume]
107431856	2713	100.56	29.7184	-1.7407	Down	0.949189	K02984|1|5e-119|430|pper:PRUPE_ppa024854mg|small subunit ribosomal protein S3Ae;K13420|2|6e-35|150|pper:PRUPE_ppa000470mg|LRR receptor-like serine/threonine-protein kinase FLS2 [EC:2.7.11.1]	-	-	-	gi|703070711|ref|XP_010088853.1|/0/Leucine-rich repeat extensin-like protein 4 [Morus notabilis]
107406933	1659	31.7758	9.14147	-1.73997	Down	0.0839089	K18834|1|4e-18|94.4|fve:101291408|WRKY transcription factor 1	-	-	-	gi|703083376|ref|XP_010092197.1|/3.40119e-120/putative WRKY transcription factor 40 [Morus notabilis]
107427989	550	45.248	13.2353	-1.7336	Down	0.635146	K02978|1|2e-45|182|jcu:105647284|small subunit ribosomal protein S27e	GO:0030529//ribonucleoprotein complex	GO:0043169//cation binding;GO:0005198//structural molecule activity	GO:0010467//gene expression	gi|703123838|ref|XP_010102910.1|/1.19537e-45/40S ribosomal protein S27-2 [Morus notabilis]
107403243	1875	84.9916	25.246	-1.73025	Down	0.744122	K00327|1|0.0|816|tcc:TCM_039214|NADPH-ferrihemoprotein reductase [EC:1.6.2.4]	-	-	-	gi|703089627|ref|XP_010093854.1|/0/NADPH--cytochrome P450 reductase [Morus notabilis]
107435851	2099	16.7563	4.71244	-1.7213	Down	0.300633	K01179|1|0.0|667|cic:CICLE_v10025306mg|endoglucanase [EC:3.2.1.4]	-	GO:0004553//hydrolase activity, hydrolyzing O-glycosyl compounds	GO:0044238	gi|703129745|ref|XP_010104437.1|/0/Endoglucanase 24 [Morus notabilis]
107413495	1814.03	36.6865	10.7996	-1.71583	Down	0.667016	K16222|1|2e-16|88.6|brp:103855006|Dof zinc finger protein DOF5.5	-	-	-	gi|147846631|emb|CAN79495.1|/2.47102e-68/hypothetical protein VITISV_020749 [Vitis vinifera]
107435496	2469	48.792	14.5355	-1.71097	Down	0.926129	K10406|1|2e-141|504|tcc:TCM_032503|kinesin family member C2/C3;K19613|4|1e-78|295|bna:106378773|leucine-rich repeat protein SHOC2	-	-	-	gi|645241697|ref|XP_008227200.1|/0/PREDICTED: receptor-like protein 12 [Prunus mume]
107427557	1186	107.528	32.5722	-1.70681	Down	0.637129	K08235|1|4e-124|445|pxb:103947458|xyloglucan:xyloglucosyl transferase [EC:2.4.1.207]	GO:0005576//extracellular region;GO:0030312//external encapsulating structure	GO:0016798//hydrolase activity, acting on glycosyl bonds;GO:0016758//transferase activity, transferring hexosyl groups	GO:0044042//glucan metabolic process	gi|703120752|ref|XP_010102170.1|/2.22546e-125/putative xyloglucan endotransglucosylase/hydrolase protein 16 [Morus notabilis]
107425954	2182	10.4143	2.83907	-1.69973	Down	0.886211	K15813|1|0.0|956|pxb:103935918|beta-amyrin synthase [EC:5.4.99.39]	-	GO:0016853//isomerase activity	-	gi|694433453|ref|XP_009344015.1|/0/PREDICTED: beta-amyrin synthase [Pyrus x bretschneideri]
107409716	713	96.2335	29.3098	-1.69722	Down	0.486763	-	-	-	-	gi|703069262|ref|XP_010088455.1|/9.12075e-52/hypothetical protein L484_018227 [Morus notabilis]
107408759	3202	28.9026	8.65746	-1.67966	Down	0.916882	-	-	-	-	gi|703095608|ref|XP_010095586.1|/0/Testis-expressed sequence 11 protein [Morus notabilis]
107433984	2132	32.1504	9.82665	-1.65786	Down	0.000149962	K16732|1|0.0|865|pper:PRUPE_ppa003164mg|protein regulator of cytokinesis 1	-	-	-	gi|657995063|ref|XP_008389850.1|/0/PREDICTED: 65-kDa microtubule-associated protein 8-like isoform X2 [Malus domestica]
107427312	1082	104.023	32.9572	-1.64254	Down	0.864537	K20628|1|7e-29|129|gmx:100777550|expansin	-	-	GO:0000003//reproduction	gi|388252785|gb|AFK24456.1|/3.92084e-134/expansin-like 1 [Ziziphus jujuba]
107407824	3972	30.8756	9.54944	-1.63959	Down	0.828973	K07052|1|0.0|1149|pmum:103340631|uncharacterized protein	-	-	-	gi|703139840|ref|XP_010107073.1|/0/Embryogenesis-associated protein [Morus notabilis]
107415852	984	14.9956	4.46188	-1.63698	Down	0.805308	K13993|1|3e-09|63.9|ath:AT5G20970|HSP20 family protein	-	-	-	gi|703061796|ref|XP_010086575.1|/2.94973e-29/hypothetical protein L484_007638 [Morus notabilis]
107409370	1306	70.5938	22.3947	-1.63342	Down	0.961168	K18342|1|5e-105|382|pop:POPTR_0014s12860g|OTU domain-containing protein 6 [EC:3.4.19.12]	-	-	-	gi|743870510|ref|XP_011033598.1|/1.72382e-105/PREDICTED: OTU domain-containing protein 6B [Populus euphratica]
107405568	4544	32.3823	10.2555	-1.60952	Down	0.30325	K13415|1|2e-139|499|tcc:TCM_001284|protein brassinosteroid insensitive 1 [EC:2.7.10.1 2.7.11.1]	GO:0031224//intrinsic component of membrane	GO:0004871//signal transducer activity;GO:0016791//phosphatase activity;GO:0004672//protein kinase activity;GO:0016628//oxidoreductase activity, acting on the CH-CH group of donors, NAD or NADP as acceptor;GO:0032559	GO:0006464//cellular protein modification process	gi|595894929|ref|XP_007213710.1|/0/hypothetical protein PRUPE_ppa000652mg [Prunus persica]
107410386	1072	10.6707	3.14203	-1.6089	Down	0.809042	K13993|1|9e-14|79.0|eus:EUTSA_v10014544mg|HSP20 family protein	-	-	-	gi|802562484|ref|XP_012066393.1|/4.13595e-19/PREDICTED: swi5-dependent recombination DNA repair protein 1 homolog [Jatropha curcas]
107435462	1010	20.3434	6.3316	-1.60503	Down	0.792892	K09286|1|1e-30|134|brp:103855625|EREBP-like factor	-	-	-	gi|1000987012|ref|XP_002510462.2|/7.77489e-65/PREDICTED: dehydration-responsive element-binding protein 2D [Ricinus communis]
107420401	4005	43.963	14.1168	-1.60298	Down	0.931623	K20718|1|1e-100|369|smo:SELMODRAFT_114051|LRR receptor-like serine/threonine-protein kinase ERECTA [EC:2.7.11.1]	GO:0016020//membrane	GO:0004672//protein kinase activity	GO:0008152//metabolic process	gi|703095438|ref|XP_010095538.1|/0/putative LRR receptor-like serine/threonine-protein kinase [Morus notabilis]
107409309	338	71.0049	23.13	-1.59619	Down	0.917582	-	-	-	-	gi|703068640|ref|XP_010088289.1|/1.33475e-23/Indole-3-acetic acid-induced protein ARG2 [Morus notabilis]
107417682	5450	28.6362	9.11742	-1.59607	Down	0.882006	-	-	-	-	gi|703128865|ref|XP_010104209.1|/1.71753e-119/TMV resistance protein N [Morus notabilis]
107423833	2299	22.3495	7.07161	-1.58967	Down	0.673854	K12581|1|1e-19|99.8|bna:106383523|CCR4-NOT transcription complex subunit 7/8;K01054|2|3e-08|61.6|bna:106399005|acylglycerol lipase [EC:3.1.1.23];K13126|3|4e-08|61.2|fve:101312606|polyadenylate-binding protein	-	-	-	gi|703139983|ref|XP_010107113.1|/6.37199e-62/NAC domain-containing protein 69 [Morus notabilis]
107421306	2121	28.7622	9.26822	-1.57991	Down	0.00106514	K15044|1|9e-105|382|vvi:100853277|Arf-GAP domain and FG repeats-containing protein 1	-	-	-	gi|694405039|ref|XP_009377378.1|/6.44914e-114/PREDICTED: probable ADP-ribosylation factor GTPase-activating protein AGD14 [Pyrus x bretschneideri]
107425436	810	14.6768	4.57982	-1.57334	Down	0.664457	K20254|1|9e-07|55.1|pper:PRUPE_ppa019911mg|perilipin-4	-	-	-	gi|645237380|ref|XP_008225177.1|/6.81659e-52/PREDICTED: late embryogenesis abundant protein 1-like [Prunus mume]
107413541	1660	16.1964	5.10682	-1.56915	Down	0.750803	K00801|1|9e-17|89.7|ats:F775_23930|farnesyl-diphosphate farnesyltransferase [EC:2.5.1.21];K07874|2|3e-09|64.7|gmx:102668139|Ras-related protein Rab-1A	GO:0044464	-	-	gi|657943901|ref|XP_008371417.1|/5.07108e-132/PREDICTED: WAT1-related protein At2g39510-like [Malus domestica]
107423178	2711	37.2877	12.225	-1.56799	Down	0.828621	K08867|1|0.0|1070|pmum:103324061|WNK lysine deficient protein kinase [EC:2.7.11.1]	-	GO:0004672//protein kinase activity	-	gi|645235538|ref|XP_008224319.1|/0/PREDICTED: probable serine/threonine-protein kinase WNK9 [Prunus mume]
107406328	5205	35.6419	11.775	-1.55562	Down	0.90739	K08247|1|6e-84|314|thj:104800334|methionine S-methyltransferase [EC:2.1.1.12];K01191|2|6e-47|191|pda:103707976|alpha-mannosidase [EC:3.2.1.24];K01537|3|4e-45|185|egr:104417668|Ca2+-transporting ATPase [EC:3.6.3.8];K10357|5|9e-45|184|ats:F775_01356|myosin V	-	-	-	gi|147826806|emb|CAN63950.1|/0/hypothetical protein VITISV_032357 [Vitis vinifera]
107408495	1631	15.0199	4.76004	-1.55554	Down	0.826969	K09555|1|4e-44|180|gmx:100800041|BCL2-associated athanogene 1	-	-	-	gi|225443974|ref|XP_002280537.1|/1.14894e-104/PREDICTED: BAG family molecular chaperone regulator 3 [Vitis vinifera]
107416498	2011	137.048	46.4638	-1.54971	Down	0.914415	K00318|1|1e-169|597|mdm:103404681|proline dehydrogenase [EC:1.5.-.-]	-	-	-	gi|658013086|ref|XP_008341839.1|/6.57011e-169/PREDICTED: proline dehydrogenase 2, mitochondrial-like [Malus domestica]
107410108	1200	16.2299	5.22458	-1.54221	Down	0.911749	K11000|1|5e-80|299|bvg:104900835|callose synthase [EC:2.4.1.-];K19090|4|5e-79|295|fve:101300361|CRISPR-associated protein Cas5t	-	-	-	gi|703128087|ref|XP_010104009.1|/3.83e-173/hypothetical protein L484_020263 [Morus notabilis]
107406786	6107	449.542	155.074	-1.53227	Down	0.97624	K07052|1|0.0|1597|pmum:103340631|uncharacterized protein	-	-	-	gi|703139840|ref|XP_010107073.1|/0/Embryogenesis-associated protein [Morus notabilis]
107406798	6107	449.542	155.074	-1.53227	Down	0.97624	K07052|1|0.0|1597|pmum:103340631|uncharacterized protein	-	-	-	gi|703139840|ref|XP_010107073.1|/0/Embryogenesis-associated protein [Morus notabilis]
107414421	1343	274.79	94.8107	-1.52994	Down	0.017658	K09286|1|5e-47|189|spen:107013877|EREBP-like factor	-	-	-	gi|402483605|gb|AFQ59977.1|/1.1413e-51/CRT/DRE binding factor 1 [Morus alba var. multicaulis]
107413052	1771	246.771	85.4579	-1.52406	Down	0.983032	K01528|1|1e-10|69.3|ats:F775_05066|dynamin GTPase [EC:3.6.5.5]	-	-	-	gi|590596107|ref|XP_007018244.1|/5.73281e-97/DsRNA-binding domain-like superfamily protein isoform 2 [Theobroma cacao]
107424102	1808	1894.4	662.316	-1.5154	Down	0.997719	K04733|1|3e-74|280|ats:F775_09772|interleukin-1 receptor-associated kinase 4 [EC:2.7.11.1];K07936|2|3e-09|64.7|zma:103637360|GTP-binding nuclear protein Ran	-	-	-	gi|802628146|ref|XP_012076974.1|/0/PREDICTED: uncharacterized protein LOC105637914 [Jatropha curcas]
107423921	1119	52.6756	18.1063	-1.51346	Down	0.911304	K06685|1|1e-113|410|pop:POPTR_0006s14500g|MOB kinase activator 1	-	-	-	gi|566176411|ref|XP_006381631.1|/6.85195e-113/hypothetical protein POPTR_0006s14500g [Populus trichocarpa]
107404544	716	59.9485	20.726	-1.50855	Down	0.959479	K13448|1|3e-41|169|pxb:103938241|calcium-binding protein CML	-	-	-	gi|694400254|ref|XP_009375226.1|/1.2469e-40/PREDICTED: putative calcium-binding protein CML19 [Pyrus x bretschneideri]
107428773	1839	12.7065	4.13498	-1.50455	Down	0.537401	K20893|1|8e-117|422|gmx:100818099|probable galacturonosyltransferase-like 1 [EC:2.4.1.-]	-	GO:0016740//transferase activity	-	gi|658030959|ref|XP_008350933.1|/1.22481e-174/PREDICTED: probable galacturonosyltransferase-like 9 [Malus domestica]
107433767	2074	13.0115	4.25778	-1.49994	Down	0.620818	K14508|1|0.0|720|vvi:100241869|regulatory protein NPR1	-	-	-	gi|225441317|ref|XP_002275980.1|/0/PREDICTED: regulatory protein NPR5 [Vitis vinifera]
107411004	1312	24.4006	8.29462	-1.4983	Down	0.0828849	K13262|1|1e-112|407|vvi:100243529|isoflavone-7-O-methyltransferase [EC:2.1.1.150];K16040|2|5e-101|369|vvi:100233030|trans-resveratrol di-O-methyltransferase [EC:2.1.1.240];K13259|3|5e-92|339|gmx:106795493|2,7,4'-trihydroxyisoflavanone 4'-O-methyltransferase / isoflavone 4'-O-methyltransferase [EC:2.1.1.212 2.1.1.46]	-	GO:0008171//O-methyltransferase activity	-	gi|694309963|ref|XP_009345025.1|/7.94151e-143/PREDICTED: trans-resveratrol di-O-methyltransferase-like [Pyrus x bretschneideri]
107434995	1845	17.2686	5.79753	-1.49204	Down	0.922525	K16818|1|4e-91|337|rcu:8277437|phospholipase A1 [EC:3.1.1.32]	-	-	GO:0044238;GO:0044238;GO:0044238	gi|703131201|ref|XP_010104824.1|/0/Phospholipase A1-Ibeta2 [Morus notabilis]
107406927	3499	20.9565	7.12771	-1.48843	Down	0.441096	K11000|1|4e-107|390|bvg:104900835|callose synthase [EC:2.4.1.-];K10683|4|1e-99|366|cic:CICLE_v10014038mg|BRCA1-associated RING domain protein 1	-	-	-	gi|596218426|ref|XP_007223989.1|/0/hypothetical protein PRUPE_ppa014757mg [Prunus persica]
107413595	2786.72	37.3762	13.0323	-1.48282	Down	0.790668	K04733|1|8e-170|598|mtr:MTR_4g109010|interleukin-1 receptor-associated kinase 4 [EC:2.7.11.1]	-	GO:0004672//protein kinase activity;GO:0000166//nucleotide binding;GO:0004672//protein kinase activity;GO:0000166//nucleotide binding	-	gi|596019217|ref|XP_007218918.1|/0/hypothetical protein PRUPE_ppa001467mg [Prunus persica]
107421684	1214	31.4176	10.9308	-1.47899	Down	0.832901	K16222|1|6e-16|86.3|brp:103855006|Dof zinc finger protein DOF5.5	-	-	-	gi|566172467|ref|XP_002307484.2|/3.64911e-46/hypothetical protein POPTR_0005s21130g [Populus trichocarpa]
107404986	684	110.481	39.3914	-1.47547	Down	0.965508	K09286|1|5e-18|92.0|aip:107642754|EREBP-like factor	-	-	-	gi|703108662|ref|XP_010099090.1|/1.82071e-30/Ethylene-responsive transcription factor [Morus notabilis]
107408297	1552	16.016	5.45306	-1.46751	Down	0.711295	-	-	-	-	gi|595847424|ref|XP_007209321.1|/2.88802e-150/hypothetical protein PRUPE_ppa007990mg [Prunus persica]
107428059	690	377.294	136.406	-1.46422	Down	0.538637	-	-	-	-	gi|645228379|ref|XP_008220967.1|/1.6758e-39/PREDICTED: non-specific lipid-transfer protein 4 [Prunus mume]
107408877	1439.2	156.029	56.3668	-1.46029	Down	0.979289	K13415|1|1e-16|89.0|mdm:103401427|protein brassinosteroid insensitive 1 [EC:2.7.10.1 2.7.11.1];K20641|2|2e-11|71.2|cvr:CHLNCDRAFT_59250|Rho GTPase-activating protein 20	-	-	-	gi|703159986|ref|XP_010112387.1|/7.04661e-65/Squamosa promoter-binding-like protein 16 [Morus notabilis]
107409004	2138	61.1291	21.9018	-1.45876	Down	0.000274636	-	-	-	-	gi|645238408|ref|XP_008225665.1|/0/PREDICTED: reticuline oxidase-like protein [Prunus mume]
107414292	836	64.2496	23.0811	-1.45607	Down	0.88662	K01051|1|5e-13|75.9|cic:CICLE_v10000816mg|pectinesterase [EC:3.1.1.11]	-	GO:0030234//enzyme regulator activity	-	gi|425706510|gb|AFX95923.1|/4.34148e-73/pectin methylesterase inhibitor, partial [Ziziphus jujuba]
107404832	1911	14.0298	4.7949	-1.45114	Down	0.665738	K03327|1|0.0|766|pxb:103966488|multidrug resistance protein, MATE family	GO:0044464	GO:0015291//secondary active transmembrane transporter activity	GO:0015893//drug transport	gi|694374674|ref|XP_009364190.1|/0/PREDICTED: MATE efflux family protein 5-like [Pyrus x bretschneideri]
107422465	1118	55.78	20.0684	-1.45086	Down	0.951983	-	-	-	-	gi|590594655|ref|XP_007017912.1|/1.95349e-67/Uncharacterized protein TCM_034301 [Theobroma cacao]
107409871	836	27.7632	9.83188	-1.44916	Down	0.946337	K00965|1|2e-68|259|pmum:103338978|UDPglucose--hexose-1-phosphate uridylyltransferase [EC:2.7.7.12]	-	GO:0046872//metal ion binding;GO:0016779//nucleotidyltransferase activity	GO:0005975//carbohydrate metabolic process	gi|645270489|ref|XP_008240479.1|/1.22349e-67/PREDICTED: probable galactose-1-phosphate uridyltransferase [Prunus mume]
107413232	2689.17	15.7576	5.45483	-1.44437	Down	1	K20456|1|0.0|1226|pper:PRUPE_ppa001777mg|oxysterol-binding protein 1	-	-	-	gi|645266348|ref|XP_008238571.1|/0/PREDICTED: oxysterol-binding protein-related protein 2A isoform X4 [Prunus mume]
107407248	1047	233.148	85.3572	-1.44401	Down	0.665329	K05765|1|5e-62|239|pop:POPTR_0002s03990g|cofilin	GO:0044464	GO:0008092//cytoskeletal protein binding	-	gi|224062149|ref|XP_002300779.1|/2.46927e-61/actin-depolymerizing factor 6 family protein [Populus trichocarpa]
107406729	2266	32.0134	11.4556	-1.44106	Down	0.205637	-	-	-	-	gi|703108161|ref|XP_010098935.1|/0/hypothetical protein L484_025591 [Morus notabilis]
107433733	1324	14.5142	5.0113	-1.44089	Down	0.918964	K03097|1|4e-179|628|cmo:103487847|casein kinase II subunit alpha [EC:2.7.11.1]	-	GO:0004672//protein kinase activity;GO:0032559	GO:0006464//cellular protein modification process	gi|703133833|ref|XP_010105486.1|/1.07505e-179/Casein kinase II subunit alpha-2 [Morus notabilis]
107412855	462	37.1964	13.4772	-1.4294	Down	0.549896	-	-	-	-	gi|255543933|ref|XP_002513029.1|/2.85958e-18/PREDICTED: sigma factor binding protein 1, chloroplastic [Ricinus communis]
107425116	615	19.0574	6.74825	-1.42825	Down	0.257878	-	-	-	-	-
107434140	1623	17.3655	6.12337	-1.42743	Down	0.837615	K02863|1|4e-28|127|smo:SELMODRAFT_143134|large subunit ribosomal protein L1	-	-	-	gi|694408490|ref|XP_009378924.1|/1.81262e-126/PREDICTED: 50S ribosomal protein L1, chloroplastic [Pyrus x bretschneideri]
107432138	2002	10.3411	3.54724	-1.41481	Down	0.79607	K04733|1|1e-20|102|jcu:105644483|interleukin-1 receptor-associated kinase 4 [EC:2.7.11.1]	-	-	-	gi|703072942|ref|XP_010089417.1|/1.04301e-166/PAN domain-containing protein [Morus notabilis]
107409278	2734	22.4389	8.0859	-1.41459	Down	0.918119	K04733|1|3e-128|460|bvg:104889727|interleukin-1 receptor-associated kinase 4 [EC:2.7.11.1]	-	-	-	gi|645232161|ref|XP_008222737.1|/0/PREDICTED: probable receptor protein kinase TMK1 [Prunus mume]
107432575	2927	93.4967	34.7715	-1.41334	Down	0.978259	K05387|1|0.0|962|mdm:103431240|glutamate receptor, ionotropic, plant	GO:0044464;GO:0044464	GO:0005215//transporter activity;GO:0005215//transporter activity	-	gi|657954401|ref|XP_008367599.1|/0/PREDICTED: glutamate receptor 2.8-like [Malus domestica]
107408163	809	29.4887	10.8509	-1.39924	Down	0.121895	-	-	-	-	gi|703064411|ref|XP_010087198.1|/5.74267e-43/hypothetical protein L484_001651 [Morus notabilis]
107416055	4352	18.6833	6.78081	-1.39399	Down	0.85805	K10999|1|0.0|1838|vvi:100242715|cellulose synthase A [EC:2.4.1.12]	GO:0031224//intrinsic component of membrane	GO:0016759//cellulose synthase activity;GO:0046914//transition metal ion binding	GO:0045229//external encapsulating structure organization;GO:0009250//glucan biosynthetic process	gi|225457723|ref|XP_002277713.1|/0/PREDICTED: probable cellulose synthase A catalytic subunit 5 [UDP-forming] [Vitis vinifera]
107414633	2086	12.6889	4.50228	-1.3933	Down	0.71165	K04733|1|7e-97|356|mdm:103415654|interleukin-1 receptor-associated kinase 4 [EC:2.7.11.1]	-	GO:0030246//carbohydrate binding;GO:0004674//protein serine/threonine kinase activity;GO:0032559;GO:0030246//carbohydrate binding;GO:0004674//protein serine/threonine kinase activity;GO:0032559	GO:0006464//cellular protein modification process;GO:0008037//cell recognition;GO:0006464//cellular protein modification process;GO:0008037//cell recognition	gi|694385920|ref|XP_009368773.1|/0/PREDICTED: G-type lectin S-receptor-like serine/threonine-protein kinase At5g24080 [Pyrus x bretschneideri]
107418557	1568	18.8642	6.87749	-1.38856	Down	0.614809	K04733|1|1e-17|92.8|ats:F775_22307|interleukin-1 receptor-associated kinase 4 [EC:2.7.11.1]	-	-	-	gi|694188379|gb|AIS71930.1|/2.92248e-51/23 kDa jasmonate-induced protein [Citrullus lanatus]
107407937	2367	28.0726	10.404	-1.38732	Down	0.705018	K02930|1|4e-10|68.2|vvi:100253424|large subunit ribosomal protein L4e	-	-	-	gi|720009886|ref|XP_010259075.1|/6.44665e-102/PREDICTED: uncharacterized protein LOC104598615 [Nelumbo nucifera]
107418085	1021	44.8717	16.8635	-1.38419	Down	0.957304	K16675|1|2e-80|300|nnu:104591795|palmitoyltransferase ZDHHC9/14/18 [EC:2.3.1.225]	-	-	-	gi|703089912|ref|XP_010093936.1|/1.53283e-92/putative S-acyltransferase [Morus notabilis]
107417005	1488	31.3612	11.7714	-1.37432	Down	0.857065	K03189|1|4e-07|57.4|rcu:8264127|urease accessory protein	-	-	-	gi|590712002|ref|XP_007049266.1|/3.14104e-138/Auxin-responsive family protein, putative [Theobroma cacao]
107433386	1000	18.5979	6.88854	-1.36646	Down	0.953807	K10406|1|3e-56|219|tcc:TCM_032503|kinesin family member C2/C3;K19613|2|5e-43|176|cit:107175230|leucine-rich repeat protein SHOC2;K02146|5|1e-33|144|mtr:MTR_7g009520|V-type H+-transporting ATPase subunit d	-	-	-	gi|645281290|ref|XP_008245556.1|/7.89074e-78/PREDICTED: receptor-like protein 12 [Prunus mume]
107414763	978	28.3667	10.6928	-1.36446	Down	0.620989	K05933|1|7e-95|348|gra:105769639|aminocyclopropanecarboxylate oxidase [EC:1.14.17.4]	-	GO:0043169//cation binding;GO:0019842//vitamin binding;GO:0016641//oxidoreductase activity, acting on the CH-NH2 group of donors, oxygen as acceptor	GO:0003006//developmental process involved in reproduction;GO:0009692	gi|159149180|gb|ABW91147.1|/1.12173e-105/ACC oxidase 2 [Ziziphus jujuba]
107433169	1060	68.4635	26.2676	-1.36435	Down	0.0105647	K06911|1|4e-151|535|jcu:105633043|uncharacterized protein	-	-	-	gi|802588542|ref|XP_012070945.1|/2.21742e-150/PREDICTED: pirin-like protein [Jatropha curcas]
107419950	1562	24.6715	9.26468	-1.36343	Down	0.891209	K09843|1|9e-176|617|pmum:103320438|(+)-abscisic acid 8'-hydroxylase [EC:1.14.13.93]	-	GO:0016491//oxidoreductase activity;GO:0005506//iron ion binding	-	gi|703145748|ref|XP_010108615.1|/1.06146e-176/Abscisic acid 8'-hydroxylase 3 [Morus notabilis]
107424707	1831	10.1331	3.62383	-1.36009	Down	0.925264	K13944|1|8e-27|123|spen:107022930|	-	-	-	gi|595814071|ref|XP_007203679.1|/4.75438e-86/hypothetical protein PRUPE_ppa026393mg [Prunus persica]
107413889	824	13.4364	4.93927	-1.35252	Down	0.632321	K17479|1|1e-77|290|pmum:103332819|glutaredoxin domain-containing cysteine-rich protein 1	-	-	-	gi|703065691|ref|XP_010087519.1|/1.00309e-82/Uncharacterized protein L484_006924 [Morus notabilis]
107404433	1639	14.6976	5.43668	-1.35167	Down	0.924696	K00517|1|0.0|670|tcc:TCM_019148|;K13260|2|1e-177|624|gmx:100811727|isoflavone 2'-hydroxylase [EC:1.14.13.89]	-	-	-	gi|470103106|ref|XP_004287985.1|/0/PREDICTED: cytochrome P450 81E8-like [Fragaria vesca subsp. vesca]
107422761	2161	43.3975	16.6843	-1.35151	Down	0.693803	K19791|1|0.0|671|csv:101219405|iron transport multicopper oxidase	-	GO:0016682//oxidoreductase activity, acting on diphenols and related substances as donors, oxygen as acceptor;GO:0046914//transition metal ion binding	GO:0008152//metabolic process	gi|596120874|ref|XP_007221787.1|/0/hypothetical protein PRUPE_ppa003860mg [Prunus persica]
107408131	1337	62.3277	24.1053	-1.35135	Down	0.875749	K06966|1|3e-90|333|rcu:8274642|uncharacterized protein	-	GO:0003824//catalytic activity	-	gi|703129742|ref|XP_010104436.1|/1.23931e-90/hypothetical protein L484_016035 [Morus notabilis]
107430205	1849.5	21.2906	8.03991	-1.34833	Down	0.933283	K20772|1|2e-164|580|mdm:103439201|1-aminocyclopropane-1-carboxylate synthase 1/2/6 [EC:4.4.1.14]	-	GO:0016740//transferase activity;GO:0048037//cofactor binding;GO:0016846//carbon-sulfur lyase activity;GO:0016740//transferase activity;GO:0048037//cofactor binding;GO:0016846//carbon-sulfur lyase activity;GO:0016740//transferase activity;GO:0048037//cofactor binding;GO:0016846//carbon-sulfur lyase activity	GO:0008652//cellular amino acid biosynthetic process;GO:0008652//cellular amino acid biosynthetic process;GO:0008652//cellular amino acid biosynthetic process	gi|645267184|ref|XP_008238953.1|/1.08969e-163/PREDICTED: 1-aminocyclopropane-1-carboxylate synthase [Prunus mume]
107416858	667	61.172	23.8126	-1.34183	Down	0.942599	-	-	-	-	-
107433023	1147	438.82	172.905	-1.34097	Down	0.808042	K08235|1|1e-135|484|vra:106769017|xyloglucan:xyloglucosyl transferase [EC:2.4.1.207];K14504|2|2e-134|479|rcu:8277906|xyloglucan:xyloglucosyl transferase TCH4 [EC:2.4.1.207]	GO:0005576//extracellular region;GO:0030312//external encapsulating structure	GO:0016798//hydrolase activity, acting on glycosyl bonds;GO:0016758//transferase activity, transferring hexosyl groups	GO:0044042//glucan metabolic process	gi|590580805|ref|XP_007014172.1|/5.38562e-137/Xyloglucan endotransglucosylase/hydrolase family protein [Theobroma cacao]
107413793	1715	12.012	4.42402	-1.34007	Down	0.893299	K11426|1|2e-70|267|crb:CARUB_v10003657mg|SET and MYND domain-containing protein	-	-	-	gi|703136223|ref|XP_010106097.1|/0/hypothetical protein L484_005858 [Morus notabilis]
107423261	2507	18.6912	7.07161	-1.33831	Down	0.708271	-	-	-	-	gi|645232743|ref|XP_008223009.1|/0/PREDICTED: uncharacterized protein LOC103322845 [Prunus mume]
107411258	1818	13.0536	4.85491	-1.33485	Down	0.834877	K19042|1|2e-06|55.5|nnu:104610044|E3 ubiquitin-protein ligase BOI and related proteins [EC:2.3.2.27]	-	-	-	gi|255561705|ref|XP_002521862.1|/9.47656e-95/PREDICTED: uncharacterized protein LOC8283290 [Ricinus communis]
107427817	805	49.1094	19.1893	-1.33187	Down	0.919347	-	-	-	-	gi|558520445|gb|AHA61363.1|/7.95308e-21/hypothetical protein Lr923_ref, partial [Lumnitzera racemosa]
107421138	783	160.898	63.6577	-1.33052	Down	0.00666942	-	-	-	-	gi|703111493|ref|XP_010099873.1|/2.22756e-36/hypothetical protein L484_008530 [Morus notabilis]
107408018	1428	57.8004	22.7173	-1.32718	Down	0.936508	K05389|1|1e-121|437|tcc:TCM_030657|potassium channel subfamily K, other eukaryote	-	-	-	gi|590605574|ref|XP_007020523.1|/5.61973e-121/Outward rectifying K+ channel isoform 1 [Theobroma cacao]
107404457	1930	38.3745	15.0008	-1.3248	Down	0.867304	-	-	-	-	gi|645261708|ref|XP_008236424.1|/0/PREDICTED: putative WEB family protein At1g65010, chloroplastic [Prunus mume]
107413156	651	10.7699	3.98777	-1.32261	Down	1	-	-	-	-	-
107435543	990	18.3499	7.04519	-1.31749	Down	0.874732	-	-	-	-	-
107429356	552	68.0361	27.0145	-1.31573	Down	1.50342e-08	-	-	-	-	gi|658048935|ref|XP_008360149.1|/5.41888e-70/PREDICTED: uncharacterized protein LOC103423846 [Malus domestica]
107433945	948	206.361	82.6619	-1.31435	Down	0.973552	K04733|1|1e-12|74.7|ats:F775_22307|interleukin-1 receptor-associated kinase 4 [EC:2.7.11.1]	-	-	-	gi|694188379|gb|AIS71930.1|/1.32452e-39/23 kDa jasmonate-induced protein [Citrullus lanatus]
107426651	790	21.7295	8.44075	-1.31111	Down	1	-	-	-	-	gi|703079518|ref|XP_010091173.1|/1.05775e-09/hypothetical protein L484_013966 [Morus notabilis]
107411096	1573.46	33.3311	13.1503	-1.30753	Down	0.891319	K16222|1|4e-18|94.0|brp:103855006|Dof zinc finger protein DOF5.5	-	-	-	gi|657952417|ref|XP_008357435.1|/1.26471e-68/PREDICTED: dof zinc finger protein DOF3.6-like isoform X1 [Malus domestica]
107415037	836	50.3791	20.1515	-1.29958	Down	0.837724	-	-	-	-	-
107418832	1800	87.2327	35.125	-1.2995	Down	0.968639	K20562|1|3e-166|586|tcc:TCM_012311|biphenyl-4-hydroxylase	-	-	-	gi|694416940|ref|XP_009336569.1|/9.14198e-167/PREDICTED: cytochrome P450 CYP736A12-like [Pyrus x bretschneideri]
107433725	2031	1958.29	795.874	-1.29841	Down	0.979958	-	-	-	-	gi|743803459|ref|XP_011017126.1|/9.88809e-64/PREDICTED: zinc finger protein ZAT10 [Populus euphratica]
107407717	1251	15.6893	6.06722	-1.29777	Down	0.905702	K09422|1|3e-128|459|tcc:TCM_013983|myb proto-oncogene protein, plant	-	-	-	gi|590667886|ref|XP_007037339.1|/1.50078e-127/Myb-related protein 306, putative isoform 1 [Theobroma cacao]
107419828	1875	136.659	55.2875	-1.29737	Down	0.986034	K12741|1|7e-20|100|smo:SELMODRAFT_163608|heterogeneous nuclear ribonucleoprotein A1/A3	-	GO:0005488//binding;GO:0005488//binding	-	gi|703092030|ref|XP_010094513.1|/4.25884e-106/RNA-binding protein 24 [Morus notabilis]
107431165	1505	99.1426	40.1054	-1.29446	Down	0.840917	-	-	-	-	gi|802596093|ref|XP_012072056.1|/1.44352e-114/PREDICTED: probable purine permease 10 [Jatropha curcas]
107430494	690	18.5554	7.26967	-1.29097	Down	0.626794	-	-	-	-	gi|645265676|ref|XP_008238261.1|/2.67171e-29/PREDICTED: uncharacterized protein LOC103336904 [Prunus mume]
107416249	901	96.6783	39.2052	-1.29066	Down	2.1374e-12	K13448|1|3e-50|199|aip:107609660|calcium-binding protein CML	-	-	-	gi|356553299|ref|XP_003544994.1|/1.59987e-47/PREDICTED: probable calcium-binding protein CML18 [Glycine max]
107426548	2428	114.91	46.6811	-1.28994	Down	0.00467687	K05747|1|7e-18|94.0|vvi:104882322|Wiskott-Aldrich syndrome protein	-	-	-	gi|703128712|ref|XP_010104165.1|/1.42955e-88/hypothetical protein L484_007004 [Morus notabilis]
107403372	2385	21.9504	8.66551	-1.28966	Down	0.958811	K15397|1|0.0|937|pper:PRUPE_ppa004500mg|3-ketoacyl-CoA synthase [EC:2.3.1.199]	GO:0044464	GO:0016747//transferase activity, transferring acyl groups other than amino-acyl groups	GO:0006631//fatty acid metabolic process	gi|595795135|ref|XP_007200967.1|/0/hypothetical protein PRUPE_ppa004500mg [Prunus persica]
107405053	1313	276.897	112.953	-1.28963	Down	0.859162	K09286|1|2e-48|194|spen:107013877|EREBP-like factor	-	-	-	gi|402483605|gb|AFQ59977.1|/4.19793e-51/CRT/DRE binding factor 1 [Morus alba var. multicaulis]
107416463	592	14.6585	5.706	-1.28427	Down	0.912808	-	-	-	-	-
107413964	2189.33	34.8662	14.0283	-1.28175	Down	0.876064	K00555|1|0.0|653|vvi:100243386|tRNA (guanine26-N2/guanine27-N2)-dimethyltransferase [EC:2.1.1.215 2.1.1.216]	-	GO:0003676//nucleic acid binding;GO:0008170//N-methyltransferase activity;GO:0003676//nucleic acid binding;GO:0008170//N-methyltransferase activity	GO:0006399//tRNA metabolic process;GO:0006730//one-carbon metabolic process;GO:0006399//tRNA metabolic process;GO:0006730//one-carbon metabolic process	gi|225448659|ref|XP_002274607.1|/0/PREDICTED: tRNA (guanine(26)-N(2))-dimethyltransferase [Vitis vinifera]
107410487	2724	17.9506	7.08219	-1.27961	Down	0.914675	K10706|1|0.0|753|vvi:100244982|senataxin [EC:3.6.4.-]	-	-	-	gi|731423742|ref|XP_010662607.1|/0/PREDICTED: uncharacterized protein LOC100244982 [Vitis vinifera]
107419508	2118	9.33147	3.53757	-1.27761	Down	0.882296	K03283|1|7e-97|356|mtr:MTR_2g040370|heat shock 70kDa protein 1/8	-	-	-	gi|702468934|ref|XP_010030110.1|/4.91508e-130/PREDICTED: TMV resistance protein N-like [Eucalyptus grandis]
107424796	1137	35.1445	14.2066	-1.27549	Down	0.954491	K09286|1|2e-26|120|thj:104817479|EREBP-like factor	-	-	-	gi|595817180|ref|XP_007204172.1|/1.17497e-51/hypothetical protein PRUPE_ppa017002mg [Prunus persica]
107413646	738	27.8143	11.1855	-1.27464	Down	1	-	-	-	-	gi|645255134|ref|XP_008233358.1|/2.67472e-25/PREDICTED: uncharacterized protein LOC103332400 [Prunus mume]
107432193	950	38.6274	15.672	-1.27311	Down	0.941687	K14495|1|1e-12|74.7|smo:SELMODRAFT_423923|F-box protein GID2	-	-	-	gi|470135511|ref|XP_004303558.1|/1.85401e-49/PREDICTED: F-box protein SNE [Fragaria vesca subsp. vesca]
107432405	905	10.6893	4.11387	-1.27256	Down	0.851797	-	-	-	-	-
107403267	4083	267.235	110.387	-1.27149	Down	0.52898	K20924|1|0.0|1880|pper:PRUPE_ppa000493mg|cellulose synthase-like protein [EC:2.4.1.-]	GO:0031224//intrinsic component of membrane	GO:0016759//cellulose synthase activity	GO:0045229//external encapsulating structure organization;GO:0009250//glucan biosynthetic process	gi|703069947|ref|XP_010088647.1|/0/Cellulose synthase-like protein D3 [Morus notabilis]
107416174	1614	153.078	63.1169	-1.27109	Down	0.98513	K08332|1|8e-26|119|smo:SELMODRAFT_51906|;K04733|3|2e-18|95.1|ats:F775_04245|interleukin-1 receptor-associated kinase 4 [EC:2.7.11.1];K10260|4|6e-17|90.1|cre:CHLREDRAFT_205525|F-box and WD-40 domain protein 7	-	GO:0016874//ligase activity	-	gi|645278615|ref|XP_008244313.1|/3.36173e-157/PREDICTED: U-box domain-containing protein 21-like [Prunus mume]
107404041	1990	131.677	54.2686	-1.27058	Down	0.484292	K12581|1|8e-20|100|bna:106383523|CCR4-NOT transcription complex subunit 7/8;K01054|2|5e-14|80.9|bna:106399005|acylglycerol lipase [EC:3.1.1.23];K13126|3|1e-12|76.3|fve:101312606|polyadenylate-binding protein;K05941|4|3e-06|55.1|mdm:103435918|glutathione gamma-glutamylcysteinyltransferase [EC:2.3.2.15]	-	GO:0003676//nucleic acid binding;GO:0001071//nucleic acid binding transcription factor activity	GO:0006351//transcription, DNA-templated;GO:0032501//multicellular organismal process	gi|703069367|ref|XP_010088484.1|/1.05449e-102/NAC domain-containing protein 100 [Morus notabilis]
107413404	1320	30.7383	12.4578	-1.26754	Down	0.412638	K13424|1|1e-28|129|ats:F775_28497|WRKY transcription factor 33;K08819|5|8e-28|125|brp:103870946|cyclin-dependent kinase 12/13 [EC:2.7.11.22 2.7.11.23]	-	-	-	gi|255557405|ref|XP_002519733.1|/1.03122e-81/PREDICTED: probable WRKY transcription factor 28 [Ricinus communis]
107433619	893	16.767	6.65796	-1.26685	Down	0.608785	-	-	-	-	gi|645272043|ref|XP_008241205.1|/7.11977e-16/PREDICTED: uncharacterized protein LOC103339650 [Prunus mume]
107427259	2270	39.6992	16.2087	-1.26505	Down	0.872543	K09840|1|0.0|978|tcc:TCM_032343|9-cis-epoxycarotenoid dioxygenase [EC:1.13.11.51]	-	GO:0016701//oxidoreductase activity, acting on single donors with incorporation of molecular oxygen	-	gi|590611709|ref|XP_007022180.1|/0/Nine-cis-epoxycarotenoid dioxygenase 3 [Theobroma cacao]
107413722	1169	18.6429	7.47859	-1.25943	Down	0.929997	-	-	-	-	gi|703136256|ref|XP_010106106.1|/8.70334e-74/hypothetical protein L484_005867 [Morus notabilis]
107405567	1958	207.111	86.2282	-1.25902	Down	0.938609	K03327|1|3e-177|623|fve:101304178|multidrug resistance protein, MATE family	-	-	-	gi|470120896|ref|XP_004296523.1|/1.41078e-176/PREDICTED: MATE efflux family protein LAL5-like isoform X2 [Fragaria vesca subsp. vesca]
107418251	3223	28.7143	11.6893	-1.25898	Down	0.543875	K12855|1|0.0|1573|cmo:103498810|pre-mRNA-processing factor 6	GO:0043231//intracellular membrane-bounded organelle	-	GO:0000377	gi|703110391|ref|XP_010099575.1|/0/Pre-mRNA-processing factor 6 [Morus notabilis]
107428269	1334	229.252	95.6153	-1.25698	Down	0.991252	-	-	-	-	gi|703081463|ref|XP_010091697.1|/3.3099e-144/hypothetical protein L484_026552 [Morus notabilis]
107414106	1175	201.881	84.4112	-1.25275	Down	0.965933	K09286|1|1e-56|221|fve:101295082|EREBP-like factor	-	-	-	gi|470144263|ref|XP_004307779.1|/6.31538e-56/PREDICTED: ethylene-responsive transcription factor ERF105-like [Fragaria vesca subsp. vesca]
107412682	1270	11.3321	4.44867	-1.25251	Down	0.895703	K12309|1|8e-17|89.4|lja:Lj3g3v0323160.2|beta-galactosidase [EC:3.2.1.23];K14794|4|2e-10|68.2|thj:104807000|ribosomal RNA-processing protein 12	-	-	-	gi|743897589|ref|XP_011042088.1|/7.63385e-127/PREDICTED: zinc finger protein WIP2-like [Populus euphratica]
107419833	3549	94.687	39.4499	-1.25194	Down	0.976529	-	-	-	-	gi|694378955|ref|XP_009365693.1|/1.43421e-180/PREDICTED: UPF0392 protein At1g27200 [Pyrus x bretschneideri]
107427125	1043	22.0191	8.93956	-1.25169	Down	0.922577	K03283|1|1e-32|141|cit:102617797|heat shock 70kDa protein 1/8;K17609|4|8e-06|52.4|bdi:100841918|nucleoredoxin [EC:1.8.1.8]	-	-	-	gi|470107523|ref|XP_004290094.1|/1.1181e-114/PREDICTED: uncharacterized protein LOC101310179 [Fragaria vesca subsp. vesca]
107429564	647	309.353	130.015	-1.24717	Down	0.97889	-	-	-	-	-
107428305	1096	11.396	4.4962	-1.24655	Down	1	K12600|1|1e-28|128|ats:F775_02157|superkiller protein 3	-	-	-	gi|225468733|ref|XP_002273769.1|/5.42848e-123/PREDICTED: uncharacterized protein LOC100248988 [Vitis vinifera]
107420880	1478	143.639	60.3443	-1.24385	Down	0.980521	-	-	-	-	gi|590592686|ref|XP_007017349.1|/2.05676e-73/Heat stress transcription factor A-2c, putative [Theobroma cacao]
107411868	1312	56.4884	23.5672	-1.24256	Down	0.188951	-	-	-	-	gi|802756435|ref|XP_012089026.1|/2.46106e-51/PREDICTED: serrate RNA effector molecule homolog [Jatropha curcas]
107424272	2603	12.3863	4.9296	-1.24231	Down	1	K19589|1|7e-88|326|mtr:MTR_4g024860|release factor glutamine methyltransferase [EC:2.1.1.297];K01074|5|4e-79|297|tcc:TCM_005697|palmitoyl-protein thioesterase [EC:3.1.2.22]	-	-	-	gi|645253342|ref|XP_008232533.1|/0/PREDICTED: pentatricopeptide repeat-containing protein At1g33350 [Prunus mume]
107417028	1880	90.9975	38.1822	-1.24141	Down	0.00502152	K01177|1|0.0|852|gra:105794945|beta-amylase [EC:3.2.1.2]	-	-	-	gi|13560977|gb|AAK30294.1|AF353207_1/0/beta-amylase [Castanea crenata]
107414472	1107	25.6965	10.5828	-1.2388	Down	0.940164	K09286|1|8e-23|109|sot:102577707|EREBP-like factor	-	-	-	gi|657969598|ref|XP_008376523.1|/4.44876e-48/PREDICTED: ethylene-responsive transcription factor ERF027-like [Malus domestica]
107424085	704	14.3817	5.78962	-1.23852	Down	0.738624	-	-	-	-	gi|593783187|ref|XP_007154634.1|/1.12202e-46/hypothetical protein PHAVU_003G135000g [Phaseolus vulgaris]
107418064	1199	65.2893	27.3835	-1.23754	Down	0.969764	K14299|1|5e-13|76.6|mdm:103418195|nucleoporin SEH1	-	-	-	gi|255545772|ref|XP_002513946.1|/1.42075e-127/PREDICTED: protein EXORDIUM [Ricinus communis]
107424381	1299	11.1214	4.41278	-1.23709	Down	0.938485	K04733|1|8e-70|265|adu:107464041|interleukin-1 receptor-associated kinase 4 [EC:2.7.11.1];K12173|5|6e-45|182|gmx:100794341|BRCA1-A complex subunit BRE	-	-	-	gi|595805406|ref|XP_007202291.1|/9.6457e-117/hypothetical protein PRUPE_ppa009119mg [Prunus persica]
107416394	1021	292.219	123.735	-1.23624	Down	2.21612e-12	K13448|1|2e-46|187|aip:107609660|calcium-binding protein CML	-	-	-	gi|356553299|ref|XP_003544994.1|/1.00747e-43/PREDICTED: probable calcium-binding protein CML18 [Glycine max]
107433726	2914	55.3691	23.2031	-1.23592	Down	0.886007	K04733|1|1e-43|180|pop:POPTR_0004s14760g|interleukin-1 receptor-associated kinase 4 [EC:2.7.11.1];K13199|2|4e-23|111|mtr:MTR_7g081660|plasminogen activator inhibitor 1 RNA-binding protein;K00121|3|6e-14|81.3|mdm:103428735|S-(hydroxymethyl)glutathione dehydrogenase / alcohol dehydrogenase [EC:1.1.1.284 1.1.1.1];K01183|4|6e-09|64.7|aip:107646397|chitinase [EC:3.2.1.14]	-	GO:0005515//protein binding;GO:0004175//endopeptidase activity	GO:0019538//protein metabolic process;GO:0044092//negative regulation of molecular function	gi|703133801|ref|XP_010105478.1|/0/Subtilisin-like protease [Morus notabilis]
107412412	1813	55.1658	23.1817	-1.23196	Down	0.837042	K04079|1|2e-21|105|pvu:PHAVU_004G051500g|molecular chaperone HtpG	-	-	-	gi|698530804|ref|XP_009762226.1|/1.42791e-32/PREDICTED: F-box/kelch-repeat protein At3g23880-like [Nicotiana sylvestris]
107408971	1265.96	67.9093	28.6154	-1.23155	Down	0.880427	K17535|1|3e-44|180|mdm:103444978|serine/threonine-protein kinase TNNI3K [EC:2.7.11.1];K14510|3|5e-35|150|atr:18441414|serine/threonine-protein kinase CTR1 [EC:2.7.11.1];K04424|4|5e-35|150|pda:103709593|sterile alpha motif and leucine zipper containing kinase AZK [EC:2.7.11.25]	-	GO:0004713//protein tyrosine kinase activity;GO:0032559	GO:0006464//cellular protein modification process	gi|747051492|ref|XP_011071834.1|/1.06875e-175/PREDICTED: serine/threonine-protein kinase HT1-like [Sesamum indicum]
107425503	1428	103.756	43.9526	-1.22923	Down	0.924265	K09286|1|5e-20|100|ath:AT1G43160|EREBP-like factor	-	-	-	gi|755257695|gb|AJK26923.1|/9.75913e-49/ethylene response factor protein 3 [Betula platyphylla]
107410099	1221	33.0158	13.7873	-1.22836	Down	0.88589	K05747|1|9e-18|92.4|pop:POPTR_0006s14810g|Wiskott-Aldrich syndrome protein	-	-	-	gi|703066398|ref|XP_010087700.1|/7.2008e-42/hypothetical protein L484_013462 [Morus notabilis]
107423153	2800	69.1158	29.2107	-1.22759	Down	0.871153	-	-	-	-	gi|645235434|ref|XP_008224267.1|/0/PREDICTED: protein tesmin/TSO1-like CXC 2 isoform X2 [Prunus mume]
107429835	3616	81.3367	34.4396	-1.22717	Down	0.974655	K04733|1|0.0|705|gmx:100817192|interleukin-1 receptor-associated kinase 4 [EC:2.7.11.1]	-	GO:0004672//protein kinase activity;GO:0032559	GO:0006464//cellular protein modification process	gi|590608580|ref|XP_007021303.1|/0/Kinase family protein [Theobroma cacao]
107414720	1915.8	27.1232	11.307	-1.22414	Down	1	-	-	-	-	gi|596032228|ref|XP_007219489.1|/3.29874e-130/hypothetical protein PRUPE_ppa022199mg [Prunus persica]
107425307	2151	13.4343	5.45483	-1.22234	Down	0.822425	K20478|1|3e-10|68.6|sind:105159034|golgin subfamily B member 1;K20283|3|3e-10|68.6|cic:CICLE_v10010914mg|golgin subfamily A member 4;K12472|5|5e-09|64.3|ota:Ot15g00490|epidermal growth factor receptor substrate 15	-	-	-	gi|703136903|ref|XP_010106280.1|/1.96834e-110/hypothetical protein L484_019794 [Morus notabilis]
107430732	1092	10.3491	4.15786	-1.21453	Down	0.876773	-	-	-	-	gi|1000948998|ref|XP_002527887.2|/4.34401e-56/PREDICTED: uncharacterized protein LOC8273464 [Ricinus communis]
107423912	1456	192.025	82.6941	-1.21019	Down	0.984649	K05894|1|4e-161|568|mdm:103400952|12-oxophytodienoic acid reductase [EC:1.3.1.42]	-	-	-	gi|658005454|ref|XP_008337873.1|/2.17314e-160/PREDICTED: 12-oxophytodienoate reductase 3 [Malus domestica]
107403363	261	23.8189	10.0232	-1.20617	Down	0.989621	-	-	-	-	gi|703127018|ref|XP_010103727.1|/1.33977e-23/Blue copper protein [Morus notabilis]
107421285	856	15.0457	6.238	-1.20248	Down	1	-	-	-	-	gi|965660841|dbj|BAT77260.1|/1.53127e-28/hypothetical protein VIGAN_01535900 [Vigna angularis var. angularis]
107404556	1388	14.6273	6.06703	-1.2001	Down	0.818364	K16219|1|4e-11|70.5|tcc:TCM_027003|protein N-terminal methyltransferase [EC:2.1.1.244];K03283|3|1e-10|68.9|cit:102617797|heat shock 70kDa protein 1/8	-	-	-	gi|645264877|ref|XP_008237886.1|/3.30152e-94/PREDICTED: uncharacterized protein LOC103336604 [Prunus mume]
107435206	1643	4048.71	1762.11	-1.19991	Down	0.0901491	K03189|1|4e-08|60.8|rcu:8264127|urease accessory protein	-	-	-	gi|694435613|ref|XP_009344965.1|/2.92328e-140/PREDICTED: auxin-induced in root cultures protein 12-like [Pyrus x bretschneideri]
107422102	1209	158.641	68.8109	-1.1988	Down	0.017651	K13448|1|3e-85|316|lja:Lj3g3v0381720.1|calcium-binding protein CML	-	-	-	gi|28301674|emb|CAB63264.3|/1.50423e-84/calcium-binding protein [Lotus japonicus]
107422094	1978.99	89.594	38.7417	-1.19842	Down	0.0115067	K12486|1|1e-109|398|vvi:100854573|stromal membrane-associated protein	-	-	-	gi|645236914|ref|XP_008224964.1|/5.00697e-113/PREDICTED: probable ADP-ribosylation factor GTPase-activating protein AGD5 isoform X4 [Prunus mume]
107420572	3443.95	1887.2	822.687	-1.19731	Down	0.992254	K03129|1|0.0|1054|pmum:103336646|transcription initiation factor TFIID subunit 4	-	-	-	gi|645265008|ref|XP_008237947.1|/0/PREDICTED: transcription initiation factor TFIID subunit 4b-like isoform X2 [Prunus mume]
107417065	2247	87.4627	37.8679	-1.19635	Down	0.353111	K10523|1|6e-35|150|ats:F775_16894|speckle-type POZ protein	-	GO:0060089	GO:0009314//response to radiation;GO:0023052//signaling	gi|703151960|ref|XP_010110255.1|/0/BTB/POZ domain-containing protein [Morus notabilis]
107417190	3589	53.1737	22.9344	-1.19455	Down	0.385969	K00924|1|0.0|1108|vvi:100267564|	-	GO:0004672//protein kinase activity	-	gi|703089992|ref|XP_010093960.1|/0/Receptor-like protein kinase HSL1 [Morus notabilis]
107409718	508	185.905	81.0868	-1.19173	Down	0.894899	K20887|1|2e-16|85.9|mdm:103411342|xyloglucan glycosyltransferase 4 [EC:2.4.1.-];K03860|2|5e-11|67.8|nnu:104608881|phosphatidylinositol glycan, class Q	-	-	-	gi|645229009|ref|XP_008221261.1|/4.18023e-33/PREDICTED: snakin-2 [Prunus mume]
107408096	1001	24.5585	10.4624	-1.1905	Down	1	K11323|1|1e-23|111|lja:Lj0g3v0363059.1|histone arginine demethylase JMJD6 [EC:1.14.11.-]	-	-	-	gi|703152519|ref|XP_010110442.1|/6.01377e-94/F-box protein [Morus notabilis]
107421017	2397	14.6719	6.13586	-1.18938	Down	0.891482	-	GO:0016020//membrane	-	-	gi|731428159|ref|XP_010664242.1|/4.74341e-177/PREDICTED: uncharacterized protein LOC100254107 isoform X4 [Vitis vinifera]
107432259	1037	3172.2	1391.39	-1.18865	Down	0.968863	-	-	-	-	gi|823136724|ref|XP_012468130.1|/3.49959e-60/PREDICTED: protein YLS9-like [Gossypium raimondii]
107410247	2742	41.7884	18.0373	-1.18852	Down	0.959	K04733|1|0.0|879|vvi:100243693|interleukin-1 receptor-associated kinase 4 [EC:2.7.11.1]	-	GO:0005488//binding;GO:0004672//protein kinase activity	-	gi|703118724|ref|XP_010101671.1|/0/Putative receptor protein kinase ZmPK1 [Morus notabilis]
107404189	2387	2579.16	1133.64	-1.18556	Down	0.995585	K07560|1|3e-28|128|apro:F751_1912|D-tyrosyl-tRNA(Tyr) deacylase [EC:3.1.-.-];K15172|2|1e-27|126|vcn:VOLCADRAFT_106802|transcription elongation factor SPT5	-	-	-	gi|596045081|ref|XP_007220214.1|/0/hypothetical protein PRUPE_ppa002415mg [Prunus persica]
107426839	1659	10.4499	4.31715	-1.17964	Down	1	K06941|1|2e-48|194|egr:104420882|23S rRNA (adenine2503-C2)-methyltransferase [EC:2.1.1.192]	GO:0044424	GO:0051540;GO:0008168//methyltransferase activity	GO:0042254//ribosome biogenesis;GO:0009451//RNA modification	gi|703157261|ref|XP_010111680.1|/3.81993e-180/Ribosomal RNA large subunit methyltransferase N 1 [Morus notabilis]
107406160	2824	321.694	141.935	-1.17745	Down	0.986122	K02261|1|3e-140|500|gra:105762759|cytochrome c oxidase subunit 2	GO:0019866//organelle inner membrane;GO:0043231//intracellular membrane-bounded organelle;GO:0031224//intrinsic component of membrane	GO:0005506//iron ion binding;GO:0015002//heme-copper terminal oxidase activity	GO:0051234//establishment of localization;GO:0022900//electron transport chain	gi|823127461|ref|XP_012436100.1|/1.62554e-139/PREDICTED: cytochrome c oxidase subunit 2 [Gossypium raimondii]
107433320	2327	2535.71	1122.32	-1.17553	Down	0.994505	K20254|1|4e-11|71.6|pmum:103340096|perilipin-4	-	-	-	gi|702447326|ref|XP_010024874.1|/2.35227e-56/PREDICTED: late embryogenesis abundant protein D-29 [Eucalyptus grandis]
107428022	1103	132.5	58.4496	-1.17347	Down	0.985121	K01054|1|8e-10|65.9|bna:106399005|acylglycerol lipase [EC:3.1.1.23];K05941|2|9e-06|52.4|mdm:103435918|glutathione gamma-glutamylcysteinyltransferase [EC:2.3.2.15]	-	-	-	gi|566212303|ref|XP_006373134.1|/1.37386e-57/hypothetical protein POPTR_0017s09030g [Populus trichocarpa]
107433611	898	78.4667	34.542	-1.17147	Down	0.821314	K13425|1|1e-23|111|tcc:TCM_005261|WRKY transcription factor 22	-	GO:0003677//DNA binding;GO:0001071//nucleic acid binding transcription factor activity	GO:0010467//gene expression	gi|950985996|ref|XP_014503474.1|/1.80883e-43/PREDICTED: probable WRKY transcription factor 11 [Vigna radiata var. radiata]
107423769	1269	97.0338	43.0089	-1.16404	Down	0.963764	K19747|1|3e-36|153|vvi:100243942|BAHD acyltransferase [EC:2.3.1.-];K05747|2|7e-21|102|egr:104421114|Wiskott-Aldrich syndrome protein	-	-	-	gi|703100239|ref|XP_010096867.1|/1.46494e-53/hypothetical protein L484_003038 [Morus notabilis]
107410563	1392	90.9177	40.329	-1.16229	Down	0.11388	K11252|1|4e-36|153|nnu:104604599|histone H2B	-	-	-	gi|703150700|ref|XP_010109928.1|/9.79313e-38/Histone H2B.2 [Morus notabilis]
107415973	886	20.5572	8.90491	-1.16027	Down	0.739767	-	-	-	-	gi|703146736|ref|XP_010108876.1|/2.17646e-33/hypothetical protein L484_027070 [Morus notabilis]
107425430	1664.85	109.768	48.8922	-1.15818	Down	0.947462	-	-	GO:0016798//hydrolase activity, acting on glycosyl bonds;GO:0043167//ion binding;GO:0016798//hydrolase activity, acting on glycosyl bonds;GO:0043167//ion binding	GO:0044238;GO:0044238	gi|645219269|ref|XP_008234901.1|/0/PREDICTED: probable glucan 1,3-beta-glucosidase A [Prunus mume]
107433176	1600	69.4326	30.8739	-1.15564	Down	0.817058	K08238|1|0.0|815|csv:101203121|xyloglucan 6-xylosyltransferase [EC:2.4.2.39]	GO:0031224//intrinsic component of membrane	GO:0042285//xylosyltransferase activity	-	gi|449432844|ref|XP_004134208.1|/0/PREDICTED: xyloglucan 6-xylosyltransferase 2-like [Cucumis sativus]
107435197	594.52	529.119	238.216	-1.14956	Down	0.970787	K13899|1|1e-32|140|aip:107638693|cystatin-C	-	-	-	gi|703092669|ref|XP_010094696.1|/1.92902e-37/Cysteine proteinase inhibitor 5 [Morus notabilis]
107431858	673	36.0603	15.9733	-1.1487	Down	0.963591	-	-	-	-	gi|703070624|ref|XP_010088831.1|/5.34226e-11/hypothetical protein L484_020814 [Morus notabilis]
107411011	812	46.1019	20.5335	-1.14657	Down	0.483359	-	-	-	-	gi|223540387|gb|EEF41958.1|/2.29568e-07/conserved hypothetical protein [Ricinus communis]
107415541	1016.96	268.004	120.844	-1.14564	Down	0.994119	K02183|1|1e-47|191|fve:101313141|calmodulin	-	-	-	gi|470137048|ref|XP_004304290.1|/7.45426e-47/PREDICTED: probable calcium-binding protein CML45 [Fragaria vesca subsp. vesca]
107415306	1263	52.5751	23.4796	-1.14524	Down	0.000481199	-	GO:0016020//membrane	-	GO:0043623//cellular protein complex assembly;GO:0017006	gi|658028072|ref|XP_008349468.1|/2.53824e-90/PREDICTED: uncharacterized protein LOC103412710 [Malus domestica]
107409714	853	205.816	92.8435	-1.14398	Down	0.966085	K13448|1|1e-55|217|mdm:103410497|calcium-binding protein CML	-	-	-	gi|658024021|ref|XP_008347412.1|/5.5119e-55/PREDICTED: probable calcium-binding protein CML41 isoform X1 [Malus domestica]
107423526	3399	48.286	21.5917	-1.14189	Down	0.42524	K13420|1|0.0|806|egr:104439602|LRR receptor-like serine/threonine-protein kinase FLS2 [EC:2.7.11.1]	-	-	-	gi|731430288|ref|XP_010664964.1|/0/PREDICTED: probable LRR receptor-like serine/threonine-protein kinase At3g47570 [Vitis vinifera]
107415336	1447.9	12.6799	5.4566	-1.1418	Down	0.892876	K07874|1|2e-19|98.2|gmx:102668139|Ras-related protein Rab-1A;K00801|2|5e-11|70.1|ats:F775_23930|farnesyl-diphosphate farnesyltransferase [EC:2.5.1.21]	-	-	-	gi|590645661|ref|XP_007031406.1|/3.55759e-101/Nodulin MtN21 /EamA transporter family protein [Theobroma cacao]
107424851	2197	15.1244	6.5728	-1.14009	Down	0.805845	K04733|1|0.0|741|vvi:100242712|interleukin-1 receptor-associated kinase 4 [EC:2.7.11.1]	-	GO:0004871//signal transducer activity;GO:0004672//protein kinase activity	-	gi|470132014|ref|XP_004301882.1|/0/PREDICTED: lysM domain receptor-like kinase 4 [Fragaria vesca subsp. vesca]
107433391	833	19.7731	8.68839	-1.1391	Down	0.64288	K08332|1|1e-14|81.3|ppp:PHYPADRAFT_187409|	-	-	-	gi|703082959|ref|XP_010092090.1|/1.06953e-47/U-box domain-containing protein 3 [Morus notabilis]
107412162	1028	193.98	87.8908	-1.13738	Down	0.978958	K14484|1|2e-78|293|tcc:TCM_026344|auxin-responsive protein IAA	GO:0043231//intracellular membrane-bounded organelle	GO:0005515//protein binding	GO:0009755//hormone-mediated signaling pathway	gi|590642621|ref|XP_007030568.1|/1.06752e-77/AUX/IAA transcriptional regulator family protein isoform 1 [Theobroma cacao]
107404474	1481	14.0106	6.09159	-1.13483	Down	1	K14209|1|8e-109|395|adu:107473221|solute carrier family 36 (proton-coupled amino acid transporter)	GO:0031224//intrinsic component of membrane	-	-	gi|703076417|ref|XP_010090330.1|/0/hypothetical protein L484_024995 [Morus notabilis]
107406049	599	87.1391	39.4073	-1.13433	Down	0.940728	-	-	-	-	-
107411489	1402	35.084	15.6949	-1.13423	Down	0.52705	K15892|1|6e-107|389|fve:101312326|farnesol kinase [EC:2.7.1.-]	GO:0009941//chloroplast envelope;GO:0031224//intrinsic component of membrane	GO:0016772//transferase activity, transferring phosphorus-containing groups	GO:0006796//phosphate-containing compound metabolic process	gi|470116281|ref|XP_004294311.1|/2.92304e-106/PREDICTED: probable phytol kinase 2, chloroplastic [Fragaria vesca subsp. vesca]
107405700	1240	266.773	121.341	-1.13312	Down	0.216243	K08332|1|4e-32|140|gmx:100798797|	-	-	-	gi|595852448|ref|XP_007210313.1|/6.48538e-107/hypothetical protein PRUPE_ppa002322mg [Prunus persica]
107432896	1248	38.5198	17.2816	-1.13249	Down	0.374901	K10260|1|5e-107|389|egr:104445053|F-box and WD-40 domain protein 7	-	-	-	gi|596044188|ref|XP_007220188.1|/9.77301e-111/hypothetical protein PRUPE_ppa015585mg [Prunus persica]
107433526	3768	11.6617	5.0364	-1.13106	Down	0.931796	K03695|1|8e-72|273|pop:POPTR_0010s24800g|ATP-dependent Clp protease ATP-binding subunit ClpB	-	-	-	gi|596285078|ref|XP_007225399.1|/0/hypothetical protein PRUPE_ppa000646mg [Prunus persica]
107407657	3670	21.2433	9.42315	-1.12933	Down	0.939706	K14489|1|0.0|1713|pmum:103329273|arabidopsis histidine kinase 2/3/4 (cytokinin receptor) [EC:2.7.13.3]	-	GO:0004673//protein histidine kinase activity;GO:0004871//signal transducer activity	GO:0044238;GO:0044260;GO:0016310//phosphorylation;GO:0007165//signal transduction	gi|703161435|ref|XP_010112790.1|/0/Histidine kinase 2 [Morus notabilis]
107410162	1076	37.0173	16.6553	-1.12753	Down	0.929477	-	-	-	-	gi|702362049|ref|XP_010060081.1|/2.64945e-74/PREDICTED: zinc-finger homeodomain protein 2-like isoform X2 [Eucalyptus grandis]
107413769	1752	10.7138	4.61768	-1.12712	Down	1	K04802|1|3e-50|201|nnu:104601182|proliferating cell nuclear antigen	-	-	-	gi|720021443|ref|XP_010262728.1|/1.50947e-49/PREDICTED: proliferating cell nuclear antigen [Nelumbo nucifera]
107432130	752	714.375	327.137	-1.12552	Down	0.985834	-	-	-	-	gi|645272268|ref|XP_008241313.1|/7.70553e-60/PREDICTED: uncharacterized protein LOC103339746 [Prunus mume]
107432937	1316	48.0326	21.7286	-1.12548	Down	0.947444	K08235|1|3e-132|473|vra:106769017|xyloglucan:xyloglucosyl transferase [EC:2.4.1.207];K14504|4|7e-131|468|rcu:8277906|xyloglucan:xyloglucosyl transferase TCH4 [EC:2.4.1.207]	GO:0005576//extracellular region;GO:0030312//external encapsulating structure	GO:0016798//hydrolase activity, acting on glycosyl bonds;GO:0016758//transferase activity, transferring hexosyl groups	GO:0044042//glucan metabolic process	gi|590580805|ref|XP_007014172.1|/2.57764e-133/Xyloglucan endotransglucosylase/hydrolase family protein [Theobroma cacao]
107410534	4034	28.7468	12.902	-1.12407	Down	0.918852	K10706|1|0.0|949|vvi:100267290|senataxin [EC:3.6.4.-]	-	-	-	gi|731423744|ref|XP_010662608.1|/0/PREDICTED: uncharacterized protein LOC100267290 isoform X1 [Vitis vinifera]
107422111	2640	23.6573	10.5731	-1.12328	Down	0.927655	K10706|1|4e-176|619|rcu:8277867|senataxin [EC:3.6.4.-]	-	-	-	gi|255570463|ref|XP_002526190.1|/2.22948e-175/PREDICTED: probable helicase senataxin isoform X1 [Ricinus communis]
107406369	10935	24.1591	10.8126	-1.12212	Down	0.950446	K19525|1|0.0|2482|atr:18430385|vacuolar protein sorting-associated protein 13A/C	-	-	-	gi|645280171|ref|XP_008245065.1|/0/PREDICTED: uncharacterized protein LOC103343171 [Prunus mume]
107416188	3093	55.3739	25.1535	-1.1221	Down	0.927886	K00695|1|0.0|1413|fve:101299138|sucrose synthase [EC:2.4.1.13]	-	-	-	gi|703116057|ref|XP_010101046.1|/0/Sucrose synthase 2 [Morus notabilis]
107415768	1597	65.7305	29.9332	-1.12108	Down	0.895204	K19996|1|2e-105|384|vvi:100259349|phosphatidylinositol transfer protein SFH5	-	-	-	gi|641839804|gb|KDO58730.1|/2.25231e-105/hypothetical protein CISIN_1g007602mg [Citrus sinensis]
107420568	1783	871.956	400.69	-1.12074	Down	0.307092	K08498|1|2e-07|58.9|bna:106421981|syntaxin 6	-	-	GO:0016192//vesicle-mediated transport	gi|596139292|ref|XP_007222402.1|/6.1087e-131/hypothetical protein PRUPE_ppa008129mg [Prunus persica]
107421499	2876	27.824	12.5147	-1.12008	Down	0.200874	K17943|1|1e-90|335|ota:Ot15g02000|pumilio RNA-binding family	-	-	-	gi|731435245|ref|XP_010645385.1|/0/PREDICTED: putative pumilio homolog 7, chloroplastic [Vitis vinifera]
107417689	646	215.616	98.9381	-1.1197	Down	0.978534	K13448|1|3e-41|169|pxb:103938241|calcium-binding protein CML	-	-	-	gi|694400254|ref|XP_009375226.1|/1.30766e-40/PREDICTED: putative calcium-binding protein CML19 [Pyrus x bretschneideri]
107415484	2848	1317.25	605.959	-1.11955	Down	0.99209	K06617|1|0.0|1305|tcc:TCM_016942|raffinose synthase [EC:2.4.1.82]	-	GO:0008378//galactosyltransferase activity	-	gi|703146484|ref|XP_010108810.1|/0/hypothetical protein L484_020545 [Morus notabilis]
107409894	1300	1687.13	777.329	-1.11744	Down	0.996753	K12581|1|4e-16|87.0|bna:106383523|CCR4-NOT transcription complex subunit 7/8	-	-	-	gi|224093630|ref|XP_002309945.1|/7.24437e-80/hypothetical protein POPTR_0007s04780g [Populus trichocarpa]
107419027	1954	43.6917	19.866	-1.11647	Down	0.94397	-	-	-	-	gi|590668882|ref|XP_007037617.1|/0/COBRA-like extracellular glycosyl-phosphatidyl inositol-anchored protein family isoform 2 [Theobroma cacao]
107411967	1655	54.4613	24.8528	-1.11535	Down	0.8798	K10664|1|7e-78|292|tcc:TCM_026596|E3 ubiquitin-protein ligase ATL6/9/15/31/42/55 [EC:2.3.2.27]	-	-	-	gi|590643830|ref|XP_007030911.1|/3.55215e-77/RING/U-box superfamily protein, putative isoform 1 [Theobroma cacao]
107424630	1345	4408.57	2037.61	-1.11323	Down	0.997518	K00469|1|2e-164|579|cit:102618274|inositol oxygenase [EC:1.13.99.1]	GO:0044424	GO:0046914//transition metal ion binding;GO:0016701//oxidoreductase activity, acting on single donors with incorporation of molecular oxygen	GO:0006020//inositol metabolic process	gi|703105132|ref|XP_010098174.1|/1.64714e-167/Inositol oxygenase 1 [Morus notabilis]
107424695	2979	14.3238	6.34127	-1.11217	Down	0.937825	K13415|1|4e-32|141|mdm:103401427|protein brassinosteroid insensitive 1 [EC:2.7.10.1 2.7.11.1];K09873|4|8e-28|127|sita:101770725|aquaporin TIP;K13457|5|6e-20|101|pop:POPTR_0005s03760g|disease resistance protein RPM1	-	-	-	gi|645272755|ref|XP_008241550.1|/0/PREDICTED: probable disease resistance protein At5g66900 [Prunus mume]
107423314	2571	10.9961	4.80988	-1.11	Down	0.923035	K10406|1|8e-15|84.0|vra:106756405|kinesin family member C2/C3	-	-	-	gi|590672864|ref|XP_007038731.1|/1.20748e-109/ATP binding protein, putative [Theobroma cacao]
107405369	3439	82.3427	37.965	-1.10622	Down	0.895036	K09667|1|7e-06|54.7|ppp:PHYPADRAFT_196321|protein O-GlcNAc transferase [EC:2.4.1.255]	-	-	-	gi|590628039|ref|XP_007026611.1|/0/Tetratricopeptide repeat (TPR)-containing protein isoform 1 [Theobroma cacao]
107429926	786	5937.02	2759.66	-1.1051	Down	0.994852	K04733|1|2e-65|249|ats:F775_00388|interleukin-1 receptor-associated kinase 4 [EC:2.7.11.1]	-	-	-	gi|823213773|ref|XP_012439628.1|/3.16666e-115/PREDICTED: protein P21 [Gossypium raimondii]
107431229	717	17.7119	7.97303	-1.1012	Down	0.78967	K03320|1|7e-105|380|vvi:100248822|ammonium transporter, Amt family	GO:0031224//intrinsic component of membrane	GO:0015101//organic cation transmembrane transporter activity	GO:0015696//ammonium transport	gi|147807319|emb|CAN66308.1|/3.59362e-104/hypothetical protein VITISV_023411 [Vitis vinifera]
107420651	309	24.0677	10.9361	-1.10114	Down	0.546574	K15029|1|1e-35|148|rcu:8271203|translation initiation factor 3 subunit L	-	-	-	gi|1000972270|ref|XP_015573087.1|/7.48606e-35/PREDICTED: eukaryotic translation initiation factor 3 subunit L [Ricinus communis]
107434072	1296	66.5087	30.7405	-1.10019	Down	0.587455	-	-	-	-	gi|659110606|ref|XP_008455314.1|/7.27968e-40/PREDICTED: uncharacterized protein LOC103495510 [Cucumis melo]
107417350	3831	11.0109	4.85742	-1.09907	Down	0.901087	-	-	-	-	gi|703146654|ref|XP_010108855.1|/0/hypothetical protein L484_027048 [Morus notabilis]
107410966	472	23.6756	10.7767	-1.09815	Down	0.933971	K12236|1|1e-26|119|aly:ARALYDRAFT_336533|transcriptional repressor NF-X1	-	-	-	gi|568828242|ref|XP_006468453.1|/1.5398e-30/PREDICTED: protein PHLOEM PROTEIN 2-LIKE A9-like [Citrus sinensis]
107404917	2950	138.815	64.6682	-1.09576	Down	0.975033	K01537|1|0.0|1073|pxb:103938864|Ca2+-transporting ATPase [EC:3.6.3.8]	GO:0031224//intrinsic component of membrane	GO:0046873//metal ion transmembrane transporter activity;GO:0019829//cation-transporting ATPase activity;GO:0032559	GO:0009206;GO:0006816//calcium ion transport	gi|703142339|ref|XP_010107728.1|/0/Putative calcium-transporting ATPase 13, plasma membrane-type [Morus notabilis]
107423437	1110	3625.14	1700.87	-1.09152	Down	0.980788	K00799|1|3e-97|356|aip:107612911|glutathione S-transferase [EC:2.5.1.18]	-	GO:0016765//transferase activity, transferring alkyl or aryl (other than methyl) groups	-	gi|748303041|gb|AJE59679.1|/2.18665e-95/tau class glutathione S-transferase [Glycine max]
107408512	1410	717.881	337.273	-1.08863	Down	0.996943	K08343|1|6e-157|555|tcc:TCM_005637|ubiquitin-like-conjugating enzyme ATG3	GO:0044424	-	GO:0044248//cellular catabolic process;GO:0006810//transport	gi|703072403|ref|XP_010089276.1|/9.66077e-158/hypothetical protein L484_021806 [Morus notabilis]
107428339	447	36.0582	16.6799	-1.08814	Down	0.606562	K04733|1|2e-09|62.0|mdm:103419981|interleukin-1 receptor-associated kinase 4 [EC:2.7.11.1]	-	-	-	gi|703127018|ref|XP_010103727.1|/7.12075e-41/Blue copper protein [Morus notabilis]
107416030	461	2309.3	1086.53	-1.08735	Down	0.996204	-	-	-	-	gi|568857307|ref|XP_006482208.1|/5.78265e-19/PREDICTED: non-specific lipid-transfer protein 2-like [Citrus sinensis]
107411150	1582.97	16.7161	7.5904	-1.08664	Down	1	-	-	GO:0003824//catalytic activity;GO:0003824//catalytic activity	-	gi|645216719|ref|XP_008222481.1|/1.8339e-149/PREDICTED: uncharacterized protein YKR070W [Prunus mume]
107416152	456	463.505	218.279	-1.08456	Down	0.990466	-	-	-	-	gi|225453090|ref|XP_002271387.1|/8.06056e-37/PREDICTED: uncharacterized protein LOC100253584 [Vitis vinifera]
107422327	1328	16.3047	7.40817	-1.08455	Down	0.950199	K08235|1|2e-136|486|pper:PRUPE_ppa009792mg|xyloglucan:xyloglucosyl transferase [EC:2.4.1.207]	GO:0005576//extracellular region;GO:0030312//external encapsulating structure	GO:0016798//hydrolase activity, acting on glycosyl bonds;GO:0016758//transferase activity, transferring hexosyl groups	GO:0044042//glucan metabolic process	gi|764573164|ref|XP_011462834.1|/9.59023e-136/PREDICTED: xyloglucan endotransglucosylase/hydrolase 2-like [Fragaria vesca subsp. vesca]
107431500	1212.85	21.9766	10.0905	-1.08349	Down	0.818887	K11365|1|2e-44|180|atr:18445205|SAGA-associated factor 73	-	-	-	gi|645232936|ref|XP_008223098.1|/1.46317e-79/PREDICTED: uncharacterized protein LOC103322922 isoform X1 [Prunus mume]
107418741	2102	8.82154	3.88381	-1.08316	Down	0.921421	-	-	-	-	gi|595902487|ref|XP_007213926.1|/1.04448e-140/hypothetical protein PRUPE_ppa004357mg [Prunus persica]
107405953	1499	235.846	111.122	-1.08208	Down	0.474095	K16222|1|3e-21|104|brp:103855006|Dof zinc finger protein DOF5.5	-	-	-	gi|566180381|ref|XP_006380583.1|/4.23552e-66/hypothetical protein POPTR_0007s09520g [Populus trichocarpa]
107419758	1167	57.7793	27.0576	-1.0797	Down	0.8906	K01850|1|3e-98|359|pmum:103320737|chorismate mutase [EC:5.4.99.5]	-	-	GO:0043648//dicarboxylic acid metabolic process	gi|703115996|ref|XP_010101031.1|/2.95205e-106/Chorismate mutase [Morus notabilis]
107405273	1687	641.169	303.279	-1.07873	Down	0.803415	K13030|1|9e-115|415|sbi:SORBI_01g001220|cyanohydrin beta-glucosyltransferase [EC:2.4.1.85];K00699|4|1e-77|291|spen:107013955|glucuronosyltransferase [EC:2.4.1.17]	-	-	-	gi|590597899|ref|XP_007018744.1|/0/UDP-glucosyl transferase 85A2 [Theobroma cacao]
107416499	4241	39.4913	18.4618	-1.07539	Down	0.206851	K01180|1|0.0|964|pmum:103329650|endo-1,3(4)-beta-glucanase [EC:3.2.1.6]	-	-	-	gi|645248600|ref|XP_008230370.1|/0/PREDICTED: putative endo-1,3(4)-beta-glucanase 2 [Prunus mume]
107413784	714	27.9331	12.9847	-1.07455	Down	0.960113	K02367|1|1e-62|240|mdm:103455113|glucuronyl/N-acetylglucosaminyl transferase EXT2 [EC:2.4.1.224 2.4.1.225]	GO:0005789//endoplasmic reticulum membrane	GO:0008375//acetylglucosaminyltransferase activity	-	gi|590562337|ref|XP_007009055.1|/2.09295e-64/Nucleotide-diphospho-sugar transferases superfamily protein isoform 1 [Theobroma cacao]
107422049	1699	2214.31	1052.9	-1.0721	Down	0.974801	-	-	-	-	gi|974994139|gb|ALZ50282.1|/1.34017e-87/cotton fiber expressed protein [Gossypium hirsutum]
107408098	2376	96.3951	45.5776	-1.07186	Down	0.981957	K10300|1|1e-10|69.7|olu:OSTLU_14422|F-box protein, helicase, 18 [EC:3.6.4.12]	-	-	-	gi|703152521|ref|XP_010110443.1|/0/hypothetical protein L484_006436 [Morus notabilis]
107433325	1754.95	17.7123	8.15172	-1.07123	Down	0.771848	K10523|1|4e-112|406|mdm:103452645|speckle-type POZ protein	-	-	-	gi|596164496|ref|XP_007222972.1|/5.98831e-123/hypothetical protein PRUPE_ppa008951mg [Prunus persica]
107426500	1389	10.6793	4.80811	-1.07027	Down	0.913428	-	-	-	-	gi|719990251|ref|XP_010252902.1|/4.74043e-08/PREDICTED: high mobility group B protein 10 [Nelumbo nucifera]
107406789	1339	30.5441	14.27	-1.07011	Down	0.912587	K16055|1|3e-84|313|ats:F775_15846|trehalose 6-phosphate synthase/phosphatase [EC:2.4.1.15 3.1.3.12];K08150|2|5e-38|159|sind:105178845|MFS transporter, SP family, solute carrier family 2 (myo-inositol transporter), member 13	GO:0031224//intrinsic component of membrane	GO:0015291//secondary active transmembrane transporter activity;GO:0016628//oxidoreductase activity, acting on the CH-CH group of donors, NAD or NADP as acceptor	GO:0008152//metabolic process;GO:0071702	gi|68271836|gb|AAY89231.1|/2.14433e-167/hexose transporter 1 [Juglans regia]
107409388	1348	95.2913	45.1714	-1.0681	Down	0.0259665	K07560|1|3e-29|130|apro:F751_1912|D-tyrosyl-tRNA(Tyr) deacylase [EC:3.1.-.-];K15172|2|3e-25|117|vcn:VOLCADRAFT_106802|transcription elongation factor SPT5	-	-	-	gi|743851638|ref|XP_011029046.1|/8.97526e-97/PREDICTED: zinc finger CCCH domain-containing protein 2 [Populus euphratica]
107416817	622	13.3763	6.11298	-1.06582	Down	1	-	-	-	-	gi|703109774|ref|XP_010099389.1|/3.39675e-43/hypothetical protein L484_004816 [Morus notabilis]
107414375	2022	18.0729	8.36857	-1.06387	Down	1	K01206|1|0.0|792|pmum:103333431|alpha-L-fucosidase [EC:3.2.1.51]	-	GO:0043167//ion binding;GO:0015928//fucosidase activity	GO:0044238;GO:0009987//cellular process	gi|645257595|ref|XP_008234481.1|/0/PREDICTED: alpha-L-fucosidase 1-like [Prunus mume]
107427520	2094	9.99123	4.50764	-1.06247	Down	0.928449	-	-	-	-	gi|645275610|ref|XP_008242902.1|/0/PREDICTED: uncharacterized protein LOC103341199 [Prunus mume]
107404240	1657	68.6413	32.7005	-1.05766	Down	0.950577	K16222|1|6e-21|103|brp:103855006|Dof zinc finger protein DOF5.5	-	-	-	gi|590704409|ref|XP_007047150.1|/1.09911e-94/F-box family protein [Theobroma cacao]
107408961	932	14.0754	6.51206	-1.05242	Down	1	-	-	-	-	gi|703130357|ref|XP_010104588.1|/4.32924e-35/hypothetical protein L484_002813 [Morus notabilis]
107424912	3355	78.1396	37.4534	-1.05043	Down	0.85902	K02184|1|1e-71|273|ppp:PHYPADRAFT_159956|formin 2;K19984|3|2e-63|245|ppp:PHYPADRAFT_172341|exocyst complex component 5;K05740|4|4e-26|122|sita:101772013|diaphanous 1	-	-	-	gi|703123243|ref|XP_010102774.1|/0/Formin-like protein 6 [Morus notabilis]
107409359	1551	68.1762	32.6919	-1.0483	Down	0.917592	K05389|1|1e-121|437|tcc:TCM_030657|potassium channel subfamily K, other eukaryote	-	-	-	gi|590605574|ref|XP_007020523.1|/6.25867e-121/Outward rectifying K+ channel isoform 1 [Theobroma cacao]
107407210	1238	4327.93	2093.94	-1.04727	Down	0.996165	K20547|1|7e-130|464|pop:POPTR_0004s18870g|basic endochitinase B [EC:3.2.1.14]	-	GO:0016798//hydrolase activity, acting on glycosyl bonds	GO:0005975//carbohydrate metabolic process;GO:0043170;GO:0009056//catabolic process	gi|67867096|gb|AAY82488.1|/1.5388e-132/chitinase [Ulmus pumila]
107429368	712	106.733	51.4467	-1.04521	Down	0.728073	-	-	-	-	gi|697191665|ref|XP_009604904.1|/3.8498e-34/PREDICTED: uncharacterized protein LOC104099571 [Nicotiana tomentosiformis]
107415707	1949	9.83175	4.49618	-1.04371	Down	0.924036	K00966|1|0.0|753|rcu:8258124|mannose-1-phosphate guanylyltransferase [EC:2.7.7.13]	-	GO:0008905//mannose-phosphate guanylyltransferase activity	GO:0008152//metabolic process	gi|255540799|ref|XP_002511464.1|/0/PREDICTED: mannose-1-phosphate guanyltransferase alpha [Ricinus communis]
107404861	2032	9.65581	4.41257	-1.04321	Down	0.940921	K19476|1|3e-125|450|pper:PRUPE_ppa005697mg|vacuolar protein sorting-associated protein IST1	-	-	-	gi|595973685|ref|XP_007217726.1|/1.71652e-124/hypothetical protein PRUPE_ppa005697mg [Prunus persica]
107414928	1873	19.8741	9.38089	-1.04176	Down	0.923405	K08900|1|0.0|666|fve:101310167|mitochondrial chaperone BCS1	-	GO:0032559;GO:0016462//pyrophosphatase activity	-	gi|645258016|ref|XP_008234685.1|/0/PREDICTED: probable mitochondrial chaperone bcs1 [Prunus mume]
107416084	1565	112.024	54.212	-1.0399	Down	0.969764	K03327|1|2e-157|556|pmum:103328653|multidrug resistance protein, MATE family	-	GO:0022857//transmembrane transporter activity	GO:0006810//transport	gi|645246284|ref|XP_008229282.1|/9.36648e-157/PREDICTED: MATE efflux family protein 5 [Prunus mume]
107405411	463	112.457	54.4637	-1.03882	Down	0.535452	-	-	-	-	gi|703158384|ref|XP_010111975.1|/3.85588e-23/hypothetical protein L484_004752 [Morus notabilis]
107417207	367	19.0677	9.02282	-1.03667	Down	1	K17893|1|2e-15|81.6|ats:F775_31645|ubiquinol oxidase [EC:1.10.3.11]	-	-	-	gi|595944005|ref|XP_007215995.1|/1.74807e-23/hypothetical protein PRUPE_ppa011850mg [Prunus persica]
107425385	2258	612.51	298.397	-1.03619	Down	0.984814	K14963|1|9e-36|153|zma:100217300|COMPASS component SWD3;K12662|2|9e-28|126|cit:102616360|U4/U6 small nuclear ribonucleoprotein PRP4	-	-	-	gi|590624385|ref|XP_007025588.1|/0/LisH dimerization motif,WD40/YVTN repeat-like-containing domain isoform 1 [Theobroma cacao]
107419557	1300	113.352	55.0218	-1.03564	Down	0.00219671	K07766|1|9e-72|271|pmum:103338670|diphosphoinositol-polyphosphate diphosphatase [EC:3.6.1.52]	-	-	-	gi|645269707|ref|XP_008240121.1|/4.69078e-71/PREDICTED: nudix hydrolase 17, mitochondrial-like [Prunus mume]
107404451	1047	56.4222	27.2727	-1.03453	Down	0.929086	K10752|1|2e-14|81.3|mdm:103421028|histone-binding protein RBBP4;K07213|2|1e-10|68.6|egr:104454107|copper chaperone	-	GO:0043169//cation binding	GO:0006812//cation transport	gi|590674934|ref|XP_007039305.1|/1.69031e-86/Heavy metal transport/detoxification superfamily protein [Theobroma cacao]
107425903	1274	45.329	21.8615	-1.03425	Down	0.0769236	K14516|1|3e-40|167|pop:POPTR_0005s24460g|ethylene-responsive transcription factor 1	-	-	-	gi|224082796|ref|XP_002306842.1|/1.58339e-39/hypothetical protein POPTR_0005s24460g [Populus trichocarpa]
107428454	3292	10.994	5.10682	-1.03167	Down	0.931762	K04733|1|0.0|776|cic:CICLE_v10030677mg|interleukin-1 receptor-associated kinase 4 [EC:2.7.11.1]	-	-	-	gi|596284681|ref|XP_007225338.1|/0/hypothetical protein PRUPE_ppa001029mg [Prunus persica]
107420616	2671	211.155	103.054	-1.03112	Down	0.977894	K04733|1|0.0|840|cmo:103490932|interleukin-1 receptor-associated kinase 4 [EC:2.7.11.1]	GO:0031224//intrinsic component of membrane	GO:0004871//signal transducer activity;GO:0016301//kinase activity;GO:0016628//oxidoreductase activity, acting on the CH-CH group of donors, NAD or NADP as acceptor;GO:0032559	GO:0006464//cellular protein modification process	gi|694367351|ref|XP_009362126.1|/0/PREDICTED: probable leucine-rich repeat receptor-like protein kinase At5g63930 isoform X1 [Pyrus x bretschneideri]
107409915	446	52.8616	25.6027	-1.03075	Down	0.975311	K07300|1|8e-16|83.2|vcn:VOLCADRAFT_107961|Ca2+:H+ antiporter	-	-	-	gi|672123717|ref|XP_008785225.1|/2.29346e-47/PREDICTED: pleckstrin homology domain-containing family A member 8-like isoform X2 [Phoenix dactylifera]
107407738	973	7.198	3.25296	-1.03056	Down	0.94345	K16275|1|2e-120|432|jcu:105648979|E3 ubiquitin-protein ligase BAH [EC:2.3.2.27]	-	GO:0046914//transition metal ion binding	-	gi|802777423|ref|XP_012090881.1|/1.03963e-119/PREDICTED: probable E3 ubiquitin-protein ligase BAH1-like [Jatropha curcas]
107407752	973	7.198	3.25296	-1.03056	Down	0.94345	K16275|1|2e-120|432|jcu:105648979|E3 ubiquitin-protein ligase BAH [EC:2.3.2.27]	-	GO:0046914//transition metal ion binding	-	gi|802777423|ref|XP_012090881.1|/1.03963e-119/PREDICTED: probable E3 ubiquitin-protein ligase BAH1-like [Jatropha curcas]
107426634	1847.93	19.0266	9.05137	-1.02934	Down	0.832735	K14638|1|0.0|654|gra:105804282|solute carrier family 15 (peptide/histidine transporter), member 3/4	-	-	-	gi|823127035|ref|XP_012492280.1|/0/PREDICTED: protein NRT1/ PTR FAMILY 4.2 isoform X2 [Gossypium raimondii]
107412300	1334	9.69621	4.48299	-1.02851	Down	1	K13229|1|5e-83|309|zma:541977|2,4-dihydroxy-1,4-benzoxazin-3-one-glucoside dioxygenase [EC:1.14.20.2];K06892|2|5e-51|203|mdm:103423180|feruloyl-CoA ortho-hydroxylase [EC:1.14.11.-]	-	-	-	gi|703121092|ref|XP_010102247.1|/2.79083e-151/1-aminocyclopropane-1-carboxylate oxidase-1-like protein [Morus notabilis]
107404296	1525	35.9959	17.3785	-1.02827	Down	0.951938	K14638|1|1e-20|102|egr:104449894|solute carrier family 15 (peptide/histidine transporter), member 3/4	-	-	-	gi|955329436|ref|XP_014633139.1|/2.80589e-65/PREDICTED: transcription factor bHLH68-like isoform X4 [Glycine max]
107430853	776	230.496	113.091	-1.02383	Down	0.970559	K10840|1|3e-50|199|pxb:103965950|centrin-2;K16465|5|3e-48|192|sind:105176752|centrin-1	-	GO:0046872//metal ion binding	-	gi|645240725|ref|XP_008226736.1|/1.5006e-53/PREDICTED: calcium-binding protein PBP1-like [Prunus mume]
107404317	1923	146.945	72.0236	-1.02335	Down	0.957146	K08150|1|4e-52|207|jcu:105629235|MFS transporter, SP family, solute carrier family 2 (myo-inositol transporter), member 13	GO:0016020//membrane	GO:0016491//oxidoreductase activity;GO:0005215//transporter activity	GO:0006810//transport	gi|595813179|ref|XP_007203539.1|/0/hypothetical protein PRUPE_ppa1027213mg [Prunus persica]
107409345	1923	146.945	72.0236	-1.02335	Down	0.957146	K08150|1|4e-52|207|jcu:105629235|MFS transporter, SP family, solute carrier family 2 (myo-inositol transporter), member 13	GO:0016020//membrane	GO:0016491//oxidoreductase activity;GO:0005215//transporter activity	GO:0006810//transport	gi|595813179|ref|XP_007203539.1|/0/hypothetical protein PRUPE_ppa1027213mg [Prunus persica]
107415246	675	371.076	182.315	-1.02315	Down	0.8339	K13993|1|2e-47|189|tcc:TCM_017043|HSP20 family protein	-	-	-	gi|743938431|ref|XP_011013640.1|/3.57859e-47/PREDICTED: 18.1 kDa class I heat shock protein-like [Populus euphratica]
107411436	1104	12.4018	5.83716	-1.02219	Down	1	-	-	-	-	gi|590590926|ref|XP_007016873.1|/3.85237e-84/Shugoshin C terminus, putative [Theobroma cacao]
107417887	1151	43.725	21.2826	-1.02067	Down	0.854796	-	-	-	-	gi|947080327|gb|KRH29116.1|/4.88206e-29/hypothetical protein GLYMA_11G0984003, partial [Glycine max]
107408778	1893	19.3213	9.26371	-1.01929	Down	0.813965	K04733|1|2e-22|108|ats:F775_04245|interleukin-1 receptor-associated kinase 4 [EC:2.7.11.1];K08332|2|5e-21|103|smo:SELMODRAFT_61948|	GO:0043234//protein complex	GO:0019787//small conjugating protein transferase activity	GO:0032446//protein modification by small protein conjugation	gi|645227173|ref|XP_008220387.1|/0/PREDICTED: U-box domain-containing protein 30-like [Prunus mume]
107430647	522	20.6212	9.91464	-1.01797	Down	0.968089	-	-	-	-	-
107411512	1754	878.675	434.014	-1.0167	Down	0.0694631	K17506|1|2e-130|467|lja:Lj2g3v2292680.1|protein phosphatase 1L [EC:3.1.3.16]	-	-	-	gi|703123297|ref|XP_010102788.1|/1.85277e-148/putative protein phosphatase 2C 25 [Morus notabilis]
107430857	1109	229.937	113.452	-1.01576	Down	0.963452	-	-	-	-	gi|703129025|ref|XP_010104264.1|/2.83102e-10/Trihelix transcription factor GT-3b [Morus notabilis]
107431471	900	88.8465	43.7191	-1.01425	Down	0.518258	-	-	-	-	gi|590702203|ref|XP_007046564.1|/6.98565e-97/UPF0548 protein [Theobroma cacao]
107419149	508	10.3746	4.86886	-1.0142	Down	1	-	-	-	-	-
107403362	671	80.7102	39.7328	-1.01274	Down	0.772485	K04733|1|1e-14|80.5|mdm:103419981|interleukin-1 receptor-associated kinase 4 [EC:2.7.11.1]	-	-	-	gi|703127018|ref|XP_010103727.1|/2.19574e-49/Blue copper protein [Morus notabilis]
107413873	1134	47.2797	23.1895	-1.01123	Down	0.240226	K17506|1|1e-99|364|pxb:103958622|protein phosphatase 1L [EC:3.1.3.16]	GO:0043234//protein complex	GO:0004721//phosphoprotein phosphatase activity;GO:0043169//cation binding	GO:0006464//cellular protein modification process	gi|703108085|ref|XP_010098909.1|/2.93462e-103/putative protein phosphatase 2C 2 [Morus notabilis]
107426827	1814	187.517	92.833	-1.01017	Down	0.973112	K08150|1|2e-70|268|bna:106391845|MFS transporter, SP family, solute carrier family 2 (myo-inositol transporter), member 13	GO:0031224//intrinsic component of membrane	GO:0016628//oxidoreductase activity, acting on the CH-CH group of donors, NAD or NADP as acceptor;GO:0022857//transmembrane transporter activity	GO:0008152//metabolic process;GO:0071702	gi|658309491|ref|NP_001281033.1|/0/polyol transporter 5-like [Malus domestica]
107412053	1708.81	48.1488	23.6712	-1.00821	Down	0.0379925	K08145|1|5e-166|585|fve:105352061|MFS transporter, SP family, solute carrier family 2 (facilitated glucose transporter), member 8	-	-	-	gi|764599039|ref|XP_011466338.1|/1.71837e-162/PREDICTED: sugar transporter ERD6-like 3 isoform X2 [Fragaria vesca subsp. vesca]
107419934	1448	80.6705	39.8549	-1.00767	Down	0.985022	K03686|1|8e-06|53.1|csv:101222538|molecular chaperone DnaJ	-	GO:0005515//protein binding	GO:0044267//cellular protein metabolic process	gi|703113976|ref|XP_010100520.1|/7.62729e-174/Chaperone protein dnaJ 16 [Morus notabilis]
107415741	1406	105.299	52.1316	-1.0069	Down	0.981582	K04733|1|7e-116|418|cit:102617925|interleukin-1 receptor-associated kinase 4 [EC:2.7.11.1]	-	GO:0004672//protein kinase activity;GO:0000166//nucleotide binding	-	gi|703147081|ref|XP_010108962.1|/7.67976e-123/putative LRR receptor-like serine/threonine-protein kinase [Morus notabilis]
107422495	1338	47.0424	23.143	-1.00688	Down	0.951142	K11975|1|3e-85|316|jcu:105630263|E3 ubiquitin-protein ligase RNF144 [EC:2.3.2.27]	-	-	-	gi|657978464|ref|XP_008381172.1|/4.12561e-86/PREDICTED: uncharacterized protein LOC103444043 isoform X1 [Malus domestica]
107410022	1239	314.85	156.492	-1.00612	Down	0.988807	K07195|1|4e-128|459|pper:PRUPE_ppa002946mg|exocyst complex component 7	GO:0043234//protein complex	-	GO:0016192//vesicle-mediated transport	gi|595840508|ref|XP_007208031.1|/1.93915e-127/hypothetical protein PRUPE_ppa002946mg [Prunus persica]
107419915	1565.65	52.3695	25.8179	-1.00557	Down	0.756838	K11820|1|0.0|677|vvi:100260341|N-hydroxythioamide S-beta-glucosyltransferase [EC:2.4.1.195]	-	GO:0035251//UDP-glucosyltransferase activity;GO:0035251//UDP-glucosyltransferase activity	-	gi|225424752|ref|XP_002267665.1|/0/PREDICTED: UDP-glycosyltransferase 74B1 [Vitis vinifera]
107416155	599	150.936	74.9554	-1.00472	Down	0.811519	-	-	-	-	gi|645246380|ref|XP_008229327.1|/9.0834e-35/PREDICTED: uncharacterized protein LOC103328697 [Prunus mume]
107431037	3657	16.7482	8.0813	-1.00464	Down	0.858472	K08775|1|0.0|1348|vvi:100241398|breast cancer 2 susceptibility protein	-	-	-	gi|703082124|ref|XP_010091871.1|/0/Breast cancer type 2 susceptibility-like protein [Morus notabilis]
107429605	1469	19.7274	9.5687	-1.00427	Down	0.834853	K00469|1|8e-154|544|mdm:103403438|inositol oxygenase [EC:1.13.99.1]	GO:0044424	GO:0046914//transition metal ion binding;GO:0016701//oxidoreductase activity, acting on single donors with incorporation of molecular oxygen	GO:0006020//inositol metabolic process	gi|645228451|ref|XP_008221002.1|/1.16821e-153/PREDICTED: inositol oxygenase 1-like isoform X2 [Prunus mume]
107414017	3257	26.396	12.8964	-1.00392	Down	0.918217	-	-	-	-	gi|596055739|ref|XP_007220911.1|/0/hypothetical protein PRUPE_ppa000661mg [Prunus persica]
107408192	2717	34.0602	16.7278	-1.00311	Down	0.75771	K16250|1|0.0|670|pper:PRUPE_ppa000278mg|DNA-directed RNA polymerase IV subunit 1 [EC:2.7.7.6]	-	-	-	gi|595859266|ref|XP_007210915.1|/0/hypothetical protein PRUPE_ppa000278mg [Prunus persica]
107403567	3186	26.3906	12.9026	-1.00296	Down	0.718837	-	-	-	-	gi|645220207|ref|XP_008239194.1|/1.33009e-145/PREDICTED: probable GPI-anchored adhesin-like protein PGA55 [Prunus mume]
107410577	3238	74.4175	36.8981	-1.00176	Down	0.936669	K11593|1|0.0|1140|vvi:100258447|eukaryotic translation initiation factor 2C	-	GO:0003676//nucleic acid binding	-	gi|731394429|ref|XP_010651834.1|/0/PREDICTED: protein argonaute 5 [Vitis vinifera]
107428870	1453	1214.98	606.991	-1.00056	Down	0.995352	K01188|1|0.0|841|pmum:103321488|beta-glucosidase [EC:3.2.1.21]	-	GO:0015926//glucosidase activity;GO:0043167//ion binding	GO:0044238	gi|557357620|dbj|BAO04176.1|/0/hypothetical protein [Delphinium grandiflorum]
107407643	1208	8.57045	17.8286	1.01243	Up	0.956376	K02045|1|7e-15|82.8|vcn:VOLCADRAFT_102820|sulfate transport system ATP-binding protein [EC:3.6.3.25];K05657|4|7e-13|76.3|mtr:MTR_7g033710|ATP-binding cassette, subfamily B (MDR/TAP), member 10;K05643|5|3e-12|73.9|egu:105045538|ATP-binding cassette, subfamily A (ABC1), member 3	-	GO:0017111//nucleoside-triphosphatase activity;GO:0032559	GO:0009207	gi|645250188|ref|XP_008231093.1|/1.82605e-106/PREDICTED: ABC transporter I family member 11, chloroplastic [Prunus mume]
107420008	1597.87	17.7875	36.4878	1.01499	Up	0.204765	-	-	-	-	gi|255554875|ref|XP_002518475.1|/7.14183e-52/PREDICTED: uncharacterized protein LOC8284192 [Ricinus communis]
107430708	1046	8.5426	17.8072	1.01518	Up	0.916187	-	-	-	GO:0006368//transcription elongation from RNA polymerase II promoter	gi|728840896|gb|KHG20339.1|/3.08762e-80/transcription antitermination nusg [Gossypium arboreum]
107425548	1472	14.4284	29.7401	1.01693	Up	0.669805	K02918|1|1e-12|75.5|aly:ARALYDRAFT_341089|large subunit ribosomal protein L35e	-	-	-	gi|703063271|ref|XP_010086922.1|/1.44879e-111/hypothetical protein L484_005182 [Morus notabilis]
107404288	2225	27.8005	56.8902	1.0192	Up	0.815704	K14484|1|1e-120|435|pmum:103327885|auxin-responsive protein IAA	-	-	-	gi|645244559|ref|XP_008228477.1|/6.35853e-120/PREDICTED: auxin-responsive protein IAA27-like [Prunus mume]
107429170	2261	5.80628	12.3362	1.02186	Up	1	K14506|1|0.0|919|tcc:TCM_005190|jasmonic acid-amino synthetase	-	-	-	gi|590721437|ref|XP_007051612.1|/0/Indole-3-acetic acid-amido synthetase GH3.5, putative isoform 1 [Theobroma cacao]
107432715	525	6.77948	14.3732	1.02777	Up	0.941069	K14432|1|8e-10|63.9|spen:107018232|ABA responsive element binding factor	-	-	-	gi|970025662|ref|XP_015074141.1|/3.5529e-09/PREDICTED: ABSCISIC ACID-INSENSITIVE 5-like protein 5 [Solanum pennellii]
107406265	1124	20.7567	43.0796	1.03469	Up	0.892252	K09286|1|4e-30|133|thj:104816529|EREBP-like factor	-	-	-	gi|657993476|ref|XP_008389032.1|/7.05503e-41/PREDICTED: dehydration-responsive element-binding protein 2D [Malus domestica]
107403758	3757	165.907	340.45	1.03471	Up	0.892713	K15078|1|0.0|664|nnu:104613421|structure-specific endonuclease subunit SLX1 [EC:3.6.1.-]	-	-	-	gi|703103167|ref|XP_010097657.1|/0/Putative disease resistance protein RGA4 [Morus notabilis]
107408250	657	14.072	29.4414	1.03741	Up	0.864008	K03797|1|1e-08|60.5|cre:CHLREDRAFT_187121|carboxyl-terminal processing protease [EC:3.4.21.102]	-	GO:0070011//peptidase activity, acting on L-amino acid peptides	GO:0019538//protein metabolic process	gi|641859370|gb|KDO78060.1|/4.37024e-23/hypothetical protein CISIN_1g012084mg [Citrus sinensis]
107430640	699	28.49	59.2288	1.0421	Up	0.00231094	-	-	-	-	gi|703140835|ref|XP_010107330.1|/2.56823e-35/hypothetical protein L484_009466 [Morus notabilis]
107417964	1550	286.294	591.727	1.04606	Up	0.612982	K19042|1|1e-110|401|pper:PRUPE_ppa007884mg|E3 ubiquitin-protein ligase BOI and related proteins [EC:2.3.2.27]	-	-	-	gi|595862985|ref|XP_007211500.1|/6.49175e-110/hypothetical protein PRUPE_ppa007884mg [Prunus persica]
107419022	1002	8.44484	18.0259	1.04791	Up	1	K09650|1|1e-29|131|bvg:104902064|rhomboid-like protein [EC:3.4.21.105]	-	-	-	gi|595851906|ref|XP_007210208.1|/4.18539e-95/hypothetical protein PRUPE_ppa015911mg [Prunus persica]
107434656	1412	37.9149	78.9601	1.04798	Up	0.810086	-	-	-	-	gi|703064805|ref|XP_010087295.1|/3.97718e-111/hypothetical protein L484_009428 [Morus notabilis]
107411205	842	5.39678	11.7272	1.04829	Up	0.95396	K20291|1|2e-21|103|tcc:TCM_005036|conserved oligomeric Golgi complex subunit 4	-	-	-	gi|595844137|ref|XP_007208752.1|/2.32236e-90/hypothetical protein PRUPE_ppa015993mg [Prunus persica]
107427379	1693	28.5342	59.6974	1.05117	Up	0.000341956	K17964|1|8e-10|66.6|ats:F775_18972|leucine-rich PPR motif-containing protein, mitochondrial;K17710|2|3e-08|61.6|rcu:8275339|pentatricopeptide repeat domain-containing protein 1	-	-	-	gi|595793963|ref|XP_007200730.1|/2.08891e-173/hypothetical protein PRUPE_ppa021547mg [Prunus persica]
107426544	1527	53.9362	112.497	1.05324	Up	0.829967	-	-	-	-	gi|645263129|ref|XP_008237087.1|/1.06708e-48/PREDICTED: uncharacterized protein LOC103335832 [Prunus mume]
107429431	998.02	5.48931	11.9838	1.05584	Up	0.887183	-	-	-	-	gi|596133942|ref|XP_007222232.1|/2.39819e-132/hypothetical protein PRUPE_ppa007907mg [Prunus persica]
107422588	3024	88.4494	184.478	1.05604	Up	0.832057	K01148|1|2e-21|106|pvu:PHAVU_007G279800g|poly(A)-specific ribonuclease [EC:3.1.13.4]	-	-	-	gi|595814746|ref|XP_007203795.1|/0/hypothetical protein PRUPE_ppa001111mg [Prunus persica]
107408828	1660	21.4994	45.3435	1.05822	Up	0.965932	-	-	-	-	gi|694315116|ref|XP_009374354.1|/0/PREDICTED: BTB/POZ domain-containing protein At3g05675-like isoform X1 [Pyrus x bretschneideri]
107410796	1176	25.8482	54.4031	1.05832	Up	0.586538	K14493|1|2e-68|260|ppp:PHYPADRAFT_118478|gibberellin receptor GID1 [EC:3.-.-.-]	-	-	-	gi|568849170|ref|XP_006478337.1|/1.92711e-121/PREDICTED: probable carboxylesterase 18 [Citrus sinensis]
107412575	1368	81.2089	169.796	1.05921	Up	0.0531079	-	-	-	-	gi|658008370|ref|XP_008339378.1|/7.18624e-134/PREDICTED: protein ROOT PRIMORDIUM DEFECTIVE 1 [Malus domestica]
107433205	1082	701.952	1469.31	1.06513	Up	0	K09286|1|1e-51|204|gra:105777318|EREBP-like factor	-	-	-	gi|823246609|ref|XP_012455978.1|/7.08333e-51/PREDICTED: ethylene-responsive transcription factor RAP2-3 [Gossypium raimondii]
107407309	643	5.52673	12.2018	1.07181	Up	1	K09597|1|1e-16|87.4|adu:107485644|signal peptide peptidase-like 2B [EC:3.4.23.-]	-	-	-	gi|590591408|ref|XP_007017008.1|/9.06846e-50/6,7-dimethyl-8-ribityllumazine synthase [Theobroma cacao]
107425368	306	26.87	57.1027	1.07271	Up	0.95862	K00128|1|1e-34|145|pmum:103327081|aldehyde dehydrogenase (NAD+) [EC:1.2.1.3]	-	-	-	gi|645242536|ref|XP_008227590.1|/6.35695e-34/PREDICTED: aldehyde dehydrogenase family 3 member H1 isoform X1 [Prunus mume]
107417542	594	6.02786	13.2964	1.07611	Up	1	-	GO:0044424	-	-	gi|590724583|ref|XP_007052510.1|/3.9856e-19/Photosystem II 5 kDa protein, chloroplastic [Theobroma cacao]
107410017	1400	8.41019	18.3343	1.07727	Up	1	K01889|1|3e-17|90.9|tcc:TCM_020258|phenylalanyl-tRNA synthetase alpha chain [EC:6.1.1.20];K11649|2|6e-13|76.6|mtr:MTR_6g053260|SWI/SNF related-matrix-associated actin-dependent regulator of chromatin subfamily C;K15030|3|1e-09|65.5|bna:106431989|translation initiation factor 3 subunit M;K04079|5|4e-09|63.9|pvu:PHAVU_004G050300g|molecular chaperone HtpG	-	-	-	gi|645256306|ref|XP_008233890.1|/6.1903e-40/PREDICTED: putative F-box protein At3g16210 [Prunus mume]
107421403	662	9.05717	19.7131	1.07824	Up	1	-	-	-	-	gi|596297168|ref|XP_007227290.1|/6.65853e-27/hypothetical protein PRUPE_ppa017170mg [Prunus persica]
107427127	2348	5.69766	12.6479	1.08135	Up	1	K04733|1|0.0|836|pper:PRUPE_ppa019724mg|interleukin-1 receptor-associated kinase 4 [EC:2.7.11.1]	-	GO:0005488//binding;GO:0004672//protein kinase activity	-	gi|595790825|ref|XP_007199161.1|/0/hypothetical protein PRUPE_ppa019724mg [Prunus persica]
107432926	1686	9.03748	19.744	1.08341	Up	0.8573	K10878|1|0.0|702|csv:101222473|meiotic recombination protein SPO11	-	-	-	gi|449448703|ref|XP_004142105.1|/0/PREDICTED: DNA topoisomerase 6 subunit A [Cucumis sativus]
107421746	2855	35.5068	76.0674	1.08782	Up	0.0223468	K04733|1|0.0|880|mdm:103422444|interleukin-1 receptor-associated kinase 4 [EC:2.7.11.1]	-	-	-	gi|645236780|ref|XP_008224902.1|/0/PREDICTED: LOW QUALITY PROTEIN: uncharacterized protein LOC103324604 [Prunus mume]
107410964	1847	22.1906	47.7766	1.08822	Up	0.734327	K08332|1|1e-21|106|smo:SELMODRAFT_12546|	-	-	-	gi|595883710|ref|XP_007212842.1|/1.42007e-146/hypothetical protein PRUPE_ppa020792mg [Prunus persica]
107435715	687	19.0372	41.2014	1.09269	Up	0.969906	K17535|1|8e-06|52.0|mdm:103444978|serine/threonine-protein kinase TNNI3K [EC:2.7.11.1]	-	GO:0031406//carboxylic acid binding;GO:0004672//protein kinase activity;GO:0032559;GO:0031406//carboxylic acid binding;GO:0004672//protein kinase activity;GO:0032559	GO:0006464//cellular protein modification process;GO:0006464//cellular protein modification process	gi|764533304|ref|XP_011458527.1|/3.36687e-16/PREDICTED: serine/threonine-protein kinase HT1-like [Fragaria vesca subsp. vesca]
107427675	705	4.93005	11.1405	1.09586	Up	1	-	-	-	-	gi|661899386|emb|CDO97380.1|/4.79175e-21/unnamed protein product [Coffea canephora]
107418961	501	6.73011	14.9907	1.09611	Up	0.836325	K04733|1|6e-41|167|vvi:100257969|interleukin-1 receptor-associated kinase 4 [EC:2.7.11.1]	-	-	-	gi|590625632|ref|XP_007025936.1|/3.99307e-41/Cysteine-rich RLK 29, putative isoform 2 [Theobroma cacao]
107422010	1889	9.0689	19.991	1.09615	Up	0.79539	K13692|1|2e-172|606|pper:PRUPE_ppa021645mg|UDP-glucose:(indol-3-yl)acetate beta-D-glucosyltransferase [EC:2.4.1.121]	-	-	-	gi|596085389|ref|XP_007221281.1|/1.60123e-177/hypothetical protein PRUPE_ppa005161mg [Prunus persica]
107428677	894	14.5837	31.787	1.09643	Up	0.444077	-	-	-	-	gi|567897712|ref|XP_006441344.1|/5.02063e-33/hypothetical protein CICLE_v10021011mg [Citrus clementina]
107415625	1497	8.01746	17.7528	1.09691	Up	1	K12818|1|4e-77|290|mtr:MTR_0267s0070|ATP-dependent RNA helicase DHX8/PRP22 [EC:3.6.4.13];K15078|2|1e-71|271|vvi:100255136|structure-specific endonuclease subunit SLX1 [EC:3.6.1.-]	-	-	-	gi|657985458|ref|XP_008384829.1|/3.20563e-106/PREDICTED: putative disease resistance RPP13-like protein 1 isoform X3 [Malus domestica]
107429042	913	5.37187	12.113	1.09908	Up	0.9282	-	-	-	-	gi|703103359|ref|XP_010097708.1|/1.70268e-28/hypothetical protein L484_023849 [Morus notabilis]
107429839	1423	64.5514	139.046	1.10073	Up	0.212911	K10999|1|2e-60|234|zma:542514|cellulose synthase A [EC:2.4.1.12]	GO:0016020//membrane	GO:0016757//transferase activity, transferring glycosyl groups	GO:0009987//cellular process	gi|657949205|ref|XP_008341815.1|/3.23198e-177/PREDICTED: cellulose synthase-like protein G3 [Malus domestica]
107405416	2086	64.8136	140.254	1.10736	Up	0.988506	K00130|1|0.0|921|egr:104418263|betaine-aldehyde dehydrogenase [EC:1.2.1.8]	-	GO:0016620//oxidoreductase activity, acting on the aldehyde or oxo group of donors, NAD or NADP as acceptor	GO:0008152//metabolic process	gi|702256940|ref|XP_010027850.1|/0/PREDICTED: betaine aldehyde dehydrogenase 1, chloroplastic [Eucalyptus grandis]
107421065	1496	9.33716	20.753	1.10898	Up	0.948007	K03143|1|3e-133|476|pmum:103319842|transcription initiation factor TFIIH subunit 3	-	-	-	gi|645225617|ref|XP_008219657.1|/1.52252e-132/PREDICTED: general transcription factor IIH subunit 3 [Prunus mume]
107427146	1764	6.68867	15.0611	1.1109	Up	1	K13691|1|1e-175|617|jcu:105644769|pathogen-inducible salicylic acid glucosyltransferase [EC:2.4.1.-]	-	GO:0016758//transferase activity, transferring hexosyl groups	-	gi|802546580|ref|XP_012085630.1|/5.21953e-175/PREDICTED: UDP-glycosyltransferase 74F1-like [Jatropha curcas]
107408844	1520	26.2042	57.2203	1.11114	Up	0.70463	-	-	GO:0003824//catalytic activity	-	gi|703083384|ref|XP_010092199.1|/0/hypothetical protein L484_013517 [Morus notabilis]
107413624	1282	6.07682	13.7798	1.11496	Up	1	K02864|1|3e-81|303|pper:PRUPE_ppa010824mg|large subunit ribosomal protein L10	GO:0030529//ribonucleoprotein complex	-	GO:0010467//gene expression;GO:0022613//ribonucleoprotein complex biogenesis	gi|703117918|ref|XP_010101487.1|/1.29365e-81/50S ribosomal protein L10 [Morus notabilis]
107409240	827	22.5217	49.4075	1.11525	Up	0.964886	-	-	-	-	gi|147791158|emb|CAN74699.1|/9.22069e-52/hypothetical protein VITISV_020767 [Vitis vinifera]
107404316	1919	8.6395	19.3392	1.11561	Up	0.961221	-	-	-	-	gi|590577212|ref|XP_007013173.1|/0/Uncharacterized protein TCM_037877 [Theobroma cacao]
107406802	9339	27.6564	60.6252	1.11747	Up	0.971603	K19525|1|0.0|2080|atr:18430385|vacuolar protein sorting-associated protein 13A/C	-	-	-	gi|645280171|ref|XP_008245065.1|/0/PREDICTED: uncharacterized protein LOC103343171 [Prunus mume]
107412257	1094	50.4871	111.034	1.12881	Up	0.152562	-	-	-	-	gi|595829605|ref|XP_007205903.1|/1.397e-70/hypothetical protein PRUPE_ppa011413mg [Prunus persica]
107431648	1325	18.5934	41.4458	1.13421	Up	0.945293	K09419|1|3e-91|336|pmum:103342403|heat shock transcription factor, other eukaryote	-	GO:0003677//DNA binding	GO:0006351//transcription, DNA-templated	gi|645278471|ref|XP_008244246.1|/1.5977e-90/PREDICTED: heat stress transcription factor B-3 [Prunus mume]
107406067	1419	7.40283	17.0155	1.14518	Up	1	K01410|1|7e-07|56.6|pmum:103333437|mitochondrial intermediate peptidase [EC:3.4.24.59]	-	-	-	gi|659072629|ref|XP_008466513.1|/1.00226e-61/PREDICTED: putative F-box protein At1g65770 [Cucumis melo]
107434640	1201	43.4108	96.8472	1.14802	Up	0.84194	-	-	-	-	gi|224105727|ref|XP_002313913.1|/4.80283e-83/hypothetical protein POPTR_0009s09130g [Populus trichocarpa]
107424674	840	7.16343	16.5302	1.14892	Up	1	K07943|1|4e-82|305|adu:107485818|ADP-ribosylation factor-like protein 2	GO:0044464	GO:0032561//guanyl ribonucleotide binding	GO:0035556//intracellular signal transduction	gi|922329789|ref|XP_003629443.2|/1.27728e-80/ADP-ribosylation factor-like protein A1D [Medicago truncatula]
107419704	2666	120.013	267.291	1.15172	Up	0.0445194	K01807|1|2e-15|85.9|nnu:104595031|ribose 5-phosphate isomerase A [EC:5.3.1.6]	-	-	-	gi|703160105|ref|XP_010112419.1|/0/putative metal-nicotianamine transporter YSL7 [Morus notabilis]
107403505	3013	10.6033	24.2607	1.15491	Up	0.957744	K11000|1|4e-107|390|bvg:104900835|callose synthase [EC:2.4.1.-];K10683|4|1e-99|366|cic:CICLE_v10014038mg|BRCA1-associated RING domain protein 1	-	-	-	gi|596218426|ref|XP_007223989.1|/0/hypothetical protein PRUPE_ppa014757mg [Prunus persica]
107417303	717	8.04008	18.5766	1.15668	Up	0.954617	K01369|1|5e-24|112|osa:107275984|legumain [EC:3.4.22.34];K14494|2|3e-18|92.8|eus:EUTSA_v10020431mg|DELLA protein	-	-	-	gi|645266308|ref|XP_008238556.1|/6.98091e-116/PREDICTED: scarecrow-like protein 27 [Prunus mume]
107422355	2628	11.4423	26.1898	1.1582	Up	0.777932	K13457|1|8e-146|519|aip:107635641|disease resistance protein RPM1	-	-	-	gi|965668465|dbj|BAT83072.1|/2.90275e-167/hypothetical protein VIGAN_04017200 [Vigna angularis var. angularis]
107407667	2360	50.9837	114.691	1.16137	Up	0.974209	K02930|1|4e-10|68.2|vvi:100253424|large subunit ribosomal protein L4e	-	-	-	gi|720009886|ref|XP_010259075.1|/6.42675e-102/PREDICTED: uncharacterized protein LOC104598615 [Nelumbo nucifera]
107408220	2360	50.9837	114.691	1.16137	Up	0.974209	K02930|1|4e-10|68.2|vvi:100253424|large subunit ribosomal protein L4e	-	-	-	gi|720009886|ref|XP_010259075.1|/6.42675e-102/PREDICTED: uncharacterized protein LOC104598615 [Nelumbo nucifera]
107408879	1361.14	150.016	336.874	1.16427	Up	0.879864	K13415|1|1e-16|89.0|mdm:103401427|protein brassinosteroid insensitive 1 [EC:2.7.10.1 2.7.11.1];K20641|2|2e-11|71.2|cvr:CHLNCDRAFT_59250|Rho GTPase-activating protein 20	-	-	-	gi|703159986|ref|XP_010112387.1|/8.00985e-65/Squamosa promoter-binding-like protein 16 [Morus notabilis]
107408885	1361.14	150.016	336.874	1.16427	Up	0.879864	K13415|1|1e-16|89.0|mdm:103401427|protein brassinosteroid insensitive 1 [EC:2.7.10.1 2.7.11.1];K20641|2|2e-11|71.2|cvr:CHLNCDRAFT_59250|Rho GTPase-activating protein 20	-	-	-	gi|703159986|ref|XP_010112387.1|/6.2072e-65/Squamosa promoter-binding-like protein 16 [Morus notabilis]
107407462	1241	9.50485	22.0057	1.16718	Up	1	-	-	-	-	gi|596282596|ref|XP_007225295.1|/4.65853e-97/hypothetical protein PRUPE_ppa001330mg [Prunus persica]
107407498	1241	9.50485	22.0057	1.16718	Up	1	-	-	-	-	gi|596282596|ref|XP_007225295.1|/4.65853e-97/hypothetical protein PRUPE_ppa001330mg [Prunus persica]
107427368	1538	4.62929	11.0841	1.17061	Up	1	K02293|1|3e-07|58.2|vcn:VOLCADRAFT_88495|15-cis-phytoene desaturase [EC:1.3.5.5]	-	GO:0016705//oxidoreductase activity, acting on paired donors, with incorporation or reduction of molecular oxygen	GO:0008152//metabolic process	gi|595795108|ref|XP_007200963.1|/6.83088e-128/hypothetical protein PRUPE_ppa003998mg [Prunus persica]
107429840	1024	5.97362	14.1181	1.17138	Up	1	K10999|1|7e-57|142|thj:104817819|cellulose synthase A [EC:2.4.1.12]	-	-	-	gi|703140667|ref|XP_010107280.1|/8.22313e-147/Cellulose synthase-like protein G3 [Morus notabilis]
107406748	1038	4.23667	10.2143	1.1725	Up	0.922885	-	-	-	-	gi|694359153|ref|XP_009359746.1|/9.23147e-69/PREDICTED: uncharacterized protein LOC103950277 [Pyrus x bretschneideri]
107431161	1287	81.7439	185.31	1.17555	Up	0.961449	K16302|1|3e-38|160|apro:F751_6247|metal transporter CNNM	-	-	-	gi|590679628|ref|XP_007040635.1|/4.90385e-113/SNARE associated Golgi protein family [Theobroma cacao]
107434374	1939	35.1396	80.2964	1.18013	Up	0.982785	-	-	-	-	gi|645265329|ref|XP_008238100.1|/9.85933e-106/PREDICTED: growth-regulating factor 4-like [Prunus mume]
107419943	1907	82.846	188.939	1.18425	Up	1.66873e-05	K02882|1|1e-41|172|aip:107606484|large subunit ribosomal protein L18Ae;K01381|3|1e-34|149|smo:SELMODRAFT_13348|saccharopepsin [EC:3.4.23.25];K00924|5|4e-26|120|tcc:TCM_041550|	-	-	-	gi|470111497|ref|XP_004291984.1|/1.2005e-156/PREDICTED: protein ASPARTIC PROTEASE IN GUARD CELL 2-like [Fragaria vesca subsp. vesca]
107405735	721	6.51963	15.5617	1.19069	Up	0.890829	K00517|1|6e-78|291|tcc:TCM_019148|	-	-	-	gi|470103106|ref|XP_004287985.1|/3.30247e-81/PREDICTED: cytochrome P450 81E8-like [Fragaria vesca subsp. vesca]
107421590	1446	21.8572	51.2745	1.2104	Up	0.326827	K09422|1|1e-102|374|pper:PRUPE_ppa008906mg|myb proto-oncogene protein, plant	-	-	-	gi|703129898|ref|XP_010104477.1|/3.37826e-105/Transcription factor [Morus notabilis]
107424276	1195	17.55	41.621	1.22117	Up	0.971334	K08916|1|6e-134|478|rcu:8283006|light-harvesting complex II chlorophyll a/b binding protein 5	GO:0009536//plastid	-	GO:0006091//generation of precursor metabolites and energy	gi|255557841|ref|XP_002519950.1|/2.94442e-133/PREDICTED: chlorophyll a-b binding protein CP26, chloroplastic [Ricinus communis]
107408112	1631	156.991	367.725	1.22516	Up	0.855367	-	-	-	-	gi|703147406|ref|XP_010109043.1|/1.53493e-141/PHD finger protein 3 [Morus notabilis]
107415234	1546	7.06826	17.248	1.22634	Up	0.799647	-	-	GO:0016740//transferase activity	GO:0008152//metabolic process	gi|470141340|ref|XP_004306392.1|/9.96248e-111/PREDICTED: uncharacterized protein LOC101309189 [Fragaria vesca subsp. vesca]
107419546	1503.77	59.5107	140.034	1.22721	Up	0.413367	-	-	-	-	gi|764584822|ref|XP_011464448.1|/1.86547e-120/PREDICTED: uncharacterized protein At4g15970-like [Fragaria vesca subsp. vesca]
107411966	1359	4.02618	10.1465	1.22852	Up	1	K08145|1|2e-11|71.2|pxb:108865635|MFS transporter, SP family, solute carrier family 2 (facilitated glucose transporter), member 8	-	-	-	gi|470138562|ref|XP_004305024.1|/5.05751e-47/PREDICTED: uncharacterized protein LOC101304990 [Fragaria vesca subsp. vesca]
107435477	2152	6.77512	16.6167	1.23093	Up	0.812698	K03665|1|0.0|811|pper:PRUPE_ppa003744mg|GTPase	GO:0044464	GO:0032561//guanyl ribonucleotide binding	-	gi|596170204|ref|XP_007223072.1|/0/hypothetical protein PRUPE_ppa003744mg [Prunus persica]
107417603	1030	69.1387	163.529	1.23563	Up	3.63497e-09	-	GO:0009523//photosystem II	GO:0046872//metal ion binding	GO:0044237//cellular metabolic process	gi|593696754|ref|XP_007148859.1|/3.66903e-78/hypothetical protein PHAVU_005G020200g [Phaseolus vulgaris]
107420728	999	3.47	8.89289	1.23615	Up	0.938126	K18485|1|3e-70|266|vvi:100259155|myogenic factor 6;K20558|2|3e-30|133|pda:103703039|transcription factor SPEECHLESS	-	-	-	gi|590595674|ref|XP_007018123.1|/3.2036e-79/DNA binding protein, putative [Theobroma cacao]
107429467	1275	7.05445	17.4689	1.24678	Up	0.66499	-	-	-	-	gi|596218567|ref|XP_007224000.1|/7.30248e-64/hypothetical protein PRUPE_ppa014905mg [Prunus persica]
107424491	1257	10.7105	26.2884	1.25451	Up	1	K01410|1|7e-07|56.2|pmum:103333437|mitochondrial intermediate peptidase [EC:3.4.24.59]	-	-	-	gi|659072629|ref|XP_008466513.1|/1.59904e-60/PREDICTED: putative F-box protein At1g65770 [Cucumis melo]
107435480	1995	7.07622	17.6729	1.2589	Up	0.811173	K14407|1|2e-18|95.5|apro:F751_3712|cleavage stimulation factor subunit 2;K15400|2|5e-07|57.8|brp:108871183|omega-hydroxypalmitate O-feruloyl transferase [EC:2.3.1.188]	-	GO:0043169//cation binding;GO:0016791//phosphatase activity	-	gi|596161901|ref|XP_007222938.1|/0/hypothetical protein PRUPE_ppa005293mg [Prunus persica]
107433893	1590	11.1837	27.5714	1.26244	Up	0.924202	K00626|1|0.0|694|lja:Lj2g3v3339520.2|acetyl-CoA C-acetyltransferase [EC:2.3.1.9]	-	-	-	gi|289552247|gb|ADD10719.1|/0/acetyl-CoA C-acetyltransferase protein [Camellia oleifera]
107404577	1032	35.5742	87.2844	1.28229	Up	0.000435951	K04733|1|6e-23|109|aip:107615479|interleukin-1 receptor-associated kinase 4 [EC:2.7.11.1];K16189|2|1e-07|58.5|gmx:100811777|phytochrome-interacting factor 4;K13422|3|1e-07|58.5|bna:106436996|transcription factor MYC2	-	-	-	gi|703133622|ref|XP_010105437.1|/2.18693e-70/hypothetical protein L484_009905 [Morus notabilis]
107413671	1623.23	58.7534	144.059	1.28625	Up	0.0360999	K08472|1|2e-142|506|cit:102631395|mlo protein	-	-	-	gi|641829321|gb|KDO48443.1|/2.32219e-180/hypothetical protein CISIN_1g008391mg [Citrus sinensis]
107404681	1282	140.469	343.387	1.28637	Up	0.992102	-	-	-	-	gi|703107531|ref|XP_010098770.1|/6.00925e-79/hypothetical protein L484_026151 [Morus notabilis]
107405440	1282	140.469	343.387	1.28637	Up	0.992102	-	-	-	-	gi|703107531|ref|XP_010098770.1|/6.00925e-79/hypothetical protein L484_026151 [Morus notabilis]
107428356	1698	6.02786	15.4895	1.28851	Up	0.572752	K00939|1|7e-123|442|jcu:105644781|adenylate kinase [EC:2.7.4.3]	GO:0044424;GO:0044424	GO:0019205//nucleobase-containing compound kinase activity;GO:0016776//phosphotransferase activity, phosphate group as acceptor;GO:0032559;GO:0019205//nucleobase-containing compound kinase activity;GO:0016776//phosphotransferase activity, phosphate group as acceptor;GO:0032559	GO:0009117//nucleotide metabolic process;GO:0006796//phosphate-containing compound metabolic process;GO:0009117//nucleotide metabolic process;GO:0006796//phosphate-containing compound metabolic process	gi|641863289|gb|KDO81975.1|/3.37656e-123/hypothetical protein CISIN_1g025970mg [Citrus sinensis]
107406765	1516	16.0764	40.1052	1.29098	Up	0.64414	-	GO:0016020//membrane	-	-	gi|743928031|ref|XP_011008209.1|/4.66015e-129/PREDICTED: probable purine permease 4 [Populus euphratica]
107429734	3548	4.35847	11.7043	1.32345	Up	1	K17964|1|3e-91|338|smo:SELMODRAFT_96794|leucine-rich PPR motif-containing protein, mitochondrial	-	-	-	gi|694355831|ref|XP_009358847.1|/0/PREDICTED: pentatricopeptide repeat-containing protein At3g09060 [Pyrus x bretschneideri]
107413454	1829	32.6097	82.8611	1.33133	Up	0.0222267	K13495|1|2e-128|461|mdm:103409578|cis-zeatin O-glucosyltransferase [EC:2.4.1.215]	-	-	-	gi|703075980|ref|XP_010090216.1|/5.71937e-132/Zeatin O-glucosyltransferase [Morus notabilis]
107409407	785	24.1213	61.8139	1.33858	Up	0.96838	K15272|1|1e-31|137|apro:F751_2793|solute carrier family 35 (UDP-sugar transporter), member A1/2/3;K15273|2|2e-26|120|mis:MICPUN_69116|solute carrier family 35 (probable UDP-sugar transporter), member A4	GO:0012505//endomembrane system;GO:0031224//intrinsic component of membrane	GO:0005402//cation:sugar symporter activity	GO:0071702	gi|1000945664|ref|XP_015581211.1|/1.52485e-77/PREDICTED: CMP-sialic acid transporter 2 [Ricinus communis]
107413412	926	6.78392	17.9789	1.33949	Up	0.947568	-	-	-	-	gi|694320486|ref|XP_009351427.1|/6.74006e-81/PREDICTED: thylakoid lumenal 15 kDa protein 1, chloroplastic [Pyrus x bretschneideri]
107427298	1405	7.44411	19.7765	1.34853	Up	0.498673	K02209|1|2e-22|108|mdm:103451778|DNA replication licensing factor MCM5 [EC:3.6.4.12]	-	-	-	gi|703127079|ref|XP_010103741.1|/1.09363e-169/hypothetical protein L484_016657 [Morus notabilis]
107423159	880	22.1629	57.2813	1.3491	Up	1	-	-	-	-	gi|596288401|ref|XP_007225931.1|/1.58457e-28/hypothetical protein PRUPE_ppa012169mg [Prunus persica]
107407096	1470	4.67847	12.7878	1.3544	Up	1	K20464|1|3e-157|556|pmum:103323663|oxysterol-binding protein-related protein 5/8	-	-	-	gi|645234623|ref|XP_008223893.1|/1.47855e-156/PREDICTED: oxysterol-binding protein-related protein 4B [Prunus mume]
107434673	2401.46	56.2006	144.657	1.35571	Up	0.80122	K03686|1|6e-12|74.3|eus:EUTSA_v10025198mg|molecular chaperone DnaJ	-	-	-	gi|645220026|ref|XP_008238390.1|/0/PREDICTED: uncharacterized protein LOC103337026 [Prunus mume]
107421675	2038	35.6152	92.4146	1.36256	Up	7.59047e-06	-	-	-	-	gi|225460672|ref|XP_002266195.1|/3.97193e-121/PREDICTED: trihelix transcription factor GT-2-like [Vitis vinifera]
107421010	1755	28.4856	74.5514	1.37162	Up	0.0223388	K02115|1|1e-147|524|gra:105772957|F-type H+-transporting ATPase subunit gamma	GO:0033178//proton-transporting two-sector ATPase complex, catalytic domain;GO:0033178//proton-transporting two-sector ATPase complex, catalytic domain	GO:0015078//hydrogen ion transmembrane transporter activity;GO:0019829//cation-transporting ATPase activity;GO:0032559;GO:0015078//hydrogen ion transmembrane transporter activity;GO:0019829//cation-transporting ATPase activity;GO:0032559	GO:0006818//hydrogen transport;GO:0006754//ATP biosynthetic process;GO:0006818//hydrogen transport;GO:0006754//ATP biosynthetic process	gi|823234611|ref|XP_012449939.1|/1.93717e-146/PREDICTED: ATP synthase gamma chain, chloroplastic [Gossypium raimondii]
107413225	1078	13.0848	34.8405	1.37736	Up	0.290397	-	-	-	-	gi|645266364|ref|XP_008238578.1|/1.30579e-97/PREDICTED: uncharacterized protein LOC103337198 [Prunus mume]
107420944	1503	10.0982	27.1292	1.37985	Up	0.31481	K17470|1|5e-70|266|eus:EUTSA_v10009756mg|sulfate transporter 1, high-affinity;K17469|2|1e-69|265|cic:CICLE_v10000521mg|sulfate transporter 2, low-affinity	-	-	-	gi|147791342|emb|CAN66052.1|/1.88967e-106/hypothetical protein VITISV_009508 [Vitis vinifera]
107421821	1204	8.66626	23.6979	1.39754	Up	0.902761	K01537|1|2e-49|82.0|sita:101775448|Ca2+-transporting ATPase [EC:3.6.3.8]	-	-	-	gi|695028210|ref|XP_009401472.1|/1.78294e-12/PREDICTED: serrate RNA effector molecule-like isoform X2 [Musa acuminata subsp. malaccensis]
107410161	688	15.2394	41.2087	1.40425	Up	0.317196	K01633|1|9e-57|220|pxb:103940383|dihydroneopterin aldolase / 7,8-dihydroneopterin epimerase [EC:4.1.2.25 5.1.99.8]	-	GO:0016832//aldehyde-lyase activity	GO:0006732//coenzyme metabolic process	gi|645271802|ref|XP_008241089.1|/1.50869e-56/PREDICTED: dihydroneopterin aldolase-like isoform X2 [Prunus mume]
107408937	741	3.03648	8.91845	1.40555	Up	0.870613	K14209|1|8e-54|211|sind:105169832|solute carrier family 36 (proton-coupled amino acid transporter);K19476|2|2e-40|166|cic:CICLE_v10026997mg|vacuolar protein sorting-associated protein IST1;K15015|4|6e-09|62.0|apro:F751_1778|solute carrier family 32 (vesicular inhibitory amino acid transporter)	GO:0031224//intrinsic component of membrane	-	-	gi|470102620|ref|XP_004287749.1|/1.34532e-93/PREDICTED: lysine histidine transporter-like 8 [Fragaria vesca subsp. vesca]
107419418	1266	3.7008	10.7078	1.40933	Up	1	K10406|1|2e-49|197|tcc:TCM_032503|kinesin family member C2/C3	-	-	-	gi|703072535|ref|XP_010089310.1|/4.50141e-95/Receptor-like protein 12 [Morus notabilis]
107406980	1863	44.5264	119.439	1.41286	Up	0.977495	K03126|1|1e-50|202|pmum:103327642|transcription initiation factor TFIID subunit 12	-	-	-	gi|302398673|gb|ADL36631.1|/1.92701e-50/C2H2L domain class transcription factor [Malus domestica]
107409007	2304	12.2579	33.83	1.42594	Up	0.00104226	K13457|1|5e-139|496|aip:107635641|disease resistance protein RPM1	-	-	-	gi|965668465|dbj|BAT83072.1|/1.51759e-148/hypothetical protein VIGAN_04017200 [Vigna angularis var. angularis]
107435771	1291	87.5137	236.712	1.43007	Up	0.000404369	-	-	-	-	gi|645262389|ref|XP_008236742.1|/6.71227e-78/PREDICTED: plastid division protein PDV2 [Prunus mume]
107414269	1083	33.694	92.6625	1.4452	Up	0.980849	K16911|1|2e-63|243|tcc:TCM_015015|ATP-dependent RNA helicase DDX21 [EC:3.6.4.13]	-	-	-	gi|567858184|ref|XP_006421775.1|/1.12303e-72/hypothetical protein CICLE_v10006003mg [Citrus clementina]
107430595	927	308.575	857.996	1.47377	Up	0.940859	K09874|1|5e-09|62.8|sly:101244673|aquaporin NIP	-	-	-	gi|657996654|ref|XP_008390693.1|/8.62565e-36/PREDICTED: uncharacterized protein LOC103452948 [Malus domestica]
107407943	2511	8.03985	23.6268	1.49507	Up	0.944637	K02930|1|4e-10|68.2|vvi:100253424|large subunit ribosomal protein L4e	-	-	-	gi|720009886|ref|XP_010259075.1|/6.88724e-102/PREDICTED: uncharacterized protein LOC104598615 [Nelumbo nucifera]
107408233	2511	8.03985	23.6268	1.49507	Up	0.944637	K02930|1|4e-10|68.2|vvi:100253424|large subunit ribosomal protein L4e	-	-	-	gi|720009886|ref|XP_010259075.1|/6.88724e-102/PREDICTED: uncharacterized protein LOC104598615 [Nelumbo nucifera]
107429173	1218.23	10.7992	31.4985	1.4993	Up	1	K09753|1|6e-73|275|eus:EUTSA_v10008111mg|cinnamoyl-CoA reductase [EC:1.2.1.44]	-	GO:0048037//cofactor binding;GO:0048037//cofactor binding;GO:0048037//cofactor binding	GO:0008152//metabolic process;GO:0008152//metabolic process;GO:0008152//metabolic process	gi|359487096|ref|XP_003633516.1|/2.82242e-139/PREDICTED: cinnamoyl-CoA reductase 1 isoform X1 [Vitis vinifera]
107434862	2211	270.089	775.436	1.51973	Up	0.960954	K14494|1|3e-58|228|pop:POPTR_0008s13090g|DELLA protein	-	-	-	gi|703092628|ref|XP_010094683.1|/0/hypothetical protein L484_004260 [Morus notabilis]
107422189	1706	13.1825	39.0526	1.52937	Up	0.0415959	K13030|1|3e-88|327|sbi:SORBI_01g001220|cyanohydrin beta-glucosyltransferase [EC:2.4.1.85];K04628|4|1e-58|228|cic:CICLE_v10028419mg|ceramide galactosyltransferase [EC:2.4.1.47]	-	GO:0016757//transferase activity, transferring glycosyl groups	-	gi|645246699|ref|XP_008229476.1|/6.52907e-167/PREDICTED: UDP-glycosyltransferase 85A5-like isoform X2 [Prunus mume]
107407442	3162	13.3227	39.9831	1.54821	Up	0.94662	K09534|1|0.0|912|pper:PRUPE_ppa003725mg|DnaJ homolog subfamily C member 14	-	GO:0005515//protein binding	GO:0044267//cellular protein metabolic process;GO:0050896//response to stimulus	gi|595881224|ref|XP_007212377.1|/0/hypothetical protein PRUPE_ppa003725mg [Prunus persica]
107412599	922	11.1227	33.709	1.55497	Up	0.00124337	-	-	-	-	gi|595883279|ref|XP_007212757.1|/2.18616e-31/hypothetical protein PRUPE_ppa026884mg [Prunus persica]
107404072	1418	4.6591	14.8088	1.56361	Up	0.253444	K15032|1|3e-91|337|rcu:8276328|mTERF domain-containing protein, mitochondrial	-	-	-	gi|1000952955|ref|XP_015578759.1|/9.2667e-92/PREDICTED: uncharacterized protein LOC8276328 isoform X2 [Ricinus communis]
107432737	2070	5.77377	18.3721	1.58424	Up	1	K19589|1|1e-38|162|adu:107494680|release factor glutamine methyltransferase [EC:2.1.1.297];K03798|5|1e-36|155|vvi:100266289|cell division protease FtsH [EC:3.4.24.-]	-	-	-	gi|703085335|ref|XP_010092710.1|/9.13869e-73/hypothetical protein L484_024605 [Morus notabilis]
107416774	891	7.80667	24.975	1.61323	Up	0.924889	K13030|1|6e-62|238|sbi:SORBI_01g001220|cyanohydrin beta-glucosyltransferase [EC:2.4.1.85];K00699|3|4e-48|192|sind:105170856|glucuronosyltransferase [EC:2.4.1.17]	-	-	-	gi|645247238|ref|XP_008229741.1|/1.70553e-110/PREDICTED: UDP-glycosyltransferase 85A2-like [Prunus mume]
107405621	1668	6.02891	20.1218	1.65473	Up	1	K16297|1|0.0|735|pper:PRUPE_ppa005368mg|serine carboxypeptidase-like clade II [EC:3.4.16.-]	GO:0005618//cell wall;GO:0043231//intracellular membrane-bounded organelle	GO:0004180//carboxypeptidase activity	GO:0019538//protein metabolic process	gi|703160459|ref|XP_010112534.1|/0/Serine carboxypeptidase-like 34 [Morus notabilis]
107422514	1213	35.2391	116.732	1.71294	Up	0.962091	K20121|1|2e-76|286|pmum:103324331|formin-binding protein 1	-	GO:0005515//protein binding	GO:0008152//metabolic process	gi|225433438|ref|XP_002285669.1|/1.20077e-81/PREDICTED: uncharacterized protein LOC100259626 [Vitis vinifera]
107424385	1337	8.51512	30.3709	1.77242	Up	0.00199407	K18826|1|6e-122|438|pper:PRUPE_ppa009202mg|calmodulin-lysine N-methyltransferase [EC:2.1.1.60]	-	-	-	gi|703163420|ref|XP_010113337.1|/2.82414e-127/hypothetical protein L484_026668 [Morus notabilis]
107416024	2476	16.1009	56.3529	1.77412	Up	2.45041e-06	K10999|1|3e-112|407|mus:103973569|cellulose synthase A [EC:2.4.1.12]	GO:0031224//intrinsic component of membrane	GO:0016759//cellulose synthase activity	GO:0045229//external encapsulating structure organization;GO:0009250//glucan biosynthetic process	gi|296085764|emb|CBI29575.3|/0/unnamed protein product [Vitis vinifera]
107412546	1546.42	12.8384	46.0793	1.80179	Up	0.915083	K09201|1|4e-137|489|aip:107631732|transcription factor YY	GO:0044464	GO:0046914//transition metal ion binding;GO:0005488//binding	-	gi|645223695|ref|XP_008218754.1|/7.00699e-151/PREDICTED: uncharacterized zinc finger protein At4g06634 isoform X2 [Prunus mume]
107429508	624	5.18292	19.6979	1.82403	Up	0.894504	K20871|1|2e-18|93.2|tcc:TCM_000682|putative beta-1,4-xylosyltransferase IRX14 [EC:2.4.2.-]	-	-	-	gi|703088394|ref|XP_010093523.1|/3.69957e-21/putative beta-1,4-xylosyltransferase IRX14 [Morus notabilis]
107410752	1717	4.92692	19.3483	1.86501	Up	0.61409	K11592|1|7e-94|345|aly:ARALYDRAFT_317213|endoribonuclease Dicer [EC:3.1.26.-]	-	-	-	gi|595842075|ref|XP_007208342.1|/7.60998e-131/hypothetical protein PRUPE_ppa002016mg [Prunus persica]
107410725	1671	11.0913	42.0195	1.87236	Up	0.000218413	-	-	-	-	-
107406417	697	5.95793	24.8513	1.96791	Up	0.0152879	-	-	-	-	gi|694405875|ref|XP_009377773.1|/5.46347e-46/PREDICTED: methyltransferase-like protein 23 isoform X3 [Pyrus x bretschneideri]
107431406	1692	6.38296	27.1991	2.004	Up	0.008154	K18822|1|6e-128|459|pvu:PHAVU_002G016500g|soyasapogenol B glucuronide galactosyltransferase [EC:2.4.1.272]	-	-	-	gi|357486853|ref|XP_003613714.1|/2.84948e-130/UDP-glucosyltransferase family protein [Medicago truncatula]
107429812	2503	137.201	575.072	2.06321	Up	0.4002	K10999|1|1e-106|388|bdi:100843814|cellulose synthase A [EC:2.4.1.12]	GO:0016020//membrane;GO:0016020//membrane	GO:0016757//transferase activity, transferring glycosyl groups;GO:0016757//transferase activity, transferring glycosyl groups	GO:0009987//cellular process;GO:0009987//cellular process	gi|657949205|ref|XP_008341815.1|/0/PREDICTED: cellulose synthase-like protein G3 [Malus domestica]
107409284	1829	12.903	56.4199	2.0839	Up	0.643064	K00889|1|0.0|870|tcc:TCM_022303|1-phosphatidylinositol-4-phosphate 5-kinase [EC:2.7.1.68]	-	GO:0016307//phosphatidylinositol phosphate kinase activity;GO:0032559	GO:0046488//phosphatidylinositol metabolic process;GO:0006796//phosphate-containing compound metabolic process	gi|703107724|ref|XP_010098819.1|/0/Phosphatidylinositol-4-phosphate 5-kinase 9 [Morus notabilis]
107413423	1746.77	28.8482	127.256	2.12091	Up	5.77316e-15	K09753|1|1e-07|59.3|dosa:Os09t0262000-00|cinnamoyl-CoA reductase [EC:1.2.1.44];K03064|2|2e-06|55.5|gmx:100817206|26S proteasome regulatory subunit T4	-	GO:0032559;GO:0032559	-	gi|567774771|gb|AHC95484.1|/0/ribulose bisphosphate carboxylase/oxygenase activase 2 [Ziziphus jujuba]
107435979	1236	144.532	649.082	2.1629	Up	0.562047	K15382|1|1e-106|387|gmx:100800304|solute carrier family 50 (sugar transporter)	GO:0031224//intrinsic component of membrane	-	GO:0071702	gi|356515971|ref|XP_003526670.1|/5.4914e-106/PREDICTED: bidirectional sugar transporter SWEET1 isoform X2 [Glycine max]
107433723	3445.04	299.533	1355.51	2.17606	Up	0.932041	K03129|1|0.0|1054|pmum:103336646|transcription initiation factor TFIID subunit 4	-	-	-	gi|645265008|ref|XP_008237947.1|/0/PREDICTED: transcription initiation factor TFIID subunit 4b-like isoform X2 [Prunus mume]
107407434	1302.66	6.87233	34.0566	2.22414	Up	0.546905	-	-	-	-	gi|703075749|ref|XP_010090156.1|/1.82955e-57/hypothetical protein L484_027388 [Morus notabilis]
107435515	1675	2.67286	14.8831	2.26667	Up	0.189761	-	-	-	-	gi|596121623|ref|XP_007221803.1|/3.23675e-102/hypothetical protein PRUPE_ppa008131mg [Prunus persica]
107431665	2833	11.2545	57.3186	2.29538	Up	0.79293	-	GO:0009536//plastid	GO:0003676//nucleic acid binding;GO:0034061//DNA polymerase activity	GO:0006260//DNA replication;GO:0006396//RNA processing	gi|657987378|ref|XP_008385840.1|/0/PREDICTED: uncharacterized protein LOC103448365 isoform X1 [Malus domestica]
107409567	945	3.07763	17.3723	2.31098	Up	0.000798384	K12741|1|6e-19|95.9|smo:SELMODRAFT_169811|heterogeneous nuclear ribonucleoprotein A1/A3	-	-	-	gi|590602239|ref|XP_007019702.1|/1.90376e-54/RNA-binding family protein isoform 2, partial [Theobroma cacao]
107422434	1190	4.68007	25.866	2.34092	Up	0.000299041	K05387|1|5e-79|295|pmum:103331418|glutamate receptor, ionotropic, plant	-	-	-	gi|764629720|ref|XP_011469467.1|/3.28366e-76/PREDICTED: glutamate receptor 1.2-like [Fragaria vesca subsp. vesca]
107416773	1616	22.7059	117.995	2.35076	Up	0	K13030|1|2e-102|374|sbi:SORBI_01g001220|cyanohydrin beta-glucosyltransferase [EC:2.4.1.85];K00699|4|1e-64|248|spen:107013955|glucuronosyltransferase [EC:2.4.1.17];K04628|5|5e-64|246|cic:CICLE_v10028419mg|ceramide galactosyltransferase [EC:2.4.1.47]	-	-	-	gi|645246692|ref|XP_008229473.1|/0/PREDICTED: UDP-glycosyltransferase 85A5-like [Prunus mume]
107406686	1843	21.5765	112.964	2.36008	Up	0.874771	K10999|1|3e-79|297|bdi:100843814|cellulose synthase A [EC:2.4.1.12]	GO:0016020//membrane	GO:0016757//transferase activity, transferring glycosyl groups	GO:0009987//cellular process	gi|657949205|ref|XP_008341815.1|/0/PREDICTED: cellulose synthase-like protein G3 [Malus domestica]
107431680	1603	7.53101	41.3543	2.37736	Up	0.713757	K15429|1|0.0|652|pmum:103340899|tRNA (guanine37-N1)-methyltransferase [EC:2.1.1.228]	-	-	-	gi|645274956|ref|XP_008242584.1|/0/PREDICTED: tRNA (guanine(37)-N1)-methyltransferase 2 [Prunus mume]
107435362	1603	7.53101	41.3543	2.37736	Up	0.713757	K15429|1|0.0|652|pmum:103340899|tRNA (guanine37-N1)-methyltransferase [EC:2.1.1.228]	-	-	-	gi|645274956|ref|XP_008242584.1|/0/PREDICTED: tRNA (guanine(37)-N1)-methyltransferase 2 [Prunus mume]
107431226	1735	3.34786	19.6871	2.38221	Up	0.335593	K00967|1|0.0|688|mdm:103433801|ethanolamine-phosphate cytidylyltransferase [EC:2.7.7.14]	-	GO:0016772//transferase activity, transferring phosphorus-containing groups	GO:0008152//metabolic process	gi|657957620|ref|XP_008370315.1|/0/PREDICTED: ethanolamine-phosphate cytidylyltransferase-like [Malus domestica]
107413029	2020	2.54917	15.9112	2.41665	Up	0.676801	K01267|1|0.0|765|mdm:103410047|aspartyl aminopeptidase [EC:3.4.11.21]	GO:0043231//intracellular membrane-bounded organelle	GO:0046914//transition metal ion binding;GO:0008238//exopeptidase activity	GO:0019538//protein metabolic process	gi|703070408|ref|XP_010088778.1|/0/Aspartyl aminopeptidase [Morus notabilis]
107408056	1000.17	2.43204	15.5314	2.43889	Up	0.725423	K08272|1|1e-61|237|rcu:8261503|calcium binding protein 39	-	-	-	gi|1000971600|ref|XP_015573356.1|/9.47011e-61/PREDICTED: calcium-binding protein 39 [Ricinus communis]
107413020	1210	4.50433	29.7808	2.58993	Up	0.0683639	K21026|1|1e-28|128|mus:103985605|acetylajmaline esterase [EC:3.1.1.80]	-	-	-	gi|743832254|ref|XP_011024233.1|/3.2353e-103/PREDICTED: GDSL esterase/lipase At5g03610-like isoform X2 [Populus euphratica]
107406384	2330.46	97.4384	599.6	2.61489	Up	0	K11844|1|4e-08|61.6|cmo:103483482|ubiquitin carboxyl-terminal hydrolase 16/45 [EC:3.4.19.12]	-	-	-	gi|703132181|ref|XP_010105064.1|/2.77714e-174/hypothetical protein L484_012413 [Morus notabilis]
107430410	1374	1.00402	8.94405	2.62657	Up	0.617985	K13216|1|2e-14|81.3|aly:ARALYDRAFT_356289|nuclear inhibitor of protein phosphatase 1 [EC:3.1.4.-]	-	-	-	gi|595847538|ref|XP_007209346.1|/6.50489e-119/hypothetical protein PRUPE_ppa008528mg [Prunus persica]
107434073	1252	4.36206	39.8963	3.04675	Up	0.197117	-	-	-	-	gi|659110606|ref|XP_008455314.1|/6.91078e-40/PREDICTED: uncharacterized protein LOC103495510 [Cucumis melo]
107408208	1547	3.18	54.8508	3.89985	Up	0.0182791	K03260|1|5e-29|130|dosa:Os06t0520600-01|translation initiation factor 4G	-	GO:0046914//transition metal ion binding	-	gi|645258700|ref|XP_008235007.1|/0/PREDICTED: zinc finger CCCH domain-containing protein 32 [Prunus mume]
107411472	1634	6.99333	122.101	4.02679	Up	0.293678	K13950|1|1e-100|368|ats:F775_19046|para-aminobenzoate synthetase [EC:2.6.1.85];K13691|2|4e-72|273|pmum:103335043|pathogen-inducible salicylic acid glucosyltransferase [EC:2.4.1.-]	-	GO:0035251//UDP-glucosyltransferase activity	-	gi|595831357|ref|XP_007206260.1|/0/hypothetical protein PRUPE_ppa015843mg [Prunus persica]
107421066	932	2.22513	45.6027	4.06554	Up	0.0322255	K03143|1|1e-38|160|pda:103716019|transcription initiation factor TFIIH subunit 3	-	-	-	gi|703074376|ref|XP_010089802.1|/3.86152e-84/hypothetical protein L484_022318 [Morus notabilis]
107433666	1880	0	12.4864	4.61788	Up	1	K04508|1|0.0|828|pper:PRUPE_ppa003666mg|transducin (beta)-like 1	-	-	-	gi|596159956|ref|XP_007222916.1|/0/hypothetical protein PRUPE_ppa003666mg [Prunus persica]
107403484	1598	0	12.959	4.66934	Up	1	K13030|1|7e-122|438|sbi:SORBI_01g001220|cyanohydrin beta-glucosyltransferase [EC:2.4.1.85];K00699|4|8e-76|285|spen:107013955|glucuronosyltransferase [EC:2.4.1.17]	-	GO:0016757//transferase activity, transferring glycosyl groups	-	gi|596296760|ref|XP_007227225.1|/0/hypothetical protein PRUPE_ppa018697mg [Prunus persica]
107413143	1106	0	27.1903	5.70849	Up	1.32151e-05	-	-	-	-	gi|764518545|ref|XP_011467711.1|/1.4639e-83/PREDICTED: photosynthetic NDH subunit of subcomplex B 5, chloroplastic [Fragaria vesca subsp. vesca]
107435209	2332	0	33.6165	6.00928	Up	4.41663e-11	K17964|1|8e-97|356|smo:SELMODRAFT_424099|leucine-rich PPR motif-containing protein, mitochondrial	-	-	-	gi|645242231|ref|XP_008227454.1|/0/PREDICTED: pentatricopeptide repeat-containing protein At5g64320, mitochondrial isoform X1 [Prunus mume]
107432863	1674	0	39.9466	6.25463	Up	0	K04733|1|3e-170|599|sind:105166638|interleukin-1 receptor-associated kinase 4 [EC:2.7.11.1];K13430|5|5e-153|542|atr:18434449|serine/threonine-protein kinase PBS1 [EC:2.7.11.1]	-	GO:0004672//protein kinase activity;GO:0032559	GO:0006464//cellular protein modification process	gi|595824926|ref|XP_007205320.1|/0/hypothetical protein PRUPE_ppa006902mg [Prunus persica]
107417324	2202	0	39.985	6.256	Up	0	K10523|1|6e-35|150|ats:F775_16894|speckle-type POZ protein	-	GO:0060089	GO:0009314//response to radiation;GO:0023052//signaling	gi|703151960|ref|XP_010110255.1|/0/BTB/POZ domain-containing protein [Morus notabilis]
107425038	1836	0	44.7172	6.41537	Up	0	K11338|1|0.0|766|cmo:103484868|RuvB-like protein 2 [EC:3.6.4.12]	-	-	-	gi|703139203|ref|XP_010106923.1|/0/RuvB-like 2 [Morus notabilis]
107404688	1941	0	54.371	6.69437	Up	0	K18674|1|0.0|881|pop:POPTR_0010s15800g|N-acetylgalactosamine kinase [EC:2.7.1.157]	GO:0044424	GO:0016773//phosphotransferase activity, alcohol group as acceptor;GO:0032559	GO:0016310//phosphorylation;GO:0019318//hexose metabolic process	gi|224108774|ref|XP_002314964.1|/0/Galactokinase family protein [Populus trichocarpa]
107407078	1941	0	54.371	6.69437	Up	0	K18674|1|0.0|881|pop:POPTR_0010s15800g|N-acetylgalactosamine kinase [EC:2.7.1.157]	GO:0044424	GO:0016773//phosphotransferase activity, alcohol group as acceptor;GO:0032559	GO:0016310//phosphorylation;GO:0019318//hexose metabolic process	gi|224108774|ref|XP_002314964.1|/0/Galactokinase family protein [Populus trichocarpa]
107406657	3482	0	67.731	7.0086	Up	0	K11835|1|0.0|981|pxb:103952730|ubiquitin carboxyl-terminal hydrolase 4/11/15 [EC:3.4.19.12]	-	-	-	gi|694369272|ref|XP_009362673.1|/0/PREDICTED: ubiquitin carboxyl-terminal hydrolase 8-like [Pyrus x bretschneideri]
107433584	3482	0	67.731	7.0086	Up	0	K11835|1|0.0|981|pxb:103952730|ubiquitin carboxyl-terminal hydrolase 4/11/15 [EC:3.4.19.12]	-	-	-	gi|694369272|ref|XP_009362673.1|/0/PREDICTED: ubiquitin carboxyl-terminal hydrolase 8-like [Pyrus x bretschneideri]
107435308	2280	0	75.1061	7.15661	Up	0	K13863|1|0.0|985|pxb:103956259|solute carrier family 7 (cationic amino acid transporter), member 1	GO:0031224//intrinsic component of membrane	GO:0005275//amine transmembrane transporter activity	GO:0006865//amino acid transport	gi|703102307|ref|XP_010097426.1|/0/Cationic amino acid transporter 2 [Morus notabilis]
107406125	2844	0	91.2853	7.43627	Up	0	K02261|1|3e-140|500|gra:105762759|cytochrome c oxidase subunit 2	GO:0019866//organelle inner membrane;GO:0043231//intracellular membrane-bounded organelle;GO:0031224//intrinsic component of membrane	GO:0005506//iron ion binding;GO:0015002//heme-copper terminal oxidase activity	GO:0051234//establishment of localization;GO:0022900//electron transport chain	gi|823127461|ref|XP_012436100.1|/1.63978e-139/PREDICTED: cytochrome c oxidase subunit 2 [Gossypium raimondii]

## Sheet: JSCK-JSB
GeneID	geneLength	Means-JSCK	Means-JSB	log2-Ratio(JSD/DZD)	Up-Down-Regulation(JSD/DZD)	PPEE	KEGG Orthology	GO Component	GO Function	GO Process	Blast nr
107433682	1110	236.13	0	-8.72474	Down	0	K14495|1|3e-19|97.1|egr:104451128|F-box protein GID2;K14319|2|1e-09|65.5|thj:104823049|Ran GTPase-activating protein 1	-	-	-	gi|703118798|ref|XP_010101688.1|/1.54266e-32/hypothetical protein L484_006808 [Morus notabilis]
107406786	6107	449.465	0.532908	-8.6864	Down	4.21989e-10	K07052|1|0.0|1597|pmum:103340631|uncharacterized protein	-	-	-	gi|703139840|ref|XP_010107073.1|/0/Embryogenesis-associated protein [Morus notabilis]
107406798	6107	449.465	0.532908	-8.6864	Down	4.21989e-10	K07052|1|0.0|1597|pmum:103340631|uncharacterized protein	-	-	-	gi|703139840|ref|XP_010107073.1|/0/Embryogenesis-associated protein [Morus notabilis]
107405441	1855	78.3014	0	-7.13912	Down	0	K14803|1|2e-155|550|pper:PRUPE_ppa006672mg|protein phosphatase PTC2/3 [EC:3.1.3.16]	-	-	-	gi|596153643|ref|XP_007222795.1|/8.35821e-155/hypothetical protein PRUPE_ppa006672mg [Prunus persica]
107423522	543	43.4815	0	-6.29866	Down	0	K02942|1|1e-13|77.0|pxb:103956360|large subunit ribosomal protein LP1	-	-	-	gi|1000974804|ref|XP_015572303.1|/4.42931e-13/PREDICTED: 60S acidic ribosomal protein P1 isoform X4 [Ricinus communis]
107408812	2078	43.231	0	-6.29043	Down	0	K03126|1|1e-50|202|pmum:103327642|transcription initiation factor TFIID subunit 12	-	-	-	gi|302398673|gb|ADL36631.1|/2.20229e-50/C2H2L domain class transcription factor [Malus domestica]
107405036	3048	41.339	0	-6.22671	Down	0	K19985|1|0.0|1340|tcc:TCM_004686|exocyst complex component 6	GO:0043234//protein complex	-	GO:0006887//exocytosis	gi|590719127|ref|XP_007050968.1|/0/Exocyst complex component sec15B isoform 1 [Theobroma cacao]
107420753	702	30.6663	0	-5.80255	Down	1.25424e-08	K11253|1|3e-71|268|dosa:Os06t0130900-00|histone H3	GO:0000785//chromatin;GO:0043231//intracellular membrane-bounded organelle	GO:0003676//nucleic acid binding	GO:0034728//nucleosome organization	gi|937921062|dbj|BAS95979.1|/1.45525e-70/Os06g0130900, partial [Oryza sativa Japonica Group]
107405058	2125	15.3741	0	-4.83188	Down	0.999996	K09555|1|2e-40|169|gmx:100800041|BCL2-associated athanogene 1	-	-	-	gi|694391536|ref|XP_009371286.1|/2.08194e-112/PREDICTED: BAG family molecular chaperone regulator 1 [Pyrus x bretschneideri]
107419828	1875	136.545	4.30521	-4.81679	Down	0.0314869	K12741|1|7e-20|100|smo:SELMODRAFT_163608|heterogeneous nuclear ribonucleoprotein A1/A3	-	GO:0005488//binding;GO:0005488//binding	-	gi|703092030|ref|XP_010094513.1|/4.25884e-106/RNA-binding protein 24 [Morus notabilis]
107433893	1590	11.1795	0	-4.39112	Down	1	K00626|1|0.0|694|lja:Lj2g3v3339520.2|acetyl-CoA C-acetyltransferase [EC:2.3.1.9]	-	-	-	gi|289552247|gb|ADD10719.1|/0/acetyl-CoA C-acetyltransferase protein [Camellia oleifera]
107425954	2182	10.41	0	-4.2933	Down	1	K15813|1|0.0|956|pxb:103935918|beta-amyrin synthase [EC:5.4.99.39]	-	GO:0016853//isomerase activity	-	gi|694433453|ref|XP_009344015.1|/0/PREDICTED: beta-amyrin synthase [Pyrus x bretschneideri]
107421065	1496	9.34505	0	-4.14597	Down	1	K03143|1|3e-133|476|pmum:103319842|transcription initiation factor TFIIH subunit 3	-	-	-	gi|645225617|ref|XP_008219657.1|/1.52252e-132/PREDICTED: general transcription factor IIH subunit 3 [Prunus mume]
107408159	2128.57	265.25	16.7903	-3.93741	Down	0.163076	K02989|1|3e-11|71.2|mdm:103414960|small subunit ribosomal protein S5e	-	-	-	gi|703139388|ref|XP_010106967.1|/5.89275e-173/hypothetical protein L484_016895 [Morus notabilis]
107422852	981	224.264	18.6417	-3.54953	Down	0.140367	-	-	-	-	gi|764578904|ref|XP_011463519.1|/6.60187e-13/PREDICTED: early nodulin-75-like [Fragaria vesca subsp. vesca]
107407651	1808	96.5006	7.95119	-3.51154	Down	0.0778134	K12662|1|1e-06|56.2|sbi:SORBI_06g024940|U4/U6 small nuclear ribonucleoprotein PRP4	-	-	-	gi|703095793|ref|XP_010095633.1|/1.47587e-148/hypothetical protein L484_003734 [Morus notabilis]
107413767	999	69.2719	5.56436	-3.51137	Down	0.000100747	K02987|1|3e-133|475|vvi:100263779|small subunit ribosomal protein S4e	-	-	-	gi|225434482|ref|XP_002275063.1|/1.45688e-132/PREDICTED: 40S ribosomal protein S4 [Vitis vinifera]
107405568	4544	32.4075	2.37652	-3.48911	Down	1.31741e-09	K13415|1|2e-139|499|tcc:TCM_001284|protein brassinosteroid insensitive 1 [EC:2.7.10.1 2.7.11.1]	GO:0031224//intrinsic component of membrane	GO:0004871//signal transducer activity;GO:0016791//phosphatase activity;GO:0004672//protein kinase activity;GO:0016628//oxidoreductase activity, acting on the CH-CH group of donors, NAD or NADP as acceptor;GO:0032559	GO:0006464//cellular protein modification process	gi|595894929|ref|XP_007213710.1|/0/hypothetical protein PRUPE_ppa000652mg [Prunus persica]
107416858	667	61.3258	5.3421	-3.39043	Down	0.138803	-	-	-	-	-
107407657	3670	21.2911	1.60717	-3.33414	Down	0.0381472	K14489|1|0.0|1713|pmum:103329273|arabidopsis histidine kinase 2/3/4 (cytokinin receptor) [EC:2.7.13.3]	-	GO:0004673//protein histidine kinase activity;GO:0004871//signal transducer activity	GO:0044238;GO:0044260;GO:0016310//phosphorylation;GO:0007165//signal transduction	gi|703161435|ref|XP_010112790.1|/0/Histidine kinase 2 [Morus notabilis]
107416174	1614	152.794	14.6467	-3.33413	Down	0.318511	K08332|1|8e-26|119|smo:SELMODRAFT_51906|;K04733|3|2e-18|95.1|ats:F775_04245|interleukin-1 receptor-associated kinase 4 [EC:2.7.11.1];K10260|4|6e-17|90.1|cre:CHLREDRAFT_205525|F-box and WD-40 domain protein 7	-	GO:0016874//ligase activity	-	gi|645278615|ref|XP_008244313.1|/3.36173e-157/PREDICTED: U-box domain-containing protein 21-like [Prunus mume]
107407922	1157	108.835	10.8313	-3.2636	Down	0.181059	K09286|1|1e-24|115|gra:105792983|EREBP-like factor	-	-	-	gi|743926642|ref|XP_011007489.1|/4.29129e-41/PREDICTED: ethylene-responsive transcription factor ERF023-like [Populus euphratica]
107407963	1157	108.835	10.8313	-3.2636	Down	0.181059	K09286|1|1e-24|115|gra:105792983|EREBP-like factor	-	-	-	gi|743926642|ref|XP_011007489.1|/4.29129e-41/PREDICTED: ethylene-responsive transcription factor ERF023-like [Populus euphratica]
107405272	1276	70.5259	6.94169	-3.24437	Down	0.154689	K14299|1|2e-14|81.3|mdm:103418195|nucleoporin SEH1	-	-	-	gi|255545766|ref|XP_002513943.1|/4.80359e-137/PREDICTED: protein EXORDIUM [Ricinus communis]
107404975	1154	171.213	19.0846	-3.12833	Down	0.507217	K09286|1|1e-21|105|ppp:PHYPADRAFT_49509|EREBP-like factor	-	-	-	gi|703108658|ref|XP_010099089.1|/9.15878e-60/Ethylene-responsive transcription factor [Morus notabilis]
107407712	2231	86.2947	9.39044	-3.12584	Down	0.31894	K09528|1|3e-14|82.0|sot:102581247|DnaJ homolog subfamily C member 8	-	GO:0005515//protein binding	-	gi|566240686|ref|XP_002325992.2|/1.07317e-167/DNAJ heat shock N-terminal domain-containing family protein [Populus trichocarpa]
107408120	2231	86.2947	9.39044	-3.12584	Down	0.31894	K09528|1|3e-14|82.0|sot:102581247|DnaJ homolog subfamily C member 8	-	GO:0005515//protein binding	-	gi|566240686|ref|XP_002325992.2|/1.07317e-167/DNAJ heat shock N-terminal domain-containing family protein [Populus trichocarpa]
107408152	2231	86.2947	9.39044	-3.12584	Down	0.31894	K09528|1|3e-14|82.0|sot:102581247|DnaJ homolog subfamily C member 8	-	GO:0005515//protein binding	-	gi|566240686|ref|XP_002325992.2|/1.07317e-167/DNAJ heat shock N-terminal domain-containing family protein [Populus trichocarpa]
107408177	2231	86.2947	9.39044	-3.12584	Down	0.31894	K09528|1|3e-14|82.0|sot:102581247|DnaJ homolog subfamily C member 8	-	GO:0005515//protein binding	-	gi|566240686|ref|XP_002325992.2|/1.07317e-167/DNAJ heat shock N-terminal domain-containing family protein [Populus trichocarpa]
107435541	1287	84.2121	9.89061	-3.02007	Down	0.449219	K13464|1|1e-59|231|rcu:8260450|jasmonate ZIM domain-containing protein	-	-	-	gi|255576619|ref|XP_002529200.1|/6.93109e-59/PREDICTED: protein TIFY 10B [Ricinus communis]
107420401	4005	43.8956	5.47336	-2.88144	Down	0.376572	K20718|1|1e-100|369|smo:SELMODRAFT_114051|LRR receptor-like serine/threonine-protein kinase ERECTA [EC:2.7.11.1]	GO:0016020//membrane	GO:0004672//protein kinase activity	GO:0008152//metabolic process	gi|703095438|ref|XP_010095538.1|/0/putative LRR receptor-like serine/threonine-protein kinase [Morus notabilis]
107409685	848	38.8374	4.86609	-2.86024	Down	1.95909e-06	K16275|1|3e-104|355|jcu:105648979|E3 ubiquitin-protein ligase BAH [EC:2.3.2.27]	-	GO:0046914//transition metal ion binding;GO:0046914//transition metal ion binding;GO:0046914//transition metal ion binding	-	gi|802777423|ref|XP_012090881.1|/1.34178e-103/PREDICTED: probable E3 ubiquitin-protein ligase BAH1-like [Jatropha curcas]
107431609	382	22.9315	2.68065	-2.85799	Down	0.184732	-	-	-	-	gi|763768699|gb|KJB35914.1|/5.03131e-15/hypothetical protein B456_006G133500 [Gossypium raimondii]
107418069	1682	14.4021	1.54259	-2.83139	Down	0.0162288	K13030|1|3e-115|416|sbi:SORBI_01g001220|cyanohydrin beta-glucosyltransferase [EC:2.4.1.85];K00699|4|2e-77|291|spen:107013955|glucuronosyltransferase [EC:2.4.1.17]	-	-	-	gi|590597899|ref|XP_007018744.1|/0/UDP-glucosyl transferase 85A2 [Theobroma cacao]
107424381	1299	11.1534	1.08773	-2.83002	Down	0.537142	K04733|1|8e-70|265|adu:107464041|interleukin-1 receptor-associated kinase 4 [EC:2.7.11.1];K12173|5|6e-45|182|gmx:100794341|BRCA1-A complex subunit BRE	-	-	-	gi|595805406|ref|XP_007202291.1|/9.6457e-117/hypothetical protein PRUPE_ppa009119mg [Prunus persica]
107408134	2456	100.328	13.7611	-2.81659	Down	0.367339	K06272|1|8e-60|233|cit:102618062|integrin-linked kinase [EC:2.7.11.1]	-	-	-	gi|659110527|ref|XP_008455271.1|/0/PREDICTED: serine/threonine-protein kinase TNNI3K-like isoform X1 [Cucumis melo]
107408169	2456	100.328	13.7611	-2.81659	Down	0.367339	K06272|1|8e-60|233|cit:102618062|integrin-linked kinase [EC:2.7.11.1]	-	-	-	gi|659110527|ref|XP_008455271.1|/0/PREDICTED: serine/threonine-protein kinase TNNI3K-like isoform X1 [Cucumis melo]
107408176	2456	100.328	13.7611	-2.81659	Down	0.367339	K06272|1|8e-60|233|cit:102618062|integrin-linked kinase [EC:2.7.11.1]	-	-	-	gi|659110527|ref|XP_008455271.1|/0/PREDICTED: serine/threonine-protein kinase TNNI3K-like isoform X1 [Cucumis melo]
107422988	1698	391.054	57.3574	-2.75737	Down	0.413128	-	-	-	-	gi|974994139|gb|ALZ50282.1|/1.34536e-87/cotton fiber expressed protein [Gossypium hirsutum]
107408611	2767	34.1163	4.63439	-2.73905	Down	0.0122066	K12178|1|2e-22|109|vvi:100242030|COP9 signalosome complex subunit 4;K09667|3|4e-07|58.5|ats:F775_31751|protein O-GlcNAc transferase [EC:2.4.1.255]	-	-	-	gi|596277286|ref|XP_007225193.1|/0/hypothetical protein PRUPE_ppa002112mg [Prunus persica]
107424796	1137	35.1009	4.89894	-2.70777	Down	0.412641	K09286|1|2e-26|120|thj:104817479|EREBP-like factor	-	-	-	gi|595817180|ref|XP_007204172.1|/1.17497e-51/hypothetical protein PRUPE_ppa017002mg [Prunus persica]
107435159	1313	25.4667	3.43986	-2.70213	Down	0.999999	-	-	-	-	gi|357517641|ref|XP_003629109.1|/1.94099e-64/ankyrin repeat protein [Medicago truncatula]
107409376	1855	39.7066	5.65396	-2.6961	Down	0.650219	K00889|1|0.0|870|tcc:TCM_022303|1-phosphatidylinositol-4-phosphate 5-kinase [EC:2.7.1.68]	-	GO:0016307//phosphatidylinositol phosphate kinase activity;GO:0032559	GO:0046488//phosphatidylinositol metabolic process;GO:0006796//phosphate-containing compound metabolic process	gi|703107724|ref|XP_010098819.1|/0/Phosphatidylinositol-4-phosphate 5-kinase 9 [Morus notabilis]
107408907	1128.78	27.7085	3.89683	-2.66525	Down	0.310057	-	-	-	-	gi|703075749|ref|XP_010090156.1|/3.3236e-59/hypothetical protein L484_027388 [Morus notabilis]
107406328	5205	35.7326	5.19955	-2.65576	Down	0.40949	K08247|1|6e-84|314|thj:104800334|methionine S-methyltransferase [EC:2.1.1.12];K01191|2|6e-47|191|pda:103707976|alpha-mannosidase [EC:3.2.1.24];K01537|3|4e-45|185|egr:104417668|Ca2+-transporting ATPase [EC:3.6.3.8];K10357|5|9e-45|184|ats:F775_01356|myosin V	-	-	-	gi|147826806|emb|CAN63950.1|/0/hypothetical protein VITISV_032357 [Vitis vinifera]
107404986	684	110.337	17.6902	-2.60327	Down	0.55121	K09286|1|5e-18|92.0|aip:107642754|EREBP-like factor	-	-	-	gi|703108662|ref|XP_010099090.1|/1.82071e-30/Ethylene-responsive transcription factor [Morus notabilis]
107413769	1752	10.7244	1.2978	-2.60301	Down	1	K04802|1|3e-50|201|nnu:104601182|proliferating cell nuclear antigen	-	-	-	gi|720021443|ref|XP_010262728.1|/1.50947e-49/PREDICTED: proliferating cell nuclear antigen [Nelumbo nucifera]
107414633	2086	12.7123	1.64807	-2.58785	Down	0.0566063	K04733|1|7e-97|356|mdm:103415654|interleukin-1 receptor-associated kinase 4 [EC:2.7.11.1]	-	GO:0030246//carbohydrate binding;GO:0004674//protein serine/threonine kinase activity;GO:0032559;GO:0030246//carbohydrate binding;GO:0004674//protein serine/threonine kinase activity;GO:0032559	GO:0006464//cellular protein modification process;GO:0008037//cell recognition;GO:0006464//cellular protein modification process;GO:0008037//cell recognition	gi|694385920|ref|XP_009368773.1|/0/PREDICTED: G-type lectin S-receptor-like serine/threonine-protein kinase At5g24080 [Pyrus x bretschneideri]
107419833	3549	94.5453	15.302	-2.58399	Down	0.620495	-	-	-	-	gi|694378955|ref|XP_009365693.1|/1.43421e-180/PREDICTED: UPF0392 protein At1g27200 [Pyrus x bretschneideri]
107426831	2140	154.673	25.3547	-2.58262	Down	0.866947	K09287|1|1e-86|322|jcu:105633499|RAV-like factor	-	GO:0042578//phosphoric ester hydrolase activity	GO:0006351//transcription, DNA-templated;GO:0050794//regulation of cellular process	gi|641840491|gb|KDO59411.1|/7.22791e-89/hypothetical protein CISIN_1g018549mg [Citrus sinensis]
107418081	1728	28.3263	4.3588	-2.55414	Down	1.65548e-08	K13030|1|8e-122|438|sbi:SORBI_01g001220|cyanohydrin beta-glucosyltransferase [EC:2.4.1.85];K00699|4|9e-76|285|spen:107013955|glucuronosyltransferase [EC:2.4.1.17]	-	GO:0016757//transferase activity, transferring glycosyl groups	-	gi|596296760|ref|XP_007227225.1|/0/hypothetical protein PRUPE_ppa018697mg [Prunus persica]
107422465	1118	55.6976	9.15492	-2.53384	Down	0.564803	-	-	-	-	gi|590594655|ref|XP_007017912.1|/1.95349e-67/Uncharacterized protein TCM_034301 [Theobroma cacao]
107424102	1808	1892.49	328.104	-2.52603	Down	0.86789	K04733|1|3e-74|280|ats:F775_09772|interleukin-1 receptor-associated kinase 4 [EC:2.7.11.1];K07936|2|3e-09|64.7|zma:103637360|GTP-binding nuclear protein Ran	-	-	-	gi|802628146|ref|XP_012076974.1|/0/PREDICTED: uncharacterized protein LOC105637914 [Jatropha curcas]
107432789	1206	283.45	49.6355	-2.50033	Down	0.88395	K08235|1|9e-137|487|vra:106769017|xyloglucan:xyloglucosyl transferase [EC:2.4.1.207];K14504|2|1e-135|484|rcu:8277906|xyloglucan:xyloglucosyl transferase TCH4 [EC:2.4.1.207]	GO:0005576//extracellular region;GO:0030312//external encapsulating structure;GO:0005576//extracellular region;GO:0030312//external encapsulating structure	GO:0016798//hydrolase activity, acting on glycosyl bonds;GO:0016758//transferase activity, transferring hexosyl groups;GO:0016798//hydrolase activity, acting on glycosyl bonds;GO:0016758//transferase activity, transferring hexosyl groups	GO:0044042//glucan metabolic process;GO:0044042//glucan metabolic process	gi|590580780|ref|XP_007014165.1|/1.17268e-137/Xyloglucan endotransglucosylase/hydrolase family protein [Theobroma cacao]
107404544	716	59.9178	10.3799	-2.46686	Down	0.743707	K13448|1|3e-41|169|pxb:103938241|calcium-binding protein CML	-	-	-	gi|694400254|ref|XP_009375226.1|/1.2469e-40/PREDICTED: putative calcium-binding protein CML19 [Pyrus x bretschneideri]
107428269	1334	229.038	41.1834	-2.45951	Down	0.649648	-	-	-	-	gi|703081463|ref|XP_010091697.1|/3.3099e-144/hypothetical protein L484_026552 [Morus notabilis]
107426364	947	163.637	30.536	-2.40065	Down	0.200029	-	-	-	-	gi|225437501|ref|XP_002274824.1|/9.7774e-51/PREDICTED: uncharacterized protein LOC100245192 [Vitis vinifera]
107435712	1237	171.869	32.3356	-2.39005	Down	0.791574	K08332|1|1e-24|115|smo:SELMODRAFT_61948|;K04733|3|2e-22|108|ats:F775_04245|interleukin-1 receptor-associated kinase 4 [EC:2.7.11.1]	-	-	-	gi|645264293|ref|XP_008237621.1|/4.95014e-131/PREDICTED: U-box domain-containing protein 28-like [Prunus mume]
107412561	716	67.9087	12.5658	-2.38309	Down	0.69553	K13464|1|1e-05|51.2|pop:POPTR_0001s13240g|jasmonate ZIM domain-containing protein	-	-	-	gi|225443888|ref|XP_002277769.1|/1.38181e-31/PREDICTED: protein TIFY 5A [Vitis vinifera]
107420523	776	15.6108	2.54583	-2.38054	Down	0.760711	K03860|1|9e-14|78.2|nnu:104608881|phosphatidylinositol glycan, class Q;K20887|2|1e-09|64.7|mdm:103411342|xyloglucan glycosyltransferase 4 [EC:2.4.1.-]	-	-	-	gi|255538122|ref|XP_002510126.1|/4.23871e-40/PREDICTED: peamaclein [Ricinus communis]
107433683	776	15.6108	2.54583	-2.38054	Down	0.760711	K03860|1|9e-14|78.2|nnu:104608881|phosphatidylinositol glycan, class Q;K20887|2|1e-09|64.7|mdm:103411342|xyloglucan glycosyltransferase 4 [EC:2.4.1.-]	-	-	-	gi|255538122|ref|XP_002510126.1|/4.23871e-40/PREDICTED: peamaclein [Ricinus communis]
107435543	990	18.3883	3.16606	-2.34652	Down	0.137918	-	-	-	-	-
107409127	766	67.0271	12.7528	-2.34398	Down	0.0974278	-	-	-	-	gi|502147752|ref|XP_004506901.1|/2.29294e-06/PREDICTED: late embryogenesis abundant protein 2 [Cicer arietinum]
107427557	1186	107.733	21.0101	-2.32786	Down	0.0988158	K08235|1|4e-124|445|pxb:103947458|xyloglucan:xyloglucosyl transferase [EC:2.4.1.207]	GO:0005576//extracellular region;GO:0030312//external encapsulating structure	GO:0016798//hydrolase activity, acting on glycosyl bonds;GO:0016758//transferase activity, transferring hexosyl groups	GO:0044042//glucan metabolic process	gi|703120752|ref|XP_010102170.1|/2.22546e-125/putative xyloglucan endotransglucosylase/hydrolase protein 16 [Morus notabilis]
107430000	1587	162.793	32.26	-2.31537	Down	0.823375	K16225|1|2e-17|91.7|crb:CARUB_v10025742mg|probable WRKY transcription factor 52;K13459|3|2e-14|81.6|adu:107468800|disease resistance protein RPS2;K13425|5|1e-13|79.3|adu:107488158|WRKY transcription factor 22	-	-	-	gi|703131791|ref|XP_010104968.1|/1.94907e-117/putative WRKY transcription factor 41 [Morus notabilis]
107403583	1717	51.8813	10.0071	-2.31119	Down	0.641138	K07277|1|6e-66|253|rcu:8274423|outer membrane protein insertion porin family	-	-	-	gi|694313798|ref|XP_009368381.1|/0/PREDICTED: outer envelope protein 80, chloroplastic [Pyrus x bretschneideri]
107435496	2469	48.7103	9.37931	-2.30956	Down	0.705833	K10406|1|2e-141|504|tcc:TCM_032503|kinesin family member C2/C3;K19613|4|1e-78|295|bna:106378773|leucine-rich repeat protein SHOC2	-	-	-	gi|645241697|ref|XP_008227200.1|/0/PREDICTED: receptor-like protein 12 [Prunus mume]
107427177	1299	91.5313	18.0756	-2.30503	Down	0.618598	-	-	-	-	gi|703159681|ref|XP_010112311.1|/3.06004e-163/hypothetical protein L484_000690 [Morus notabilis]
107430498	767	16.2497	2.87332	-2.29179	Down	1	-	-	-	-	gi|645265676|ref|XP_008238261.1|/2.42717e-40/PREDICTED: uncharacterized protein LOC103336904 [Prunus mume]
107404829	988	58.7715	11.6802	-2.27722	Down	0.75304	K09286|1|4e-55|216|sot:102577707|EREBP-like factor	-	-	-	gi|470125563|ref|XP_004298771.1|/1.23757e-67/PREDICTED: dehydration-responsive element-binding protein 1E [Fragaria vesca subsp. vesca]
107427344	1749	60.7593	12.1114	-2.27482	Down	0.648784	K19791|1|2e-169|596|bna:106351469|iron transport multicopper oxidase	-	GO:0003824//catalytic activity;GO:0046914//transition metal ion binding	GO:0008152//metabolic process	gi|1000948076|ref|XP_015580389.1|/0/PREDICTED: L-ascorbate oxidase homolog [Ricinus communis]
107431858	673	36.035	7.08627	-2.2589	Down	0.721366	-	-	-	-	gi|703070624|ref|XP_010088831.1|/5.34226e-11/hypothetical protein L484_020814 [Morus notabilis]
107408846	3062	32.9186	6.46752	-2.25224	Down	0.0558129	-	-	-	-	gi|703095608|ref|XP_010095586.1|/0/Testis-expressed sequence 11 protein [Morus notabilis]
107425739	2751	38.1226	7.58734	-2.24736	Down	0.668639	K01205|1|0.0|1371|pper:PRUPE_ppa001555mg|alpha-N-acetylglucosaminidase [EC:3.2.1.50]	-	-	-	gi|596019463|ref|XP_007218923.1|/0/hypothetical protein PRUPE_ppa001555mg [Prunus persica]
107405586	1118	395.864	82.9449	-2.24712	Down	0.825901	K06890|1|1e-104|380|cmo:103497913|uncharacterized protein	-	-	-	gi|703134678|ref|XP_010105697.1|/1.05956e-105/hypothetical protein L484_011309 [Morus notabilis]
107407143	1118	395.864	82.9449	-2.24712	Down	0.825901	K06890|1|1e-104|380|cmo:103497913|uncharacterized protein	-	-	-	gi|703134678|ref|XP_010105697.1|/1.05956e-105/hypothetical protein L484_011309 [Morus notabilis]
107434007	3264	36.3281	7.26518	-2.23704	Down	0.00199122	K01228|1|0.0|1351|vvi:100264375|mannosyl-oligosaccharide glucosidase [EC:3.2.1.106]	-	GO:0015926//glucosidase activity	GO:0005975//carbohydrate metabolic process	gi|225425480|ref|XP_002279616.1|/0/PREDICTED: mannosyl-oligosaccharide glucosidase GCS1 [Vitis vinifera]
107435089	2562.51	28.4274	5.65475	-2.22176	Down	0.594793	K11294|1|8e-70|266|vvi:100262769|nucleolin	-	-	-	gi|731371010|ref|XP_010648407.1|/4.64193e-69/PREDICTED: nucleolin 1 isoform X3 [Vitis vinifera]
107413595	2786.72	37.4535	7.60927	-2.21831	Down	0.186257	K04733|1|8e-170|598|mtr:MTR_4g109010|interleukin-1 receptor-associated kinase 4 [EC:2.7.11.1]	-	GO:0004672//protein kinase activity;GO:0000166//nucleotide binding;GO:0004672//protein kinase activity;GO:0000166//nucleotide binding	-	gi|596019217|ref|XP_007218918.1|/0/hypothetical protein PRUPE_ppa001467mg [Prunus persica]
107404433	1639	14.7299	2.78064	-2.19457	Down	0.648266	K00517|1|0.0|670|tcc:TCM_019148|;K13260|2|1e-177|624|gmx:100811727|isoflavone 2'-hydroxylase [EC:1.14.13.89]	-	-	-	gi|470103106|ref|XP_004287985.1|/0/PREDICTED: cytochrome P450 81E8-like [Fragaria vesca subsp. vesca]
107414634	1252	130.019	28.0087	-2.19244	Down	0.907136	K01183|1|2e-66|253|pda:103713499|chitinase [EC:3.2.1.14]	-	GO:0004553//hydrolase activity, hydrolyzing O-glycosyl compounds	GO:0044238	gi|61225281|gb|AAX40948.1|/1.99216e-71/allergen Ziz m 1 [Ziziphus mauritiana]
107414421	1343	275.096	60.8173	-2.1671	Down	0	K09286|1|5e-47|189|spen:107013877|EREBP-like factor	-	-	-	gi|402483605|gb|AFQ59977.1|/1.1413e-51/CRT/DRE binding factor 1 [Morus alba var. multicaulis]
107431856	2713	100.834	22.1418	-2.15913	Down	0.872748	K02984|1|5e-119|430|pper:PRUPE_ppa024854mg|small subunit ribosomal protein S3Ae;K13420|2|6e-35|150|pper:PRUPE_ppa000470mg|LRR receptor-like serine/threonine-protein kinase FLS2 [EC:2.7.11.1]	-	-	-	gi|703070711|ref|XP_010088853.1|/0/Leucine-rich repeat extensin-like protein 4 [Morus notabilis]
107413495	1814.03	36.7625	7.80661	-2.1574	Down	0.367534	K16222|1|2e-16|88.6|brp:103855006|Dof zinc finger protein DOF5.5	-	-	-	gi|147846631|emb|CAN79495.1|/2.47102e-68/hypothetical protein VITISV_020749 [Vitis vinifera]
107405271	1282	247.857	55.3674	-2.15115	Down	0.944449	K14299|1|2e-13|78.2|mdm:103418195|nucleoporin SEH1	-	-	-	gi|470127394|ref|XP_004299654.1|/4.98808e-134/PREDICTED: protein EXORDIUM-like [Fragaria vesca subsp. vesca]
107420880	1478	143.441	31.9497	-2.14715	Down	0.83168	-	-	-	-	gi|590592686|ref|XP_007017349.1|/2.05676e-73/Heat stress transcription factor A-2c, putative [Theobroma cacao]
107407186	985	21.0904	4.33287	-2.14576	Down	0.647123	-	-	-	-	gi|694359153|ref|XP_009359746.1|/1.11366e-68/PREDICTED: uncharacterized protein LOC103950277 [Pyrus x bretschneideri]
107407152	580	10.3428	1.90957	-2.14261	Down	0.694433	K14638|1|2e-33|142|cic:CICLE_v10017858mg|solute carrier family 15 (peptide/histidine transporter), member 3/4;K01183|2|4e-12|72.0|mtr:MTR_7g116350|chitinase [EC:3.2.1.14]	-	-	-	gi|703087608|ref|XP_010093317.1|/5.52142e-79/hypothetical protein L484_006776 [Morus notabilis]
107409201	1102	45.2942	9.83225	-2.1416	Down	0.0040479	K06883|1|9e-118|424|adu:107461207|uncharacterized protein	-	GO:0005488//binding	-	gi|743912013|ref|XP_010999878.1|/8.46675e-116/PREDICTED: GPN-loop GTPase 2 [Populus euphratica]
107422368	649	16.0817	3.22187	-2.13779	Down	1	-	-	-	-	-
107431046	866	11.8542	2.27104	-2.1328	Down	0.722943	K10457|1|3e-24|113|cic:CICLE_v10011220mg|kelch-like protein 20;K10450|3|6e-19|95.5|bvg:104905945|kelch-like protein 12;K10454|5|3e-17|90.1|sot:102596403|kelch-like protein 17 (actinfilin)	-	-	-	gi|567169213|ref|XP_006398595.1|/5.14392e-24/hypothetical protein EUTSA_v10012920mg [Eutrema salsugineum]
107407717	1251	15.7101	3.15156	-2.13229	Down	0.618436	K09422|1|3e-128|459|tcc:TCM_013983|myb proto-oncogene protein, plant	-	-	-	gi|590667886|ref|XP_007037339.1|/1.50078e-127/Myb-related protein 306, putative isoform 1 [Theobroma cacao]
107411088	1958	20.3999	4.22521	-2.1311	Down	0.0183347	K19891|1|5e-91|336|smo:SELMODRAFT_75479|glucan endo-1,3-beta-glucosidase 1/2/3 [EC:3.2.1.39]	-	GO:0043167//ion binding;GO:0008422//beta-glucosidase activity	GO:0044238	gi|703137560|ref|XP_010106478.1|/0/Glucan endo-1,3-beta-glucosidase [Morus notabilis]
107431165	1505	99.307	22.463	-2.11696	Down	0.113277	-	-	-	-	gi|802596093|ref|XP_012072056.1|/1.44352e-114/PREDICTED: probable purine permease 10 [Jatropha curcas]
107428022	1103	132.227	30.5548	-2.09346	Down	0.894165	K01054|1|8e-10|65.9|bna:106399005|acylglycerol lipase [EC:3.1.1.23];K05941|2|9e-06|52.4|mdm:103435918|glutathione gamma-glutamylcysteinyltransferase [EC:2.3.2.15]	-	-	-	gi|566212303|ref|XP_006373134.1|/1.37386e-57/hypothetical protein POPTR_0017s09030g [Populus trichocarpa]
107414292	836	64.3828	14.6986	-2.08959	Down	0.440563	K01051|1|5e-13|75.9|cic:CICLE_v10000816mg|pectinesterase [EC:3.1.1.11]	-	GO:0030234//enzyme regulator activity	-	gi|425706510|gb|AFX95923.1|/4.34148e-73/pectin methylesterase inhibitor, partial [Ziziphus jujuba]
107405053	1313	277.32	64.9847	-2.08392	Down	0.00268271	K09286|1|2e-48|194|spen:107013877|EREBP-like factor	-	-	-	gi|402483605|gb|AFQ59977.1|/4.19793e-51/CRT/DRE binding factor 1 [Morus alba var. multicaulis]
107412273	2737	30.913	6.9186	-2.07335	Down	0.00260546	K08867|1|0.0|1098|pmum:103318571|WNK lysine deficient protein kinase [EC:2.7.11.1]	-	-	-	gi|645222507|ref|XP_008218196.1|/0/PREDICTED: probable serine/threonine-protein kinase WNK9 isoform X2 [Prunus mume]
107413646	738	27.8359	6.21124	-2.06827	Down	1	-	-	-	-	gi|645255134|ref|XP_008233358.1|/2.67472e-25/PREDICTED: uncharacterized protein LOC103332400 [Prunus mume]
107429835	3616	81.5561	19.1492	-2.05883	Down	0.899879	K04733|1|0.0|705|gmx:100817192|interleukin-1 receptor-associated kinase 4 [EC:2.7.11.1]	-	GO:0004672//protein kinase activity;GO:0032559	GO:0006464//cellular protein modification process	gi|590608580|ref|XP_007021303.1|/0/Kinase family protein [Theobroma cacao]
107431368	2542	37.0819	8.53615	-2.04908	Down	0.495677	K10523|1|5e-27|124|ats:F775_16894|speckle-type POZ protein	-	-	-	gi|743915404|ref|XP_011001651.1|/0/PREDICTED: BTB/POZ domain-containing protein At3g08570 [Populus euphratica]
107434077	1070	91.6988	21.8284	-2.04296	Down	0.927753	-	-	-	-	gi|703080720|ref|XP_010091496.1|/6.94239e-59/hypothetical protein L484_010338 [Morus notabilis]
107414522	1153	188.026	45.3498	-2.03836	Down	0.872027	K01183|1|2e-90|333|fve:101306068|chitinase [EC:3.2.1.14]	-	-	-	gi|222139392|gb|ACM45715.1|/3.79718e-90/class III chitinase [Pyrus x bretschneideri x Pyrus pyrifolia]
107410232	1831	9.73318	1.96538	-2.02735	Down	1	K03695|1|2e-16|88.6|egr:104416563|ATP-dependent Clp protease ATP-binding subunit ClpB	-	-	-	gi|470141328|ref|XP_004306386.1|/2.74239e-142/PREDICTED: aluminum-activated malate transporter 2-like [Fragaria vesca subsp. vesca]
107415768	1597	65.8608	15.8013	-2.02138	Down	0.278816	K19996|1|2e-105|384|vvi:100259349|phosphatidylinositol transfer protein SFH5	-	-	-	gi|641839804|gb|KDO58730.1|/2.25231e-105/hypothetical protein CISIN_1g007602mg [Citrus sinensis]
107405276	1726	50.1144	11.9654	-2.01645	Down	2.67875e-12	K13030|1|2e-121|437|sbi:SORBI_01g001220|cyanohydrin beta-glucosyltransferase [EC:2.4.1.85];K00699|4|7e-76|286|spen:107013955|glucuronosyltransferase [EC:2.4.1.17]	-	GO:0016757//transferase activity, transferring glycosyl groups	-	gi|596296760|ref|XP_007227225.1|/0/hypothetical protein PRUPE_ppa018697mg [Prunus persica]
107410791	2153	10.7004	2.22468	-2.01588	Down	0.202174	K14611|1|0.0|999|gra:105769753|solute carrier family 23 (nucleobase transporter), member 1/2	GO:0044464	-	GO:0006810//transport	gi|823226475|ref|XP_012446058.1|/0/PREDICTED: nucleobase-ascorbate transporter 2 [Gossypium raimondii]
107416458	647	8.96495	1.8105	-2.00676	Down	0.783594	-	-	-	-	-
107408836	3473.95	21.8593	5.02419	-2.00542	Down	0.141763	K17422|1|8e-107|389|mtr:MTR_5g045910|large subunit ribosomal protein L41;K08286|4|1e-99|365|thj:104814511|protein-serine/threonine kinase [EC:2.7.11.-]	GO:0016020//membrane	GO:0003824//catalytic activity	GO:0008152//metabolic process	gi|703093250|ref|XP_010094868.1|/0/Leucine-rich repeat receptor-like tyrosine-protein kinase [Morus notabilis]
107434856	1724	723.181	181.032	-1.99478	Down	0.412948	K03189|1|5e-08|60.8|rcu:8264127|urease accessory protein	-	-	-	gi|694435613|ref|XP_009344965.1|/3.09666e-140/PREDICTED: auxin-induced in root cultures protein 12-like [Pyrus x bretschneideri]
107417022	1179	13.041	2.85398	-1.99436	Down	0.172866	K14826|1|3e-07|57.4|sot:102593685|FK506-binding nuclear protein [EC:5.2.1.8];K18045|2|7e-07|56.2|sita:101755591|tyrosine-protein phosphatase SIW14 [EC:3.1.3.48]	-	-	-	gi|595932096|ref|XP_007215374.1|/4.73099e-43/hypothetical protein PRUPE_ppa005705mg [Prunus persica]
107410099	1221	33.0784	7.88922	-1.99329	Down	0.486184	K05747|1|9e-18|92.4|pop:POPTR_0006s14810g|Wiskott-Aldrich syndrome protein	-	-	-	gi|703066398|ref|XP_010087700.1|/7.2008e-42/hypothetical protein L484_013462 [Morus notabilis]
107435294	2002	26.0289	6.19985	-1.97585	Down	0.839535	K06236|1|7e-28|127|cvr:CHLNCDRAFT_141917|collagen, type I, alpha;K12741|2|4e-18|94.7|rcu:8263214|heterogeneous nuclear ribonucleoprotein A1/A3;K14491|3|8e-13|77.0|mpp:MICPUCDRAFT_52653|two-component response regulator ARR-B family;K01940|5|2e-12|75.9|smo:SELMODRAFT_405683|argininosuccinate synthase [EC:6.3.4.5]	-	-	-	gi|645270399|ref|XP_008240441.1|/3.99279e-134/PREDICTED: uncharacterized protein LOC103338947 [Prunus mume]
107403487	1685	28.1235	6.7441	-1.97352	Down	0.132889	K13030|1|2e-110|400|sbi:SORBI_01g001220|cyanohydrin beta-glucosyltransferase [EC:2.4.1.85];K00699|4|1e-73|278|spen:107013955|glucuronosyltransferase [EC:2.4.1.17]	-	-	-	gi|590597899|ref|XP_007018744.1|/0/UDP-glucosyl transferase 85A2 [Theobroma cacao]
107415852	984	15.0282	3.43371	-1.96479	Down	0.674082	K13993|1|3e-09|63.9|ath:AT5G20970|HSP20 family protein	-	-	-	gi|703061796|ref|XP_010086575.1|/2.94973e-29/hypothetical protein L484_007638 [Morus notabilis]
107412388	2064	22.7208	5.40524	-1.96459	Down	0.544288	K04733|1|2e-86|311|mdm:103447122|interleukin-1 receptor-associated kinase 4 [EC:2.7.11.1];K00695|5|6e-84|302|mtr:MTR_6g478030|sucrose synthase [EC:2.4.1.13]	-	-	-	gi|596044229|ref|XP_007220190.1|/5.23327e-142/hypothetical protein PRUPE_ppa015427mg [Prunus persica]
107403267	4083	267.433	68.3273	-1.9599	Down	5.56213e-07	K20924|1|0.0|1880|pper:PRUPE_ppa000493mg|cellulose synthase-like protein [EC:2.4.1.-]	GO:0031224//intrinsic component of membrane	GO:0016759//cellulose synthase activity	GO:0045229//external encapsulating structure organization;GO:0009250//glucan biosynthetic process	gi|703069947|ref|XP_010088647.1|/0/Cellulose synthase-like protein D3 [Morus notabilis]
107411577	1035	10.0475	2.18337	-1.95128	Down	1	-	-	-	-	gi|590591668|ref|XP_007017081.1|/2.61347e-31/Non-specific lipid-transfer protein, putative [Theobroma cacao]
107408131	1337	62.4449	15.7464	-1.95006	Down	0.172963	K06966|1|3e-90|333|rcu:8274642|uncharacterized protein	-	GO:0003824//catalytic activity	-	gi|703129742|ref|XP_010104436.1|/1.23931e-90/hypothetical protein L484_016035 [Morus notabilis]
107407777	1711	39.4164	9.80947	-1.94686	Down	0.68839	K16302|1|2e-60|234|atr:18445813|metal transporter CNNM;K15449|3|5e-58|226|rcu:8288925|tRNA wybutosine-synthesizing protein 1 [EC:4.1.3.44]	-	-	-	gi|645225153|ref|XP_008219451.1|/0/PREDICTED: probable pectin methyltransferase QUA2 [Prunus mume]
107410098	1222	10.4664	2.30175	-1.94619	Down	0.827949	K08332|1|1e-128|461|thj:104825776|	-	GO:0003824//catalytic activity	-	gi|802570544|ref|XP_012068226.1|/1.27332e-147/PREDICTED: U-box domain-containing protein 4-like [Jatropha curcas]
107412460	1076	11.3917	2.55429	-1.94043	Down	1	K19891|1|1e-52|207|aly:ARALYDRAFT_484077|glucan endo-1,3-beta-glucosidase 1/2/3 [EC:3.2.1.39]	-	-	-	gi|802764723|ref|XP_012090044.1|/1.76074e-102/PREDICTED: glucan endo-1,3-beta-glucosidase [Jatropha curcas]
107419149	508	10.386	2.30334	-1.93483	Down	1	-	-	-	-	-
107427614	633	2726.5	716.067	-1.92805	Down	0.0730481	-	-	-	-	-
107409039	1635	30.2731	7.55294	-1.92625	Down	1	-	-	-	-	gi|694363876|ref|XP_009361125.1|/6.12138e-98/PREDICTED: maltose excess protein 1-like, chloroplastic [Pyrus x bretschneideri]
107421050	1156	13.3599	3.11025	-1.92335	Down	0.694946	-	-	-	-	gi|645225588|ref|XP_008219645.1|/4.10167e-68/PREDICTED: uncharacterized protein LOC103319831 [Prunus mume]
107418557	1568	18.8952	4.57301	-1.92239	Down	0.119103	K04733|1|1e-17|92.8|ats:F775_22307|interleukin-1 receptor-associated kinase 4 [EC:2.7.11.1]	-	-	-	gi|694188379|gb|AIS71930.1|/2.92248e-51/23 kDa jasmonate-induced protein [Citrullus lanatus]
107405384	2547	234.405	61.6806	-1.91653	Down	0.0297546	K12812|1|2e-58|228|gra:105771841|ATP-dependent RNA helicase UAP56/SUB2 [EC:3.6.4.13];K04733|2|2e-41|172|ats:F775_24138|interleukin-1 receptor-associated kinase 4 [EC:2.7.11.1];K19307|3|5e-12|74.7|vra:106774751|25S rRNA (uracil2634-N3)-methyltransferase [EC:2.1.1.313];K18081|4|3e-11|72.0|bna:106425271|myotubularin-related protein 1/2 [EC:3.1.3.64 3.1.3.95]	-	-	-	gi|703129855|ref|XP_010104465.1|/0/hypothetical protein L484_016065 [Morus notabilis]
107435295	955	63.417	16.4502	-1.91119	Down	9.34004e-09	K00059|1|2e-115|416|rcu:8276521|3-oxoacyl-[acyl-carrier protein] reductase [EC:1.1.1.100]	-	GO:0004312//fatty acid synthase activity	GO:0008152//metabolic process	gi|255568942|ref|XP_002525441.1|/9.755e-115/PREDICTED: short-chain type dehydrogenase/reductase [Ricinus communis]
107417109	863	31.0615	7.84792	-1.91116	Down	0.825061	-	-	-	-	gi|697180878|ref|XP_009599422.1|/2.34685e-61/PREDICTED: uncharacterized protein LOC104095078 [Nicotiana tomentosiformis]
107434386	1477	18.4594	4.5256	-1.90309	Down	0.758375	-	-	-	-	gi|225427403|ref|XP_002263777.1|/1.39817e-138/PREDICTED: uncharacterized protein LOC100265501 isoform X1 [Vitis vinifera]
107432575	2927	93.3868	24.674	-1.8965	Down	0.94439	K05387|1|0.0|962|mdm:103431240|glutamate receptor, ionotropic, plant	GO:0044464;GO:0044464	GO:0005215//transporter activity;GO:0005215//transporter activity	-	gi|657954401|ref|XP_008367599.1|/0/PREDICTED: glutamate receptor 2.8-like [Malus domestica]
107419895	1943	19.1442	4.7451	-1.89316	Down	0.660464	-	-	-	-	gi|645238671|ref|XP_008225786.1|/0/PREDICTED: uncharacterized protein LOC103325410 [Prunus mume]
107406385	2313	444.4	119.448	-1.89055	Down	0.576156	K11844|1|4e-08|61.6|cmo:103483482|ubiquitin carboxyl-terminal hydrolase 16/45 [EC:3.4.19.12]	-	-	-	gi|703132181|ref|XP_010105064.1|/2.75527e-174/hypothetical protein L484_012413 [Morus notabilis]
107414748	1117	28.2729	7.21842	-1.89024	Down	0.855524	-	-	-	-	gi|703100208|ref|XP_010096859.1|/5.17667e-44/hypothetical protein L484_003030 [Morus notabilis]
107406130	542	15.0635	3.72684	-1.86586	Down	0.871546	K01358|1|1e-47|189|tcc:TCM_016095|ATP-dependent Clp protease, protease subunit [EC:3.4.21.92]	-	GO:0004175//endopeptidase activity	GO:0019538//protein metabolic process	gi|590677414|ref|XP_007040010.1|/4.70585e-47/CLP protease proteolytic subunit 2 [Theobroma cacao]
107407077	1662.56	323.291	88.4006	-1.8641	Down	0.788804	K06883|1|9e-152|538|jcu:105643565|uncharacterized protein	-	GO:0032559;GO:0016462//pyrophosphatase activity;GO:0032559;GO:0016462//pyrophosphatase activity;GO:0032559;GO:0016462//pyrophosphatase activity	-	gi|694380739|ref|XP_009366479.1|/1.09877e-161/PREDICTED: GPN-loop GTPase 1 homolog isoform X1 [Pyrus x bretschneideri]
107408983	1143	368.704	101.521	-1.85494	Down	0.965719	K12581|1|1e-130|467|pxb:103959293|CCR4-NOT transcription complex subunit 7/8	GO:0043231//intracellular membrane-bounded organelle	GO:0005488//binding;GO:0000175//3'-5'-exoribonuclease activity	-	gi|694388425|ref|XP_009369921.1|/6.3509e-130/PREDICTED: probable CCR4-associated factor 1 homolog 11 [Pyrus x bretschneideri]
107420741	1128	34.7242	9.20153	-1.8539	Down	0.907898	-	-	-	-	gi|802569956|ref|XP_012067919.1|/6.18564e-21/PREDICTED: uncharacterized protein LOC105630650 [Jatropha curcas]
107425466	1521	10.3524	2.47168	-1.84797	Down	0.754285	-	-	-	-	gi|590624365|ref|XP_007025582.1|/1.1816e-55/F-box family protein, putative [Theobroma cacao]
107428286	1809	12.0445	2.94806	-1.84535	Down	0.165873	-	-	-	-	gi|694393638|ref|XP_009372250.1|/9.56992e-39/PREDICTED: uncharacterized protein LOC103961433 [Pyrus x bretschneideri]
107422094	1978.99	89.7204	24.5805	-1.84442	Down	1.64329e-05	K12486|1|1e-109|398|vvi:100854573|stromal membrane-associated protein	-	-	-	gi|645236914|ref|XP_008224964.1|/5.00697e-113/PREDICTED: probable ADP-ribosylation factor GTPase-activating protein AGD5 isoform X4 [Prunus mume]
107416799	896	52.9934	14.3666	-1.84313	Down	0.871131	-	-	-	-	gi|703140929|ref|XP_010107367.1|/1.22177e-15/hypothetical protein L484_006882 [Morus notabilis]
107411443	512	70.9625	19.3978	-1.84147	Down	0.406998	-	-	-	GO:0051179//localization	gi|823260122|ref|XP_012462780.1|/2.04744e-35/PREDICTED: non-specific lipid-transfer protein 1-like [Gossypium raimondii]
107407174	1729.31	35.956	9.66306	-1.83676	Down	0.487286	K04733|1|3e-170|599|sind:105166638|interleukin-1 receptor-associated kinase 4 [EC:2.7.11.1];K13430|5|5e-153|542|atr:18434449|serine/threonine-protein kinase PBS1 [EC:2.7.11.1]	-	GO:0004672//protein kinase activity;GO:0032559;GO:0004672//protein kinase activity;GO:0032559	GO:0006464//cellular protein modification process;GO:0006464//cellular protein modification process	gi|595824926|ref|XP_007205320.1|/0/hypothetical protein PRUPE_ppa006902mg [Prunus persica]
107425503	1428	103.963	28.793	-1.83226	Down	0.540538	K09286|1|5e-20|100|ath:AT1G43160|EREBP-like factor	-	-	-	gi|755257695|gb|AJK26923.1|/9.75913e-49/ethylene response factor protein 3 [Betula platyphylla]
107411096	1573.46	33.4023	9.08375	-1.81632	Down	0.739667	K16222|1|4e-18|94.0|brp:103855006|Dof zinc finger protein DOF5.5	-	-	-	gi|657952417|ref|XP_008357435.1|/1.26471e-68/PREDICTED: dof zinc finger protein DOF3.6-like isoform X1 [Malus domestica]
107416084	1565	112.261	31.5033	-1.81506	Down	0.778852	K03327|1|2e-157|556|pmum:103328653|multidrug resistance protein, MATE family	-	GO:0022857//transmembrane transporter activity	GO:0006810//transport	gi|645246284|ref|XP_008229282.1|/9.36648e-157/PREDICTED: MATE efflux family protein 5 [Prunus mume]
107423178	2711	37.3524	10.2206	-1.81429	Down	0.713933	K08867|1|0.0|1070|pmum:103324061|WNK lysine deficient protein kinase [EC:2.7.11.1]	-	GO:0004672//protein kinase activity	-	gi|645235538|ref|XP_008224319.1|/0/PREDICTED: probable serine/threonine-protein kinase WNK9 [Prunus mume]
107405671	2968	47.1558	13.011	-1.81398	Down	0.812749	-	-	GO:0046872//metal ion binding	-	gi|802753015|ref|XP_012088391.1|/0/PREDICTED: PHD finger protein At1g33420-like [Jatropha curcas]
107405681	2968	47.1558	13.011	-1.81398	Down	0.812749	-	-	GO:0046872//metal ion binding	-	gi|802753015|ref|XP_012088391.1|/0/PREDICTED: PHD finger protein At1g33420-like [Jatropha curcas]
107429676	8305	77.1481	21.5753	-1.81174	Down	0.846605	K10706|1|0.0|1533|pper:PRUPE_ppa000266mg|senataxin [EC:3.6.4.-]	-	-	-	gi|743785447|ref|XP_011025216.1|/0/PREDICTED: uncharacterized protein LOC105126145 [Populus euphratica]
107418785	2705	14.3706	3.72817	-1.79997	Down	0.711919	-	-	-	-	gi|703092873|ref|XP_010094752.1|/2.23111e-154/hypothetical protein L484_019962 [Morus notabilis]
107428870	1453	1217.44	350.081	-1.79645	Down	0.925549	K01188|1|0.0|841|pmum:103321488|beta-glucosidase [EC:3.2.1.21]	-	GO:0015926//glucosidase activity;GO:0043167//ion binding	GO:0044238	gi|557357620|dbj|BAO04176.1|/0/hypothetical protein [Delphinium grandiflorum]
107422850	402	928.26	267.56	-1.79252	Down	0.883005	-	-	-	-	-
107416078	1036	111.693	31.9763	-1.78665	Down	0.00463123	-	GO:0031981//nuclear lumen	-	-	gi|223551452|gb|EEF52938.1|/6.20608e-41/conserved hypothetical protein [Ricinus communis]
107424139	2482	116.142	33.2981	-1.78527	Down	0.00736656	K06892|1|4e-08|61.6|bna:106454088|feruloyl-CoA ortho-hydroxylase [EC:1.14.11.-]	-	-	-	gi|645274517|ref|XP_008242375.1|/0/PREDICTED: uncharacterized protein LOC103340707 [Prunus mume]
107424695	2979	14.3607	3.76948	-1.78518	Down	0.796848	K13415|1|4e-32|141|mdm:103401427|protein brassinosteroid insensitive 1 [EC:2.7.10.1 2.7.11.1];K09873|4|8e-28|127|sita:101770725|aquaporin TIP;K13457|5|6e-20|101|pop:POPTR_0005s03760g|disease resistance protein RPM1	-	-	-	gi|645272755|ref|XP_008241550.1|/0/PREDICTED: probable disease resistance protein At5g66900 [Prunus mume]
107435462	1010	20.3809	5.51686	-1.78502	Down	0.513872	K09286|1|1e-30|134|brp:103855625|EREBP-like factor	-	-	-	gi|1000987012|ref|XP_002510462.2|/7.77489e-65/PREDICTED: dehydration-responsive element-binding protein 2D [Ricinus communis]
107425307	2151	13.4367	3.51633	-1.77988	Down	0.147447	K20478|1|3e-10|68.6|sind:105159034|golgin subfamily B member 1;K20283|3|3e-10|68.6|cic:CICLE_v10010914mg|golgin subfamily A member 4;K12472|5|5e-09|64.3|ota:Ot15g00490|epidermal growth factor receptor substrate 15	-	-	-	gi|703136903|ref|XP_010106280.1|/1.96834e-110/hypothetical protein L484_019794 [Morus notabilis]
107408306	2029	106.79	30.7504	-1.77763	Down	0.256009	-	-	-	-	gi|703067678|ref|XP_010088031.1|/0/hypothetical protein L484_014733 [Morus notabilis]
107419522	3005	15.84	4.23148	-1.77527	Down	0.560323	K03283|1|7e-85|317|mtr:MTR_2g040350|heat shock 70kDa protein 1/8	-	-	-	gi|147802475|emb|CAN61853.1|/2.0788e-116/hypothetical protein VITISV_027841 [Vitis vinifera]
107409581	458	30.3775	8.50225	-1.77147	Down	0.841652	K09286|1|2e-24|112|vvi:100243009|EREBP-like factor	-	-	-	gi|743926642|ref|XP_011007489.1|/1.57311e-32/PREDICTED: ethylene-responsive transcription factor ERF023-like [Populus euphratica]
107424762	1658	61.3083	17.5737	-1.77055	Down	0.0716059	K16222|1|6e-21|103|brp:103855006|Dof zinc finger protein DOF5.5	-	-	-	gi|590704409|ref|XP_007047150.1|/1.10176e-94/F-box family protein [Theobroma cacao]
107428454	3292	11.0196	2.8426	-1.76704	Down	0.73128	K04733|1|0.0|776|cic:CICLE_v10030677mg|interleukin-1 receptor-associated kinase 4 [EC:2.7.11.1]	-	-	-	gi|596284681|ref|XP_007225338.1|/0/hypothetical protein PRUPE_ppa001029mg [Prunus persica]
107430853	776	230.543	67.9195	-1.7548	Down	0.392174	K10840|1|3e-50|199|pxb:103965950|centrin-2;K16465|5|3e-48|192|sind:105176752|centrin-1	-	GO:0046872//metal ion binding	-	gi|645240725|ref|XP_008226736.1|/1.5006e-53/PREDICTED: calcium-binding protein PBP1-like [Prunus mume]
107419897	1733	1007.35	298.657	-1.75211	Down	0.92601	K02882|1|3e-49|197|adu:107496420|large subunit ribosomal protein L18Ae;K00924|3|7e-31|136|tcc:TCM_041550|;K01381|5|3e-29|131|smo:SELMODRAFT_13348|saccharopepsin [EC:3.4.23.25]	-	-	-	gi|703144473|ref|XP_010108296.1|/1.06915e-148/Aspartic proteinase nepenthesin-2 [Morus notabilis]
107423631	1180.86	49.1213	14.3536	-1.73611	Down	0.704372	K16222|1|2e-21|104|brp:103855006|Dof zinc finger protein DOF5.5	-	-	-	gi|658016199|ref|XP_008343439.1|/4.70283e-50/PREDICTED: dof zinc finger protein DOF2.5-like isoform X2 [Malus domestica]
107411297	916	9.71564	2.53364	-1.73203	Down	0.820157	K03350|1|2e-14|80.5|aly:ARALYDRAFT_902934|anaphase-promoting complex subunit 3	-	-	-	gi|694322886|ref|XP_009352542.1|/1.9323e-72/PREDICTED: uncharacterized protein LOC103943894 [Pyrus x bretschneideri]
107433023	1147	439.505	132.059	-1.73044	Down	0.252304	K08235|1|1e-135|484|vra:106769017|xyloglucan:xyloglucosyl transferase [EC:2.4.1.207];K14504|2|2e-134|479|rcu:8277906|xyloglucan:xyloglucosyl transferase TCH4 [EC:2.4.1.207]	GO:0005576//extracellular region;GO:0030312//external encapsulating structure	GO:0016798//hydrolase activity, acting on glycosyl bonds;GO:0016758//transferase activity, transferring hexosyl groups	GO:0044042//glucan metabolic process	gi|590580805|ref|XP_007014172.1|/5.38562e-137/Xyloglucan endotransglucosylase/hydrolase family protein [Theobroma cacao]
107404439	1599	88.6142	26.3556	-1.7282	Down	0.781122	K09060|1|3e-44|181|egr:104456861|plant G-box-binding factor	-	-	-	gi|703111338|ref|XP_010099832.1|/3.10174e-46/G-box-binding factor 1 [Morus notabilis]
107424603	1662	18.1203	5.09634	-1.72367	Down	0.884874	-	-	-	-	gi|596135000|ref|XP_007222288.1|/1.12198e-163/hypothetical protein PRUPE_ppa005909mg [Prunus persica]
107427259	2270	39.775	11.6609	-1.72273	Down	0.60469	K09840|1|0.0|978|tcc:TCM_032343|9-cis-epoxycarotenoid dioxygenase [EC:1.13.11.51]	-	GO:0016701//oxidoreductase activity, acting on single donors with incorporation of molecular oxygen	-	gi|590611709|ref|XP_007022180.1|/0/Nine-cis-epoxycarotenoid dioxygenase 3 [Theobroma cacao]
107414705	830	71.9094	21.4062	-1.72211	Down	0.885752	K01051|1|2e-16|87.4|rcu:8276562|pectinesterase [EC:3.1.1.11]	-	GO:0030234//enzyme regulator activity	-	gi|425706510|gb|AFX95923.1|/4.28281e-73/pectin methylesterase inhibitor, partial [Ziziphus jujuba]
107428482	1351	12.7022	3.46052	-1.722	Down	0.599093	K01206|1|9e-150|531|tcc:TCM_010576|alpha-L-fucosidase [EC:3.2.1.51]	-	-	-	gi|734408240|gb|KHN34622.1|/4.68245e-154/GDSL esterase/lipase [Glycine soja]
107430618	1461	51.5499	15.2669	-1.71922	Down	0.915509	K18081|1|8e-24|112|bna:106425271|myotubularin-related protein 1/2 [EC:3.1.3.64 3.1.3.95];K04733|2|5e-06|53.9|ats:F775_24138|interleukin-1 receptor-associated kinase 4 [EC:2.7.11.1]	-	-	-	gi|502174934|ref|XP_004515634.1|/7.11283e-119/PREDICTED: uncharacterized protein LOC101506729 [Cicer arietinum]
107416152	456	464.568	141.258	-1.71359	Down	0.945425	-	-	-	-	gi|225453090|ref|XP_002271387.1|/8.06056e-37/PREDICTED: uncharacterized protein LOC100253584 [Vitis vinifera]
107411512	1754	879.337	267.853	-1.71288	Down	0	K17506|1|2e-130|467|lja:Lj2g3v2292680.1|protein phosphatase 1L [EC:3.1.3.16]	-	-	-	gi|703123297|ref|XP_010102788.1|/1.85277e-148/putative protein phosphatase 2C 25 [Morus notabilis]
107404946	1089.43	39.0098	11.5228	-1.7115	Down	0.476918	K04733|1|7e-18|92.8|ats:F775_22307|interleukin-1 receptor-associated kinase 4 [EC:2.7.11.1]	-	-	-	gi|694188379|gb|AIS71930.1|/2.41216e-51/23 kDa jasmonate-induced protein [Citrullus lanatus]
107427403	1125	37.8248	11.1699	-1.71039	Down	0.0455247	K07466|1|2e-45|184|fve:101313743|replication factor A1;K13414|2|4e-42|173|mdm:103451426|mitogen-activated protein kinase kinase kinase 1 [EC:2.7.11.25];K03283|3|1e-41|171|mtr:MTR_2g040350|heat shock 70kDa protein 1/8	-	-	-	gi|731431439|ref|XP_010665431.1|/1.14161e-65/PREDICTED: putative disease resistance protein At4g11170, partial [Vitis vinifera]
107403983	2344	150.159	45.5494	-1.70874	Down	0.174387	K14487|1|0.0|1090|pop:POPTR_0009s09590g|auxin responsive GH3 gene family	-	-	-	gi|566187161|ref|XP_002313887.2|/0/hypothetical protein POPTR_0009s09590g [Populus trichocarpa]
107433320	2327	2541.11	777.985	-1.70693	Down	0.969319	K20254|1|4e-11|71.6|pmum:103340096|perilipin-4	-	-	-	gi|702447326|ref|XP_010024874.1|/2.35227e-56/PREDICTED: late embryogenesis abundant protein D-29 [Eucalyptus grandis]
107433725	2031	1958.45	603.193	-1.6981	Down	0.741617	-	-	-	-	gi|743803459|ref|XP_011017126.1|/9.88809e-64/PREDICTED: zinc finger protein ZAT10 [Populus euphratica]
107413865	2214	32.4444	9.62211	-1.69668	Down	0.0996065	K05857|1|0.0|804|pop:POPTR_0008s06830g|phosphatidylinositol phospholipase C, delta [EC:3.1.4.11]	-	GO:0046872//metal ion binding;GO:0004629//phospholipase C activity;GO:0060089	GO:0044238;GO:0007165//signal transduction	gi|703136828|ref|XP_010106260.1|/0/Phosphoinositide phospholipase C 6 [Morus notabilis]
107416245	2116	17.9526	5.16889	-1.69227	Down	0.843646	K04733|1|0.0|835|vra:106756759|interleukin-1 receptor-associated kinase 4 [EC:2.7.11.1]	-	GO:0004672//protein kinase activity;GO:0032559	GO:0006464//cellular protein modification process	gi|645246143|ref|XP_008229216.1|/0/PREDICTED: serine/threonine-protein kinase At3g07070 [Prunus mume]
107409894	1300	1686.55	521.909	-1.69114	Down	0.97019	K12581|1|4e-16|87.0|bna:106383523|CCR4-NOT transcription complex subunit 7/8	-	-	-	gi|224093630|ref|XP_002309945.1|/7.24437e-80/hypothetical protein POPTR_0007s04780g [Populus trichocarpa]
107423040	2018	90.3615	27.7421	-1.68373	Down	0.0839035	K16055|1|2e-114|414|ats:F775_15846|trehalose 6-phosphate synthase/phosphatase [EC:2.4.1.15 3.1.3.12];K08150|2|6e-53|210|sly:101248490|MFS transporter, SP family, solute carrier family 2 (myo-inositol transporter), member 13	GO:0031224//intrinsic component of membrane;GO:0031224//intrinsic component of membrane	GO:0005356;GO:0005356	GO:0006810//transport;GO:0006810//transport	gi|596122102|ref|XP_007221814.1|/0/hypothetical protein PRUPE_ppa004132mg [Prunus persica]
107417885	1637	32.8212	9.84625	-1.68163	Down	0.00338717	K00485|1|2e-31|138|ats:F775_15499|dimethylaniline monooxygenase (N-oxide forming) [EC:1.14.13.8]	-	-	-	gi|703072240|ref|XP_010089234.1|/1.63659e-167/Flavin-containing monooxygenase FMO GS-OX-like 3 [Morus notabilis]
107405953	1499	236.194	73.2708	-1.6811	Down	0.0259192	K16222|1|3e-21|104|brp:103855006|Dof zinc finger protein DOF5.5	-	-	-	gi|566180381|ref|XP_006380583.1|/4.23552e-66/hypothetical protein POPTR_0007s09520g [Populus trichocarpa]
107426811	2081	36.0444	10.8909	-1.6766	Down	0.892759	K02492|1|0.0|711|pxb:103957838|glutamyl-tRNA reductase [EC:1.2.1.70]	GO:0009536//plastid	GO:0016620//oxidoreductase activity, acting on the aldehyde or oxo group of donors, NAD or NADP as acceptor;GO:0016616//oxidoreductase activity, acting on the CH-OH group of donors, NAD or NADP as acceptor;GO:0000166//nucleotide binding	GO:0006779//porphyrin-containing compound biosynthetic process	gi|694384928|ref|XP_009368333.1|/0/PREDICTED: glutamyl-tRNA reductase 1, chloroplastic-like [Pyrus x bretschneideri]
107408145	2011	15.9419	4.61508	-1.67308	Down	0.123466	-	-	-	-	gi|641840753|gb|KDO59671.1|/0/hypothetical protein CISIN_1g012629mg [Citrus sinensis]
107432259	1037	3173.45	1002.63	-1.66171	Down	0.200538	-	-	-	-	gi|823136724|ref|XP_012468130.1|/3.49959e-60/PREDICTED: protein YLS9-like [Gossypium raimondii]
107417689	646	215.59	67.8034	-1.66074	Down	0.83449	K13448|1|3e-41|169|pxb:103938241|calcium-binding protein CML	-	-	-	gi|694400254|ref|XP_009375226.1|/1.30766e-40/PREDICTED: putative calcium-binding protein CML19 [Pyrus x bretschneideri]
107428059	690	377.951	119.23	-1.65983	Down	0.31844	-	-	-	-	gi|645228379|ref|XP_008220967.1|/1.6758e-39/PREDICTED: non-specific lipid-transfer protein 4 [Prunus mume]
107409009	1029	61.439	19.0772	-1.65868	Down	0.36672	-	-	-	-	gi|645258914|ref|XP_008235111.1|/2.24146e-51/PREDICTED: uncharacterized protein LOC103333978 [Prunus mume]
107432258	1017	20.0901	5.99416	-1.65575	Down	0.188512	-	-	-	-	gi|645276793|ref|XP_008243457.1|/4.33901e-55/PREDICTED: protein YLS9 [Prunus mume]
107413966	1097	174.518	55.1401	-1.65226	Down	0.698476	K00430|1|3e-143|508|tcc:TCM_045437|peroxidase [EC:1.11.1.7]	-	GO:0005506//iron ion binding;GO:0003824//catalytic activity;GO:0016209//antioxidant activity	GO:0008152//metabolic process;GO:0006950//response to stress	gi|590570013|ref|XP_007011229.1|/1.79459e-142/Peroxidase superfamily protein [Theobroma cacao]
107418940	3047	60.1366	18.7762	-1.65034	Down	0.750484	K07195|1|0.0|759|pper:PRUPE_ppa026759mg|exocyst complex component 7	-	-	-	gi|595860451|ref|XP_007211142.1|/0/hypothetical protein PRUPE_ppa026759mg [Prunus persica]
107430429	516	25.4617	7.74769	-1.64726	Down	0.101027	K07893|1|3e-14|78.6|mus:103984452|Ras-related protein Rab-6A	GO:0012505//endomembrane system;GO:0031090//organelle membrane;GO:0044444	GO:0032561//guanyl ribonucleotide binding	GO:0035556//intracellular signal transduction;GO:0046903//secretion	gi|590641233|ref|XP_007030175.1|/2.61923e-17/Vacuolar ATP synthase catalytic subunit-related / V-ATPase-related / vacuolar proton pump-related [Theobroma cacao]
107427312	1082	104.258	32.9325	-1.64599	Down	0.89294	K20628|1|7e-29|129|gmx:100777550|expansin	-	-	GO:0000003//reproduction	gi|388252785|gb|AFK24456.1|/3.92084e-134/expansin-like 1 [Ziziphus jujuba]
107422495	1338	47.1341	14.6863	-1.64538	Down	0.750934	K11975|1|3e-85|316|jcu:105630263|E3 ubiquitin-protein ligase RNF144 [EC:2.3.2.27]	-	-	-	gi|657978464|ref|XP_008381172.1|/4.12561e-86/PREDICTED: uncharacterized protein LOC103444043 isoform X1 [Malus domestica]
107414617	4360	72.2864	22.7765	-1.64229	Down	0.886453	K03155|1|0.0|1410|pxb:103943535|timeless	-	-	-	gi|694400984|ref|XP_009375565.1|/0/PREDICTED: protein timeless homolog [Pyrus x bretschneideri]
107435716	1737	2584.48	829.231	-1.63937	Down	0.933115	-	-	-	-	gi|566156665|ref|XP_006386316.1|/6.34391e-08/hypothetical protein POPTR_0002s070802g, partial [Populus trichocarpa]
107425707	3135	16.2539	4.83873	-1.63906	Down	0.568357	K03355|1|3e-07|59.3|obr:102709082|anaphase-promoting complex subunit 8	-	-	-	gi|645250900|ref|XP_008231429.1|/0/PREDICTED: tetratricopeptide repeat protein 27 homolog [Prunus mume]
107410941	769	36.5342	11.3501	-1.63905	Down	0.000330396	-	-	-	-	gi|357446913|ref|XP_003593732.1|/2.23333e-09/transmembrane protein, putative [Medicago truncatula]
107409268	2202.02	702.709	225.306	-1.63861	Down	0.920664	K14494|1|0.0|829|mdm:103405830|DELLA protein	-	-	-	gi|372477834|gb|AEX97111.1|/0/spur-type DELLA protein [Malus domestica]
107427520	2094	10.014	2.8426	-1.63597	Down	0.810891	-	-	-	-	gi|645275610|ref|XP_008242902.1|/0/PREDICTED: uncharacterized protein LOC103341199 [Prunus mume]
107427369	1326	49.0954	15.4467	-1.63331	Down	5.17384e-08	K03283|1|2e-84|313|mtr:MTR_2g040220|heat shock 70kDa protein 1/8	-	-	-	gi|802724653|ref|XP_012085802.1|/3.92077e-113/PREDICTED: TMV resistance protein N-like [Jatropha curcas]
107421684	1214	31.4765	9.77198	-1.63265	Down	0.782021	K16222|1|6e-16|86.3|brp:103855006|Dof zinc finger protein DOF5.5	-	-	-	gi|566172467|ref|XP_002307484.2|/3.64911e-46/hypothetical protein POPTR_0005s21130g [Populus trichocarpa]
107410247	2742	41.7596	13.1384	-1.62735	Down	0.887739	K04733|1|0.0|879|vvi:100243693|interleukin-1 receptor-associated kinase 4 [EC:2.7.11.1]	-	GO:0005488//binding;GO:0004672//protein kinase activity	-	gi|703118724|ref|XP_010101671.1|/0/Putative receptor protein kinase ZmPK1 [Morus notabilis]
107407824	3972	30.9478	9.66618	-1.62349	Down	0.858587	K07052|1|0.0|1149|pmum:103340631|uncharacterized protein	-	-	-	gi|703139840|ref|XP_010107073.1|/0/Embryogenesis-associated protein [Morus notabilis]
107404457	1930	38.3805	12.1007	-1.62095	Down	0.228163	-	-	-	-	gi|645261708|ref|XP_008236424.1|/0/PREDICTED: putative WEB family protein At1g65010, chloroplastic [Prunus mume]
107408542	741	39.05	12.3531	-1.61707	Down	0.886562	K05747|1|6e-12|72.0|pop:POPTR_0006s14810g|Wiskott-Aldrich syndrome protein	-	-	-	gi|595925925|ref|XP_007215011.1|/5.95865e-25/hypothetical protein PRUPE_ppa002494mg [Prunus persica]
107434140	1623	17.3896	5.31113	-1.61233	Down	0.760312	K02863|1|4e-28|127|smo:SELMODRAFT_143134|large subunit ribosomal protein L1	-	-	-	gi|694408490|ref|XP_009378924.1|/1.81262e-126/PREDICTED: 50S ribosomal protein L1, chloroplastic [Pyrus x bretschneideri]
107410022	1239	314.704	102.566	-1.61215	Down	0.942561	K07195|1|4e-128|459|pper:PRUPE_ppa002946mg|exocyst complex component 7	GO:0043234//protein complex	-	GO:0016192//vesicle-mediated transport	gi|595840508|ref|XP_007208031.1|/1.93915e-127/hypothetical protein PRUPE_ppa002946mg [Prunus persica]
107428719	1424.54	78.9081	25.4608	-1.61073	Down	0.100154	-	-	-	-	gi|645230188|ref|XP_008221819.1|/5.53571e-68/PREDICTED: uncharacterized protein LOC103321766 [Prunus mume]
107413305	1470	20.0649	6.19695	-1.61002	Down	1	K01930|1|7e-47|189|tcc:TCM_042683|folylpolyglutamate synthase [EC:6.3.2.17];K13457|2|4e-43|177|tcc:TCM_000292|disease resistance protein RPM1	-	-	-	gi|703126168|ref|XP_010103502.1|/1.36867e-77/Disease resistance protein RPP8 [Morus notabilis]
107423806	2222	48.4689	15.5037	-1.60986	Down	0.433511	K11498|1|0.0|1001|tcc:TCM_037463|centromeric protein E	-	-	-	gi|703139845|ref|XP_010107075.1|/0/Kinesin-related protein 4 [Morus notabilis]
107423526	3399	48.356	15.4945	-1.60736	Down	0.00178974	K13420|1|0.0|806|egr:104439602|LRR receptor-like serine/threonine-protein kinase FLS2 [EC:2.7.11.1]	-	-	-	gi|731430288|ref|XP_010664964.1|/0/PREDICTED: probable LRR receptor-like serine/threonine-protein kinase At3g47570 [Vitis vinifera]
107427154	2514	21.3782	6.67113	-1.60122	Down	0.0681379	K02209|1|0.0|1226|pper:PRUPE_ppa001974mg|DNA replication licensing factor MCM5 [EC:3.6.4.12]	-	-	-	gi|703127074|ref|XP_010103740.1|/0/DNA replication licensing factor mcm5-A [Morus notabilis]
107435535	3011	91.8423	29.9313	-1.59955	Down	0.788357	K14497|1|0.0|832|pmum:103320592|protein phosphatase 2C [EC:3.1.3.16]	GO:0043234//protein complex	GO:0004721//phosphoprotein phosphatase activity;GO:0043169//cation binding	GO:0006464//cellular protein modification process	gi|645227438|ref|XP_008220516.1|/0/PREDICTED: probable protein phosphatase 2C 6 [Prunus mume]
107413791	1510	13.6985	4.1549	-1.59663	Down	0.700942	K03097|1|2e-07|58.5|aip:107632886|casein kinase II subunit alpha [EC:2.7.11.1]	-	-	-	gi|470114741|ref|XP_004293568.1|/2.68696e-177/PREDICTED: uncharacterized protein LOC101302531 [Fragaria vesca subsp. vesca]
107414647	1285	54.329	17.6241	-1.59387	Down	0.920053	K01183|1|8e-67|255|rcu:8277059|chitinase [EC:3.2.1.14]	-	GO:0004553//hydrolase activity, hydrolyzing O-glycosyl compounds;GO:0004553//hydrolase activity, hydrolyzing O-glycosyl compounds	GO:0044238;GO:0044238	gi|61225281|gb|AAX40948.1|/2.99952e-70/allergen Ziz m 1 [Ziziphus mauritiana]
107424798	1684	45.7855	14.8405	-1.58948	Down	0.608827	K13648|1|9e-14|79.7|mdm:103428356|alpha-1,4-galacturonosyltransferase [EC:2.4.1.43]	-	-	-	gi|802642349|ref|XP_012079231.1|/5.84546e-168/PREDICTED: uncharacterized protein LOC105639708 [Jatropha curcas]
107425430	1664.85	109.974	36.2163	-1.58765	Down	0.803306	-	-	GO:0016798//hydrolase activity, acting on glycosyl bonds;GO:0043167//ion binding;GO:0016798//hydrolase activity, acting on glycosyl bonds;GO:0043167//ion binding	GO:0044238;GO:0044238	gi|645219269|ref|XP_008234901.1|/0/PREDICTED: probable glucan 1,3-beta-glucosidase A [Prunus mume]
107407303	2634	12.6804	3.84624	-1.58745	Down	0.414035	K01246|1|5e-110|400|cmo:103499838|DNA-3-methyladenine glycosylase I [EC:3.2.2.20]	-	-	-	gi|703083380|ref|XP_010092198.1|/2.85482e-114/Putative Glutamine amidotransferase [Morus notabilis]
107414336	807	199.48	66.0623	-1.58622	Down	0.890931	K01051|1|7e-17|88.6|egu:105052771|pectinesterase [EC:3.1.1.11]	-	-	-	gi|596006342|ref|XP_007218426.1|/3.80656e-55/hypothetical protein PRUPE_ppa011607mg [Prunus persica]
107435204	1508	159.81	52.9755	-1.58284	Down	0.965863	-	-	-	-	gi|645242224|ref|XP_008227451.1|/9.64705e-18/PREDICTED: uncharacterized protein LOC103326965 isoform X3 [Prunus mume]
107415741	1406	105.567	34.9928	-1.57778	Down	0.941075	K04733|1|7e-116|418|cit:102617925|interleukin-1 receptor-associated kinase 4 [EC:2.7.11.1]	-	GO:0004672//protein kinase activity;GO:0000166//nucleotide binding	-	gi|703147081|ref|XP_010108962.1|/7.67976e-123/putative LRR receptor-like serine/threonine-protein kinase [Morus notabilis]
107430580	1477	88.8866	29.414	-1.57733	Down	0.888463	K19882|1|0.0|697|cit:102628021|O-palmitoleoyl-L-serine hydrolase [EC:3.1.1.98]	-	-	-	gi|192764525|gb|ACF05806.1|/0/PAE [Litchi chinensis]
107421094	1512.1	16.3915	5.12309	-1.57675	Down	0.223511	K00924|1|3e-30|134|crb:CARUB_v10000813mg|	-	-	-	gi|645225512|ref|XP_008219613.1|/1.18637e-129/PREDICTED: aspartic proteinase Asp1-like isoform X1 [Prunus mume]
107414178	2493	97.667	32.3818	-1.57622	Down	0.404588	K19791|1|0.0|669|pxb:103938913|iron transport multicopper oxidase	-	GO:0016682//oxidoreductase activity, acting on diphenols and related substances as donors, oxygen as acceptor;GO:0046914//transition metal ion binding	GO:0008152//metabolic process	gi|595938204|ref|XP_007215641.1|/0/hypothetical protein PRUPE_ppa003877mg [Prunus persica]
107422049	1699	2217.94	744.311	-1.57452	Down	0.635293	-	-	-	-	gi|974994139|gb|ALZ50282.1|/1.34017e-87/cotton fiber expressed protein [Gossypium hirsutum]
107408018	1428	57.8446	19.0596	-1.57381	Down	0.850655	K05389|1|1e-121|437|tcc:TCM_030657|potassium channel subfamily K, other eukaryote	-	-	-	gi|590605574|ref|XP_007020523.1|/5.61973e-121/Outward rectifying K+ channel isoform 1 [Theobroma cacao]
107411004	1312	24.4371	7.84792	-1.572	Down	0.263403	K13262|1|1e-112|407|vvi:100243529|isoflavone-7-O-methyltransferase [EC:2.1.1.150];K16040|2|5e-101|369|vvi:100233030|trans-resveratrol di-O-methyltransferase [EC:2.1.1.240];K13259|3|5e-92|339|gmx:106795493|2,7,4'-trihydroxyisoflavanone 4'-O-methyltransferase / isoflavone 4'-O-methyltransferase [EC:2.1.1.212 2.1.1.46]	-	GO:0008171//O-methyltransferase activity	-	gi|694309963|ref|XP_009345025.1|/7.94151e-143/PREDICTED: trans-resveratrol di-O-methyltransferase-like [Pyrus x bretschneideri]
107408098	2376	96.5615	32.1114	-1.57178	Down	0.936872	K10300|1|1e-10|69.7|olu:OSTLU_14422|F-box protein, helicase, 18 [EC:3.6.4.12]	-	-	-	gi|703152521|ref|XP_010110443.1|/0/hypothetical protein L484_006436 [Morus notabilis]
107406933	1659	31.7916	10.36	-1.56692	Down	0.128038	K18834|1|4e-18|94.4|fve:101291408|WRKY transcription factor 1	-	-	-	gi|703083376|ref|XP_010092197.1|/3.40119e-120/putative WRKY transcription factor 40 [Morus notabilis]
107416498	2011	137.368	46.0401	-1.56553	Down	0.882825	K00318|1|1e-169|597|mdm:103404681|proline dehydrogenase [EC:1.5.-.-]	-	-	-	gi|658013086|ref|XP_008341839.1|/6.57011e-169/PREDICTED: proline dehydrogenase 2, mitochondrial-like [Malus domestica]
107410577	3238	74.5487	24.8245	-1.56505	Down	0.559754	K11593|1|0.0|1140|vvi:100258447|eukaryotic translation initiation factor 2C	-	GO:0003676//nucleic acid binding	-	gi|731394429|ref|XP_010651834.1|/0/PREDICTED: protein argonaute 5 [Vitis vinifera]
107433636	1796.86	39.0416	12.8271	-1.56476	Down	0.91173	-	-	-	-	gi|595818435|ref|XP_007204352.1|/4.10303e-175/hypothetical protein PRUPE_ppa005721mg [Prunus persica]
107425693	366	11.3774	3.48952	-1.55979	Down	0.556842	-	-	-	-	-
107431367	1453	15.3033	4.82538	-1.55867	Down	0.359989	K01184|1|2e-22|108|tcc:TCM_020346|polygalacturonase [EC:3.2.1.15];K01213|2|1e-21|105|pxb:103950962|galacturan 1,4-alpha-galacturonidase [EC:3.2.1.67]	-	GO:0004553//hydrolase activity, hydrolyzing O-glycosyl compounds	GO:0044238;GO:0045229//external encapsulating structure organization	gi|470125816|ref|XP_004298894.1|/3.23803e-156/PREDICTED: probable polygalacturonase [Fragaria vesca subsp. vesca]
107411056	1034	137.302	46.259	-1.55807	Down	0.0992497	K14841|1|9e-08|58.9|obr:102706672|ribosome biogenesis protein NSA1	-	-	-	gi|645216849|ref|XP_008222989.1|/6.39199e-38/PREDICTED: zinc finger protein ZAT12 [Prunus mume]
107404109	2813	16.0389	5.08178	-1.55695	Down	0.804127	K14514|1|1e-10|70.1|smo:SELMODRAFT_419761|ethylene-insensitive protein 3;K07024|3|1e-07|60.5|smo:SELMODRAFT_419758|sucrose-6-phosphatase&#160; [EC:3.1.3.24]	-	-	-	gi|470120596|ref|XP_004296385.1|/0/PREDICTED: phosphate transporter PHO1 [Fragaria vesca subsp. vesca]
107404705	1043	325.417	110.303	-1.556	Down	0.984345	-	-	-	-	gi|703069262|ref|XP_010088455.1|/3.41368e-63/hypothetical protein L484_018227 [Morus notabilis]
107425355	2617	17.0396	5.4259	-1.55599	Down	0.693307	K12309|1|0.0|810|brp:103872148|beta-galactosidase [EC:3.2.1.23]	-	GO:0030246//carbohydrate binding;GO:0015925//galactosidase activity;GO:0043167//ion binding	GO:0044238	gi|645242551|ref|XP_008227597.1|/0/PREDICTED: beta-galactosidase 10 [Prunus mume]
107415032	2600	65.7	22.0116	-1.55365	Down	0.999757	K06892|1|3e-13|79.0|bna:106454088|feruloyl-CoA ortho-hydroxylase [EC:1.14.11.-]	-	-	-	gi|694315457|ref|XP_009375731.1|/0/PREDICTED: uncharacterized protein LOC103964519 [Pyrus x bretschneideri]
107415037	836	50.4799	16.8314	-1.55328	Down	0.672734	-	-	-	-	-
107413963	1362	12.035	3.74882	-1.54761	Down	0.741269	K00430|1|3e-114|413|pmum:103332863|peroxidase [EC:1.11.1.7]	-	-	-	gi|645256215|ref|XP_008233849.1|/1.39583e-113/PREDICTED: peroxidase 4-like [Prunus mume]
107410459	1180.39	145.878	49.6065	-1.5455	Down	0.452678	-	-	-	-	gi|802561001|ref|XP_012066280.1|/2.58138e-76/PREDICTED: protein YLS9-like [Jatropha curcas]
107408971	1265.96	67.9255	23.0183	-1.53836	Down	0.00819709	K17535|1|3e-44|180|mdm:103444978|serine/threonine-protein kinase TNNI3K [EC:2.7.11.1];K14510|3|5e-35|150|atr:18441414|serine/threonine-protein kinase CTR1 [EC:2.7.11.1];K04424|4|5e-35|150|pda:103709593|sterile alpha motif and leucine zipper containing kinase AZK [EC:2.7.11.25]	-	GO:0004713//protein tyrosine kinase activity;GO:0032559	GO:0006464//cellular protein modification process	gi|747051492|ref|XP_011071834.1|/1.06875e-175/PREDICTED: serine/threonine-protein kinase HT1-like [Sesamum indicum]
107421017	2397	14.704	4.69636	-1.53809	Down	0.795819	-	GO:0016020//membrane	-	-	gi|731428159|ref|XP_010664242.1|/4.74341e-177/PREDICTED: uncharacterized protein LOC100254107 isoform X4 [Vitis vinifera]
107406740	1778	40.4853	13.5867	-1.53678	Down	0.383016	K14638|1|0.0|907|vvi:100263051|solute carrier family 15 (peptide/histidine transporter), member 3/4	GO:0044464	-	GO:0015833//peptide transport	gi|596127956|ref|XP_007222061.1|/0/hypothetical protein PRUPE_ppa003209mg [Prunus persica]
107422667	1038	126.436	43.2123	-1.53671	Down	0.150213	K10206|1|9e-120|431|pmum:103332965|LL-diaminopimelate aminotransferase [EC:2.6.1.83]	-	-	-	gi|645256484|ref|XP_008233972.1|/4.36611e-119/PREDICTED: aminotransferase ALD1-like isoform X2 [Prunus mume]
107406186	1944	14.2388	4.55056	-1.53403	Down	0.329405	K03260|1|6e-29|130|dosa:Os06t0520600-01|translation initiation factor 4G	-	GO:0046914//transition metal ion binding;GO:0046914//transition metal ion binding	-	gi|645258700|ref|XP_008235007.1|/0/PREDICTED: zinc finger CCCH domain-containing protein 32 [Prunus mume]
107426619	827	13.7033	4.36674	-1.53371	Down	0.814464	-	-	-	-	gi|595797091|ref|XP_007201234.1|/4.3231e-17/hypothetical protein PRUPE_ppa013219mg [Prunus persica]
107417004	4739	9.62911	2.95983	-1.53359	Down	0.886905	K14489|1|0.0|1815|pmum:103329273|arabidopsis histidine kinase 2/3/4 (cytokinin receptor) [EC:2.7.13.3]	GO:0044464;GO:0044464;GO:0044464	GO:0004673//protein histidine kinase activity;GO:0004871//signal transducer activity;GO:0032559;GO:0004673//protein histidine kinase activity;GO:0004871//signal transducer activity;GO:0032559;GO:0004673//protein histidine kinase activity;GO:0004871//signal transducer activity;GO:0032559	GO:0006468//protein phosphorylation;GO:0007165//signal transduction;GO:0006351//transcription, DNA-templated;GO:0006468//protein phosphorylation;GO:0007165//signal transduction;GO:0006351//transcription, DNA-templated;GO:0006468//protein phosphorylation;GO:0007165//signal transduction;GO:0006351//transcription, DNA-templated	gi|703161435|ref|XP_010112790.1|/0/Histidine kinase 2 [Morus notabilis]
107420722	560	9.98905	3.08651	-1.53267	Down	0.871383	K19613|1|7e-26|117|cic:CICLE_v100041741m|leucine-rich repeat protein SHOC2;K16225|4|6e-19|94.4|ath:AT5G45260|probable WRKY transcription factor 52	-	-	-	gi|1000959578|ref|XP_015576422.1|/4.95113e-34/PREDICTED: probable WRKY transcription factor 19 [Ricinus communis]
107435344	4802	14.0012	4.47405	-1.53244	Down	0.476206	K05681|1|2e-55|219|vcn:VOLCADRAFT_73319|ATP-binding cassette, subfamily G (WHITE), member 2	GO:0044464;GO:0044464	GO:0017111//nucleoside-triphosphatase activity;GO:0032559;GO:0017111//nucleoside-triphosphatase activity;GO:0032559	GO:0009207;GO:0009207	gi|703104982|ref|XP_010098138.1|/0/Pleiotropic drug resistance protein 12 [Morus notabilis]
107429766	568	41.5356	14.0139	-1.53032	Down	1	K13414|1|4e-28|122|mdm:103451426|mitogen-activated protein kinase kinase kinase 1 [EC:2.7.11.25];K19613|3|1e-26|120|cit:102622439|leucine-rich repeat protein SHOC2;K07466|4|4e-23|108|fve:101313743|replication factor A1;K03283|5|6e-23|107|mtr:MTR_2g040350|heat shock 70kDa protein 1/8	-	-	-	gi|658013496|ref|XP_008342046.1|/3.62948e-32/PREDICTED: TMV resistance protein N-like [Malus domestica]
107429368	712	106.773	36.6267	-1.52925	Down	0.00657543	-	-	-	-	gi|697191665|ref|XP_009604904.1|/3.8498e-34/PREDICTED: uncharacterized protein LOC104099571 [Nicotiana tomentosiformis]
107423912	1456	191.914	66.3519	-1.52434	Down	0.958696	K05894|1|4e-161|568|mdm:103400952|12-oxophytodienoic acid reductase [EC:1.3.1.42]	-	-	-	gi|658005454|ref|XP_008337873.1|/2.17314e-160/PREDICTED: 12-oxophytodienoate reductase 3 [Malus domestica]
107430437	1737	19.5047	6.41758	-1.52393	Down	0.904454	-	-	-	-	gi|703152782|ref|XP_010110511.1|/4.68041e-136/hypothetical protein L484_023343 [Morus notabilis]
107412389	3241	19.3942	6.37958	-1.52384	Down	0.473445	K16226|1|4e-33|117|bna:106392211|disease resistance protein RPS4	-	-	-	gi|657980354|ref|XP_008382170.1|/1.88656e-101/PREDICTED: TMV resistance protein N-like [Malus domestica]
107416030	461	2314.31	807.412	-1.51856	Down	0.986968	-	-	-	-	gi|568857307|ref|XP_006482208.1|/5.78265e-19/PREDICTED: non-specific lipid-transfer protein 2-like [Citrus sinensis]
107406789	1339	30.6124	10.3516	-1.51445	Down	0.73378	K16055|1|3e-84|313|ats:F775_15846|trehalose 6-phosphate synthase/phosphatase [EC:2.4.1.15 3.1.3.12];K08150|2|5e-38|159|sind:105178845|MFS transporter, SP family, solute carrier family 2 (myo-inositol transporter), member 13	GO:0031224//intrinsic component of membrane	GO:0015291//secondary active transmembrane transporter activity;GO:0016628//oxidoreductase activity, acting on the CH-CH group of donors, NAD or NADP as acceptor	GO:0008152//metabolic process;GO:0071702	gi|68271836|gb|AAY89231.1|/2.14433e-167/hexose transporter 1 [Juglans regia]
107413141	2115	20.0317	6.65532	-1.513	Down	0.851108	K14754|1|0.0|800|sot:102581679|interferon-induced GTP-binding protein Mx1	-	GO:0032561//guanyl ribonucleotide binding;GO:0017111//nucleoside-triphosphatase activity	GO:0009207	gi|470125185|ref|XP_004298586.1|/0/PREDICTED: dynamin-related protein 4C-like [Fragaria vesca subsp. vesca]
107410288	2745	12.6973	4.09294	-1.51069	Down	0.815586	K14611|1|0.0|1159|pmum:103326702|solute carrier family 23 (nucleobase transporter), member 1/2	GO:0044464	-	GO:0006810//transport	gi|645217748|ref|XP_008227164.1|/0/PREDICTED: nucleobase-ascorbate transporter 12 isoform X1 [Prunus mume]
107432848	2753.11	20.0424	6.7092	-1.50302	Down	0.780658	-	-	-	-	-
107421138	783	161.019	56.4692	-1.50247	Down	0.10575	-	-	-	-	gi|703111493|ref|XP_010099873.1|/2.22756e-36/hypothetical protein L484_008530 [Morus notabilis]
107415541	1016.96	267.643	94.2797	-1.49977	Down	0.967452	K02183|1|1e-47|191|fve:101313141|calmodulin	-	-	-	gi|470137048|ref|XP_004304290.1|/7.45426e-47/PREDICTED: probable calcium-binding protein CML45 [Fragaria vesca subsp. vesca]
107403424	879	14.6623	4.82741	-1.49862	Down	0.808645	-	-	-	-	-
107423142	2143.62	167.355	58.8871	-1.49806	Down	0.888707	K04733|1|5e-172|605|cic:CICLE_v10013644mg|interleukin-1 receptor-associated kinase 4 [EC:2.7.11.1]	-	-	-	gi|703146723|ref|XP_010108871.1|/0/putative receptor-like protein kinase [Morus notabilis]
107427817	805	49.1088	17.0371	-1.49703	Down	0.873955	-	-	-	-	gi|558520445|gb|AHA61363.1|/7.95308e-21/hypothetical protein Lr923_ref, partial [Lumnitzera racemosa]
107422768	2612	54.5423	18.9934	-1.49472	Down	0.772256	K15813|1|0.0|1194|fve:101305573|beta-amyrin synthase [EC:5.4.99.39];K20659|5|0.0|1119|jcu:105634775|lupeol synthase [EC:5.4.99.41]	-	GO:0016853//isomerase activity	-	gi|703107981|ref|XP_010098882.1|/0/hypothetical protein L484_012176 [Morus notabilis]
107433526	3768	11.687	3.79013	-1.49341	Down	0.829257	K03695|1|8e-72|273|pop:POPTR_0010s24800g|ATP-dependent Clp protease ATP-binding subunit ClpB	-	-	-	gi|596285078|ref|XP_007225399.1|/0/hypothetical protein PRUPE_ppa000646mg [Prunus persica]
107428339	447	36.0681	12.4601	-1.49225	Down	0.45403	K04733|1|2e-09|62.0|mdm:103419981|interleukin-1 receptor-associated kinase 4 [EC:2.7.11.1]	-	-	-	gi|703127018|ref|XP_010103727.1|/7.12075e-41/Blue copper protein [Morus notabilis]
107422761	2161	43.4783	15.1763	-1.48469	Down	0.311967	K19791|1|0.0|671|csv:101219405|iron transport multicopper oxidase	-	GO:0016682//oxidoreductase activity, acting on diphenols and related substances as donors, oxygen as acceptor;GO:0046914//transition metal ion binding	GO:0008152//metabolic process	gi|596120874|ref|XP_007221787.1|/0/hypothetical protein PRUPE_ppa003860mg [Prunus persica]
107419934	1448	80.913	28.565	-1.48408	Down	0.963504	K03686|1|8e-06|53.1|csv:101222538|molecular chaperone DnaJ	-	GO:0005515//protein binding	GO:0044267//cellular protein metabolic process	gi|703113976|ref|XP_010100520.1|/7.62729e-174/Chaperone protein dnaJ 16 [Morus notabilis]
107432193	950	38.7213	13.5002	-1.48226	Down	0.914285	K14495|1|1e-12|74.7|smo:SELMODRAFT_423923|F-box protein GID2	-	-	-	gi|470135511|ref|XP_004303558.1|/1.85401e-49/PREDICTED: F-box protein SNE [Fragaria vesca subsp. vesca]
107409105	2070.57	617.714	221.344	-1.47832	Down	0.983285	-	-	-	-	gi|147783182|emb|CAN68669.1|/9.01659e-29/hypothetical protein VITISV_039388 [Vitis vinifera]
107419950	1562	24.7183	8.52164	-1.47693	Down	0.847971	K09843|1|9e-176|617|pmum:103320438|(+)-abscisic acid 8'-hydroxylase [EC:1.14.13.93]	-	GO:0016491//oxidoreductase activity;GO:0005506//iron ion binding	-	gi|703145748|ref|XP_010108615.1|/1.06146e-176/Abscisic acid 8'-hydroxylase 3 [Morus notabilis]
107433294	5028	40.0771	14.0422	-1.47664	Down	0.947671	K05681|1|4e-54|215|sot:102580570|ATP-binding cassette, subfamily G (WHITE), member 2	-	-	-	gi|470124515|ref|XP_004298258.1|/0/PREDICTED: pleiotropic drug resistance protein 3-like [Fragaria vesca subsp. vesca]
107404224	1905	58.1999	20.5638	-1.47599	Down	0.675768	K03327|1|0.0|716|pmum:103333254|multidrug resistance protein, MATE family	-	GO:0022857//transmembrane transporter activity	GO:0006810//transport	gi|645257170|ref|XP_008234289.1|/0/PREDICTED: MATE efflux family protein LAL5 [Prunus mume]
107414424	1905	58.1999	20.5638	-1.47599	Down	0.675768	K03327|1|0.0|716|pmum:103333254|multidrug resistance protein, MATE family	-	GO:0022857//transmembrane transporter activity	GO:0006810//transport	gi|645257170|ref|XP_008234289.1|/0/PREDICTED: MATE efflux family protein LAL5 [Prunus mume]
107418064	1199	65.4592	23.2537	-1.47112	Down	0.94612	K14299|1|5e-13|76.6|mdm:103418195|nucleoporin SEH1	-	-	-	gi|255545772|ref|XP_002513946.1|/1.42075e-127/PREDICTED: protein EXORDIUM [Ricinus communis]
107433480	5199	539.116	194.114	-1.47103	Down	0.953503	K09566|1|9e-16|88.2|vra:106764819|peptidyl-prolyl isomerase G (cyclophilin G) [EC:5.2.1.8]	-	-	-	gi|727458510|ref|XP_010511120.1|/4.38287e-48/PREDICTED: extensin-2-like [Camelina sativa]
107412426	2230	177.419	63.6492	-1.47086	Down	0.572266	K20478|1|2e-06|55.8|bna:106412339|golgin subfamily B member 1;K11131|2|4e-06|54.7|pda:103716601|H/ACA ribonucleoprotein complex subunit 4 [EC:5.4.99.-]	-	-	-	gi|764596530|ref|XP_011466059.1|/7.69505e-49/PREDICTED: uncharacterized protein LOC101307804 [Fragaria vesca subsp. vesca]
107409901	1249.99	484.577	174.517	-1.47041	Down	0.00662888	-	-	-	-	gi|802781626|ref|XP_012091491.1|/2.19415e-41/PREDICTED: F-box protein At1g61340 [Jatropha curcas]
107420616	2671	211.567	76.2447	-1.46567	Down	0.902113	K04733|1|0.0|840|cmo:103490932|interleukin-1 receptor-associated kinase 4 [EC:2.7.11.1]	GO:0031224//intrinsic component of membrane	GO:0004871//signal transducer activity;GO:0016301//kinase activity;GO:0016628//oxidoreductase activity, acting on the CH-CH group of donors, NAD or NADP as acceptor;GO:0032559	GO:0006464//cellular protein modification process	gi|694367351|ref|XP_009362126.1|/0/PREDICTED: probable leucine-rich repeat receptor-like protein kinase At5g63930 isoform X1 [Pyrus x bretschneideri]
107413708	1700.6	158.357	57.0277	-1.46445	Down	0.0520602	K17895|1|1e-26|122|aip:107619293|GATA-binding protein 3;K17604|3|5e-06|54.3|sita:101761968|zinc finger SWIM domain-containing protein 3	-	GO:0005488//binding;GO:0005488//binding	-	gi|641825409|gb|KDO44680.1|/3.38291e-116/hypothetical protein CISIN_1g016706mg [Citrus sinensis]
107421107	1172	246.32	89.137	-1.46068	Down	0.274267	K13448|1|2e-49|197|tcc:TCM_035222|calcium-binding protein CML	-	-	-	gi|590599643|ref|XP_007019238.1|/9.72786e-49/Calcium-binding EF-hand family protein [Theobroma cacao]
107427206	1654	615.86	223.464	-1.46026	Down	0.914332	K09285|1|1e-117|424|pper:PRUPE_ppa003839mg|AP2-like factor, ANT lineage	-	-	-	gi|596286502|ref|XP_007225627.1|/7.82213e-117/hypothetical protein PRUPE_ppa003839mg [Prunus persica]
107431689	2011	16.363	5.60258	-1.45746	Down	0.900275	K14491|1|2e-11|72.0|sita:101758368|two-component response regulator ARR-B family;K06236|2|4e-11|71.2|cvr:CHLNCDRAFT_141917|collagen, type I, alpha	-	-	-	gi|728821377|gb|KHG04305.1|/5.25661e-126/Two-component response regulator ARR18 -like protein [Gossypium arboreum]
107409714	853	205.82	74.7995	-1.45345	Down	0.876176	K13448|1|1e-55|217|mdm:103410497|calcium-binding protein CML	-	-	-	gi|658024021|ref|XP_008347412.1|/5.5119e-55/PREDICTED: probable calcium-binding protein CML41 isoform X1 [Malus domestica]
107410534	4034	28.7972	10.1623	-1.45315	Down	0.863593	K10706|1|0.0|949|vvi:100267290|senataxin [EC:3.6.4.-]	-	-	-	gi|731423744|ref|XP_010662608.1|/0/PREDICTED: uncharacterized protein LOC100267290 isoform X1 [Vitis vinifera]
107424272	2603	12.3975	4.17556	-1.45228	Down	1	K19589|1|7e-88|326|mtr:MTR_4g024860|release factor glutamine methyltransferase [EC:2.1.1.297];K01074|5|4e-79|297|tcc:TCM_005697|palmitoyl-protein thioesterase [EC:3.1.2.22]	-	-	-	gi|645253342|ref|XP_008232533.1|/0/PREDICTED: pentatricopeptide repeat-containing protein At1g33350 [Prunus mume]
107433379	5021	13.7106	4.6751	-1.44686	Down	0.892251	K05681|1|8e-54|214|sot:102580570|ATP-binding cassette, subfamily G (WHITE), member 2	-	-	-	gi|645233730|ref|XP_008223484.1|/0/PREDICTED: pleiotropic drug resistance protein 3-like [Prunus mume]
107411749	588	20.7158	7.24951	-1.44597	Down	0.216956	K10901|1|5e-63|241|mtr:MTR_1g083840|bloom syndrome protein [EC:3.6.4.12]	-	-	-	gi|703140499|ref|XP_010107236.1|/1.99062e-63/ATP-dependent DNA helicase Q-like 1 [Morus notabilis]
107417005	1488	31.4151	11.1845	-1.445	Down	0.891543	K03189|1|4e-07|57.4|rcu:8264127|urease accessory protein	-	-	-	gi|590712002|ref|XP_007049266.1|/3.14104e-138/Auxin-responsive family protein, putative [Theobroma cacao]
107435851	2099	16.7862	5.81153	-1.44498	Down	0.858721	K01179|1|0.0|667|cic:CICLE_v10025306mg|endoglucanase [EC:3.2.1.4]	-	GO:0004553//hydrolase activity, hydrolyzing O-glycosyl compounds	GO:0044238	gi|703129745|ref|XP_010104437.1|/0/Endoglucanase 24 [Morus notabilis]
107417251	1042	18.3839	6.40024	-1.4446	Down	0.74863	K11253|1|1e-19|98.2|pop:POPTR_0002s10030g|histone H3;K12126|2|1e-10|68.6|bna:106346269|phytochrome-interacting factor 3	-	-	-	gi|566171593|ref|XP_006383447.1|/1.43749e-37/hypothetical protein POPTR_0005s15590g [Populus trichocarpa]
107418018	1170	111.956	40.7835	-1.44442	Down	0.879653	K18835|1|2e-21|104|ats:F775_09872|WRKY transcription factor 2	-	GO:0003677//DNA binding;GO:0001071//nucleic acid binding transcription factor activity	GO:0010467//gene expression	gi|590670333|ref|XP_007038026.1|/2.73073e-43/WRKY-type DNA binding protein 1 [Theobroma cacao]
107422831	880	52.666	19.0253	-1.44238	Down	0.925735	-	-	-	-	gi|596297014|ref|XP_007227265.1|/3.7429e-46/hypothetical protein PRUPE_ppa017791mg [Prunus persica]
107430874	1002	47.7915	17.249	-1.44098	Down	0.890299	-	-	-	-	gi|731401136|ref|XP_010654178.1|/2.5859e-12/PREDICTED: uncharacterized protein LOC100261363 isoform X2 [Vitis vinifera]
107412708	1739	103.296	37.7686	-1.4381	Down	0.830776	K20714|1|8e-85|315|pper:PRUPE_ppa006149mg|serine/threonine-protein kinase OXI1 [EC:2.7.11.1]	-	GO:0004672//protein kinase activity;GO:0000166//nucleotide binding	-	gi|703082526|ref|XP_010091975.1|/0/Serine/threonine-protein kinase OXI1 [Morus notabilis]
107413722	1169	18.6932	6.55846	-1.43553	Down	0.913442	-	-	-	-	gi|703136256|ref|XP_010106106.1|/8.70334e-74/hypothetical protein L484_005867 [Morus notabilis]
107419918	760	15.4049	5.35558	-1.43239	Down	0.432448	-	-	-	-	gi|802625149|ref|XP_012076374.1|/5.9108e-23/PREDICTED: protein GLUTAMINE DUMPER 5-like [Jatropha curcas]
107409828	1371	15.7574	5.48807	-1.43194	Down	0.906083	K12472|1|5e-06|53.5|bvg:104885038|epidermal growth factor receptor substrate 15;K07052|2|9e-06|52.8|jcu:105638006|uncharacterized protein	-	-	-	gi|703095785|ref|XP_010095631.1|/2.59984e-59/hypothetical protein L484_003732 [Morus notabilis]
107408297	1552	16.0481	5.60258	-1.43036	Down	0.835559	-	-	-	-	gi|595847424|ref|XP_007209321.1|/2.88802e-150/hypothetical protein PRUPE_ppa007990mg [Prunus persica]
107420329	1450	207.513	76.6723	-1.42982	Down	0.213405	K16222|1|7e-20|99.8|brp:103855006|Dof zinc finger protein DOF5.5	-	-	-	gi|720024906|ref|XP_010263782.1|/3.43355e-49/PREDICTED: dof zinc finger protein DOF3.4-like [Nelumbo nucifera]
107404189	2387	2578.51	957.406	-1.4288	Down	0.984193	K07560|1|3e-28|128|apro:F751_1912|D-tyrosyl-tRNA(Tyr) deacylase [EC:3.1.-.-];K15172|2|1e-27|126|vcn:VOLCADRAFT_106802|transcription elongation factor SPT5	-	-	-	gi|596045081|ref|XP_007220214.1|/0/hypothetical protein PRUPE_ppa002415mg [Prunus persica]
107427141	1462	984.537	365.954	-1.4264	Down	0.394158	K00472|1|5e-114|412|pper:PRUPE_ppa023428mg|prolyl 4-hydroxylase [EC:1.14.11.2]	-	GO:0046914//transition metal ion binding;GO:0019798//procollagen-proline dioxygenase activity;GO:0019842//vitamin binding	GO:0008152//metabolic process	gi|703108619|ref|XP_010099080.1|/1.25262e-123/Prolyl 4-hydroxylase subunit alpha-1 [Morus notabilis]
107413964	2189.33	34.8837	12.6307	-1.42605	Down	0.634995	K00555|1|0.0|653|vvi:100243386|tRNA (guanine26-N2/guanine27-N2)-dimethyltransferase [EC:2.1.1.215 2.1.1.216]	-	GO:0003676//nucleic acid binding;GO:0008170//N-methyltransferase activity;GO:0003676//nucleic acid binding;GO:0008170//N-methyltransferase activity	GO:0006399//tRNA metabolic process;GO:0006730//one-carbon metabolic process;GO:0006399//tRNA metabolic process;GO:0006730//one-carbon metabolic process	gi|225448659|ref|XP_002274607.1|/0/PREDICTED: tRNA (guanine(26)-N(2))-dimethyltransferase [Vitis vinifera]
107433134	653	211.958	78.5959	-1.42482	Down	0.813586	-	-	-	-	gi|823249752|ref|XP_012457493.1|/6.66822e-24/PREDICTED: uncharacterized protein LOC105778352 [Gossypium raimondii]
107426187	1292.7	123.109	45.6156	-1.4213	Down	0.584615	K14484|1|6e-34|146|mdm:103434386|auxin-responsive protein IAA	GO:0043231//intracellular membrane-bounded organelle;GO:0043231//intracellular membrane-bounded organelle	GO:0005515//protein binding;GO:0005515//protein binding	GO:0009755//hormone-mediated signaling pathway;GO:0009755//hormone-mediated signaling pathway	gi|703080480|ref|XP_010091433.1|/8.27275e-36/Auxin-responsive protein IAA30 [Morus notabilis]
107405375	1029	29.3048	10.5975	-1.42047	Down	0.0424616	K07375|1|2e-75|283|rcu:8274667|tubulin beta	-	-	-	gi|703129827|ref|XP_010104458.1|/6.47644e-75/Tubulin beta-1 chain [Morus notabilis]
107429769	2038	14.0511	4.91344	-1.41663	Down	0.489713	K19613|1|2e-62|241|cic:CICLE_v100041741m|leucine-rich repeat protein SHOC2;K16226|2|2e-48|194|bna:106418634|disease resistance protein RPS4	-	-	-	gi|703110372|ref|XP_010099569.1|/1.71011e-79/TMV resistance protein N [Morus notabilis]
107413090	2415	515.444	192.876	-1.41553	Down	0.978387	K14754|1|0.0|776|sot:102581679|interferon-induced GTP-binding protein Mx1	-	GO:0032561//guanyl ribonucleotide binding;GO:0017111//nucleoside-triphosphatase activity	GO:0009207	gi|703069903|ref|XP_010088630.1|/0/Dynamin-related protein 4C [Morus notabilis]
107414106	1175	201.846	75.4404	-1.41318	Down	0.940576	K09286|1|1e-56|221|fve:101295082|EREBP-like factor	-	-	-	gi|470144263|ref|XP_004307779.1|/6.31538e-56/PREDICTED: ethylene-responsive transcription factor ERF105-like [Fragaria vesca subsp. vesca]
107432584	1511	88.2148	32.8727	-1.40891	Down	0.858181	K19891|1|2e-101|370|smo:SELMODRAFT_442025|glucan endo-1,3-beta-glucosidase 1/2/3 [EC:3.2.1.39]	-	GO:0043167//ion binding;GO:0008422//beta-glucosidase activity	GO:0044238	gi|71738561|gb|AAZ40342.1|/0/beta-1,3-glucanase 2 [Ziziphus jujuba]
107428773	1839	12.7261	4.45155	-1.40668	Down	0.644062	K20893|1|8e-117|422|gmx:100818099|probable galacturonosyltransferase-like 1 [EC:2.4.1.-]	-	GO:0016740//transferase activity	-	gi|658030959|ref|XP_008350933.1|/1.22481e-174/PREDICTED: probable galacturonosyltransferase-like 9 [Malus domestica]
107404317	1923	147.264	55.3404	-1.40296	Down	0.867498	K08150|1|4e-52|207|jcu:105629235|MFS transporter, SP family, solute carrier family 2 (myo-inositol transporter), member 13	GO:0016020//membrane	GO:0016491//oxidoreductase activity;GO:0005215//transporter activity	GO:0006810//transport	gi|595813179|ref|XP_007203539.1|/0/hypothetical protein PRUPE_ppa1027213mg [Prunus persica]
107409345	1923	147.264	55.3404	-1.40296	Down	0.867498	K08150|1|4e-52|207|jcu:105629235|MFS transporter, SP family, solute carrier family 2 (myo-inositol transporter), member 13	GO:0016020//membrane	GO:0016491//oxidoreductase activity;GO:0005215//transporter activity	GO:0006810//transport	gi|595813179|ref|XP_007203539.1|/0/hypothetical protein PRUPE_ppa1027213mg [Prunus persica]
107410589	625	91.9671	34.457	-1.40184	Down	0.390601	-	-	GO:0003824//catalytic activity	GO:0008152//metabolic process	gi|590704569|ref|XP_007047194.1|/3.31522e-54/NAD(P)-binding Rossmann-fold superfamily protein [Theobroma cacao]
107422881	1753	63.787	23.8466	-1.39862	Down	0.936751	K08176|1|0.0|855|pmum:103324101|MFS transporter, PHS family, inorganic phosphate transporter	GO:0031224//intrinsic component of membrane;GO:0031224//intrinsic component of membrane	GO:0015291//secondary active transmembrane transporter activity;GO:0015291//secondary active transmembrane transporter activity	GO:0015698//inorganic anion transport;GO:0015698//inorganic anion transport	gi|703130831|ref|XP_010104732.1|/0/putative inorganic phosphate transporter 1-7 [Morus notabilis]
107404505	815	110.737	41.6655	-1.39824	Down	0.797025	K15382|1|1e-35|150|pper:PRUPE_ppa018792mg|solute carrier family 50 (sugar transporter)	GO:0031224//intrinsic component of membrane	-	GO:0071702	gi|595858627|ref|XP_007210782.1|/5.83883e-35/hypothetical protein PRUPE_ppa018792mg, partial [Prunus persica]
107432500	1608	409.62	155.171	-1.3972	Down	0.94763	K04733|1|1e-38|162|vvi:100256499|interleukin-1 receptor-associated kinase 4 [EC:2.7.11.1]	-	-	-	gi|658029137|ref|XP_008350012.1|/0/PREDICTED: epidermis-specific secreted glycoprotein EP1-like [Malus domestica]
107421595	1251	12.2683	4.31586	-1.3957	Down	0.783614	K08819|1|2e-137|489|pper:PRUPE_ppa016602mg|cyclin-dependent kinase 12/13 [EC:2.7.11.22 2.7.11.23]	-	-	-	gi|595791745|ref|XP_007199621.1|/1.03692e-136/hypothetical protein PRUPE_ppa016602mg [Prunus persica]
107435599	2043	120.626	45.544	-1.39427	Down	0.91303	K14411|1|3e-16|88.6|csv:101220676|RNA-binding protein Musashi	-	-	-	gi|703141778|ref|XP_010107587.1|/6.27682e-167/Protein IQ-DOMAIN 1 [Morus notabilis]
107427378	1851	72.9394	27.4723	-1.39066	Down	0.620729	-	GO:0031224//intrinsic component of membrane;GO:0031224//intrinsic component of membrane	GO:0008493//tetracycline transporter activity;GO:0008493//tetracycline transporter activity	GO:0015850//organic hydroxy compound transport;GO:0042221//response to chemical;GO:0015850//organic hydroxy compound transport;GO:0042221//response to chemical	gi|645260968|ref|XP_008236069.1|/2.29454e-170/PREDICTED: hippocampus abundant transcript-like protein 1 [Prunus mume]
107415306	1263	52.6258	19.7279	-1.39044	Down	8.26518e-05	-	GO:0016020//membrane	-	GO:0043623//cellular protein complex assembly;GO:0017006	gi|658028072|ref|XP_008349468.1|/2.53824e-90/PREDICTED: uncharacterized protein LOC103412710 [Malus domestica]
107416249	901	96.7474	36.588	-1.38928	Down	0.552106	K13448|1|3e-50|199|aip:107609660|calcium-binding protein CML	-	-	-	gi|356553299|ref|XP_003544994.1|/1.59987e-47/PREDICTED: probable calcium-binding protein CML18 [Glycine max]
107404181	2039	50.1414	18.7968	-1.38921	Down	0.808649	K15502|1|9e-06|53.5|cvr:CHLNCDRAFT_18784|serine/threonine-protein phosphatase 6 regulatory ankyrin repeat subunit A	-	-	-	gi|357517641|ref|XP_003629109.1|/5.46876e-54/ankyrin repeat protein [Medicago truncatula]
107415484	2848	1320.01	506.047	-1.38222	Down	0.979586	K06617|1|0.0|1305|tcc:TCM_016942|raffinose synthase [EC:2.4.1.82]	-	GO:0008378//galactosyltransferase activity	-	gi|703146484|ref|XP_010108810.1|/0/hypothetical protein L484_020545 [Morus notabilis]
107405567	1958	207.521	79.3162	-1.38131	Down	0.949089	K03327|1|3e-177|623|fve:101304178|multidrug resistance protein, MATE family	-	-	-	gi|470120896|ref|XP_004296523.1|/1.41078e-176/PREDICTED: MATE efflux family protein LAL5-like isoform X2 [Fragaria vesca subsp. vesca]
107424097	3555	141.893	54.1537	-1.38052	Down	0.95161	K19613|1|6e-120|433|cic:CICLE_v100041741m|leucine-rich repeat protein SHOC2;K16226|2|2e-97|358|bna:106437687|disease resistance protein RPS4;K03283|4|3e-94|348|mtr:MTR_2g040370|heat shock 70kDa protein 1/8	-	-	-	gi|596044229|ref|XP_007220190.1|/1.21647e-179/hypothetical protein PRUPE_ppa015427mg [Prunus persica]
107412765	338	28.7741	10.7081	-1.38038	Down	0.639623	K12486|1|4e-21|77.8|tcc:TCM_045263|stromal membrane-associated protein	-	GO:0046914//transition metal ion binding	GO:0032012//regulation of ARF protein signal transduction	gi|590569439|ref|XP_007011070.1|/2.1609e-20/Calcium-dependent ARF-type GTPase activating protein family isoform 1 [Theobroma cacao]
107430857	1109	230.394	88.2435	-1.37892	Down	0.880868	-	-	-	-	gi|703129025|ref|XP_010104264.1|/2.83102e-10/Trihelix transcription factor GT-3b [Morus notabilis]
107411035	1501	988.14	379.685	-1.37861	Down	0.952278	K11982|1|2e-123|444|vvi:100265659|E3 ubiquitin-protein ligase RNF115/126 [EC:2.3.2.27]	-	-	-	gi|225434879|ref|XP_002283212.1|/8.39685e-123/PREDICTED: E3 ubiquitin-protein ligase RING1 [Vitis vinifera]
107431598	2799	24.2034	8.96507	-1.37846	Down	0.135226	K14972|1|2e-34|149|smo:SELMODRAFT_403849|PAX-interacting protein 1;K20780|5|9e-17|90.5|mdm:103414636|mediator of DNA damage checkpoint protein 1	-	-	-	gi|703123035|ref|XP_010102711.1|/0/PAX-interacting protein 1 [Morus notabilis]
107416817	622	13.3935	4.80798	-1.37827	Down	1	-	-	-	-	gi|703109774|ref|XP_010099389.1|/3.39675e-43/hypothetical protein L484_004816 [Morus notabilis]
107429291	1091	681.007	262.779	-1.37194	Down	0.934112	K01051|1|4e-15|83.6|atr:18423947|pectinesterase [EC:3.1.1.11]	-	-	-	gi|703119893|ref|XP_010101980.1|/1.82086e-62/21 kDa protein [Morus notabilis]
107404861	2032	9.68028	3.39856	-1.37133	Down	0.90192	K19476|1|3e-125|450|pper:PRUPE_ppa005697mg|vacuolar protein sorting-associated protein IST1	-	-	-	gi|595973685|ref|XP_007217726.1|/1.71652e-124/hypothetical protein PRUPE_ppa005697mg [Prunus persica]
107408672	1287	33.8875	12.7628	-1.37054	Down	0.931329	K07375|1|7e-170|597|mdm:103440256|tubulin beta	GO:0032991//macromolecular complex;GO:0015630//microtubule cytoskeleton	GO:0017111//nucleoside-triphosphatase activity;GO:0032561//guanyl ribonucleotide binding	GO:0043623//cellular protein complex assembly;GO:0009207;GO:0007017//microtubule-based process	gi|657970764|ref|XP_008377144.1|/3.69428e-169/PREDICTED: tubulin beta chain [Malus domestica]
107411718	2782	383.451	148.049	-1.36963	Down	0.944642	K03006|1|4e-27|124|fve:105350341|DNA-directed RNA polymerase II subunit RPB1 [EC:2.7.7.6]	-	GO:0003824//catalytic activity	-	gi|645221839|ref|XP_008246306.1|/8.60693e-85/PREDICTED: uncharacterized threonine-rich GPI-anchored glycoprotein PJ4664.02 [Prunus mume]
107407896	1442	26.0775	9.76316	-1.36762	Down	0.910789	K17535|1|3e-70|267|pxb:103963188|serine/threonine-protein kinase TNNI3K [EC:2.7.11.1];K04427|3|3e-59|230|vra:106765909|mitogen-activated protein kinase kinase kinase 7 [EC:2.7.11.25]	-	GO:0004702//receptor signaling protein serine/threonine kinase activity;GO:0032559	GO:0006464//cellular protein modification process	gi|449440628|ref|XP_004138086.1|/4.46636e-158/PREDICTED: serine/threonine-protein kinase HT1-like [Cucumis sativus]
107423261	2507	18.7268	6.92938	-1.36476	Down	0.787149	-	-	-	-	gi|645232743|ref|XP_008223009.1|/0/PREDICTED: uncharacterized protein LOC103322845 [Prunus mume]
107407115	1031	67.5451	25.886	-1.36473	Down	0.94747	K12881|1|1e-37|158|vvi:100257009|THO complex subunit 4	-	-	-	gi|703147199|ref|XP_010108991.1|/7.51485e-39/RNA and export factor-binding protein 2 [Morus notabilis]
107414472	1107	25.7567	9.66036	-1.36458	Down	0.927915	K09286|1|8e-23|109|sot:102577707|EREBP-like factor	-	-	-	gi|657969598|ref|XP_008376523.1|/4.44876e-48/PREDICTED: ethylene-responsive transcription factor ERF027-like [Malus domestica]
107428578	2899.87	638.08	248.085	-1.36092	Down	0.970512	K04733|1|0.0|760|atr:18430848|interleukin-1 receptor-associated kinase 4 [EC:2.7.11.1]	-	GO:0004672//protein kinase activity;GO:0032559;GO:0004672//protein kinase activity;GO:0032559;GO:0004672//protein kinase activity;GO:0032559;GO:0004672//protein kinase activity;GO:0032559	GO:0006464//cellular protein modification process;GO:0006464//cellular protein modification process;GO:0006464//cellular protein modification process;GO:0006464//cellular protein modification process	gi|596272814|ref|XP_007225117.1|/0/hypothetical protein PRUPE_ppa002639mg [Prunus persica]
107417610	663.19	155.617	60.2936	-1.35978	Down	0.50792	K10999|1|5e-30|131|tcc:TCM_005879|cellulose synthase A [EC:2.4.1.12]	-	-	-	gi|568858685|ref|XP_006482878.1|/4.35224e-34/PREDICTED: uncharacterized protein LOC102617979 isoform X1 [Citrus sinensis]
107423769	1269	97.2557	37.5576	-1.35962	Down	0.937631	K19747|1|3e-36|153|vvi:100243942|BAHD acyltransferase [EC:2.3.1.-];K05747|2|7e-21|102|egr:104421114|Wiskott-Aldrich syndrome protein	-	-	-	gi|703100239|ref|XP_010096867.1|/1.46494e-53/hypothetical protein L484_003038 [Morus notabilis]
107410955	1929	38.7933	14.7856	-1.35868	Down	0.805964	K06636|1|6e-23|110|ppp:PHYPADRAFT_79481|structural maintenance of chromosome 1	-	-	-	gi|641847868|gb|KDO66746.1|/5.29314e-152/hypothetical protein CISIN_1g009038mg [Citrus sinensis]
107418251	3223	28.7602	10.8746	-1.35853	Down	0.596091	K12855|1|0.0|1573|cmo:103498810|pre-mRNA-processing factor 6	GO:0043231//intracellular membrane-bounded organelle	-	GO:0000377	gi|703110391|ref|XP_010099575.1|/0/Pre-mRNA-processing factor 6 [Morus notabilis]
107425959	1094	1531.78	597.141	-1.35825	Down	0.947517	K10779|1|5e-12|73.2|smo:SELMODRAFT_443867|transcriptional regulator ATRX [EC:3.6.4.12]	-	-	-	gi|659100915|ref|XP_008451333.1|/4.61832e-90/PREDICTED: late embryogenesis abundant protein D-34-like [Cucumis melo]
107424055	1284	61.1328	23.5153	-1.35757	Down	0.01644	K03283|1|3e-41|170|mtr:MTR_2g040350|heat shock 70kDa protein 1/8	-	-	-	gi|641823543|gb|KDO42944.1|/3.94485e-46/hypothetical protein CISIN_1g044535mg, partial [Citrus sinensis]
107434916	3652	76.885	29.6847	-1.35651	Down	0.902952	K03283|1|7e-134|479|mtr:MTR_2g040220|heat shock 70kDa protein 1/8	-	-	-	gi|802724962|ref|XP_012085907.1|/0/PREDICTED: LOW QUALITY PROTEIN: uncharacterized protein LOC105645015 [Jatropha curcas]
107419963	1887	153.542	59.657	-1.35565	Down	0.262061	K19747|1|9e-56|219|thj:104821386|BAHD acyltransferase [EC:2.3.1.-]	-	GO:0016740//transferase activity	-	gi|590592093|ref|XP_007017180.1|/3.57546e-169/HXXXD-type acyl-transferase family protein [Theobroma cacao]
107432937	1316	48.1393	18.4971	-1.3536	Down	0.915553	K08235|1|3e-132|473|vra:106769017|xyloglucan:xyloglucosyl transferase [EC:2.4.1.207];K14504|4|7e-131|468|rcu:8277906|xyloglucan:xyloglucosyl transferase TCH4 [EC:2.4.1.207]	GO:0005576//extracellular region;GO:0030312//external encapsulating structure	GO:0016798//hydrolase activity, acting on glycosyl bonds;GO:0016758//transferase activity, transferring hexosyl groups	GO:0044042//glucan metabolic process	gi|590580805|ref|XP_007014172.1|/2.57764e-133/Xyloglucan endotransglucosylase/hydrolase family protein [Theobroma cacao]
107405738	1734	25.7842	9.76181	-1.35183	Down	0.754917	K00517|1|0.0|670|tcc:TCM_019148|;K13260|2|1e-177|624|gmx:100811727|isoflavone 2'-hydroxylase [EC:1.14.13.89]	-	-	-	gi|470103106|ref|XP_004287985.1|/0/PREDICTED: cytochrome P450 81E8-like [Fragaria vesca subsp. vesca]
107432012	1091	38.4738	14.7496	-1.35032	Down	0.459702	-	-	-	-	gi|595829884|ref|XP_007205957.1|/1.03155e-65/hypothetical protein PRUPE_ppa011989mg [Prunus persica]
107424480	368	22.7353	8.57745	-1.35023	Down	0.72722	-	-	-	-	gi|357451195|ref|XP_003595874.1|/3.28909e-30/seed maturation protein PM41 [Medicago truncatula]
107417362	1574	488.405	191.278	-1.34985	Down	0.927204	K02882|1|9e-29|129|adu:107496420|large subunit ribosomal protein L18Ae;K01381|3|6e-25|116|smo:SELMODRAFT_13348|saccharopepsin [EC:3.4.23.25];K00924|5|2e-20|102|tcc:TCM_041550|	-	GO:0004175//endopeptidase activity	GO:0019538//protein metabolic process	gi|703126024|ref|XP_010103457.1|/0/Aspartic proteinase nepenthesin-2 [Morus notabilis]
107424573	891	306.652	120.019	-1.34926	Down	0.112271	K04733|1|5e-06|52.8|sita:101769980|interleukin-1 receptor-associated kinase 4 [EC:2.7.11.1]	-	-	-	gi|658005774|ref|XP_008338038.1|/2.43794e-08/PREDICTED: pentatricopeptide repeat-containing protein At5g44230 [Malus domestica]
107413738	3930	12.7551	4.68202	-1.34496	Down	1	K01303|1|9e-106|386|fve:101311565|acylaminoacyl-peptidase [EC:3.4.19.1];K14638|3|9e-40|167|bna:106412703|solute carrier family 15 (peptide/histidine transporter), member 3/4;K08247|4|6e-39|164|thj:104800334|methionine S-methyltransferase [EC:2.1.1.12];K01191|5|5e-37|158|pda:103707976|alpha-mannosidase [EC:3.2.1.24]	-	-	-	gi|645224192|ref|XP_008218992.1|/0/PREDICTED: LOW QUALITY PROTEIN: uncharacterized protein LOC103319258 [Prunus mume]
107408413	1161	203.649	79.8713	-1.34423	Down	3.91092e-06	K12581|1|1e-130|467|pxb:103959293|CCR4-NOT transcription complex subunit 7/8	GO:0043231//intracellular membrane-bounded organelle	GO:0005488//binding;GO:0000175//3'-5'-exoribonuclease activity	-	gi|694388425|ref|XP_009369921.1|/6.50518e-130/PREDICTED: probable CCR4-associated factor 1 homolog 11 [Pyrus x bretschneideri]
107404917	2950	139.131	54.5369	-1.34221	Down	0.961153	K01537|1|0.0|1073|pxb:103938864|Ca2+-transporting ATPase [EC:3.6.3.8]	GO:0031224//intrinsic component of membrane	GO:0046873//metal ion transmembrane transporter activity;GO:0019829//cation-transporting ATPase activity;GO:0032559	GO:0009206;GO:0006816//calcium ion transport	gi|703142339|ref|XP_010107728.1|/0/Putative calcium-transporting ATPase 13, plasma membrane-type [Morus notabilis]
107423360	2164	26.0669	9.94867	-1.34135	Down	0.90165	K04733|1|2e-175|617|pop:POPTR_0013s03490g|interleukin-1 receptor-associated kinase 4 [EC:2.7.11.1]	-	-	-	gi|731407925|ref|XP_010656659.1|/0/PREDICTED: probable leucine-rich repeat receptor-like protein kinase At1g35710 [Vitis vinifera]
107411258	1818	13.0798	4.82695	-1.34037	Down	0.754185	K19042|1|2e-06|55.5|nnu:104610044|E3 ubiquitin-protein ligase BOI and related proteins [EC:2.3.2.27]	-	-	-	gi|255561705|ref|XP_002521862.1|/9.47656e-95/PREDICTED: uncharacterized protein LOC8283290 [Ricinus communis]
107429926	786	5947.43	2352.55	-1.33783	Down	0.991402	K04733|1|2e-65|249|ats:F775_00388|interleukin-1 receptor-associated kinase 4 [EC:2.7.11.1]	-	-	-	gi|823213773|ref|XP_012439628.1|/3.16666e-115/PREDICTED: protein P21 [Gossypium raimondii]
107422102	1209	158.839	62.563	-1.33641	Down	0.000860734	K13448|1|3e-85|316|lja:Lj3g3v0381720.1|calcium-binding protein CML	-	-	-	gi|28301674|emb|CAB63264.3|/1.50423e-84/calcium-binding protein [Lotus japonicus]
107410113	1569	17.4068	6.5637	-1.3347	Down	1	K04730|1|3e-105|312|fve:101295381|interleukin-1 receptor-associated kinase 1 [EC:2.7.11.1];K20181|3|5e-103|296|mtr:MTR_5g026090|vacuolar protein sorting-associated protein 18	-	-	-	gi|357487613|ref|XP_003614094.1|/2.21252e-112/LRR receptor-like kinase family protein [Medicago truncatula]
107413873	1134	47.3006	18.4589	-1.33143	Down	0.00114246	K17506|1|1e-99|364|pxb:103958622|protein phosphatase 1L [EC:3.1.3.16]	GO:0043234//protein complex	GO:0004721//phosphoprotein phosphatase activity;GO:0043169//cation binding	GO:0006464//cellular protein modification process	gi|703108085|ref|XP_010098909.1|/2.93462e-103/putative protein phosphatase 2C 2 [Morus notabilis]
107423130	3888.72	69.0057	27.1198	-1.32956	Down	0.214067	K01537|1|0.0|1314|vvi:100259585|Ca2+-transporting ATPase [EC:3.6.3.8]	-	-	-	gi|225432830|ref|XP_002279629.1|/0/PREDICTED: putative calcium-transporting ATPase 13, plasma membrane-type [Vitis vinifera]
107414104	893	53.8071	21.0817	-1.32894	Down	0.825004	K09286|1|4e-61|235|tcc:TCM_014845|EREBP-like factor	-	-	-	gi|590671216|ref|XP_007038272.1|/2.11408e-60/AP2/ERF domain-containing transcription factor, putative [Theobroma cacao]
107414728	915	128.694	50.9275	-1.32792	Down	0.590952	-	-	-	-	gi|590639501|ref|XP_007029688.1|/2.45004e-59/Uncharacterized protein TCM_025556 [Theobroma cacao]
107409249	1440	1090.48	435.581	-1.32284	Down	0.986804	K02882|1|1e-13|79.0|adu:107496420|large subunit ribosomal protein L18Ae;K00924|3|4e-11|70.9|crb:CARUB_v10000813mg|	-	GO:0004175//endopeptidase activity	GO:0019538//protein metabolic process	gi|951021516|ref|XP_014512687.1|/0/PREDICTED: basic 7S globulin-like [Vigna radiata var. radiata]
107427682	1267	306.94	122.431	-1.32204	Down	0.888171	K05282|1|8e-51|202|pda:103697092|gibberellin 20-oxidase [EC:1.14.11.12]	-	-	-	gi|645262301|ref|XP_008236700.1|/4.89674e-150/PREDICTED: feruloyl CoA ortho-hydroxylase 2-like [Prunus mume]
107415390	1101	11.6915	4.34609	-1.32041	Down	0.914982	K20887|1|4e-18|93.2|mdm:103411342|xyloglucan glycosyltransferase 4 [EC:2.4.1.-];K14306|2|2e-08|61.2|cam:101489597|nuclear pore complex protein Nup62	-	-	-	gi|702465536|ref|XP_010029220.1|/1.137e-19/PREDICTED: gibberellin-regulated protein 14-like [Eucalyptus grandis]
107419211	2870	19.4996	7.47515	-1.31995	Down	0.863651	K08819|1|0.0|674|csv:101222881|cyclin-dependent kinase 12/13 [EC:2.7.11.22 2.7.11.23]	-	-	-	gi|703137978|ref|XP_010106628.1|/0/putative serine/threonine-protein kinase [Morus notabilis]
107405236	1767	21.507	8.29688	-1.31707	Down	0.828401	-	-	-	-	gi|703106884|ref|XP_010098611.1|/5.3291e-111/hypothetical protein L484_012722 [Morus notabilis]
107420608	754	23.2253	8.99013	-1.31653	Down	1	-	-	-	-	gi|763785676|gb|KJB52747.1|/1.05983e-24/hypothetical protein B456_008G275500 [Gossypium raimondii]
107407493	1325	14.3802	5.4549	-1.31266	Down	0.745365	-	-	-	-	gi|703101567|ref|XP_010097222.1|/6.2537e-103/hypothetical protein L484_025771 [Morus notabilis]
107420744	791	84.254	33.597	-1.31214	Down	0.873402	-	-	-	-	-
107412071	2306	44.8224	17.7235	-1.31161	Down	0.426149	K10352|1|2e-95|351|adu:107492090|myosin heavy chain;K20283|5|4e-20|101|pmum:103337674|golgin subfamily A member 4	-	-	-	gi|595840541|ref|XP_007208037.1|/2.04159e-161/hypothetical protein PRUPE_ppa002906mg [Prunus persica]
107435206	1643	4053.91	1633.62	-1.31095	Down	0.00135946	K03189|1|4e-08|60.8|rcu:8264127|urease accessory protein	-	-	-	gi|694435613|ref|XP_009344965.1|/2.92328e-140/PREDICTED: auxin-induced in root cultures protein 12-like [Pyrus x bretschneideri]
107428505	2219	89.2971	35.7359	-1.30784	Down	0.715714	K17506|1|1e-134|481|pop:POPTR_0010s05760g|protein phosphatase 1L [EC:3.1.3.16]	-	GO:0016787//hydrolase activity	-	gi|703113550|ref|XP_010100415.1|/3.2098e-164/putative protein phosphatase 2C 14 [Morus notabilis]
107430240	651	66.1659	26.4074	-1.30705	Down	0.824402	-	-	-	-	gi|590677306|ref|XP_007039980.1|/1.58347e-33/Ankyrin repeat and KH domain-containing protein 1 [Theobroma cacao]
107424566	3539	27.4449	10.7753	-1.3049	Down	0.615555	K12309|1|0.0|975|aly:ARALYDRAFT_485655|beta-galactosidase [EC:3.2.1.23]	-	GO:0030246//carbohydrate binding;GO:0015925//galactosidase activity;GO:0043167//ion binding	GO:0044238	gi|57232107|gb|AAW47739.1|/0/beta-galactosidase [Prunus persica]
107412855	462	37.2037	14.7839	-1.29936	Down	0.65223	-	-	-	-	gi|255543933|ref|XP_002513029.1|/2.85958e-18/PREDICTED: sigma factor binding protein 1, chloroplastic [Ricinus communis]
107409755	399	29.6483	11.7219	-1.29845	Down	0.934225	K19995|1|8e-43|172|tcc:TCM_029952|secretory carrier-associated membrane protein	-	-	-	gi|595865453|ref|XP_007211954.1|/1.37212e-44/hypothetical protein PRUPE_ppa006425mg [Prunus persica]
107407210	1238	4336.17	1768.72	-1.29345	Down	0.993138	K20547|1|7e-130|464|pop:POPTR_0004s18870g|basic endochitinase B [EC:3.2.1.14]	-	GO:0016798//hydrolase activity, acting on glycosyl bonds	GO:0005975//carbohydrate metabolic process;GO:0043170;GO:0009056//catabolic process	gi|67867096|gb|AAY82488.1|/1.5388e-132/chitinase [Ulmus pumila]
107425436	810	14.7087	5.67289	-1.29268	Down	0.868831	K20254|1|9e-07|55.1|pper:PRUPE_ppa019911mg|perilipin-4	-	-	-	gi|645237380|ref|XP_008225177.1|/6.81659e-52/PREDICTED: late embryogenesis abundant protein 1-like [Prunus mume]
107412871	807	18.2619	7.12408	-1.29253	Down	0.481243	K11269|1|6e-45|181|rcu:8280692|chromosome transmission fidelity protein 18	-	-	-	gi|1000968301|ref|XP_015574098.1|/3.04503e-44/PREDICTED: chromosome transmission fidelity protein 18 homolog [Ricinus communis]
107411685	1664	29.1368	11.569	-1.29188	Down	0.0344378	K20247|1|3e-84|313|vra:106776815|hercynylcysteine sulfoxide lyase [EC:4.4.1.-];K11717|5|6e-08|60.5|jcu:105637200|cysteine desulfurase / selenocysteine lyase [EC:2.8.1.7 4.4.1.16]	-	-	-	gi|645221860|ref|XP_008246318.1|/0/PREDICTED: uncharacterized protein LOC103344507 [Prunus mume]
107430972	1381	42.9182	17.2213	-1.28995	Down	1	K17893|1|3e-148|526|pper:PRUPE_ppa014817mg|ubiquinol oxidase [EC:1.10.3.11]	GO:0031967;GO:0043231//intracellular membrane-bounded organelle;GO:0031224//intrinsic component of membrane	GO:0043169//cation binding;GO:0016682//oxidoreductase activity, acting on diphenols and related substances as donors, oxygen as acceptor	GO:0032501//multicellular organismal process;GO:0006950//response to stress;GO:0007165//signal transduction;GO:0015980//energy derivation by oxidation of organic compounds	gi|595850083|ref|XP_007209853.1|/1.49966e-147/hypothetical protein PRUPE_ppa014817mg [Prunus persica]
107413404	1320	30.7859	12.2612	-1.28978	Down	0.132546	K13424|1|1e-28|129|ats:F775_28497|WRKY transcription factor 33;K08819|5|8e-28|125|brp:103870946|cyclin-dependent kinase 12/13 [EC:2.7.11.22 2.7.11.23]	-	-	-	gi|255557405|ref|XP_002519733.1|/1.03122e-81/PREDICTED: probable WRKY transcription factor 28 [Ricinus communis]
107435304	2648	547.796	224.374	-1.28562	Down	0.956309	K15429|1|2e-156|554|cic:CICLE_v10007363mg|tRNA (guanine37-N1)-methyltransferase [EC:2.1.1.228];K19893|3|1e-145|518|zma:100284665|glucan endo-1,3-beta-glucosidase 5/6 [EC:3.2.1.39]	-	GO:0043167//ion binding;GO:0008422//beta-glucosidase activity;GO:0043167//ion binding;GO:0008422//beta-glucosidase activity	GO:0044238;GO:0044238	gi|657998538|ref|XP_008391677.1|/0/PREDICTED: glucan endo-1,3-beta-glucosidase 8 [Malus domestica]
107416549	1801.64	209.471	85.6576	-1.28455	Down	0.0103028	K19476|1|9e-90|332|tcc:TCM_019471|vacuolar protein sorting-associated protein IST1	-	-	-	gi|590652944|ref|XP_007033286.1|/4.48725e-89/Regulator of Vps4 activity in the MVB pathway protein, putative [Theobroma cacao]
107422111	2640	23.7123	9.40721	-1.28409	Down	0.911624	K10706|1|4e-176|619|rcu:8277867|senataxin [EC:3.6.4.-]	-	-	-	gi|255570463|ref|XP_002526190.1|/2.22948e-175/PREDICTED: probable helicase senataxin isoform X1 [Ricinus communis]
107429074	4712	12.7262	4.90509	-1.28169	Down	1	K10742|1|0.0|1778|pmum:103331439|DNA replication ATP-dependent helicase Dna2 [EC:3.6.4.12]	-	-	-	gi|645252792|ref|XP_008232282.1|/0/PREDICTED: DNA replication ATP-dependent helicase/nuclease DNA2 [Prunus mume]
107411011	812	46.1717	18.6781	-1.28046	Down	0.194491	-	-	-	-	gi|223540387|gb|EEF41958.1|/2.29568e-07/conserved hypothetical protein [Ricinus communis]
107425461	3089	2256.85	929.146	-1.27982	Down	0.962617	-	-	-	-	-
107403363	261	23.8275	9.48983	-1.27902	Down	0.531682	-	-	-	-	gi|703127018|ref|XP_010103727.1|/1.33977e-23/Blue copper protein [Morus notabilis]
107434205	2893	14.7328	5.74936	-1.27736	Down	0.969013	K08819|1|0.0|843|mdm:103402499|cyclin-dependent kinase 12/13 [EC:2.7.11.22 2.7.11.23]	-	GO:0004672//protein kinase activity;GO:0000166//nucleotide binding	-	gi|645223563|ref|XP_008218690.1|/0/PREDICTED: probable serine/threonine-protein kinase At1g09600 [Prunus mume]
107415932	1193	11.0532	4.23137	-1.27735	Down	1	-	-	-	-	-
107422361	1911	41.791	16.9132	-1.27728	Down	0.904424	K08679|1|0.0|788|pper:PRUPE_ppa005434mg|UDP-glucuronate 4-epimerase [EC:5.1.3.6]	-	GO:0048037//cofactor binding;GO:0016854//racemase and epimerase activity	GO:0044238	gi|596171100|ref|XP_007223132.1|/0/hypothetical protein PRUPE_ppa005434mg [Prunus persica]
107407595	1928	131.986	54.1465	-1.27672	Down	0.965909	K18674|1|0.0|881|pop:POPTR_0010s15800g|N-acetylgalactosamine kinase [EC:2.7.1.157]	GO:0044424	GO:0016773//phosphotransferase activity, alcohol group as acceptor;GO:0032559	GO:0016310//phosphorylation;GO:0019318//hexose metabolic process	gi|224108774|ref|XP_002314964.1|/0/Galactokinase family protein [Populus trichocarpa]
107433176	1600	69.5689	28.4088	-1.27552	Down	0.823517	K08238|1|0.0|815|csv:101203121|xyloglucan 6-xylosyltransferase [EC:2.4.2.39]	GO:0031224//intrinsic component of membrane	GO:0042285//xylosyltransferase activity	-	gi|449432844|ref|XP_004134208.1|/0/PREDICTED: xyloglucan 6-xylosyltransferase 2-like [Cucumis sativus]
107417545	783	22.9591	9.16088	-1.27472	Down	0.907247	K17428|1|8e-36|151|rcu:8258102|large subunit ribosomal protein L47	GO:0005840//ribosome	-	-	gi|1000984272|ref|XP_015577733.1|/4.16917e-35/PREDICTED: 39S ribosomal protein L47, mitochondrial [Ricinus communis]
107404287	1152	20.4516	8.12614	-1.27445	Down	1	K06911|1|4e-150|531|jcu:105633043|uncharacterized protein	-	-	-	gi|802588542|ref|XP_012070945.1|/2.11653e-149/PREDICTED: pirin-like protein [Jatropha curcas]
107404057	2177.98	57.8287	23.5849	-1.27399	Down	0.227713	K01267|1|0.0|765|mdm:103410047|aspartyl aminopeptidase [EC:3.4.11.21]	GO:0043231//intracellular membrane-bounded organelle;GO:0043231//intracellular membrane-bounded organelle	GO:0046914//transition metal ion binding;GO:0008238//exopeptidase activity;GO:0046914//transition metal ion binding;GO:0008238//exopeptidase activity	GO:0019538//protein metabolic process;GO:0019538//protein metabolic process	gi|703070408|ref|XP_010088778.1|/0/Aspartyl aminopeptidase [Morus notabilis]
107432262	836	85.7613	35.1427	-1.2737	Down	0.761256	-	-	-	-	gi|645276793|ref|XP_008243457.1|/8.74779e-74/PREDICTED: protein YLS9 [Prunus mume]
107424702	3002.46	100.423	41.2568	-1.27196	Down	0.138102	K13415|1|2e-28|129|mdm:103401427|protein brassinosteroid insensitive 1 [EC:2.7.10.1 2.7.11.1];K13457|4|1e-21|106|pop:POPTR_0005s03760g|disease resistance protein RPM1	-	-	-	gi|694313357|ref|XP_009366478.1|/3.48297e-180/PREDICTED: probable disease resistance protein At5g66900 [Pyrus x bretschneideri]
107423109	1042	143.835	59.3309	-1.26962	Down	0.939429	K01537|1|1e-139|497|pper:PRUPE_ppa000700mg|Ca2+-transporting ATPase [EC:3.6.3.8]	GO:0031224//intrinsic component of membrane	GO:0046873//metal ion transmembrane transporter activity;GO:0019829//cation-transporting ATPase activity;GO:0032559	GO:0009206;GO:0006816//calcium ion transport	gi|596285038|ref|XP_007225393.1|/4.98413e-139/hypothetical protein PRUPE_ppa000704mg [Prunus persica]
107422477	1953	30.3662	12.2694	-1.26942	Down	0.203619	K11844|1|1e-85|318|cmo:103483482|ubiquitin carboxyl-terminal hydrolase 16/45 [EC:3.4.19.12];K06268|2|1e-09|66.6|ats:F775_11158|serine/threonine-protein phosphatase 2B regulatory subunit	-	-	-	gi|645235941|ref|XP_008224502.1|/7.55307e-138/PREDICTED: intracellular protein transport protein USO1 [Prunus mume]
107419854	1801	19.7804	7.88216	-1.26872	Down	1	K04733|1|6e-141|502|vvi:100259897|interleukin-1 receptor-associated kinase 4 [EC:2.7.11.1]	-	GO:0004702//receptor signaling protein serine/threonine kinase activity;GO:0032559	GO:0006464//cellular protein modification process	gi|703092190|ref|XP_010094560.1|/4.89193e-144/putative serine/threonine-protein kinase Cx32 [Morus notabilis]
107406552	809	47.6214	19.4472	-1.26798	Down	0.890985	K13606|1|1e-89|330|jcu:105632737|chlorophyll(ide) b reductase [EC:1.1.1.294]	-	GO:0003824//catalytic activity	GO:0008152//metabolic process	gi|802585685|ref|XP_012070563.1|/6.92293e-89/PREDICTED: chlorophyll(ide) b reductase NOL, chloroplastic isoform X1 [Jatropha curcas]
107403567	3186	26.4341	10.6606	-1.26653	Down	0.287465	-	-	-	-	gi|645220207|ref|XP_008239194.1|/1.33009e-145/PREDICTED: probable GPI-anchored adhesin-like protein PGA55 [Prunus mume]
107428898	1333	47.1184	19.2685	-1.26578	Down	0.516881	K09458|1|8e-47|189|vvi:100253210|3-oxoacyl-[acyl-carrier-protein] synthase II [EC:2.3.1.179]	-	-	-	gi|743799288|ref|XP_011012791.1|/4.54249e-77/PREDICTED: uncharacterized protein LOC105116966 isoform X1 [Populus euphratica]
107426111	1430	381.763	158.99	-1.26078	Down	0.971103	K18835|1|6e-27|123|thj:104811706|WRKY transcription factor 2;K13424|3|5e-26|120|vvi:100243352|WRKY transcription factor 33	-	-	-	gi|294861116|gb|ADF45433.1|/1.04157e-74/WRKY1 [Hevea brasiliensis]
107425372	1281	12.0684	4.71086	-1.26065	Down	0.806313	K04079|1|4e-10|67.0|pvu:PHAVU_004G050300g|molecular chaperone HtpG;K08955|2|2e-09|64.7|mtr:MTR_5g074850|ATP-dependent metalloprotease [EC:3.4.24.-]	-	-	-	gi|698530804|ref|XP_009762226.1|/1.19197e-18/PREDICTED: F-box/kelch-repeat protein At3g23880-like [Nicotiana sylvestris]
107434843	591	635.841	265.603	-1.25763	Down	0.974437	K13899|1|1e-32|140|aip:107638693|cystatin-C	-	-	-	gi|703092669|ref|XP_010094696.1|/1.87617e-37/Cysteine proteinase inhibitor 5 [Morus notabilis]
107403357	1389	311.451	129.97	-1.25722	Down	0.941482	K04733|1|2e-22|108|mdm:103419981|interleukin-1 receptor-associated kinase 4 [EC:2.7.11.1]	-	-	-	gi|703127032|ref|XP_010103730.1|/2.23166e-74/Blue copper protein [Morus notabilis]
107413206	458	22.7413	9.18913	-1.25711	Down	0.855675	-	-	-	-	gi|659113355|ref|XP_008456531.1|/9.26534e-17/PREDICTED: uncharacterized protein LOC103496457 [Cucumis melo]
107409718	508	186.267	77.7398	-1.25463	Down	0.857896	K20887|1|2e-16|85.9|mdm:103411342|xyloglucan glycosyltransferase 4 [EC:2.4.1.-];K03860|2|5e-11|67.8|nnu:104608881|phosphatidylinositol glycan, class Q	-	-	-	gi|645229009|ref|XP_008221261.1|/4.18023e-33/PREDICTED: snakin-2 [Prunus mume]
107427963	1220	152.73	63.6856	-1.2546	Down	0.895582	K04733|1|2e-28|127|ats:F775_18549|interleukin-1 receptor-associated kinase 4 [EC:2.7.11.1];K03868|2|2e-20|101|gmx:100792815|RING-box protein 1	-	-	-	gi|645250089|ref|XP_008231046.1|/1.84472e-122/PREDICTED: GEM-like protein 5 [Prunus mume]
107420448	3057	17.3638	6.96235	-1.25268	Down	0.902399	K00924|1|3e-62|241|vvi:100267564|	-	GO:0003824//catalytic activity	-	gi|596239438|ref|XP_007224439.1|/0/hypothetical protein PRUPE_ppa021898mg [Prunus persica]
107413793	1715	12.0304	4.73151	-1.25065	Down	0.889883	K11426|1|2e-70|267|crb:CARUB_v10003657mg|SET and MYND domain-containing protein	-	-	-	gi|703136223|ref|XP_010106097.1|/0/hypothetical protein L484_005858 [Morus notabilis]
107416492	1582	41.2003	16.994	-1.25036	Down	0.00880494	-	-	-	-	gi|703115535|ref|XP_010100915.1|/2.42472e-152/hypothetical protein L484_009685 [Morus notabilis]
107409388	1348	95.4226	39.8204	-1.24913	Down	0.000302366	K07560|1|3e-29|130|apro:F751_1912|D-tyrosyl-tRNA(Tyr) deacylase [EC:3.1.-.-];K15172|2|3e-25|117|vcn:VOLCADRAFT_106802|transcription elongation factor SPT5	-	-	-	gi|743851638|ref|XP_011029046.1|/8.97526e-97/PREDICTED: zinc finger CCCH domain-containing protein 2 [Populus euphratica]
107412363	2166	71.0461	29.5716	-1.24882	Down	0.921393	K11131|1|5e-07|57.8|pda:103716601|H/ACA ribonucleoprotein complex subunit 4 [EC:5.4.99.-]	-	-	-	gi|764596530|ref|XP_011466059.1|/6.7175e-50/PREDICTED: uncharacterized protein LOC101307804 [Fragaria vesca subsp. vesca]
107408961	932	14.0848	5.60782	-1.24763	Down	1	-	-	-	-	gi|703130357|ref|XP_010104588.1|/4.32924e-35/hypothetical protein L484_002813 [Morus notabilis]
107404220	1004	30.8885	12.702	-1.24572	Down	0.734893	K18327|1|1e-06|55.1|atr:18442267|RNA exonuclease 4 [EC:3.1.-.-]	-	GO:0051536//iron-sulfur cluster binding	-	gi|694380577|ref|XP_009366409.1|/2.09169e-70/PREDICTED: adrenodoxin homolog isoform X2 [Pyrus x bretschneideri]
107426895	557	49.1793	20.4277	-1.24486	Down	0.197561	-	-	-	-	gi|703097742|ref|XP_010096195.1|/1.28787e-18/hypothetical protein L484_026929 [Morus notabilis]
107423732	2463	43.0125	17.9415	-1.2358	Down	0.477787	K01183|1|0.0|847|spen:107029643|chitinase [EC:3.2.1.14]	-	GO:0004553//hydrolase activity, hydrolyzing O-glycosyl compounds;GO:0043167//ion binding	GO:0044238	gi|723661360|ref|XP_004231197.2|/0/PREDICTED: chitinase 1-like [Solanum lycopersicum]
107429426	1610	148.701	62.8198	-1.23575	Down	0.780353	K19476|1|1e-118|427|pmum:103341462|vacuolar protein sorting-associated protein IST1	-	-	-	gi|645276263|ref|XP_008243205.1|/6.81849e-118/PREDICTED: IST1 homolog [Prunus mume]
107412897	1649	13.384	5.36393	-1.23509	Down	0.806407	K08235|1|1e-112|408|fve:101307095|xyloglucan:xyloglucosyl transferase [EC:2.4.1.207]	-	GO:0003824//catalytic activity;GO:0003824//catalytic activity	GO:0005975//carbohydrate metabolic process;GO:0005975//carbohydrate metabolic process	gi|470114923|ref|XP_004293654.1|/5.77299e-112/PREDICTED: xyloglucan endotransglucosylase/hydrolase 2-like [Fragaria vesca subsp. vesca]
107413927	617	15.3307	6.1914	-1.23499	Down	0.680462	K10712|1|7e-49|194|mus:103993974|cysteamine dioxygenase [EC:1.13.11.19]	-	-	-	gi|731411999|ref|XP_002274126.3|/7.84871e-61/PREDICTED: uncharacterized protein LOC100243287 [Vitis vinifera]
107406563	3137	16.8567	6.84807	-1.23337	Down	1	-	-	-	-	gi|694436770|ref|XP_009345477.1|/0/PREDICTED: uncharacterized protein LOC103937275 [Pyrus x bretschneideri]
107413291	1788	34.8178	14.4934	-1.23278	Down	0.7876	K01930|1|8e-130|465|tcc:TCM_042683|folylpolyglutamate synthase [EC:6.3.2.17];K13457|2|6e-101|369|tcc:TCM_000292|disease resistance protein RPM1	-	-	-	gi|703126168|ref|XP_010103502.1|/1.9689e-145/Disease resistance protein RPP8 [Morus notabilis]
107406143	423	150.298	63.6598	-1.23211	Down	0.898146	K08867|1|2e-12|72.0|gsl:Gasu_55630|WNK lysine deficient protein kinase [EC:2.7.11.1];K06272|2|4e-12|70.5|pop:POPTR_0005s14760g|integrin-linked kinase [EC:2.7.11.1]	-	-	-	gi|659110529|ref|XP_008455272.1|/8.31584e-66/PREDICTED: serine/threonine-protein kinase TNNI3K-like isoform X2 [Cucumis melo]
107423408	3300.17	1138.16	484.777	-1.23036	Down	0.0132168	K03696|1|0.0|1230|gra:105800851|ATP-dependent Clp protease ATP-binding subunit ClpC	-	GO:0016462//pyrophosphatase activity;GO:0032559;GO:0016462//pyrophosphatase activity;GO:0032559	GO:0043170;GO:0043170	gi|703110215|ref|XP_010099524.1|/0/Chaperone protein ClpD [Morus notabilis]
107407373	3000	36.8833	15.448	-1.22594	Down	0.961501	K11000|1|4e-107|390|bvg:104900835|callose synthase [EC:2.4.1.-];K10683|4|1e-99|366|cic:CICLE_v10014038mg|BRCA1-associated RING domain protein 1	-	-	-	gi|596218426|ref|XP_007223989.1|/0/hypothetical protein PRUPE_ppa014757mg [Prunus persica]
107403362	671	80.748	34.274	-1.22291	Down	0.694276	K04733|1|1e-14|80.5|mdm:103419981|interleukin-1 receptor-associated kinase 4 [EC:2.7.11.1]	-	-	-	gi|703127018|ref|XP_010103727.1|/2.19574e-49/Blue copper protein [Morus notabilis]
107422194	1284	12.0637	4.85544	-1.22107	Down	1	K00901|1|2e-24|114|jcu:105646264|diacylglycerol kinase (ATP) [EC:2.7.1.107];K13457|3|1e-22|108|atr:18447458|disease resistance protein RPM1;K15078|4|7e-21|102|jcu:105630766|structure-specific endonuclease subunit SLX1 [EC:3.6.1.-]	-	-	-	gi|595813310|ref|XP_007203562.1|/7.55732e-106/hypothetical protein PRUPE_ppb014730mg, partial [Prunus persica]
107408651	1728	18.3885	7.57411	-1.22008	Down	0.843129	K09753|1|7e-142|505|cic:CICLE_v10026007mg|cinnamoyl-CoA reductase [EC:1.2.1.44]	-	GO:0016620//oxidoreductase activity, acting on the aldehyde or oxo group of donors, NAD or NADP as acceptor;GO:0048037//cofactor binding;GO:0016616//oxidoreductase activity, acting on the CH-OH group of donors, NAD or NADP as acceptor	GO:0008152//metabolic process	gi|567869987|ref|XP_006427615.1|/3.66636e-141/hypothetical protein CICLE_v10026007mg [Citrus clementina]
107425961	1762	27.4256	11.4636	-1.21886	Down	0.722902	-	-	-	-	gi|703061926|ref|XP_010086607.1|/8.96699e-135/Sucrose-binding protein [Morus notabilis]
107409357	2193	106.72	45.5694	-1.21763	Down	0.00954145	K10442|1|3e-06|55.1|csl:COCSUDRAFT_47198|kelch-like protein 1/4/5;K10457|2|6e-06|54.3|smo:SELMODRAFT_99292|kelch-like protein 20	-	-	-	gi|694324677|ref|XP_009353344.1|/4.88893e-157/PREDICTED: LOW QUALITY PROTEIN: F-box protein AFR-like [Pyrus x bretschneideri]
107405175	1125	11.5848	4.66733	-1.21628	Down	0.877587	-	-	-	-	gi|641838702|gb|KDO57641.1|/2.14469e-19/hypothetical protein CISIN_1g039261mg [Citrus sinensis]
107426454	1005	41.8677	17.7056	-1.2159	Down	0.0882471	K06995|1|1e-40|167|nnu:104602102|uncharacterized protein	-	-	-	gi|703081972|ref|XP_010091831.1|/1.45866e-47/hypothetical protein L484_015900 [Morus notabilis]
107435275	1430	181.13	77.6855	-1.21541	Down	0.620471	K07761|1|5e-106|385|bna:106416425|metalloendoproteinase 5-MMP [EC:3.4.24.-]	GO:0044421	GO:0046914//transition metal ion binding;GO:0004175//endopeptidase activity	GO:0019538//protein metabolic process	gi|658034966|ref|XP_008353003.1|/4.01124e-143/PREDICTED: metalloendoproteinase 1-like [Malus domestica]
107407045	1375	653.065	281.211	-1.21394	Down	0.977654	K13354|1|2e-117|424|pop:POPTR_0010s10220g|solute carrier family 25 (peroxisomal adenine nucleotide transporter), member 17	GO:0019866//organelle inner membrane;GO:0031224//intrinsic component of membrane	-	GO:0006810//transport	gi|567881511|ref|XP_006433314.1|/4.34304e-131/hypothetical protein CICLE_v10001869mg [Citrus clementina]
107407068	1375	653.065	281.211	-1.21394	Down	0.977654	K13354|1|2e-117|424|pop:POPTR_0010s10220g|solute carrier family 25 (peroxisomal adenine nucleotide transporter), member 17	GO:0019866//organelle inner membrane;GO:0031224//intrinsic component of membrane	-	GO:0006810//transport	gi|567881511|ref|XP_006433314.1|/4.34304e-131/hypothetical protein CICLE_v10001869mg [Citrus clementina]
107431408	1264	23.9484	10.0186	-1.21217	Down	0.715332	-	GO:0016020//membrane;GO:0005811//lipid particle	-	-	gi|470137797|ref|XP_004304649.1|/5.58611e-29/PREDICTED: oleosin 18.2 kDa-like [Fragaria vesca subsp. vesca]
107422516	357	27.4157	11.5348	-1.20983	Down	0.917875	-	-	-	-	-
107414933	831	177.286	76.3684	-1.20905	Down	0.950972	K02873|1|7e-102|370|sind:105160239|large subunit ribosomal protein L13e	GO:0030529//ribonucleoprotein complex	GO:0005198//structural molecule activity	GO:0010467//gene expression	gi|747058944|ref|XP_011075827.1|/3.71728e-101/PREDICTED: 60S ribosomal protein L13-1-like [Sesamum indicum]
107409278	2734	22.4953	9.42447	-1.20739	Down	0.935057	K04733|1|3e-128|460|bvg:104889727|interleukin-1 receptor-associated kinase 4 [EC:2.7.11.1]	-	-	-	gi|645232161|ref|XP_008222737.1|/0/PREDICTED: probable receptor protein kinase TMK1 [Prunus mume]
107431117	3452	31.1101	13.1683	-1.206	Down	0.789933	-	-	-	-	gi|568854326|ref|XP_006480781.1|/0/PREDICTED: cation/H(+) antiporter 20 [Citrus sinensis]
107405273	1687	641.391	277.751	-1.20577	Down	0.652417	K13030|1|9e-115|415|sbi:SORBI_01g001220|cyanohydrin beta-glucosyltransferase [EC:2.4.1.85];K00699|4|1e-77|291|spen:107013955|glucuronosyltransferase [EC:2.4.1.17]	-	-	-	gi|590597899|ref|XP_007018744.1|/0/UDP-glucosyl transferase 85A2 [Theobroma cacao]
107432556	972	12.7406	5.2224	-1.20183	Down	1	-	-	-	-	gi|985447674|ref|XP_006477768.2|/5.44885e-28/PREDICTED: pathogen-related protein-like [Citrus sinensis]
107423153	2800	69.2495	29.7945	-1.20153	Down	0.902605	-	-	-	-	gi|645235434|ref|XP_008224267.1|/0/PREDICTED: protein tesmin/TSO1-like CXC 2 isoform X2 [Prunus mume]
107425479	1806	7067.27	3076.99	-1.19948	Down	0.998257	K20619|1|0.0|779|gra:105787873|cytochrome P450 family 78 subfamily A	-	GO:0016709//oxidoreductase activity, acting on paired donors, with incorporation or reduction of molecular oxygen, NAD(P)H as one donor, and incorporation of one atom of oxygen;GO:0005506//iron ion binding	GO:0008152//metabolic process	gi|823140114|ref|XP_012469919.1|/0/PREDICTED: cytochrome P450 78A7-like [Gossypium raimondii]
107419997	2077	39.494	16.8895	-1.19879	Down	0.474822	K04733|1|5e-35|150|sly:101259435|interleukin-1 receptor-associated kinase 4 [EC:2.7.11.1];K12126|2|1e-20|102|bna:106346269|phytochrome-interacting factor 3	-	-	-	gi|703159130|ref|XP_010112171.1|/1.23389e-85/Transcription factor SPATULA [Morus notabilis]
107434030	2403	16.4299	6.84366	-1.19842	Down	1	K08472|1|1e-179|631|mdm:103433309|mlo protein	-	-	-	gi|657956582|ref|XP_008369779.1|/4.59766e-180/PREDICTED: MLO-like protein 6 isoform X2 [Malus domestica]
107406322	905	39.0321	16.6949	-1.19823	Down	0.949178	K07893|1|6e-84|311|nnu:104606418|Ras-related protein Rab-6A	-	GO:0032561//guanyl ribonucleotide binding;GO:0003824//catalytic activity	GO:0006810//transport;GO:0035556//intracellular signal transduction	gi|720044462|ref|XP_010269896.1|/3.10461e-83/PREDICTED: ras-related protein RABH1b [Nelumbo nucifera]
107407868	905	39.0321	16.6949	-1.19823	Down	0.949178	K07893|1|6e-84|311|nnu:104606418|Ras-related protein Rab-6A	-	GO:0032561//guanyl ribonucleotide binding;GO:0003824//catalytic activity	GO:0006810//transport;GO:0035556//intracellular signal transduction	gi|720044462|ref|XP_010269896.1|/3.10461e-83/PREDICTED: ras-related protein RABH1b [Nelumbo nucifera]
107427402	709	30.3414	12.9354	-1.19524	Down	0.914954	K07466|1|1e-45|183|fve:101313743|replication factor A1;K13414|2|2e-42|173|mdm:103451426|mitogen-activated protein kinase kinase kinase 1 [EC:2.7.11.25];K03283|4|7e-41|167|mtr:MTR_2g040370|heat shock 70kDa protein 1/8	-	-	-	gi|147832829|emb|CAN61899.1|/9.03707e-52/hypothetical protein VITISV_029813 [Vitis vinifera]
107421308	1450	182.658	79.5345	-1.19379	Down	2.10276e-09	K15104|1|2e-130|466|vvi:100245527|solute carrier family 25 (mitochondrial oxoglutarate transporter), member 11	GO:0016020//membrane	-	GO:0006810//transport	gi|225459119|ref|XP_002285693.1|/1.15304e-129/PREDICTED: mitochondrial uncoupling protein 5 [Vitis vinifera]
107433611	898	78.6062	34.0949	-1.19184	Down	0.889568	K13425|1|1e-23|111|tcc:TCM_005261|WRKY transcription factor 22	-	GO:0003677//DNA binding;GO:0001071//nucleic acid binding transcription factor activity	GO:0010467//gene expression	gi|950985996|ref|XP_014503474.1|/1.80883e-43/PREDICTED: probable WRKY transcription factor 11 [Vigna radiata var. radiata]
107430439	958	16.8846	7.08119	-1.19097	Down	0.900889	-	-	-	-	gi|703152731|ref|XP_010110498.1|/1.29884e-66/hypothetical protein L484_023330 [Morus notabilis]
107409651	794	20.0689	8.48353	-1.18976	Down	0.948894	-	-	-	-	gi|703104000|ref|XP_010097881.1|/5.77999e-48/hypothetical protein L484_011480 [Morus notabilis]
107429668	8898	17.6957	7.45019	-1.18849	Down	0.936573	K10706|1|0.0|1575|pper:PRUPE_ppa000266mg|senataxin [EC:3.6.4.-]	-	-	-	gi|703117529|ref|XP_010101397.1|/0/TPR and ankyrin repeat-containing protein 1 [Morus notabilis]
107409309	338	71.07	30.9049	-1.18683	Down	2.74344e-05	-	-	-	-	gi|703068640|ref|XP_010088289.1|/1.33475e-23/Indole-3-acetic acid-induced protein ARG2 [Morus notabilis]
107412805	1030	20.7106	8.78872	-1.18606	Down	0.646839	K15502|1|7e-40|165|mus:103997230|serine/threonine-protein phosphatase 6 regulatory ankyrin repeat subunit A;K10406|4|4e-28|126|mdm:103401215|kinesin family member C2/C3	-	-	-	gi|703121199|ref|XP_010102270.1|/2.72769e-81/Ankyrin repeat-containing protein [Morus notabilis]
107409253	1536	285.586	125.342	-1.18445	Down	0.957619	K02882|1|6e-14|80.1|adu:107496420|large subunit ribosomal protein L18Ae;K00924|3|3e-11|71.2|crb:CARUB_v10000813mg|	-	GO:0004175//endopeptidase activity	GO:0019538//protein metabolic process	gi|951021516|ref|XP_014512687.1|/0/PREDICTED: basic 7S globulin-like [Vigna radiata var. radiata]
107409337	1490	80.703	35.2058	-1.18403	Down	0.812238	K08472|1|3e-155|549|pper:PRUPE_ppa003207mg|mlo protein	-	-	-	gi|595822945|ref|XP_007204981.1|/1.83803e-154/hypothetical protein PRUPE_ppa003207mg [Prunus persica]
107434594	2192	55.2804	24.0227	-1.18368	Down	0.866392	K13466|1|3e-105|384|sly:543900|EIX receptor 1/2	-	-	-	gi|823196881|ref|XP_012493073.1|/4.42185e-158/PREDICTED: LRR receptor-like serine/threonine-protein kinase GSO2 [Gossypium raimondii]
107418294	1166	33.9343	14.6292	-1.18334	Down	0.731387	K06617|1|5e-156|551|gmx:100800308|raffinose synthase [EC:2.4.1.82]	-	GO:0008378//galactosyltransferase activity	GO:0044238	gi|703122138|ref|XP_010102507.1|/1.06903e-156/hypothetical protein L484_014563 [Morus notabilis]
107408523	1348	36.8056	15.9151	-1.18145	Down	0.726148	K19995|1|3e-81|303|tcc:TCM_029952|secretory carrier-associated membrane protein;K03252|2|1e-17|92.4|mdm:103420349|translation initiation factor 3 subunit C;K04733|3|2e-14|81.3|egu:105032992|interleukin-1 receptor-associated kinase 4 [EC:2.7.11.1]	-	-	-	gi|645223513|ref|XP_008218666.1|/3.86619e-124/PREDICTED: uncharacterized protein LOC103318970 isoform X1 [Prunus mume]
107432405	905	10.7053	4.40805	-1.18122	Down	0.869469	-	-	-	-	-
107409615	1460	74.0029	32.322	-1.18117	Down	0.00116814	K15502|1|3e-58|227|fve:101298415|serine/threonine-protein phosphatase 6 regulatory ankyrin repeat subunit A;K08770|5|1e-07|59.3|ats:F775_00562|ubiquitin C	-	-	-	gi|703108856|ref|XP_010099143.1|/2.18443e-152/Ankyrin repeat-containing protein [Morus notabilis]
107418572	2834	59.8201	26.1055	-1.17911	Down	0.773334	K04733|1|2e-20|102|pop:POPTR_0004s14760g|interleukin-1 receptor-associated kinase 4 [EC:2.7.11.1];K09338|2|8e-16|87.4|gmx:100813236|homeobox-leucine zipper protein;K13199|3|2e-10|69.3|mtr:MTR_7g081660|plasminogen activator inhibitor 1 RNA-binding protein;K12663|4|1e-08|63.5|aip:107616276|Delta(3,5)-Delta(2,4)-dienoyl-CoA isomerase [EC:5.3.3.-]	-	GO:0005515//protein binding;GO:0004175//endopeptidase activity	GO:0019538//protein metabolic process;GO:0044092//negative regulation of molecular function	gi|703106430|ref|XP_010098500.1|/0/Subtilisin-like protease [Morus notabilis]
107412232	1040	10.3717	4.27194	-1.17793	Down	0.903575	K09874|1|1e-115|417|fve:101306876|aquaporin NIP	GO:0031224//intrinsic component of membrane	-	GO:0006810//transport	gi|743891510|ref|XP_011039373.1|/3.8249e-115/PREDICTED: aquaporin NIP1-2-like [Populus euphratica]
107405394	2567	48.422	21.0993	-1.17729	Down	0.810167	K01301|1|0.0|983|fve:101292331|N-acetylated-alpha-linked acidic dipeptidase [EC:3.4.17.21]	-	-	-	gi|470139645|ref|XP_004305557.1|/0/PREDICTED: probable glutamate carboxypeptidase 2 isoform X1 [Fragaria vesca subsp. vesca]
107405643	1604	21.4508	9.17399	-1.17715	Down	0.909593	K16297|1|5e-176|618|tcc:TCM_007729|serine carboxypeptidase-like clade II [EC:3.4.16.-]	-	GO:0004180//carboxypeptidase activity	GO:0019538//protein metabolic process	gi|590689648|ref|XP_007043286.1|/2.71004e-175/Serine carboxypeptidase-like 35 [Theobroma cacao]
107412682	1270	11.358	4.71086	-1.17712	Down	0.904098	K12309|1|8e-17|89.4|lja:Lj3g3v0323160.2|beta-galactosidase [EC:3.2.1.23];K14794|4|2e-10|68.2|thj:104807000|ribosomal RNA-processing protein 12	-	-	-	gi|743897589|ref|XP_011042088.1|/7.63385e-127/PREDICTED: zinc finger protein WIP2-like [Populus euphratica]
107408076	2975	22.139	9.48078	-1.1768	Down	0.534236	K10396|1|0.0|1409|pmum:103331805|kinesin family member 5	GO:0015630//microtubule cytoskeleton;GO:0015630//microtubule cytoskeleton	GO:0003774//motor activity;GO:0032559;GO:0003774//motor activity;GO:0032559	GO:0007017//microtubule-based process;GO:0007017//microtubule-based process	gi|703085852|ref|XP_010092851.1|/0/Armadillo repeat-containing kinesin-like protein 2 [Morus notabilis]
107422934	1660	13.7176	5.76386	-1.17494	Down	0.803021	K13229|1|3e-75|283|zma:541977|2,4-dihydroxy-1,4-benzoxazin-3-one-glucoside dioxygenase [EC:1.14.20.2];K06892|2|1e-52|209|bna:106440607|feruloyl-CoA ortho-hydroxylase [EC:1.14.11.-]	-	GO:0016491//oxidoreductase activity	GO:0008152//metabolic process	gi|224111006|ref|XP_002315713.1|/5.04717e-140/hypothetical protein POPTR_0010s08410g [Populus trichocarpa]
107411182	2557.17	84.8881	37.3036	-1.17425	Down	0.912905	K04730|1|0.0|660|mdm:103434894|interleukin-1 receptor-associated kinase 1 [EC:2.7.11.1];K13415|2|6e-53|210|aly:ARALYDRAFT_912402|protein brassinosteroid insensitive 1 [EC:2.7.10.1 2.7.11.1]	-	-	-	gi|645237658|ref|XP_008225309.1|/0/PREDICTED: probable LRR receptor-like serine/threonine-protein kinase At2g24230 [Prunus mume]
107428212	3612	11.9988	5.00922	-1.17323	Down	0.880704	K12818|1|0.0|649|mtr:MTR_0267s0070|ATP-dependent RNA helicase DHX8/PRP22 [EC:3.6.4.13];K15078|2|2e-174|614|rcu:8276537|structure-specific endonuclease subunit SLX1 [EC:3.6.1.-];K19613|4|3e-169|597|aip:107629708|leucine-rich repeat protein SHOC2	-	-	-	gi|590656738|ref|XP_007034356.1|/0/NBS type disease resistance protein, putative [Theobroma cacao]
107416499	4241	39.5336	17.2329	-1.17209	Down	0.612696	K01180|1|0.0|964|pmum:103329650|endo-1,3(4)-beta-glucanase [EC:3.2.1.6]	-	-	-	gi|645248600|ref|XP_008230370.1|/0/PREDICTED: putative endo-1,3(4)-beta-glucanase 2 [Prunus mume]
107424008	3124	380.603	168.692	-1.17124	Down	0.98485	K12309|1|0.0|1102|brp:103872148|beta-galactosidase [EC:3.2.1.23]	-	-	-	gi|595820426|ref|XP_007204656.1|/0/hypothetical protein PRUPE_ppa001412mg [Prunus persica]
107408988	1793	14.5328	6.14212	-1.17124	Down	0.941681	-	-	-	-	gi|645243676|ref|XP_008228086.1|/0/PREDICTED: uncharacterized protein LOC103327533 [Prunus mume]
107415369	2094	64.8716	28.522	-1.16987	Down	0.891418	K01530|1|0.0|897|pmum:103329854|phospholipid-translocating ATPase [EC:3.6.3.1]	-	-	-	gi|645249103|ref|XP_008230597.1|/0/PREDICTED: putative phospholipid-transporting ATPase 8 [Prunus mume]
107407715	1699	23.1765	9.99038	-1.16986	Down	1	-	-	GO:0003824//catalytic activity	-	gi|703083384|ref|XP_010092199.1|/0/hypothetical protein L484_013517 [Morus notabilis]
107404301	1839	26.7293	11.5761	-1.16907	Down	0.92976	K14638|1|0.0|710|pop:POPTR_0001s18640g|solute carrier family 15 (peptide/histidine transporter), member 3/4	GO:0016020//membrane	-	GO:0006810//transport	gi|566149767|ref|XP_002299719.2|/0/hypothetical protein POPTR_0001s18640g [Populus trichocarpa]
107422603	1383	18.1249	7.74991	-1.16902	Down	0.936079	K15813|1|3e-161|569|pmum:103327456|beta-amyrin synthase [EC:5.4.99.39]	-	GO:0003824//catalytic activity	-	gi|703160252|ref|XP_010112464.1|/4.79445e-178/hypothetical protein L484_013848 [Morus notabilis]
107408732	2329	85.3581	37.6788	-1.16794	Down	0.660746	K13412|1|0.0|922|mdm:103449586|calcium-dependent protein kinase [EC:2.7.11.1]	-	GO:0046872//metal ion binding;GO:0004674//protein serine/threonine kinase activity;GO:0032559	GO:0006464//cellular protein modification process	gi|657989837|ref|XP_008387135.1|/0/PREDICTED: calcium-dependent protein kinase 26-like [Malus domestica]
107403361	645	32.2822	14.0689	-1.16676	Down	0.8565	K04733|1|2e-13|76.3|mdm:103419981|interleukin-1 receptor-associated kinase 4 [EC:2.7.11.1]	-	-	-	gi|703127018|ref|XP_010103727.1|/3.00768e-45/Blue copper protein [Morus notabilis]
107412053	1708.81	48.2119	21.1683	-1.1665	Down	0.108413	K08145|1|5e-166|585|fve:105352061|MFS transporter, SP family, solute carrier family 2 (facilitated glucose transporter), member 8	-	-	-	gi|764599039|ref|XP_011466338.1|/1.71837e-162/PREDICTED: sugar transporter ERD6-like 3 isoform X2 [Fragaria vesca subsp. vesca]
107411030	2632	468.12	208.273	-1.16626	Down	0.928004	K14494|1|4e-46|187|ppp:PHYPADRAFT_235433|DELLA protein	-	-	-	gi|645216702|ref|XP_008222411.1|/0/PREDICTED: scarecrow-like protein 14 [Prunus mume]
107415351	2035	9.29285	3.83233	-1.16565	Down	0.896879	K18875|1|3e-30|134|egr:104426309|enhanced disease susceptibility 1 protein	-	-	-	gi|645249241|ref|XP_008230660.1|/1.26946e-135/PREDICTED: senescence-associated carboxylesterase 101-like [Prunus mume]
107433529	3465	119.005	52.8008	-1.16395	Down	0.965579	K04733|1|3e-89|331|ats:F775_15305|interleukin-1 receptor-associated kinase 4 [EC:2.7.11.1]	-	-	-	gi|470116651|ref|XP_004294491.1|/0/PREDICTED: uncharacterized protein LOC101292876 [Fragaria vesca subsp. vesca]
107421285	856	15.0665	6.41474	-1.16384	Down	1	-	-	-	-	gi|965660841|dbj|BAT77260.1|/1.53127e-28/hypothetical protein VIGAN_01535900 [Vigna angularis var. angularis]
107416142	808	38.3937	16.8567	-1.16131	Down	0.781704	K08233|1|2e-39|163|smo:SELMODRAFT_107740|polyneuridine-aldehyde esterase [EC:3.1.1.78]	-	-	-	gi|657976006|ref|XP_008379871.1|/2.22703e-87/PREDICTED: LOW QUALITY PROTEIN: putative methylesterase 11, chloroplastic [Malus domestica]
107435990	1757	56.5192	24.9813	-1.16015	Down	0.746354	K01074|1|3e-88|327|tcc:TCM_005697|palmitoyl-protein thioesterase [EC:3.1.2.22];K06066|2|3e-82|307|aly:ARALYDRAFT_329616|CBF1 interacting corepressor;K19589|5|3e-81|303|adu:107494680|release factor glutamine methyltransferase [EC:2.1.1.297]	-	-	-	gi|694405743|ref|XP_009377706.1|/0/PREDICTED: pentatricopeptide repeat-containing protein At3g21470 [Pyrus x bretschneideri]
107432130	752	715.874	320.029	-1.16011	Down	0.983503	-	-	-	-	gi|645272268|ref|XP_008241313.1|/7.70553e-60/PREDICTED: uncharacterized protein LOC103339746 [Prunus mume]
107420886	1395	54.5125	24.0926	-1.15961	Down	0.864955	K20506|1|1e-92|341|egu:105060863|tuliposide A-converting enzyme [EC:4.2.99.22];K13258|4|5e-77|289|pvu:PHAVU_002G047500g|2-hydroxyisoflavanone dehydratase [EC:4.2.1.105]	-	GO:0003824//catalytic activity	-	gi|694382770|ref|XP_009367375.1|/1.20852e-128/PREDICTED: probable carboxylesterase 2 [Pyrus x bretschneideri]
107431421	4595	82.6103	36.6869	-1.15896	Down	0.701497	K13459|1|0.0|1052|pper:PRUPE_ppa026334mg|disease resistance protein RPS2	-	-	-	gi|595909448|ref|XP_007214276.1|/0/hypothetical protein PRUPE_ppa026334mg [Prunus persica]
107422714	1419	39.2232	17.3013	-1.15534	Down	0.944181	K15813|1|7e-166|584|pxb:103942112|beta-amyrin synthase [EC:5.4.99.39]	-	GO:0016853//isomerase activity	-	gi|694450326|ref|XP_009350597.1|/3.69548e-165/PREDICTED: beta-amyrin synthase-like [Pyrus x bretschneideri]
107426651	790	21.7585	9.46302	-1.15496	Down	0.778694	-	-	-	-	gi|703079518|ref|XP_010091173.1|/1.05775e-09/hypothetical protein L484_013966 [Morus notabilis]
107424085	704	14.4038	6.16378	-1.1542	Down	0.80187	-	-	-	-	gi|593783187|ref|XP_007154634.1|/1.12202e-46/hypothetical protein PHAVU_003G135000g [Phaseolus vulgaris]
107416155	599	151.149	67.6481	-1.1533	Down	0.361845	-	-	-	-	gi|645246380|ref|XP_008229327.1|/9.0834e-35/PREDICTED: uncharacterized protein LOC103328697 [Prunus mume]
107410696	1395	11.2936	4.77001	-1.1532	Down	0.922697	K00830|1|0.0|771|nnu:104611993|alanine-glyoxylate transaminase / serine-glyoxylate transaminase / serine-pyruvate transaminase [EC:2.6.1.44 2.6.1.45 2.6.1.51]	-	GO:0048037//cofactor binding;GO:0008483//transaminase activity	-	gi|720069988|ref|XP_010277598.1|/0/PREDICTED: serine--glyoxylate aminotransferase [Nelumbo nucifera]
107406871	1741	620.934	278.924	-1.15298	Down	0.94952	K08486|1|1e-138|494|tcc:TCM_022978|syntaxin 1B/2/3	GO:0044464	GO:0005515//protein binding	GO:0015031//protein transport	gi|703139466|ref|XP_010106987.1|/1.96632e-142/hypothetical protein L484_016916 [Morus notabilis]
107404726	2121	36.7817	16.2531	-1.15123	Down	0.850925	-	-	-	-	gi|595864699|ref|XP_007211819.1|/0/hypothetical protein PRUPE_ppa004238mg [Prunus persica]
107407587	1342	17.9533	7.77724	-1.15097	Down	0.902395	K04733|1|3e-113|409|cam:101499501|interleukin-1 receptor-associated kinase 4 [EC:2.7.11.1];K13418|5|3e-66|253|sita:101770461|somatic embryogenesis receptor kinase 1 [EC:2.7.10.1 2.7.11.1]	-	-	-	gi|645242817|ref|XP_008227702.1|/1.18591e-149/PREDICTED: probable LRR receptor-like serine/threonine-protein kinase At5g63710 isoform X1 [Prunus mume]
107408012	1082	56.9718	25.3711	-1.14969	Down	0.603753	K06966|1|6e-110|398|rcu:8274642|uncharacterized protein	-	GO:0003824//catalytic activity	-	gi|255538900|ref|XP_002510515.1|/3.34237e-109/PREDICTED: cytokinin riboside 5'-monophosphate phosphoribohydrolase LOG1 isoform X1 [Ricinus communis]
107422619	2922	127.547	57.181	-1.14969	Down	0.951154	K15813|1|0.0|1197|fve:101305573|beta-amyrin synthase [EC:5.4.99.39]	-	GO:0016853//isomerase activity	-	gi|703107981|ref|XP_010098882.1|/0/hypothetical protein L484_012176 [Morus notabilis]
107421816	1982	24.9291	10.9304	-1.14948	Down	0.936232	-	-	-	-	gi|590655009|ref|XP_007033864.1|/0/Uncharacterized protein TCM_019970 [Theobroma cacao]
107410860	1566	185.347	83.2583	-1.14925	Down	0.972804	-	GO:0044464	GO:0046914//transition metal ion binding	-	gi|703130632|ref|XP_010104669.1|/3.33137e-154/hypothetical protein L484_022047 [Morus notabilis]
107428796	2103	85.9371	38.4413	-1.14914	Down	0.655099	K14638|1|0.0|759|cit:102618258|solute carrier family 15 (peptide/histidine transporter), member 3/4	-	-	-	gi|955301976|ref|XP_014628550.1|/0/PREDICTED: protein NRT1/ PTR FAMILY 2.13-like [Glycine max]
107405411	463	112.587	50.4921	-1.14816	Down	0.477287	-	-	-	-	gi|703158384|ref|XP_010111975.1|/3.85588e-23/hypothetical protein L484_004752 [Morus notabilis]
107408681	1392.89	349.946	157.773	-1.14648	Down	0.0309715	-	-	-	-	gi|731389455|ref|XP_010649983.1|/1.53718e-83/PREDICTED: rRNA-processing protein EFG1 isoform X2 [Vitis vinifera]
107413325	1138.91	53.1586	23.7287	-1.14515	Down	0.863764	K18693|1|2e-93|344|mus:103984677|diacylglycerol diphosphate phosphatase / phosphatidate phosphatase [EC:3.1.3.81 3.1.3.4]	-	GO:0016787//hydrolase activity;GO:0016787//hydrolase activity;GO:0016787//hydrolase activity;GO:0016787//hydrolase activity;GO:0016787//hydrolase activity;GO:0003824//catalytic activity	-	gi|694311351|ref|XP_009357298.1|/1.87143e-130/PREDICTED: lipid phosphate phosphatase 2-like [Pyrus x bretschneideri]
107409594	1046	25.4294	11.1933	-1.14489	Down	0.855336	K15196|1|2e-06|54.3|smo:SELMODRAFT_412683|transcription factor IIIB 90 kDa subunit	-	-	-	gi|590597021|ref|XP_007018498.1|/6.60084e-107/Galactose oxidase/kelch repeat superfamily protein [Theobroma cacao]
107404927	1689	64.5313	28.8954	-1.14395	Down	0.934277	-	-	-	-	gi|1000959592|ref|XP_015576426.1|/5.62597e-86/PREDICTED: uncharacterized protein LOC8283246 [Ricinus communis]
107425490	3809	35.4325	15.7393	-1.14291	Down	0.929915	K05658|1|0.0|1987|pmum:103340822|ATP-binding cassette, subfamily B (MDR/TAP), member 1 [EC:3.6.3.44]	-	-	-	gi|645274769|ref|XP_008242496.1|/0/PREDICTED: putative ABC transporter B family member 8 [Prunus mume]
107415485	1253	280.794	126.896	-1.14239	Down	0.698575	-	GO:0016020//membrane	-	GO:0043623//cellular protein complex assembly;GO:0017006	gi|658028072|ref|XP_008349468.1|/2.51152e-90/PREDICTED: uncharacterized protein LOC103412710 [Malus domestica]
107403879	966	4163.09	1888.83	-1.13993	Down	1.34027e-09	-	-	-	-	-
107435197	594.52	530.178	240.745	-1.13714	Down	0.981446	K13899|1|1e-32|140|aip:107638693|cystatin-C	-	-	-	gi|703092669|ref|XP_010094696.1|/1.92902e-37/Cysteine proteinase inhibitor 5 [Morus notabilis]
107417105	2104	9.06563	3.81913	-1.13633	Down	0.900049	K13429|1|0.0|804|pmum:103329320|chitin elicitor receptor kinase 1	-	GO:0004672//protein kinase activity;GO:0000166//nucleotide binding	-	gi|645247780|ref|XP_008229995.1|/0/PREDICTED: chitin elicitor receptor kinase 1-like [Prunus mume]
107404684	2184.61	89.9829	40.6434	-1.13585	Down	0.942926	K13466|1|2e-111|404|sly:101263330|EIX receptor 1/2	-	-	-	gi|645223735|ref|XP_008218773.1|/3.32425e-151/PREDICTED: probable leucine-rich repeat receptor-like protein kinase At5g63930 [Prunus mume]
107416394	1021	292.558	132.884	-1.13525	Down	0.000165806	K13448|1|2e-46|187|aip:107609660|calcium-binding protein CML	-	-	-	gi|356553299|ref|XP_003544994.1|/1.00747e-43/PREDICTED: probable calcium-binding protein CML18 [Glycine max]
107410487	2724	17.9936	7.90192	-1.1327	Down	0.933822	K10706|1|0.0|753|vvi:100244982|senataxin [EC:3.6.4.-]	-	-	-	gi|731423742|ref|XP_010662607.1|/0/PREDICTED: uncharacterized protein LOC100244982 [Vitis vinifera]
107405417	1948	261.897	119.197	-1.13197	Down	0.955993	K00966|1|0.0|753|rcu:8258124|mannose-1-phosphate guanylyltransferase [EC:2.7.7.13]	-	GO:0008905//mannose-phosphate guanylyltransferase activity	GO:0008152//metabolic process	gi|255540799|ref|XP_002511464.1|/0/PREDICTED: mannose-1-phosphate guanyltransferase alpha [Ricinus communis]
107422869	1982	18.7414	8.24784	-1.1319	Down	0.781414	K19704|1|5e-84|313|tcc:TCM_020920|protein phosphatase PTC1 [EC:3.1.3.16]	-	GO:0016787//hydrolase activity;GO:0016787//hydrolase activity	-	gi|802581702|ref|XP_012069862.1|/8.91696e-86/PREDICTED: putative protein phosphatase 2C-like protein 44 [Jatropha curcas]
107417682	5450	28.7073	12.8119	-1.13012	Down	0.928704	-	-	-	-	gi|703128865|ref|XP_010104209.1|/1.71753e-119/TMV resistance protein N [Morus notabilis]
107415774	531	46.1814	20.8057	-1.12942	Down	0.539974	-	-	-	-	gi|358249354|ref|NP_001240040.1|/1.19991e-20/uncharacterized protein LOC100787787 [Glycine max]
107425385	2258	613.766	280.268	-1.12932	Down	0.984026	K14963|1|9e-36|153|zma:100217300|COMPASS component SWD3;K12662|2|9e-28|126|cit:102616360|U4/U6 small nuclear ribonucleoprotein PRP4	-	-	-	gi|590624385|ref|XP_007025588.1|/0/LisH dimerization motif,WD40/YVTN repeat-like-containing domain isoform 1 [Theobroma cacao]
107432138	2002	10.362	4.44321	-1.12639	Down	0.889896	K04733|1|1e-20|102|jcu:105644483|interleukin-1 receptor-associated kinase 4 [EC:2.7.11.1]	-	-	-	gi|703072942|ref|XP_010089417.1|/1.04301e-166/PAN domain-containing protein [Morus notabilis]
107422327	1328	16.3528	7.18869	-1.12615	Down	0.942299	K08235|1|2e-136|486|pper:PRUPE_ppa009792mg|xyloglucan:xyloglucosyl transferase [EC:2.4.1.207]	GO:0005576//extracellular region;GO:0030312//external encapsulating structure	GO:0016798//hydrolase activity, acting on glycosyl bonds;GO:0016758//transferase activity, transferring hexosyl groups	GO:0044042//glucan metabolic process	gi|764573164|ref|XP_011462834.1|/9.59023e-136/PREDICTED: xyloglucan endotransglucosylase/hydrolase 2-like [Fragaria vesca subsp. vesca]
107412252	2254.92	14.3895	6.29081	-1.12581	Down	0.884589	K14297|1|4e-25|117|sot:102592631|nuclear pore complex protein Nup98-Nup96	-	-	-	gi|565389419|ref|XP_006360453.1|/2.26203e-24/PREDICTED: nuclear pore complex protein NUP98A isoform X2 [Solanum tuberosum]
107433726	2914	55.4799	25.1894	-1.12193	Down	0.922499	K04733|1|1e-43|180|pop:POPTR_0004s14760g|interleukin-1 receptor-associated kinase 4 [EC:2.7.11.1];K13199|2|4e-23|111|mtr:MTR_7g081660|plasminogen activator inhibitor 1 RNA-binding protein;K00121|3|6e-14|81.3|mdm:103428735|S-(hydroxymethyl)glutathione dehydrogenase / alcohol dehydrogenase [EC:1.1.1.284 1.1.1.1];K01183|4|6e-09|64.7|aip:107646397|chitinase [EC:3.2.1.14]	-	GO:0005515//protein binding;GO:0004175//endopeptidase activity	GO:0019538//protein metabolic process;GO:0044092//negative regulation of molecular function	gi|703133801|ref|XP_010105478.1|/0/Subtilisin-like protease [Morus notabilis]
107408495	1631	15.0511	6.61932	-1.12071	Down	0.898004	K09555|1|4e-44|180|gmx:100800041|BCL2-associated athanogene 1	-	-	-	gi|225443974|ref|XP_002280537.1|/1.14894e-104/PREDICTED: BAG family molecular chaperone regulator 3 [Vitis vinifera]
107409084	1879	135.464	62.0082	-1.12037	Down	0.982824	K13162|1|0.0|813|pmum:103330024|poly(rC)-binding protein 2/3/4	-	-	-	gi|645249517|ref|XP_008230788.1|/0/PREDICTED: KH domain-containing protein At4g18375 isoform X3 [Prunus mume]
107433945	948	206.842	94.9869	-1.11815	Down	0.984545	K04733|1|1e-12|74.7|ats:F775_22307|interleukin-1 receptor-associated kinase 4 [EC:2.7.11.1]	-	-	-	gi|694188379|gb|AIS71930.1|/1.32452e-39/23 kDa jasmonate-induced protein [Citrullus lanatus]
107414375	2022	18.0932	8.04215	-1.1167	Down	1	K01206|1|0.0|792|pmum:103333431|alpha-L-fucosidase [EC:3.2.1.51]	-	GO:0043167//ion binding;GO:0015928//fucosidase activity	GO:0044238;GO:0009987//cellular process	gi|645257595|ref|XP_008234481.1|/0/PREDICTED: alpha-L-fucosidase 1-like [Prunus mume]
107435809	1381	13.7175	6.02931	-1.1156	Down	0.856783	-	-	-	-	-
107410458	1374	27.4733	12.379	-1.11545	Down	0.266951	K00679|1|5e-45|183|cic:CICLE_v10027727mg|phospholipid:diacylglycerol acyltransferase [EC:2.3.1.158];K10960|2|2e-30|134|atr:18422248|geranylgeranyl diphosphate/geranylgeranyl-bacteriochlorophyllide a reductase [EC:1.3.1.83 1.3.1.111];K21026|3|1e-23|112|mus:103991630|acetylajmaline esterase [EC:3.1.1.80]	-	-	-	gi|297740456|emb|CBI30638.3|/1.45926e-94/unnamed protein product [Vitis vinifera]
107424831	841	21.7156	9.72233	-1.11534	Down	0.934115	K13448|1|4e-50|199|mdm:103415984|calcium-binding protein CML	-	-	-	gi|658006041|ref|XP_008338174.1|/1.98893e-49/PREDICTED: probable calcium-binding protein CML41 [Malus domestica]
107429208	971	10.6909	4.63439	-1.11509	Down	0.926078	K08360|1|6e-77|288|pop:POPTR_0008s13770g|cytochrome b-561 [EC:1.16.5.1]	-	-	-	gi|743822590|ref|XP_011021733.1|/8.29019e-77/PREDICTED: probable transmembrane ascorbate ferrireductase 3 [Populus euphratica]
107414266	2170	1344.65	621.387	-1.11297	Down	0.000399472	K16911|1|9e-180|631|sind:105160724|ATP-dependent RNA helicase DDX21 [EC:3.6.4.13];K20888|2|3e-96|354|nnu:104597170|xyloglucan galactosyltransferase MUR3 [EC:2.4.1.-]	GO:0044464	GO:0016740//transferase activity	-	gi|596021109|ref|XP_007218972.1|/0/hypothetical protein PRUPE_ppa003851mg [Prunus persica]
107425462	466	118.729	54.7037	-1.11006	Down	0.862953	-	-	-	-	-
107408323	1014	26.1637	11.8469	-1.10701	Down	0.94243	K14066|1|3e-50|199|ats:F775_15575|geranyl diphosphate synthase [EC:2.5.1.1]	-	-	-	gi|823187337|ref|XP_012490155.1|/1.2789e-91/PREDICTED: uncharacterized protein LOC105802826 [Gossypium raimondii]
107404404	2137	165.447	76.6222	-1.10491	Down	0.946573	K04715|1|0.0|695|vvi:100257819|ceramide kinase [EC:2.7.1.138]	-	-	-	gi|694369377|ref|XP_009362701.1|/0/PREDICTED: ceramide kinase isoform X2 [Pyrus x bretschneideri]
107406927	3499	20.9682	9.46274	-1.10299	Down	0.753334	K11000|1|4e-107|390|bvg:104900835|callose synthase [EC:2.4.1.-];K10683|4|1e-99|366|cic:CICLE_v10014038mg|BRCA1-associated RING domain protein 1	-	-	-	gi|596218426|ref|XP_007223989.1|/0/hypothetical protein PRUPE_ppa014757mg [Prunus persica]
107417357	2051	1326.69	617.612	-1.10236	Down	0.938651	K09286|1|6e-44|180|eus:EUTSA_v10025862mg|EREBP-like factor	-	-	-	gi|590690596|ref|XP_007043551.1|/1.29018e-111/AP2/ERF domain-containing transcription factor, putative [Theobroma cacao]
107404239	3317	40.4273	18.5376	-1.10181	Down	0.96787	K13415|1|2e-28|129|mdm:103401427|protein brassinosteroid insensitive 1 [EC:2.7.10.1 2.7.11.1];K13457|3|8e-20|100|gra:105787506|disease resistance protein RPM1	-	-	-	gi|694452264|ref|XP_009351116.1|/0/PREDICTED: probable disease resistance protein At5g66900 isoform X2 [Pyrus x bretschneideri]
107413541	1660	16.2256	7.26576	-1.10098	Down	0.934287	K00801|1|9e-17|89.7|ats:F775_23930|farnesyl-diphosphate farnesyltransferase [EC:2.5.1.21];K07874|2|3e-09|64.7|gmx:102668139|Ras-related protein Rab-1A	GO:0044464	-	-	gi|657943901|ref|XP_008371417.1|/5.07108e-132/PREDICTED: WAT1-related protein At2g39510-like [Malus domestica]
107406101	1220	84.2982	39.0098	-1.10067	Down	0.87416	K14484|1|8e-80|298|rcu:8280180|auxin-responsive protein IAA	GO:0043231//intracellular membrane-bounded organelle	GO:0005515//protein binding	GO:0009755//hormone-mediated signaling pathway	gi|255551959|ref|XP_002517024.1|/4.30239e-79/PREDICTED: auxin-responsive protein IAA4 [Ricinus communis]
107415284	828	99.3672	46.0466	-1.10035	Down	0.956898	-	-	-	-	gi|657974820|ref|XP_008379246.1|/2.36647e-47/PREDICTED: uncharacterized protein LOC103442251 [Malus domestica]
107411967	1655	54.4617	25.1219	-1.09927	Down	0.853002	K10664|1|7e-78|292|tcc:TCM_026596|E3 ubiquitin-protein ligase ATL6/9/15/31/42/55 [EC:2.3.2.27]	-	-	-	gi|590643830|ref|XP_007030911.1|/3.55215e-77/RING/U-box superfamily protein, putative isoform 1 [Theobroma cacao]
107434928	1636	293.645	137.1	-1.09572	Down	0.970558	-	-	-	-	gi|590578339|ref|XP_007013482.1|/9.18843e-70/Methyl-CPG-binding domain 10, putative isoform 1 [Theobroma cacao]
107404149	1981	27.8569	12.7727	-1.09181	Down	0.860705	K12619|1|3e-84|314|pxb:103963677|5'-3' exoribonuclease 2 [EC:3.1.13.-]	-	-	-	gi|694399311|ref|XP_009374787.1|/1.42362e-83/PREDICTED: 5'-3' exoribonuclease 3-like isoform X1 [Pyrus x bretschneideri]
107405870	1147	20.0519	9.11276	-1.09152	Down	0.917396	-	-	-	-	gi|645262780|ref|XP_008236917.1|/7.23235e-41/PREDICTED: uncharacterized protein LOC103335673 [Prunus mume]
107413918	1950	429.809	201.434	-1.09127	Down	0.00133159	K04733|1|2e-162|573|lja:Lj2g3v2794510.1|interleukin-1 receptor-associated kinase 4 [EC:2.7.11.1]	-	-	-	gi|566191631|ref|XP_002315143.2|/0/hypothetical protein POPTR_0010s19270g [Populus trichocarpa]
107403869	1879.61	126.766	59.2361	-1.0904	Down	0.850685	K20782|1|0.0|639|pmum:103330850|hydroxyproline O-arabinosyltransferase [EC:2.4.2.58]	-	-	-	gi|645251444|ref|XP_008231681.1|/0/PREDICTED: uncharacterized protein LOC103330850 [Prunus mume]
107404596	2612	10.71	4.73986	-1.08853	Down	0.897757	K05391|1|0.0|1063|tcc:TCM_022171|cyclic nucleotide gated channel, other eukaryote	-	-	-	gi|590630675|ref|XP_007027344.1|/0/Cyclic nucleotide-gated channel 15 isoform 1 [Theobroma cacao]
107407304	1673	60.816	28.3403	-1.08661	Down	0.867499	K18834|1|4e-18|94.4|fve:101291408|WRKY transcription factor 1	-	-	-	gi|703083376|ref|XP_010092197.1|/3.44217e-120/putative WRKY transcription factor 40 [Morus notabilis]
107415759	1540	10.7196	4.75217	-1.08642	Down	1	K11426|1|3e-72|273|eus:EUTSA_v10012901mg|SET and MYND domain-containing protein	-	-	-	gi|703108579|ref|XP_010099069.1|/4.27015e-146/hypothetical protein L484_011503 [Morus notabilis]
107431559	3691	2804.3	1320.72	-1.08599	Down	0	K11446|1|0.0|865|atr:18443818|histone demethylase JARID1 [EC:1.14.11.-]	-	-	-	gi|703100478|ref|XP_010096930.1|/0/Lysine-specific demethylase REF6 [Morus notabilis]
107420800	841	66.353	31.0013	-1.08414	Down	4.65659e-05	K07973|1|1e-12|74.7|vra:106769786|guanine nucleotide-binding protein subunit gamma, other;K03320|2|1e-12|74.3|tcc:TCM_004244|ammonium transporter, Amt family	-	-	-	gi|645225950|ref|XP_008219813.1|/3.74327e-32/PREDICTED: guanine nucleotide-binding protein subunit gamma 1-like [Prunus mume]
107413137	1199	153.465	72.2009	-1.08194	Down	0.945925	K14484|1|2e-80|300|rcu:8280180|auxin-responsive protein IAA	GO:0043231//intracellular membrane-bounded organelle	GO:0005515//protein binding	GO:0009755//hormone-mediated signaling pathway	gi|255551959|ref|XP_002517024.1|/8.44592e-80/PREDICTED: auxin-responsive protein IAA4 [Ricinus communis]
107419559	3309	10.8455	4.82857	-1.08183	Down	1	K03283|1|5e-135|483|mtr:MTR_2g040220|heat shock 70kDa protein 1/8	-	-	-	gi|802724653|ref|XP_012085802.1|/0/PREDICTED: TMV resistance protein N-like [Jatropha curcas]
107405314	1345	17.7261	8.08876	-1.08023	Down	0.924251	K21232|1|3e-26|120|tcc:TCM_036308|molybdopterin synthase sulfur carrier subunit;K01051|2|9e-06|52.8|nnu:104609398|pectinesterase [EC:3.1.1.11]	-	-	-	gi|596188380|ref|XP_007223451.1|/8.76663e-52/hypothetical protein PRUPE_ppa011560mg [Prunus persica]
107424022	1721	49.9471	23.4171	-1.07485	Down	1	K15084|1|4e-170|599|pmum:103340754|solute carrier family 25 (mitochondrial carrier protein), member 16	GO:0019866//organelle inner membrane;GO:0031224//intrinsic component of membrane	-	GO:0006810//transport	gi|645274610|ref|XP_008242419.1|/1.85706e-169/PREDICTED: mitochondrial substrate carrier family protein P [Prunus mume]
107421938	4295.42	3714.46	1764.03	-1.07404	Down	1.31006e-14	K05658|1|0.0|1734|tcc:TCM_029573|ATP-binding cassette, subfamily B (MDR/TAP), member 1 [EC:3.6.3.44]	-	GO:0042626//ATPase activity, coupled to transmembrane movement of substances;GO:0000166//nucleotide binding;GO:0042626//ATPase activity, coupled to transmembrane movement of substances;GO:0000166//nucleotide binding;GO:0042626//ATPase activity, coupled to transmembrane movement of substances	GO:0009987//cellular process;GO:0006810//transport;GO:0009987//cellular process;GO:0006810//transport	gi|703094062|ref|XP_010095132.1|/0/ABC transporter B family member 9 [Morus notabilis]
107413524	1333	13.1032	5.93128	-1.07378	Down	0.859135	K02717|1|7e-85|315|tcc:TCM_042895|photosystem II oxygen-evolving enhancer protein 2	GO:0009523//photosystem II	GO:0046872//metal ion binding	GO:0044237//cellular metabolic process	gi|388504902|gb|AFK40517.1|/5.91894e-85/unknown [Lotus japonicus]
107406315	1184	14.3801	6.54396	-1.07255	Down	0.920387	-	-	-	-	gi|566146994|ref|XP_006368491.1|/2.54174e-12/hypothetical protein POPTR_0001s03430g [Populus trichocarpa]
107406633	1244	122.721	58.1232	-1.07094	Down	0.998544	-	-	-	-	gi|703091793|ref|XP_010094448.1|/5.08866e-35/Putative B3 domain-containing protein [Morus notabilis]
107428349	591	43.0547	20.2441	-1.06797	Down	0.899379	K04733|1|2e-13|76.3|mdm:103419981|interleukin-1 receptor-associated kinase 4 [EC:2.7.11.1]	-	-	-	gi|703127018|ref|XP_010103727.1|/2.47911e-45/Blue copper protein [Morus notabilis]
107407950	2466	79.8286	37.7872	-1.06788	Down	0.976299	K11266|1|0.0|1196|vvi:100253529|MAternally affected uncoordination	-	-	-	gi|703093481|ref|XP_010094943.1|/0/hypothetical protein L484_022693 [Morus notabilis]
107407961	2466	79.8286	37.7872	-1.06788	Down	0.976299	K11266|1|0.0|1196|vvi:100253529|MAternally affected uncoordination	-	-	-	gi|703093481|ref|XP_010094943.1|/0/hypothetical protein L484_022693 [Morus notabilis]
107407975	2466	79.8286	37.7872	-1.06788	Down	0.976299	K11266|1|0.0|1196|vvi:100253529|MAternally affected uncoordination	-	-	-	gi|703093481|ref|XP_010094943.1|/0/hypothetical protein L484_022693 [Morus notabilis]
107407984	2466	79.8286	37.7872	-1.06788	Down	0.976299	K11266|1|0.0|1196|vvi:100253529|MAternally affected uncoordination	-	-	-	gi|703093481|ref|XP_010094943.1|/0/hypothetical protein L484_022693 [Morus notabilis]
107415336	1447.9	12.7069	5.77001	-1.06762	Down	0.889146	K07874|1|2e-19|98.2|gmx:102668139|Ras-related protein Rab-1A;K00801|2|5e-11|70.1|ats:F775_23930|farnesyl-diphosphate farnesyltransferase [EC:2.5.1.21]	-	-	-	gi|590645661|ref|XP_007031406.1|/3.55759e-101/Nodulin MtN21 /EamA transporter family protein [Theobroma cacao]
107428291	1215	237.542	113.119	-1.06662	Down	2.10207e-10	K13448|1|5e-59|229|vvi:100245811|calcium-binding protein CML;K01148|3|1e-35|151|tcc:TCM_002655|poly(A)-specific ribonuclease [EC:3.1.13.4]	-	-	-	gi|743816415|ref|XP_011020170.1|/1.24549e-70/PREDICTED: calmodulin-like protein 3 isoform X1 [Populus euphratica]
107411868	1312	56.5764	26.7379	-1.06564	Down	0.781246	-	-	-	-	gi|802756435|ref|XP_012089026.1|/2.46106e-51/PREDICTED: serrate RNA effector molecule homolog [Jatropha curcas]
107417190	3589	53.2542	25.1509	-1.06562	Down	0.519087	K00924|1|0.0|1108|vvi:100267564|	-	GO:0004672//protein kinase activity	-	gi|703089992|ref|XP_010093960.1|/0/Receptor-like protein kinase HSL1 [Morus notabilis]
107434173	863	4611.57	2203.21	-1.06546	Down	0.833907	-	-	-	-	gi|645251802|ref|XP_008231840.1|/4.3369e-15/PREDICTED: uncharacterized protein LOC103331010 [Prunus mume]
107416709	1627	178.953	85.2246	-1.06531	Down	1.25793e-05	K13030|1|3e-89|330|sbi:SORBI_01g001220|cyanohydrin beta-glucosyltransferase [EC:2.4.1.85];K13227|4|4e-62|240|zma:100274317|UDP-glucosyltransferase BX8/BX9 [EC:2.4.1.202];K13691|5|2e-60|234|pper:PRUPE_ppa016883mg|pathogen-inducible salicylic acid glucosyltransferase [EC:2.4.1.-]	-	-	-	gi|645246699|ref|XP_008229476.1|/1.56236e-178/PREDICTED: UDP-glycosyltransferase 85A5-like isoform X2 [Prunus mume]
107405758	3087	27.7898	13.0041	-1.06357	Down	0.732453	-	-	-	-	gi|595957066|ref|XP_007216695.1|/7.75203e-159/hypothetical protein PRUPE_ppa026768mg [Prunus persica]
107421919	1856	47.2013	22.2999	-1.06304	Down	0.0693413	K03644|1|1e-151|538|jcu:105631152|lipoyl synthase [EC:2.8.1.8]	GO:0009536//plastid	GO:0043169//cation binding;GO:0051536//iron-sulfur cluster binding;GO:0016783//sulfurtransferase activity	GO:0006633//fatty acid biosynthetic process	gi|802573909|ref|XP_012068555.1|/5.60637e-151/PREDICTED: lipoyl synthase, chloroplastic [Jatropha curcas]
107416179	1183	11.8532	5.38284	-1.06272	Down	0.914547	K20628|1|1e-73|277|gmx:100799075|expansin	GO:0044464	-	-	gi|702374868|ref|XP_010062321.1|/1.75656e-122/PREDICTED: expansin-A13 [Eucalyptus grandis]
107424807	2173	21.4679	9.98907	-1.06225	Down	1	-	-	-	-	gi|645273447|ref|XP_008241881.1|/8.86011e-143/PREDICTED: globulin-1 S allele, partial [Prunus mume]
107405118	1564	12.4164	5.661	-1.06073	Down	0.893686	-	-	-	-	gi|703122029|ref|XP_010102480.1|/1.35881e-139/hypothetical protein L484_000618 [Morus notabilis]
107432324	1628	13.3888	6.12863	-1.06042	Down	1	K13436|1|1e-136|487|cam:101494063|pto-interacting protein 1 [EC:2.7.11.1]	-	GO:0004672//protein kinase activity;GO:0032559;GO:0004672//protein kinase activity;GO:0032559;GO:0004672//protein kinase activity;GO:0032559	GO:0006464//cellular protein modification process;GO:0006464//cellular protein modification process;GO:0006464//cellular protein modification process	gi|703156108|ref|XP_010111379.1|/7.47301e-176/putative protein kinase [Morus notabilis]
107434719	1286	116.976	55.809	-1.06013	Down	0.956901	-	-	-	-	gi|764596397|ref|XP_011466040.1|/1.22629e-47/PREDICTED: uncharacterized protein LOC101300926 [Fragaria vesca subsp. vesca]
107415446	884	240.382	115.059	-1.05931	Down	0.163705	-	-	GO:0046872//metal ion binding	-	gi|645249255|ref|XP_008230667.1|/1.21417e-68/PREDICTED: zinc finger AN1 domain-containing stress-associated protein 12 [Prunus mume]
107420911	3837	32.5212	15.3363	-1.05735	Down	0.239643	K00924|1|0.0|1319|mdm:103441049|	GO:0016020//membrane	GO:0016491//oxidoreductase activity;GO:0004674//protein serine/threonine kinase activity;GO:0000166//nucleotide binding	GO:0008152//metabolic process	gi|645226614|ref|XP_008220120.1|/0/PREDICTED: receptor-like protein kinase HSL1 [Prunus mume]
107413156	651	10.7815	4.89397	-1.05631	Down	1	-	-	-	-	-
107416282	1050	15.4001	7.12362	-1.05466	Down	1	K00787|1|4e-34|85.1|pop:POPTR_0006s00530g|farnesyl diphosphate synthase [EC:2.5.1.1 2.5.1.10]	GO:0044424	GO:0043169//cation binding;GO:0004659//prenyltransferase activity	GO:0006694//steroid biosynthetic process;GO:0006720//isoprenoid metabolic process;GO:0008203//cholesterol metabolic process	gi|1346029|sp|P49352.1|FPPS2_LUPAL/9.93551e-34/RecName: Full=Farnesyl pyrophosphate synthase 2; Short=FPP synthase 2; Short=FPS 2; AltName: Full=(2E,6E)-farnesyl diphosphate synthase 2; AltName: Full=Dimethylallyltranstransferase 2; AltName: Full=Farnesyl diphosphate synthase 2; AltName: Full=Geranyltranstransferase 2 [Lupinus albus]
107423147	1032	81.0096	38.7253	-1.05405	Down	0.606128	-	-	-	GO:0051234//establishment of localization	gi|657997089|ref|XP_008390922.1|/7.53314e-47/PREDICTED: non-specific lipid-transfer protein-like protein At2g13820 [Malus domestica]
107419009	1990	27.831	13.1178	-1.05363	Down	0.394659	K11666|1|4e-88|327|pmum:103323159|INO80 complex subunit B	-	-	-	gi|703103674|ref|XP_010097790.1|/5.68888e-106/hypothetical protein L484_004204 [Morus notabilis]
107418084	1296	111.702	53.6006	-1.05157	Down	0.946578	K15382|1|1e-64|248|rcu:8269175|solute carrier family 50 (sugar transporter)	-	-	-	gi|255540123|ref|XP_002511126.1|/5.53521e-64/PREDICTED: bidirectional sugar transporter SWEET12 [Ricinus communis]
107409418	1042.94	10.4618	4.75832	-1.05139	Down	0.920445	-	-	-	-	gi|703101287|ref|XP_010097146.1|/2.57649e-31/hypothetical protein L484_025691 [Morus notabilis]
107425089	1067	68.6164	32.8287	-1.05093	Down	0.587687	K09286|1|4e-27|123|cmo:103496350|EREBP-like factor	GO:0043231//intracellular membrane-bounded organelle	GO:0003676//nucleic acid binding;GO:0001071//nucleic acid binding transcription factor activity	GO:0006351//transcription, DNA-templated	gi|225443626|ref|XP_002279760.1|/5.65377e-61/PREDICTED: ethylene-responsive transcription factor 12 [Vitis vinifera]
107429583	2458	10.0188	4.54867	-1.05023	Down	0.904153	K08835|1|0.0|830|pmum:103328243|serine/threonine-protein kinase OSR1/STK39 [EC:2.7.11.1]	-	-	-	gi|645245410|ref|XP_008228866.1|/0/PREDICTED: serine/threonine-protein kinase fray2 [Prunus mume]
107407248	1047	233.532	112.552	-1.04933	Down	0.96896	K05765|1|5e-62|239|pop:POPTR_0002s03990g|cofilin	GO:0044464	GO:0008092//cytoskeletal protein binding	-	gi|224062149|ref|XP_002300779.1|/2.46927e-61/actin-depolymerizing factor 6 family protein [Populus trichocarpa]
107420290	2080	104.08	50.0609	-1.04764	Down	0.188935	K01723|1|0.0|780|pop:POPTR_0002s13220g|hydroperoxide dehydratase [EC:4.2.1.92]	-	GO:0016491//oxidoreductase activity;GO:0005506//iron ion binding	-	gi|703136134|ref|XP_010106073.1|/0/Allene oxide synthase [Morus notabilis]
107412000	1302	24.742	11.6816	-1.0475	Down	0.908173	K00059|1|2e-27|124|pda:103708896|3-oxoacyl-[acyl-carrier protein] reductase [EC:1.1.1.100]	-	GO:0003824//catalytic activity	GO:0008152//metabolic process	gi|828304081|ref|XP_004495735.2|/5.63454e-141/PREDICTED: glucose and ribitol dehydrogenase homolog 1-like [Cicer arietinum]
107415817	1771	11.117	5.09165	-1.04699	Down	0.927923	K03575|1|4e-159|562|pmum:103334825|A/G-specific adenine glycosylase [EC:3.2.2.-]	-	-	-	gi|645219480|ref|XP_008236019.1|/1.99707e-158/PREDICTED: A/G-specific adenine DNA glycosylase [Prunus mume]
107424056	3540	92.5157	44.4904	-1.04687	Down	0.000121779	K03283|1|2e-123|445|mtr:MTR_2g040220|heat shock 70kDa protein 1/8	-	-	-	gi|703110886|ref|XP_010099718.1|/9.60164e-177/TMV resistance protein N [Morus notabilis]
107407819	540	2291.57	1109.38	-1.04621	Down	0.294187	K15711|1|3e-08|58.9|jcu:105634476|SWI/SNF-related matrix-associated actin-dependent regulator of chromatin subfamily A3 [EC:3.6.4.- 2.3.2.27]	-	GO:0046872//metal ion binding	-	gi|703084776|ref|XP_010092562.1|/1.95145e-29/E3 ubiquitin ligase RNF4 [Morus notabilis]
107407602	996	98.7691	47.5473	-1.04597	Down	0.979242	K18674|1|1e-141|503|nnu:104598734|N-acetylgalactosamine kinase [EC:2.7.1.157]	GO:0044424	GO:0016773//phosphotransferase activity, alcohol group as acceptor;GO:0032559	GO:0016310//phosphorylation;GO:0019318//hexose metabolic process	gi|720010341|ref|XP_010259220.1|/4.97065e-141/PREDICTED: galactokinase [Nelumbo nucifera]
107432329	2199	73.7792	35.4445	-1.04596	Down	0.00136234	K01102|1|0.0|671|pmum:103339414|pyruvate dehydrogenase phosphatase [EC:3.1.3.43]	GO:0043234//protein complex	GO:0004721//phosphoprotein phosphatase activity;GO:0043169//cation binding	GO:0006464//cellular protein modification process	gi|645271476|ref|XP_008240930.1|/0/PREDICTED: probable protein phosphatase 2C 68 [Prunus mume]
107427922	1397	36.9098	17.6076	-1.04438	Down	0.945867	-	-	-	-	-
107422558	569	64.5853	31.0353	-1.04396	Down	0.920064	K04382|1|4e-10|65.1|brp:103839685|serine/threonine-protein phosphatase 2A catalytic subunit [EC:3.1.3.16];K05275|2|3e-09|62.4|obr:102715613|pyridoxine 4-dehydrogenase [EC:1.1.1.65]	-	GO:0015075//ion transmembrane transporter activity;GO:0016616//oxidoreductase activity, acting on the CH-OH group of donors, NAD or NADP as acceptor	GO:0030001//metal ion transport;GO:0008152//metabolic process	gi|449432454|ref|XP_004134014.1|/1.44594e-68/PREDICTED: probable voltage-gated potassium channel subunit beta [Cucumis sativus]
107434156	795	659.32	319.491	-1.0439	Down	0.000362879	-	-	-	-	gi|657966825|ref|XP_008375116.1|/1.17548e-16/PREDICTED: uncharacterized protein LOC103438348 [Malus domestica]
107405700	1240	266.855	129.302	-1.0421	Down	0.203752	K08332|1|4e-32|140|gmx:100798797|	-	-	-	gi|595852448|ref|XP_007210313.1|/6.48538e-107/hypothetical protein PRUPE_ppa002322mg [Prunus persica]
107418832	1800	87.1947	42.0629	-1.04186	Down	0.966877	K20562|1|3e-166|586|tcc:TCM_012311|biphenyl-4-hydroxylase	-	-	-	gi|694416940|ref|XP_009336569.1|/9.14198e-167/PREDICTED: cytochrome P450 CYP736A12-like [Pyrus x bretschneideri]
107411038	2471.22	136.013	65.8129	-1.04101	Down	0.000271437	-	-	-	-	gi|568870287|ref|XP_006488337.1|/1.70012e-175/PREDICTED: factor of DNA methylation 4 [Citrus sinensis]
107421726	2448	30.3861	14.4822	-1.04076	Down	0.357566	K08819|1|0.0|790|pper:PRUPE_ppa016602mg|cyclin-dependent kinase 12/13 [EC:2.7.11.22 2.7.11.23]	-	-	-	gi|595791745|ref|XP_007199621.1|/0/hypothetical protein PRUPE_ppa016602mg [Prunus persica]
107406729	2266	32.0605	15.2997	-1.04044	Down	0.346964	-	-	-	-	gi|703108161|ref|XP_010098935.1|/0/hypothetical protein L484_025591 [Morus notabilis]
107406128	787	12.6085	5.8426	-1.04042	Down	0.942088	K04733|1|7e-11|68.6|ats:F775_22307|interleukin-1 receptor-associated kinase 4 [EC:2.7.11.1]	-	-	-	gi|694188379|gb|AIS71930.1|/3.21659e-35/23 kDa jasmonate-induced protein [Citrullus lanatus]
107430260	844	329.115	159.735	-1.04032	Down	0.86594	-	-	-	-	gi|697148884|ref|XP_009628632.1|/7.66143e-25/PREDICTED: lipid transfer-like protein VAS [Nicotiana tomentosiformis]
107414010	1573	74.7629	36.0641	-1.04031	Down	0.96112	-	-	-	-	gi|703126714|ref|XP_010103650.1|/5.15855e-54/hypothetical protein L484_011243 [Morus notabilis]
107423295	3233	149.844	72.611	-1.03951	Down	0.845671	K16573|1|1e-27|126|pda:103722329|gamma-tubulin complex component 6;K04427|2|2e-18|96.3|vra:106765909|mitogen-activated protein kinase kinase kinase 7 [EC:2.7.11.25]	-	-	-	gi|596287376|ref|XP_007225765.1|/0/hypothetical protein PRUPE_ppa005540mg [Prunus persica]
107433906	2497	247.163	119.977	-1.03926	Down	0.568491	K12741|1|9e-101|369|gmx:100801373|heterogeneous nuclear ribonucleoprotein A1/A3	-	-	-	gi|703068864|ref|XP_010088351.1|/8.94324e-102/Heterogeneous nuclear ribonucleoprotein 27C [Morus notabilis]
107420417	820	45.4658	21.8491	-1.03838	Down	0.927813	K03686|1|3e-10|66.6|mtr:MTR_2g104030|molecular chaperone DnaJ;K09518|5|2e-09|63.9|vcn:VOLCADRAFT_83498|DnaJ homolog subfamily B member 12	-	-	-	gi|224065838|ref|XP_002301971.1|/1.55833e-35/hypothetical protein POPTR_0002s02240g [Populus trichocarpa]
107429658	2044	84.0362	40.6537	-1.03748	Down	0.00653199	K15308|1|2e-25|119|mus:103984366|tristetraprolin;K18753|3|1e-06|56.6|ccp:CHC_T00006877001|butyrate response factor 1	-	GO:0005488//binding	-	gi|703068812|ref|XP_010088337.1|/1.98314e-112/Zinc finger CCCH domain-containing protein 39 [Morus notabilis]
107428825	1161	36.8871	17.6967	-1.03645	Down	1	K04733|1|9e-44|178|mdm:103452337|interleukin-1 receptor-associated kinase 4 [EC:2.7.11.1]	-	-	-	gi|645230027|ref|XP_008221736.1|/1.8131e-47/PREDICTED: probable serine/threonine-protein kinase NAK [Prunus mume]
107413882	1601.38	369.018	179.634	-1.03633	Down	2.91989e-14	K17506|1|2e-127|457|fve:101308512|protein phosphatase 1L [EC:3.1.3.16]	GO:0043234//protein complex;GO:0043234//protein complex	GO:0004721//phosphoprotein phosphatase activity;GO:0043169//cation binding;GO:0004721//phosphoprotein phosphatase activity;GO:0043169//cation binding	GO:0006464//cellular protein modification process;GO:0006464//cellular protein modification process	gi|703108085|ref|XP_010098909.1|/2.24976e-138/putative protein phosphatase 2C 2 [Morus notabilis]
107432953	1568	36.1145	17.3245	-1.03609	Down	0.8297	K00912|1|3e-146|519|pmum:103326438|tetraacyldisaccharide 4'-kinase [EC:2.7.1.130]	-	GO:0016301//kinase activity;GO:0032559	GO:0008654//phospholipid biosynthetic process	gi|703100354|ref|XP_010096898.1|/5.67088e-170/Tetraacyldisaccharide 4'-kinase [Morus notabilis]
107418987	952	47.5254	22.9469	-1.03254	Down	0.23467	-	-	-	-	gi|595859782|ref|XP_007211013.1|/1.673e-58/hypothetical protein PRUPE_ppa020456mg [Prunus persica]
107430494	690	18.5876	8.81438	-1.03041	Down	0.876005	-	-	-	-	gi|645265676|ref|XP_008238261.1|/2.67171e-29/PREDICTED: uncharacterized protein LOC103336904 [Prunus mume]
107428141	815	11.7205	5.4549	-1.02982	Down	1	-	-	-	-	gi|296083878|emb|CBI24266.3|/1.70278e-26/unnamed protein product [Vitis vinifera]
107415362	2734	248.29	121.332	-1.02968	Down	0.905499	K13496|1|9e-68|259|atr:18438291|UDP-glucosyl transferase 73C [EC:2.4.1.-]	-	GO:0016758//transferase activity, transferring hexosyl groups	-	gi|223543365|gb|EEF44896.1|/1.07594e-164/UDP-glucosyltransferase, putative [Ricinus communis]
107408161	892	203.968	99.6537	-1.02923	Down	0.531906	K17616|1|4e-53|209|fve:101303480|CTD small phosphatase-like protein 2 [EC:3.1.3.-];K01373|5|4e-06|53.1|zma:103628757|cathepsin F [EC:3.4.22.41]	-	-	-	gi|731376387|ref|XP_010655866.1|/7.02139e-64/PREDICTED: HORMA domain-containing protein 1 [Vitis vinifera]
107430137	1572	194.703	95.1518	-1.02865	Down	0.627875	K09286|1|2e-23|112|fve:101313895|EREBP-like factor	-	-	-	gi|645267382|ref|XP_008239044.1|/1.2527e-92/PREDICTED: ethylene-responsive transcription factor ERF061 [Prunus mume]
107434915	3149	45.774	22.1631	-1.02793	Down	0.93839	K03283|1|2e-125|451|mtr:MTR_2g040370|heat shock 70kDa protein 1/8	-	-	-	gi|802724653|ref|XP_012085802.1|/0/PREDICTED: TMV resistance protein N-like [Jatropha curcas]
107425326	627	20.0085	9.53125	-1.02737	Down	0.936206	K10615|1|1e-18|94.0|atr:18446390|E3 ubiquitin-protein ligase HERC4 [EC:2.3.2.26]	-	-	-	gi|659083034|ref|XP_008442150.1|/4.23508e-57/PREDICTED: ultraviolet-B receptor UVR8 isoform X4 [Cucumis melo]
107427758	7000	47.1869	22.9095	-1.02464	Down	0.394264	K02365|1|0.0|2542|pmum:103319233|separase [EC:3.4.22.49]	-	-	-	gi|645224144|ref|XP_008218969.1|/0/PREDICTED: separase [Prunus mume]
107423642	1161	21.4151	10.2659	-1.02141	Down	0.823172	K11253|1|3e-40|167|sot:102603327|histone H3	-	-	-	gi|629110839|gb|KCW75799.1|/1.38596e-39/hypothetical protein EUGRSUZ_D00189 [Eucalyptus grandis]
107417086	2395.33	11.3677	5.31952	-1.02062	Down	0.893106	K10999|1|2e-41|172|zma:541803|cellulose synthase A [EC:2.4.1.12]	-	-	-	gi|590711389|ref|XP_007049093.1|/6.81879e-173/Cellulose synthase-like B3, putative isoform 2 [Theobroma cacao]
107431462	2121.05	491.935	242.218	-1.02047	Down	2.09481e-08	K13366|1|0.0|771|tcc:TCM_005846|polyamine oxidase [EC:1.5.3.14 1.5.3.16 1.5.3.-]	-	GO:0016647//oxidoreductase activity, acting on the CH-NH group of donors, oxygen as acceptor;GO:0016647//oxidoreductase activity, acting on the CH-NH group of donors, oxygen as acceptor	GO:0008152//metabolic process;GO:0008152//metabolic process	gi|590724481|ref|XP_007052480.1|/0/Polyamine oxidase 1 isoform 1 [Theobroma cacao]
107420056	2030.57	497.101	244.903	-1.01966	Down	0.903292	-	-	-	-	gi|645227565|ref|XP_008220581.1|/4.54986e-160/PREDICTED: fatty-acid-binding protein 2 isoform X1 [Prunus mume]
107415493	4206	97.9859	48.0626	-1.01918	Down	0.858709	K15271|1|0.0|1726|pmum:103330166|ATP-dependent DNA helicase HFM1/MER3 [EC:3.6.4.12]	-	-	-	gi|595945911|ref|XP_007216099.1|/0/hypothetical protein PRUPE_ppa018570mg, partial [Prunus persica]
107424622	1682	18.3805	8.79224	-1.01813	Down	0.908859	K08235|1|4e-151|536|pop:POPTR_0001s12640g|xyloglucan:xyloglucosyl transferase [EC:2.4.1.207]	GO:0005576//extracellular region;GO:0030312//external encapsulating structure	GO:0016798//hydrolase activity, acting on glycosyl bonds;GO:0016758//transferase activity, transferring hexosyl groups	GO:0044042//glucan metabolic process	gi|657956217|ref|XP_008369587.1|/8.46006e-151/PREDICTED: probable xyloglucan endotransglucosylase/hydrolase protein B [Malus domestica]
107408757	3245.12	10.7489	5.02419	-1.0181	Down	0.915504	K17422|1|8e-107|389|mtr:MTR_5g045910|large subunit ribosomal protein L41;K08286|4|1e-99|365|thj:104814511|protein-serine/threonine kinase [EC:2.7.11.-]	GO:0016020//membrane	GO:0003824//catalytic activity	GO:0008152//metabolic process	gi|703093250|ref|XP_010094868.1|/0/Leucine-rich repeat receptor-like tyrosine-protein kinase [Morus notabilis]
107408767	3245.12	10.7489	5.02419	-1.0181	Down	0.915504	K17422|1|8e-107|389|mtr:MTR_5g045910|large subunit ribosomal protein L41;K08286|4|1e-99|365|thj:104814511|protein-serine/threonine kinase [EC:2.7.11.-]	GO:0016020//membrane	GO:0003824//catalytic activity	GO:0008152//metabolic process	gi|703093250|ref|XP_010094868.1|/0/Leucine-rich repeat receptor-like tyrosine-protein kinase [Morus notabilis]
107419591	1713	63.2065	30.9376	-1.01757	Down	0.819201	K19619|1|4e-168|592|pper:PRUPE_ppa006713mg|tyrosyl-DNA phosphodiesterase 2 [EC:3.1.4.-]	-	GO:0004518//nuclease activity	-	gi|703090250|ref|XP_010094028.1|/1.56487e-168/Tyrosyl-DNA phosphodiesterase 2 [Morus notabilis]
107414490	3118	11.7109	5.50236	-1.01736	Down	1	K20478|1|2e-35|152|nnu:104605900|golgin subfamily B member 1;K20283|3|2e-21|106|cam:101499058|golgin subfamily A member 4;K10406|5|3e-10|69.3|pvu:PHAVU_004G157000g|kinesin family member C2/C3	-	-	-	gi|703141187|ref|XP_010107441.1|/0/hypothetical protein L484_015782 [Morus notabilis]
107422308	1522	6320.93	3122.81	-1.01716	Down	0.459862	K15711|1|1e-07|58.9|jcu:105634476|SWI/SNF-related matrix-associated actin-dependent regulator of chromatin subfamily A3 [EC:3.6.4.- 2.3.2.27]	-	-	-	gi|703084776|ref|XP_010092562.1|/7.41826e-50/E3 ubiquitin ligase RNF4 [Morus notabilis]
107426206	1753	2237.93	1106.36	-1.01598	Down	8.87844e-10	K14803|1|1e-156|554|pper:PRUPE_ppa006733mg|protein phosphatase PTC2/3 [EC:3.1.3.16]	GO:0043234//protein complex	GO:0004721//phosphoprotein phosphatase activity;GO:0043169//cation binding	GO:0006464//cellular protein modification process	gi|596108911|ref|XP_007221485.1|/7.02421e-156/hypothetical protein PRUPE_ppa006733mg [Prunus persica]
107435113	2121	101.982	50.1798	-1.01503	Down	0.00647491	K13366|1|0.0|768|tcc:TCM_005846|polyamine oxidase [EC:1.5.3.14 1.5.3.16 1.5.3.-]	-	GO:0016647//oxidoreductase activity, acting on the CH-NH group of donors, oxygen as acceptor	GO:0008152//metabolic process	gi|590724481|ref|XP_007052480.1|/0/Polyamine oxidase 1 isoform 1 [Theobroma cacao]
107430734	2870.17	14.036	6.67532	-1.01249	Down	0.975729	K04733|1|0.0|808|gmx:100808807|interleukin-1 receptor-associated kinase 4 [EC:2.7.11.1]	-	-	-	gi|645240746|ref|XP_008226745.1|/0/PREDICTED: G-type lectin S-receptor-like serine/threonine-protein kinase At4g27290 isoform X2 [Prunus mume]
107414023	786	435.999	215.843	-1.01246	Down	0.000429037	-	-	-	-	gi|645256908|ref|XP_008234167.1|/2.72301e-34/PREDICTED: uncharacterized protein LOC103333150 [Prunus mume]
107415394	2798	15.7529	7.53189	-1.01151	Down	1	K09667|1|2e-06|56.2|aly:ARALYDRAFT_896453|protein O-GlcNAc transferase [EC:2.4.1.255]	-	-	-	gi|703146340|ref|XP_010108770.1|/0/hypothetical protein L484_020503 [Morus notabilis]
107417812	757	14.7472	7.041	-1.01	Down	1	K05391|1|5e-107|387|tcc:TCM_044941|cyclic nucleotide gated channel, other eukaryote	-	-	-	gi|590568759|ref|XP_007010887.1|/2.48493e-106/Cyclic nucleotide-binding transporter 1 isoform 8 [Theobroma cacao]
107435168	492	26.7918	13.0237	-1.00979	Down	0.49733	-	-	-	-	-
107414181	2428	216.707	107.339	-1.00979	Down	0.958331	K01892|1|3e-25|118|mtr:MTR_6g038890|histidyl-tRNA synthetase [EC:6.1.1.21];K13424|2|6e-23|110|nnu:104597247|WRKY transcription factor 33;K18835|4|4e-22|108|pvu:PHAVU_005G005800g|WRKY transcription factor 2	-	-	-	gi|595962650|ref|XP_007216988.1|/1.06699e-176/hypothetical protein PRUPE_ppa002619mg [Prunus persica]
107421098	3440	292.824	145.205	-1.00915	Down	1.67626e-05	-	-	-	-	gi|703094966|ref|XP_010095406.1|/0/hypothetical protein L484_013362 [Morus notabilis]
107427046	2387	29.7851	14.5232	-1.00854	Down	0.500714	K04733|1|1e-07|60.1|sita:101784675|interleukin-1 receptor-associated kinase 4 [EC:2.7.11.1]	-	-	-	gi|703125715|ref|XP_010103374.1|/0/hypothetical protein L484_016885 [Morus notabilis]
107433947	898	15.986	7.672	-1.00722	Down	0.94983	K04733|1|2e-12|74.3|ats:F775_22307|interleukin-1 receptor-associated kinase 4 [EC:2.7.11.1]	-	-	-	gi|694188379|gb|AIS71930.1|/4.61051e-39/23 kDa jasmonate-induced protein [Citrullus lanatus]
107431037	3657	16.768	8.065	-1.00656	Down	0.840692	K08775|1|0.0|1348|vvi:100241398|breast cancer 2 susceptibility protein	-	-	-	gi|703082124|ref|XP_010091871.1|/0/Breast cancer type 2 susceptibility-like protein [Morus notabilis]
107421880	837	11.711	5.55201	-1.00559	Down	1	K11296|1|5e-61|235|pmum:103321110|high mobility group protein B3	-	-	-	gi|645228645|ref|XP_008221094.1|/2.48766e-60/PREDICTED: high mobility group B protein 7-like [Prunus mume]
107413955	2302	16.0962	7.74154	-1.00465	Down	1	K06066|1|1e-105|385|aly:ARALYDRAFT_329616|CBF1 interacting corepressor;K17710|5|9e-98|359|pxb:103956661|pentatricopeptide repeat domain-containing protein 1	-	-	-	gi|595906540|ref|XP_007214136.1|/0/hypothetical protein PRUPE_ppa018240mg [Prunus persica]
107403810	851	51.718	25.4996	-1.0044	Down	0.91577	-	-	-	-	gi|659124830|ref|XP_008462370.1|/2.53086e-92/PREDICTED: RWD domain-containing protein 1 isoform X1 [Cucumis melo]
107415396	1922	15.7098	7.55346	-1.00386	Down	0.919487	K14638|1|0.0|741|pmum:103329927|solute carrier family 15 (peptide/histidine transporter), member 3/4	GO:0044464	-	GO:0015833//peptide transport	gi|703082404|ref|XP_010091949.1|/0/Putative peptide/nitrate transporter [Morus notabilis]
107404611	784.74	1969.17	982.747	-1.00229	Down	0.940953	-	-	-	-	-
107404832	1911	14.0558	6.7382	-1.00197	Down	0.88658	K03327|1|0.0|766|pxb:103966488|multidrug resistance protein, MATE family	GO:0044464	GO:0015291//secondary active transmembrane transporter activity	GO:0015893//drug transport	gi|694374674|ref|XP_009364190.1|/0/PREDICTED: MATE efflux family protein 5-like [Pyrus x bretschneideri]
107411702	1554	1234.9	616.442	-1.0017	Down	5.42366e-05	K20858|1|1e-104|381|csv:101220034|calcium uniporter protein, mitochondrial	-	-	-	gi|449444322|ref|XP_004139924.1|/6.98863e-104/PREDICTED: calcium uniporter protein 5, mitochondrial-like [Cucumis sativus]
107415201	2775	997.968	498.188	-1.00149	Down	0.986253	K04908|1|3e-142|507|vra:106763693|potassium voltage-gated channel Eag-related subfamily H member 5;K04909|3|6e-18|94.4|cre:CHLREDRAFT_173402|potassium voltage-gated channel Eag-related subfamily H member 6;K05391|4|1e-15|87.0|pxb:103949065|cyclic nucleotide gated channel, other eukaryote	GO:0031224//intrinsic component of membrane	GO:0005267//potassium channel activity	GO:0030001//metal ion transport	gi|703116571|ref|XP_010101161.1|/0/Potassium channel [Morus notabilis]
107426827	1814	187.897	93.6669	-1.00003	Down	0.978506	K08150|1|2e-70|268|bna:106391845|MFS transporter, SP family, solute carrier family 2 (myo-inositol transporter), member 13	GO:0031224//intrinsic component of membrane	GO:0016628//oxidoreductase activity, acting on the CH-CH group of donors, NAD or NADP as acceptor;GO:0022857//transmembrane transporter activity	GO:0008152//metabolic process;GO:0071702	gi|658309491|ref|NP_001281033.1|/0/polyol transporter 5-like [Malus domestica]
107430595	927	308.973	618.914	1.00095	Up	0.517428	K09874|1|5e-09|62.8|sly:101244673|aquaporin NIP	-	-	-	gi|657996654|ref|XP_008390693.1|/8.62565e-36/PREDICTED: uncharacterized protein LOC103452948 [Malus domestica]
107418235	1824	7.72646	16.0333	1.00182	Up	0.901701	K20617|1|0.0|700|pmum:103337960|cytochrome P450 family 71 subfamily A	-	GO:0016491//oxidoreductase activity;GO:0005506//iron ion binding	-	gi|662243000|dbj|BAP15885.1|/0/cytochrome P450 71AP13 [Prunus mume]
107426387	2331	159.726	320.553	1.00243	Up	0.987658	K17471|1|0.0|1006|mdm:103430184|sulfate transporter 3	GO:0031224//intrinsic component of membrane	GO:0015291//secondary active transmembrane transporter activity	GO:0015698//inorganic anion transport	gi|658061350|ref|XP_008366542.1|/0/PREDICTED: sulfate transporter 3.1-like [Malus domestica]
107427296	951	9.75024	20.1302	1.00491	Up	0.879123	K20547|1|3e-136|485|pop:POPTR_0004s18870g|basic endochitinase B [EC:3.2.1.14]	-	GO:0004553//hydrolase activity, hydrolyzing O-glycosyl compounds;GO:0030247//polysaccharide binding	GO:0006026	gi|703125495|ref|XP_010103320.1|/4.32508e-139/Endochitinase 1 [Morus notabilis]
107404565	703	7.04489	14.7168	1.0064	Up	1	K17279|1|4e-77|288|fve:101312896|receptor expression-enhancing protein 5/6	-	GO:0016773//phosphotransferase activity, alcohol group as acceptor	GO:0044237//cellular metabolic process	gi|645262552|ref|XP_008236813.1|/6.29777e-82/PREDICTED: pentatricopeptide repeat-containing protein At1g53600, mitochondrial-like [Prunus mume]
107421937	996	6.7111	14.0644	1.00819	Up	1	K13899|1|1e-31|137|pmum:103322639|cystatin-C	-	GO:0030414//peptidase inhibitor activity	-	gi|596187489|ref|XP_007223412.1|/7.16487e-31/hypothetical protein PRUPE_ppa013391mg [Prunus persica]
107413153	2000	43.3225	87.7184	1.00842	Up	0.695711	K03294|1|0.0|808|fve:101297009|basic amino acid/polyamine antiporter, APA family;K13865|2|0.0|753|egu:105052094|solute carrier family 7 (cationic amino acid transporter), member 3	GO:0031224//intrinsic component of membrane	GO:0005275//amine transmembrane transporter activity	GO:0006865//amino acid transport	gi|566192607|ref|XP_006378822.1|/0/hypothetical protein POPTR_0010s24730g [Populus trichocarpa]
107418289	2407	60.7152	122.762	1.00906	Up	0.954012	K13411|1|2e-89|332|nnu:104596257|dual oxidase [EC:1.6.3.1 1.11.1.-]	GO:0016020//membrane	GO:0005488//binding	-	gi|703122046|ref|XP_010102484.1|/0/Ferric reduction oxidase 8 [Morus notabilis]
107431162	3416	24.4804	49.8477	1.0094	Up	1	K04733|1|0.0|823|gmx:100808807|interleukin-1 receptor-associated kinase 4 [EC:2.7.11.1]	-	-	-	gi|703134325|ref|XP_010105613.1|/0/Receptor-like serine/threonine-protein kinase SD1-8 [Morus notabilis]
107435166	1552	5.43699	11.5152	1.0098	Up	1	K15032|1|1e-114|414|vvi:100254596|mTERF domain-containing protein, mitochondrial;K06620|5|8e-110|398|csv:101212480|transcription factor E2F3	-	-	-	gi|703105551|ref|XP_010098276.1|/3.01649e-115/hypothetical protein L484_023522 [Morus notabilis]
107407353	1262	7.71194	16.1313	1.01285	Up	1	K03428|1|2e-101|370|gra:105785744|magnesium-protoporphyrin O-methyltransferase [EC:2.1.1.11]	GO:0009536//plastid	GO:0008171//O-methyltransferase activity	GO:0006779//porphyrin-containing compound biosynthetic process;GO:0006730//one-carbon metabolic process	gi|703134248|ref|XP_010105592.1|/1.09846e-101/Magnesium-protoporphyrin O-methyltransferase [Morus notabilis]
107427675	705	4.9343	10.5385	1.01442	Up	0.916982	-	-	-	-	gi|661899386|emb|CDO97380.1|/4.79175e-21/unnamed protein product [Coffea canephora]
107421746	2855	35.5383	72.4178	1.01554	Up	0.0583288	K04733|1|0.0|880|mdm:103422444|interleukin-1 receptor-associated kinase 4 [EC:2.7.11.1]	-	-	-	gi|645236780|ref|XP_008224902.1|/0/PREDICTED: LOW QUALITY PROTEIN: uncharacterized protein LOC103324604 [Prunus mume]
107422010	1889	9.07057	18.9097	1.01558	Up	1	K13692|1|2e-172|606|pper:PRUPE_ppa021645mg|UDP-glucose:(indol-3-yl)acetate beta-D-glucosyltransferase [EC:2.4.1.121]	-	-	-	gi|596085389|ref|XP_007221281.1|/1.60123e-177/hypothetical protein PRUPE_ppa005161mg [Prunus persica]
107418705	1332	5.71494	12.1302	1.01611	Up	1	K16040|1|3e-28|105|vvi:100233030|trans-resveratrol di-O-methyltransferase [EC:2.1.1.240];K13259|3|1e-27|67.8|mtr:MTR_4g088190|2,7,4'-trihydroxyisoflavanone 4'-O-methyltransferase / isoflavone 4'-O-methyltransferase [EC:2.1.1.212 2.1.1.46]	-	-	-	gi|123718236|emb|CAJ65633.1|/4.42379e-57/putative orcinol O-methyltransferase [Rosa odorata var. gigantea]
107430161	710	57.2188	116.361	1.01693	Up	0.950967	-	-	-	-	gi|965656630|dbj|BAT73049.1|/1.22707e-32/hypothetical protein VIGAN_01050600 [Vigna angularis var. angularis]
107428356	1698	6.03424	12.8246	1.02136	Up	1	K00939|1|7e-123|442|jcu:105644781|adenylate kinase [EC:2.7.4.3]	GO:0044424;GO:0044424	GO:0019205//nucleobase-containing compound kinase activity;GO:0016776//phosphotransferase activity, phosphate group as acceptor;GO:0032559;GO:0019205//nucleobase-containing compound kinase activity;GO:0016776//phosphotransferase activity, phosphate group as acceptor;GO:0032559	GO:0009117//nucleotide metabolic process;GO:0006796//phosphate-containing compound metabolic process;GO:0009117//nucleotide metabolic process;GO:0006796//phosphate-containing compound metabolic process	gi|641863289|gb|KDO81975.1|/3.37656e-123/hypothetical protein CISIN_1g025970mg [Citrus sinensis]
107423887	1476.62	8.09484	17.0607	1.02574	Up	0.864903	K20793|1|6e-48|192|mdm:103427988|N-alpha-acetyltransferase 50 [EC:2.3.1.258];K01834|2|2e-10|68.2|gmx:100790837|2,3-bisphosphoglycerate-dependent phosphoglycerate mutase [EC:5.4.2.11];K18178|3|6e-06|53.1|ota:Ot03g05150|cytochrome c oxidase assembly factor 5	-	-	-	gi|643724711|gb|KDP33912.1|/2.16444e-94/hypothetical protein JCGZ_07483 [Jatropha curcas]
107419704	2666	120.031	245.275	1.02757	Up	0.0250274	K01807|1|2e-15|85.9|nnu:104595031|ribose 5-phosphate isomerase A [EC:5.3.1.6]	-	-	-	gi|703160105|ref|XP_010112419.1|/0/putative metal-nicotianamine transporter YSL7 [Morus notabilis]
107407899	336	24.5281	50.6045	1.02815	Up	0.0212191	-	-	-	-	gi|1000942539|ref|XP_015582253.1|/4.28379e-30/PREDICTED: uncharacterized protein LOC8286598 [Ricinus communis]
107432725	351	68.8185	141.106	1.02994	Up	0.873248	-	-	-	-	-
107409327	922	24.3285	50.2712	1.03025	Up	0.966923	K06944|1|1e-108|393|mdm:103405611|uncharacterized protein	GO:0044464	GO:0032561//guanyl ribonucleotide binding	-	gi|743837954|ref|XP_011025598.1|/1.25227e-111/PREDICTED: developmentally-regulated G-protein 3 [Populus euphratica]
107410104	933	9.31675	19.6217	1.03098	Up	1	-	-	-	-	gi|743941064|ref|XP_011015012.1|/1.70401e-47/PREDICTED: uncharacterized protein LOC105118700 [Populus euphratica]
107431556	3261	25.5829	53.0024	1.03481	Up	0.938059	K03283|1|1e-125|452|mtr:MTR_2g040220|heat shock 70kDa protein 1/8	-	-	-	gi|1000956644|ref|XP_015577431.1|/1.76985e-177/PREDICTED: disease resistance protein RML1A isoform X1 [Ricinus communis]
107424822	1368	71.3554	146.796	1.03494	Up	0.939467	K03809|1|5e-110|399|vvi:100247950|NAD(P)H dehydrogenase (quinone) [EC:1.6.5.2]	-	-	-	gi|703111318|ref|XP_010099827.1|/1.77272e-116/Minor allergen Alt a 7 [Morus notabilis]
107410260	2256	154.366	317.957	1.03979	Up	0.913979	K09250|1|2e-59|232|lja:Lj2g3v2905060.2|cellular nucleic acid-binding protein	-	-	-	gi|645218983|ref|XP_008233435.1|/2.36276e-138/PREDICTED: uncharacterized protein LOC103332466 isoform X1 [Prunus mume]
107406397	1476	14.4002	30.1995	1.03993	Up	0.936808	K11367|1|3e-101|370|pper:PRUPE_ppa000116mg|chromodomain-helicase-DNA-binding protein 1 [EC:3.6.4.12]	-	-	-	gi|595911037|ref|XP_007214348.1|/1.51124e-100/hypothetical protein PRUPE_ppa000116mg [Prunus persica]
107408593	1476	14.4002	30.1995	1.03993	Up	0.936808	K11367|1|3e-101|370|pper:PRUPE_ppa000116mg|chromodomain-helicase-DNA-binding protein 1 [EC:3.6.4.12]	-	-	-	gi|595911037|ref|XP_007214348.1|/1.51124e-100/hypothetical protein PRUPE_ppa000116mg [Prunus persica]
107405632	1213	71.1109	146.848	1.04036	Up	0.0444967	K04733|1|4e-26|120|pop:POPTR_0017s03710g|interleukin-1 receptor-associated kinase 4 [EC:2.7.11.1];K04730|2|6e-24|112|smo:SELMODRAFT_77054|interleukin-1 receptor-associated kinase 1 [EC:2.7.11.1]	-	GO:0016772//transferase activity, transferring phosphorus-containing groups	GO:0006796//phosphate-containing compound metabolic process	gi|595827348|ref|XP_007205703.1|/3.22033e-119/hypothetical protein PRUPE_ppa009836mg [Prunus persica]
107426204	1632.52	19.7808	41.3185	1.04186	Up	0.870933	K05389|1|3e-126|452|fve:101295947|potassium channel subfamily K, other eukaryote	GO:0016020//membrane;GO:0016020//membrane	GO:0005216//ion channel activity;GO:0005216//ion channel activity	GO:0030001//metal ion transport;GO:0030001//metal ion transport	gi|645243008|ref|XP_008227788.1|/3.87233e-151/PREDICTED: two-pore potassium channel 5 isoform X1 [Prunus mume]
107430243	1600	6.71598	14.4336	1.04318	Up	1	-	-	-	-	gi|590677324|ref|XP_007039985.1|/7.92006e-151/Uncharacterized protein TCM_016081 [Theobroma cacao]
107406497	1421	10.0572	21.3207	1.04329	Up	0.678078	K12818|1|5e-49|196|mtr:MTR_0267s0070|ATP-dependent RNA helicase DHX8/PRP22 [EC:3.6.4.13];K14489|2|2e-45|184|egr:104421549|arabidopsis histidine kinase 2/3/4 (cytokinin receptor) [EC:2.7.13.3];K15078|4|2e-41|171|gra:105772718|structure-specific endonuclease subunit SLX1 [EC:3.6.1.-]	-	-	-	gi|694377326|ref|XP_009364973.1|/2.81144e-72/PREDICTED: putative disease resistance protein At3g14460 isoform X1 [Pyrus x bretschneideri]
107413696	1598.8	26.5492	55.3386	1.04404	Up	0.0942973	-	-	-	-	gi|470143437|ref|XP_004307383.1|/1.33399e-111/PREDICTED: uncharacterized protein LOC101294601 [Fragaria vesca subsp. vesca]
107420008	1597.87	17.7978	37.2968	1.04418	Up	0.867008	-	-	-	-	gi|255554875|ref|XP_002518475.1|/7.14183e-52/PREDICTED: uncharacterized protein LOC8284192 [Ricinus communis]
107427146	1764	6.69677	14.4459	1.04818	Up	1	K13691|1|1e-175|617|jcu:105644769|pathogen-inducible salicylic acid glucosyltransferase [EC:2.4.1.-]	-	GO:0016758//transferase activity, transferring hexosyl groups	-	gi|802546580|ref|XP_012085630.1|/5.21953e-175/PREDICTED: UDP-glycosyltransferase 74F1-like [Jatropha curcas]
107426161	1680	8.99638	19.306	1.05581	Up	0.691481	K01537|1|3e-63|244|egr:104417668|Ca2+-transporting ATPase [EC:3.6.3.8];K16196|2|4e-16|87.4|pda:103708605|eukaryotic translation initiation factor 2-alpha kinase 4 [EC:2.7.11.1];K01255|3|3e-11|71.2|bna:106448543|leucyl aminopeptidase [EC:3.4.11.1];K08247|4|2e-06|55.1|thj:104800334|methionine S-methyltransferase [EC:2.1.1.12];K04733|5|7e-06|53.5|gra:105793171|interleukin-1 receptor-associated kinas…	-	-	-	gi|147835239|emb|CAN67792.1|/1.64726e-154/hypothetical protein VITISV_001313 [Vitis vinifera]
107435263	3000	4.86064	10.725	1.05794	Up	0.89416	K15502|1|2e-51|206|mdm:103408322|serine/threonine-protein phosphatase 6 regulatory ankyrin repeat subunit A	-	-	-	gi|590595896|ref|XP_007018184.1|/5.59578e-146/Ankyrin repeat family protein, putative [Theobroma cacao]
107408877	1439.2	155.953	325.687	1.05969	Up	0.982146	K13415|1|1e-16|89.0|mdm:103401427|protein brassinosteroid insensitive 1 [EC:2.7.10.1 2.7.11.1];K20641|2|2e-11|71.2|cvr:CHLNCDRAFT_59250|Rho GTPase-activating protein 20	-	-	-	gi|703159986|ref|XP_010112387.1|/7.04661e-65/Squamosa promoter-binding-like protein 16 [Morus notabilis]
107422888	1099	9.04643	19.4648	1.05976	Up	0.728516	K12135|1|4e-06|53.5|crb:CARUB_v10001192mg|zinc finger protein CONSTANS	-	-	-	gi|566164568|ref|XP_006383971.1|/1.37754e-33/hypothetical protein POPTR_0004s02600g [Populus trichocarpa]
107403551	2468	175.769	367.536	1.06182	Up	0.992074	K11266|1|0.0|1202|pmum:103336913|MAternally affected uncoordination	-	-	-	gi|703093481|ref|XP_010094943.1|/0/hypothetical protein L484_022693 [Morus notabilis]
107424370	1034	164.742	344.741	1.06275	Up	0.748219	K03686|1|1e-10|68.6|pmum:103328096|molecular chaperone DnaJ	-	GO:0005515//protein binding	-	gi|659080498|ref|XP_008440823.1|/4.88284e-46/PREDICTED: chaperone protein dnaJ 11, chloroplastic [Cucumis melo]
107431433	2609	10.3332	22.1998	1.0631	Up	0.893689	K06638|1|0.0|996|pxb:103946406|mitotic spindle assembly checkpoint protein MAD1	-	-	-	gi|694329222|ref|XP_009355380.1|/0/PREDICTED: spindle assembly checkpoint component mad1 [Pyrus x bretschneideri]
107417573	1122	5.92256	13.006	1.06542	Up	0.924236	K04733|1|2e-75|283|ats:F775_01875|interleukin-1 receptor-associated kinase 4 [EC:2.7.11.1];K06173|2|6e-07|56.2|lja:Lj4g3v2238990.1|tRNA pseudouridine38-40 synthase [EC:5.4.99.12]	-	GO:0003676//nucleic acid binding;GO:0016866//intramolecular transferase activity	GO:0009451//RNA modification;GO:0006399//tRNA metabolic process	gi|703139251|ref|XP_010106935.1|/2.62553e-112/tRNA pseudouridine synthase A [Morus notabilis]
107420728	999	3.47336	7.88411	1.06606	Up	0.925434	K18485|1|3e-70|266|vvi:100259155|myogenic factor 6;K20558|2|3e-30|133|pda:103703039|transcription factor SPEECHLESS	-	-	-	gi|590595674|ref|XP_007018123.1|/3.2036e-79/DNA binding protein, putative [Theobroma cacao]
107404841	1367	3952.95	8283.64	1.06723	Up	0.998841	-	-	-	-	gi|694380941|ref|XP_009366572.1|/2.21288e-70/PREDICTED: uncharacterized protein LOC103956333 [Pyrus x bretschneideri]
107408828	1660	21.4619	45.6241	1.06848	Up	0.970743	-	-	-	-	gi|694315116|ref|XP_009374354.1|/0/PREDICTED: BTB/POZ domain-containing protein At3g05675-like isoform X1 [Pyrus x bretschneideri]
107425453	567	12.3741	26.7255	1.07698	Up	0.925262	-	-	-	-	gi|595830995|ref|XP_007206181.1|/4.24626e-36/hypothetical protein PRUPE_ppa013840mg [Prunus persica]
107413624	1282	6.0773	13.4546	1.07833	Up	0.921551	K02864|1|3e-81|303|pper:PRUPE_ppa010824mg|large subunit ribosomal protein L10	GO:0030529//ribonucleoprotein complex	-	GO:0010467//gene expression;GO:0022613//ribonucleoprotein complex biogenesis	gi|703117918|ref|XP_010101487.1|/1.29365e-81/50S ribosomal protein L10 [Morus notabilis]
107404085	450	55.3713	117.637	1.07948	Up	0.0596399	-	-	-	-	gi|596049458|ref|XP_007220496.1|/6.23041e-29/hypothetical protein PRUPE_ppa013960mg [Prunus persica]
107429547	1048	14.7474	31.8148	1.08067	Up	1	K03574|1|7e-61|235|tcc:TCM_011890|8-oxo-dGTP diphosphatase [EC:3.6.1.55]	-	-	-	gi|703099681|ref|XP_010096714.1|/1.22549e-60/Nudix hydrolase 1 [Morus notabilis]
107405896	1443	10.3319	22.4771	1.08074	Up	0.895821	K20165|1|2e-12|75.1|cmo:103490416|TBC1 domain family member 2A;K06674|2|5e-07|57.0|vcn:VOLCADRAFT_106052|structural maintenance of chromosome 2	-	-	-	gi|567913735|ref|XP_006449181.1|/5.61711e-68/hypothetical protein CICLE_v10016399mg [Citrus clementina]
107429170	2261	5.80717	12.9094	1.08103	Up	1	K14506|1|0.0|919|tcc:TCM_005190|jasmonic acid-amino synthetase	-	-	-	gi|590721437|ref|XP_007051612.1|/0/Indole-3-acetic acid-amido synthetase GH3.5, putative isoform 1 [Theobroma cacao]
107407157	955	214.19	454.878	1.0846	Up	0.696809	K14494|1|4e-50|199|cmo:103504555|DELLA protein	-	-	-	gi|75121086|sp|Q6EI05.1|GAIPB_CUCMA/1.09874e-49/RecName: Full=DELLA protein GAIP-B; AltName: Full=CmGAIP-B; Short=GAIP-B; AltName: Full=Gibberellic acid-insensitive phloem protein B
107429173	1218.23	10.8049	23.6321	1.08999	Up	0.463567	K09753|1|6e-73|275|eus:EUTSA_v10008111mg|cinnamoyl-CoA reductase [EC:1.2.1.44]	-	GO:0048037//cofactor binding;GO:0048037//cofactor binding;GO:0048037//cofactor binding	GO:0008152//metabolic process;GO:0008152//metabolic process;GO:0008152//metabolic process	gi|359487096|ref|XP_003633516.1|/2.82242e-139/PREDICTED: cinnamoyl-CoA reductase 1 isoform X1 [Vitis vinifera]
107419496	1344	7.24065	16.0597	1.09128	Up	0.794737	K04733|1|9e-38|159|pmum:103330751|interleukin-1 receptor-associated kinase 4 [EC:2.7.11.1]	-	-	-	gi|645281217|ref|XP_008245518.1|/8.20037e-38/PREDICTED: uncharacterized protein LOC103343650 [Prunus mume]
107404288	2225	27.8262	60.1162	1.09595	Up	0.37012	K14484|1|1e-120|435|pmum:103327885|auxin-responsive protein IAA	-	-	-	gi|645244559|ref|XP_008228477.1|/6.35853e-120/PREDICTED: auxin-responsive protein IAA27-like [Prunus mume]
107404316	1919	8.6742	19.2692	1.10261	Up	0.943146	-	-	-	-	gi|590577212|ref|XP_007013173.1|/0/Uncharacterized protein TCM_037877 [Theobroma cacao]
107420337	1982	11.0388	24.4244	1.10709	Up	0.408072	K04122|1|0.0|807|mdm:103441571|ent-kaurene oxidase [EC:1.14.13.78]	-	-	-	gi|657945152|ref|XP_008378479.1|/0/PREDICTED: ent-kaurene oxidase, chloroplastic-like [Malus domestica]
107420296	2298	14.0704	30.9687	1.10772	Up	1	K00512|1|9e-162|572|tcc:TCM_033952|steroid 17alpha-monooxygenase / 17alpha-hydroxyprogesterone deacetylase [EC:1.14.14.19 1.14.14.32];K00517|2|7e-161|568|cit:102610662|;K07408|3|3e-159|563|vvi:100248962|cytochrome P450 family 1 subfamily A polypeptide 1 [EC:1.14.14.1]	-	-	-	gi|703136156|ref|XP_010106079.1|/2.92507e-176/Cytochrome P450 82A3 [Morus notabilis]
107424584	1939	7.70255	17.2555	1.10852	Up	1	K09835|1|6e-14|80.5|ppp:PHYPADRAFT_194048|prolycopene isomerase [EC:5.2.1.13]	-	GO:0003824//catalytic activity;GO:0003824//catalytic activity	-	gi|590703671|ref|XP_007046940.1|/0/FAD/NAD(P)-binding oxidoreductase family protein [Theobroma cacao]
107435771	1291	87.5983	189.677	1.10964	Up	0.762097	-	-	-	-	gi|645262389|ref|XP_008236742.1|/6.71227e-78/PREDICTED: plastid division protein PDV2 [Prunus mume]
107404472	1466	116.885	255.121	1.12237	Up	0.987539	K00472|1|5e-114|412|pper:PRUPE_ppa023428mg|prolyl 4-hydroxylase [EC:1.14.11.2]	-	GO:0046914//transition metal ion binding;GO:0019798//procollagen-proline dioxygenase activity;GO:0019842//vitamin binding	GO:0008152//metabolic process	gi|703108619|ref|XP_010099080.1|/1.25619e-123/Prolyl 4-hydroxylase subunit alpha-1 [Morus notabilis]
107427267	969	9.78807	22.0064	1.12485	Up	0.873183	K20547|1|4e-134|478|pper:PRUPE_ppa008646mg|basic endochitinase B [EC:3.2.1.14]	-	GO:0016798//hydrolase activity, acting on glycosyl bonds	GO:0005975//carbohydrate metabolic process;GO:0043170;GO:0009056//catabolic process	gi|703125495|ref|XP_010103320.1|/1.43646e-137/Endochitinase 1 [Morus notabilis]
107421694	465	10.4053	23.4443	1.13039	Up	0.89223	-	-	-	-	gi|661883493|emb|CDP12837.1|/2.83607e-34/unnamed protein product [Coffea canephora]
107430626	449	20.1239	44.8586	1.1348	Up	0.00820086	-	-	-	-	gi|590629463|ref|XP_007026997.1|/6.69581e-23/GRAS family transcription factor isoform 1 [Theobroma cacao]
107435473	1299	6.617	15.1999	1.13487	Up	0.91969	K03843|1|4e-08|60.5|ath:AT1G78800|alpha-1,3/alpha-1,6-mannosyltransferase [EC:2.4.1.132 2.4.1.257]	-	GO:0003824//catalytic activity	GO:0008152//metabolic process	gi|703151065|ref|XP_010110021.1|/5.67388e-117/Lipopolysaccharide core biosynthesis mannosyltransferase lpsB [Morus notabilis]
107412599	922	11.1155	25.2563	1.14483	Up	0.902761	-	-	-	-	gi|595883279|ref|XP_007212757.1|/2.18616e-31/hypothetical protein PRUPE_ppa026884mg [Prunus persica]
107416024	2476	16.1059	36.3063	1.14543	Up	0.805042	K10999|1|3e-112|407|mus:103973569|cellulose synthase A [EC:2.4.1.12]	GO:0031224//intrinsic component of membrane	GO:0016759//cellulose synthase activity	GO:0045229//external encapsulating structure organization;GO:0009250//glucan biosynthetic process	gi|296085764|emb|CBI29575.3|/0/unnamed protein product [Vitis vinifera]
107422588	3024	88.365	196.596	1.14868	Up	0.682495	K01148|1|2e-21|106|pvu:PHAVU_007G279800g|poly(A)-specific ribonuclease [EC:3.1.13.4]	-	-	-	gi|595814746|ref|XP_007203795.1|/0/hypothetical protein PRUPE_ppa001111mg [Prunus persica]
107413893	1263	4.01316	9.59439	1.15093	Up	0.935444	K16573|1|2e-26|121|pda:103722329|gamma-tubulin complex component 6;K04427|2|4e-06|53.9|vra:106765909|mitogen-activated protein kinase kinase kinase 7 [EC:2.7.11.25]	-	-	-	gi|359486373|ref|XP_002277384.2|/0/PREDICTED: protein trichome birefringence-like 33 [Vitis vinifera]
107414515	1784	45.9293	102.991	1.15537	Up	0.671036	K12261|1|3e-135|483|gsl:Gasu_12440|2-hydroxyacyl-CoA lyase 1 [EC:4.1.-.-];K01904|2|3e-57|224|nnu:104604518|4-coumarate--CoA ligase [EC:6.2.1.12]	-	GO:0016405//CoA-ligase activity	-	gi|225470747|ref|XP_002267459.1|/0/PREDICTED: oxalate--CoA ligase-like [Vitis vinifera]
107415017	1901	26.1917	59.1767	1.159	Up	0.545503	K09287|1|6e-38|160|smo:SELMODRAFT_110104|RAV-like factor	-	-	-	gi|359482026|ref|XP_002275955.2|/5.88985e-87/PREDICTED: B3 domain-containing protein At2g36080-like [Vitis vinifera]
107424476	1627	9.57712	22.1069	1.16098	Up	0.886352	-	-	-	-	gi|357517845|ref|XP_003629211.1|/1.67428e-63/F-box protein [Medicago truncatula]
107406802	9339	27.7675	62.7903	1.16117	Up	0.943903	K19525|1|0.0|2080|atr:18430385|vacuolar protein sorting-associated protein 13A/C	-	-	-	gi|645280171|ref|XP_008245065.1|/0/PREDICTED: uncharacterized protein LOC103343171 [Prunus mume]
107404866	1544	8.81043	20.4122	1.16234	Up	0.730914	-	-	-	-	gi|802789254|ref|XP_012092169.1|/5.38961e-64/PREDICTED: protein TIFY 4B-like isoform X2 [Jatropha curcas]
107424442	1484	7.26383	16.9963	1.16609	Up	0.930477	K04733|1|1e-69|265|adu:107464041|interleukin-1 receptor-associated kinase 4 [EC:2.7.11.1];K12173|5|7e-45|182|gmx:100794341|BRCA1-A complex subunit BRE	-	-	-	gi|595805406|ref|XP_007202291.1|/3.36993e-116/hypothetical protein PRUPE_ppa009119mg [Prunus persica]
107434999	1293	7.33067	17.1584	1.16708	Up	0.809618	K00889|1|0.0|637|fve:101293945|1-phosphatidylinositol-4-phosphate 5-kinase [EC:2.7.1.68]	-	GO:0016307//phosphatidylinositol phosphate kinase activity;GO:0032559	GO:0046488//phosphatidylinositol metabolic process	gi|470109080|ref|XP_004290830.1|/0/PREDICTED: phosphatidylinositol 4-phosphate 5-kinase 1 [Fragaria vesca subsp. vesca]
107430882	1448	231.317	522.409	1.17337	Up	0.785687	-	GO:0031224//intrinsic component of membrane	-	-	gi|470127468|ref|XP_004299691.1|/3.02729e-138/PREDICTED: purine permease 3-like [Fragaria vesca subsp. vesca]
107424276	1195	17.5105	40.2079	1.17382	Up	0.94055	K08916|1|6e-134|478|rcu:8283006|light-harvesting complex II chlorophyll a/b binding protein 5	GO:0009536//plastid	-	GO:0006091//generation of precursor metabolites and energy	gi|255557841|ref|XP_002519950.1|/2.94442e-133/PREDICTED: chlorophyll a-b binding protein CP26, chloroplastic [Ricinus communis]
107422933	1494	21.5686	49.4332	1.17584	Up	0.850363	K13229|1|8e-80|298|zma:541977|2,4-dihydroxy-1,4-benzoxazin-3-one-glucoside dioxygenase [EC:1.14.20.2];K06892|2|8e-51|202|eus:EUTSA_v10020841mg|feruloyl-CoA ortho-hydroxylase [EC:1.14.11.-]	-	GO:0016491//oxidoreductase activity	-	gi|694408674|ref|XP_009379006.1|/1.16305e-140/PREDICTED: 1-aminocyclopropane-1-carboxylate oxidase homolog 1-like [Pyrus x bretschneideri]
107434656	1412	37.9046	86.688	1.1816	Up	0.917248	-	-	-	-	gi|703064805|ref|XP_010087295.1|/3.97718e-111/hypothetical protein L484_009428 [Morus notabilis]
107420006	1768	7.73127	18.2496	1.18186	Up	0.691573	K03147|1|4e-91|336|adu:107480219|phosphomethylpyrimidine synthase [EC:4.1.99.17];K16818|2|3e-08|61.6|mtr:MTR_7g081620|phospholipase A1 [EC:3.1.1.32]	-	GO:0016787//hydrolase activity	-	gi|703159172|ref|XP_010112182.1|/1.4742e-169/hypothetical protein L484_009548 [Morus notabilis]
107408112	1631	157.043	358.102	1.18633	Up	0.00272977	-	-	-	-	gi|703147406|ref|XP_010109043.1|/1.53493e-141/PHD finger protein 3 [Morus notabilis]
107422467	1552	721.585	1644.73	1.18799	Up	0.662714	K14484|1|2e-91|337|pper:PRUPE_ppa009545mg|auxin-responsive protein IAA	-	-	-	gi|596186882|ref|XP_007223345.1|/8.83791e-91/hypothetical protein PRUPE_ppa009545mg [Prunus persica]
107416069	1919.2	113.153	259.155	1.19154	Up	0.737946	K12741|1|7e-20|100|smo:SELMODRAFT_163608|heterogeneous nuclear ribonucleoprotein A1/A3	-	GO:0005488//binding;GO:0005488//binding	-	gi|703092030|ref|XP_010094513.1|/4.25884e-106/RNA-binding protein 24 [Morus notabilis]
107431132	1650	7.69099	18.3082	1.19337	Up	0.860895	K03283|1|3e-84|313|mtr:MTR_2g040220|heat shock 70kDa protein 1/8	-	-	GO:0050896//response to stimulus	gi|223538971|gb|EEF40568.1|/3.40054e-104/TMV resistance protein N, putative [Ricinus communis]
107425012	1312	7.76435	18.5397	1.19819	Up	0.582626	K04733|1|4e-26|120|pop:POPTR_0017s03710g|interleukin-1 receptor-associated kinase 4 [EC:2.7.11.1];K04730|2|7e-24|112|smo:SELMODRAFT_77054|interleukin-1 receptor-associated kinase 1 [EC:2.7.11.1]	-	GO:0016772//transferase activity, transferring phosphorus-containing groups	GO:0006796//phosphate-containing compound metabolic process	gi|595827348|ref|XP_007205703.1|/3.58967e-119/hypothetical protein PRUPE_ppa009836mg [Prunus persica]
107429431	998.02	5.49191	13.3615	1.20192	Up	0.905336	-	-	-	-	gi|596133942|ref|XP_007222232.1|/2.39819e-132/hypothetical protein PRUPE_ppa007907mg [Prunus persica]
107425072	1754	58.3534	135.06	1.20291	Up	0.282442	K18624|1|2e-29|131|cit:102610102|macrophage erythroblast attacher	-	-	-	gi|703132387|ref|XP_010105112.1|/3.65772e-177/Protein RMD5-A-like protein [Morus notabilis]
107405706	936	21.8989	51.2886	1.20704	Up	0.540011	K17535|1|7e-41|168|mdm:103444978|serine/threonine-protein kinase TNNI3K [EC:2.7.11.1];K04424|3|4e-32|139|pda:103709593|sterile alpha motif and leucine zipper containing kinase AZK [EC:2.7.11.25]	-	-	-	gi|659105453|ref|XP_008453100.1|/9.39664e-131/PREDICTED: serine/threonine-protein kinase HT1-like [Cucumis melo]
107435685	1511	5.71868	13.9428	1.20787	Up	0.780583	K17710|1|6e-19|96.7|nnu:104603144|pentatricopeptide repeat domain-containing protein 1	-	-	-	gi|703085829|ref|XP_010092845.1|/1.48124e-159/hypothetical protein L484_022440 [Morus notabilis]
107420119	3126	40.1489	93.6118	1.20996	Up	0.382031	K14497|1|0.0|832|pmum:103320592|protein phosphatase 2C [EC:3.1.3.16]	GO:0043234//protein complex;GO:0043234//protein complex	GO:0004721//phosphoprotein phosphatase activity;GO:0043169//cation binding;GO:0004721//phosphoprotein phosphatase activity;GO:0043169//cation binding	GO:0006464//cellular protein modification process;GO:0006464//cellular protein modification process	gi|645227438|ref|XP_008220516.1|/0/PREDICTED: probable protein phosphatase 2C 6 [Prunus mume]
107403502	2375	7.66977	18.5058	1.21212	Up	0.729912	K01807|1|1e-18|96.3|nnu:104595031|ribose 5-phosphate isomerase A [EC:5.3.1.6]	-	-	GO:0006810//transport	gi|703160012|ref|XP_010112394.1|/0/putative metal-nicotianamine transporter YSL6 [Morus notabilis]
107428040	2375	7.66977	18.5058	1.21212	Up	0.729912	K01807|1|1e-18|96.3|nnu:104595031|ribose 5-phosphate isomerase A [EC:5.3.1.6]	-	-	GO:0006810//transport	gi|703160012|ref|XP_010112394.1|/0/putative metal-nicotianamine transporter YSL6 [Morus notabilis]
107406347	2261	12.0982	28.8516	1.21635	Up	0.384497	K14328|1|3e-91|337|vvi:100852735|regulator of nonsense transcripts 3	-	-	-	gi|731411405|ref|XP_010657967.1|/4.3553e-163/PREDICTED: regulator of nonsense transcripts UPF3 isoform X1 [Vitis vinifera]
107415234	1546	7.06403	17.1737	1.21793	Up	0.679929	-	-	GO:0016740//transferase activity	GO:0008152//metabolic process	gi|470141340|ref|XP_004306392.1|/9.96248e-111/PREDICTED: uncharacterized protein LOC101309189 [Fragaria vesca subsp. vesca]
107413901	859	11.0916	26.6051	1.22126	Up	0.135467	K13944|1|2e-26|120|sly:101261338|	-	-	-	gi|645256077|ref|XP_008233787.1|/7.06372e-50/PREDICTED: LOB domain-containing protein 21 [Prunus mume]
107422434	1190	4.68538	11.6797	1.22254	Up	0.842464	K05387|1|5e-79|295|pmum:103331418|glutamate receptor, ionotropic, plant	-	-	-	gi|764629720|ref|XP_011469467.1|/3.28366e-76/PREDICTED: glutamate receptor 1.2-like [Fragaria vesca subsp. vesca]
107409720	1684	6.36793	15.6694	1.22818	Up	1	K14638|1|0.0|650|pmum:103321634|solute carrier family 15 (peptide/histidine transporter), member 3/4	-	-	-	gi|596127052|ref|XP_007221995.1|/0/hypothetical protein PRUPE_ppa003278mg [Prunus persica]
107425519	975	17.1163	40.8558	1.22839	Up	0.030747	K19040|1|2e-81|303|jcu:105645144|E3 ubiquitin-protein ligase ATL10/75/76/77/78 [EC:2.3.2.27]	-	GO:0046914//transition metal ion binding	-	gi|802725453|ref|XP_012086051.1|/1.24888e-80/PREDICTED: RING-H2 finger protein ATL78-like [Jatropha curcas]
107410725	1671	11.0916	26.8015	1.23166	Up	0.42439	-	-	-	-	-
107423033	1466	5.36686	13.4074	1.2368	Up	1	K13258|1|3e-105|383|mtr:MTR_5g005850|2-hydroxyisoflavanone dehydratase [EC:4.2.1.105]	-	-	-	gi|470121723|ref|XP_004296910.1|/7.62105e-121/PREDICTED: uncharacterized protein LOC101305932 [Fragaria vesca subsp. vesca]
107429839	1423	64.5431	153.508	1.24277	Up	0.0946473	K10999|1|2e-60|234|zma:542514|cellulose synthase A [EC:2.4.1.12]	GO:0016020//membrane	GO:0016757//transferase activity, transferring glycosyl groups	GO:0009987//cellular process	gi|657949205|ref|XP_008341815.1|/3.23198e-177/PREDICTED: cellulose synthase-like protein G3 [Malus domestica]
107424668	1756	14.7568	35.7108	1.24373	Up	0.259103	K08900|1|5e-178|625|cit:102616240|mitochondrial chaperone BCS1	-	GO:0000166//nucleotide binding	-	gi|703163643|ref|XP_010113402.1|/0/putative mitochondrial chaperone bcs1 [Morus notabilis]
107421129	2760	7.36883	18.2847	1.24904	Up	0.631662	-	-	-	-	-
107423159	880	22.1688	53.5965	1.25263	Up	0.148533	-	-	-	-	gi|596288401|ref|XP_007225931.1|/1.58457e-28/hypothetical protein PRUPE_ppa012169mg [Prunus persica]
107405416	2086	64.6676	155.502	1.25857	Up	0.979565	K00130|1|0.0|921|egr:104418263|betaine-aldehyde dehydrogenase [EC:1.2.1.8]	-	GO:0016620//oxidoreductase activity, acting on the aldehyde or oxo group of donors, NAD or NADP as acceptor	GO:0008152//metabolic process	gi|702256940|ref|XP_010027850.1|/0/PREDICTED: betaine aldehyde dehydrogenase 1, chloroplastic [Eucalyptus grandis]
107430111	852.45	87.3736	211.53	1.27019	Up	0.529024	-	-	-	-	gi|764581239|ref|XP_011463971.1|/1.1011e-36/PREDICTED: uncharacterized protein LOC105351441 [Fragaria vesca subsp. vesca]
107435874	1303	48.6584	118.246	1.27135	Up	0.921528	K01082|1|3e-18|94.4|bpg:Bathy09g01660|3'(2'), 5'-bisphosphate nucleotidase [EC:3.1.3.7];K01097|2|1e-11|72.4|atr:18432282|N-acylneuraminate-9-phosphatase [EC:3.1.3.29]	-	GO:0016791//phosphatase activity	-	gi|595805683|ref|XP_007202329.1|/4.32869e-141/hypothetical protein PRUPE_ppa009153mg [Prunus persica]
107408490	1677	9.70623	24.3329	1.27787	Up	0.928407	K18932|1|9e-158|558|pper:PRUPE_ppa007948mg|palmitoyltransferase [EC:2.3.1.225]	-	GO:0046914//transition metal ion binding	-	gi|595805488|ref|XP_007202304.1|/4.62049e-157/hypothetical protein PRUPE_ppa007948mg [Prunus persica]
107407938	1376	4.31839	11.2974	1.28141	Up	0.894473	K17560|1|3e-94|346|mdm:103444448|unconventional prefoldin RPB5 interactor 1	-	-	-	gi|703080689|ref|XP_010091488.1|/3.84319e-103/RNA polymerase II subunit 5-mediating-like protein [Morus notabilis]
107408788	2201.13	503.208	1224.01	1.28144	Up	0.449878	K14494|1|0.0|829|mdm:103405830|DELLA protein	-	-	-	gi|372477834|gb|AEX97111.1|/0/spur-type DELLA protein [Malus domestica]
107434828	1540	6.81912	17.4334	1.28601	Up	1	K20360|1|2e-28|128|ccp:CHC_T00007273001|TBC1 domain family member 2	-	-	-	gi|694374040|ref|XP_009364029.1|/0/PREDICTED: TBC1 domain family member 13-like [Pyrus x bretschneideri]
107407309	643	5.53261	14.37	1.29316	Up	1	K09597|1|1e-16|87.4|adu:107485644|signal peptide peptidase-like 2B [EC:3.4.23.-]	-	-	-	gi|590591408|ref|XP_007017008.1|/9.06846e-50/6,7-dimethyl-8-ribityllumazine synthase [Theobroma cacao]
107406048	737	32.5766	82.0088	1.31718	Up	3.30996e-08	K14724|1|5e-19|95.5|cam:101508796|solute carrier family 9 (sodium/hydrogen exchanger), member 8	-	-	-	gi|502079921|ref|XP_004486408.1|/2.43387e-18/PREDICTED: sodium/hydrogen exchanger 6-like isoform X3 [Cicer arietinum]
107432067	390	5.10145	13.6224	1.32495	Up	0.698313	K03106|1|9e-58|222|vvi:100247624|signal recognition particle subunit SRP54 [EC:3.6.5.4]	GO:0048500//signal recognition particle;GO:0009532//plastid stroma	GO:0042277//peptide binding;GO:0003723//RNA binding;GO:0032561//guanyl ribonucleotide binding;GO:0016462//pyrophosphatase activity	GO:0006614//SRP-dependent cotranslational protein targeting to membrane	gi|359481606|ref|XP_002276439.2|/5.42516e-57/PREDICTED: signal recognition particle 54 kDa protein, chloroplastic [Vitis vinifera]
107415835	1119	5.74373	15.2682	1.32829	Up	0.897362	K05658|1|2e-28|127|mdm:103423936|ATP-binding cassette, subfamily B (MDR/TAP), member 1 [EC:3.6.3.44];K00026|2|2e-27|124|gmx:100779906|malate dehydrogenase [EC:1.1.1.37];K14007|3|2e-17|90.9|obr:102710266|protein transport protein SEC24;K20182|4|3e-14|80.5|egu:105061150|vacuolar protein sorting-associated protein 33;K13963|5|2e-07|58.2|bvg:104905047|serpin B	-	-	-	gi|698517838|ref|XP_009803800.1|/3.63997e-122/PREDICTED: uncharacterized protein LOC104249122 [Nicotiana sylvestris]
107407069	2253	21529.3	54077.6	1.32871	Up	0.999612	-	-	-	-	gi|922327137|ref|XP_013442961.1|/5.26182e-82/hypothetical protein MTR_0055s0030 [Medicago truncatula]
107433133	632	34.6141	87.9493	1.33133	Up	1.41199e-06	-	-	-	-	gi|703132513|ref|XP_010105143.1|/7.60086e-38/hypothetical protein L484_007208 [Morus notabilis]
107409724	1401	67.9125	173.183	1.34336	Up	0.96545	K12472|1|6e-06|53.5|bvg:104885038|epidermal growth factor receptor substrate 15;K07052|2|1e-05|52.8|jcu:105638006|uncharacterized protein	-	-	-	gi|703095785|ref|XP_010095631.1|/5.21984e-63/hypothetical protein L484_003732 [Morus notabilis]
107405874	1757	17.6467	45.6714	1.34443	Up	0.920061	-	-	-	-	gi|703122029|ref|XP_010102480.1|/0/hypothetical protein L484_000618 [Morus notabilis]
107435286	1031	12.6885	33.1997	1.34951	Up	0.733814	K00059|1|2e-115|416|rcu:8276521|3-oxoacyl-[acyl-carrier protein] reductase [EC:1.1.1.100]	-	GO:0004312//fatty acid synthase activity	GO:0008152//metabolic process	gi|255568942|ref|XP_002525441.1|/1.0972e-114/PREDICTED: short-chain type dehydrogenase/reductase [Ricinus communis]
107409007	2304	12.2531	32.1253	1.35106	Up	0.174788	K13457|1|5e-139|496|aip:107635641|disease resistance protein RPM1	-	-	-	gi|965668465|dbj|BAT83072.1|/1.51759e-148/hypothetical protein VIGAN_04017200 [Vigna angularis var. angularis]
107405621	1668	6.03427	16.4482	1.36701	Up	0.740419	K16297|1|0.0|735|pper:PRUPE_ppa005368mg|serine carboxypeptidase-like clade II [EC:3.4.16.-]	GO:0005618//cell wall;GO:0043231//intracellular membrane-bounded organelle	GO:0004180//carboxypeptidase activity	GO:0019538//protein metabolic process	gi|703160459|ref|XP_010112534.1|/0/Serine carboxypeptidase-like 34 [Morus notabilis]
107419546	1503.77	59.5002	154.608	1.36936	Up	0.0542732	-	-	-	-	gi|764584822|ref|XP_011464448.1|/1.86547e-120/PREDICTED: uncharacterized protein At4g15970-like [Fragaria vesca subsp. vesca]
107408857	1307	4.02288	11.3264	1.37509	Up	0.858263	K10773|1|1e-08|62.0|tcc:TCM_011985|endonuclease III [EC:4.2.99.18];K14664|2|9e-06|52.8|sind:105156767|IAA-amino acid hydrolase [EC:3.5.1.-]	-	-	-	gi|255572763|ref|XP_002527314.1|/2.06004e-66/PREDICTED: zinc finger protein 1 [Ricinus communis]
107416774	891	7.81424	21.1737	1.37596	Up	0.910124	K13030|1|6e-62|238|sbi:SORBI_01g001220|cyanohydrin beta-glucosyltransferase [EC:2.4.1.85];K00699|3|4e-48|192|sind:105170856|glucuronosyltransferase [EC:2.4.1.17]	-	-	-	gi|645247238|ref|XP_008229741.1|/1.70553e-110/PREDICTED: UDP-glycosyltransferase 85A2-like [Prunus mume]
107418961	501	6.72563	18.3498	1.37608	Up	0.723285	K04733|1|6e-41|167|vvi:100257969|interleukin-1 receptor-associated kinase 4 [EC:2.7.11.1]	-	-	-	gi|590625632|ref|XP_007025936.1|/3.99307e-41/Cysteine-rich RLK 29, putative isoform 2 [Theobroma cacao]
107424674	840	7.16675	19.5562	1.38048	Up	0.198503	K07943|1|4e-82|305|adu:107485818|ADP-ribosylation factor-like protein 2	GO:0044464	GO:0032561//guanyl ribonucleotide binding	GO:0035556//intracellular signal transduction	gi|922329789|ref|XP_003629443.2|/1.27728e-80/ADP-ribosylation factor-like protein A1D [Medicago truncatula]
107431680	1603	7.53731	20.5213	1.38051	Up	0.260932	K15429|1|0.0|652|pmum:103340899|tRNA (guanine37-N1)-methyltransferase [EC:2.1.1.228]	-	-	-	gi|645274956|ref|XP_008242584.1|/0/PREDICTED: tRNA (guanine(37)-N1)-methyltransferase 2 [Prunus mume]
107435362	1603	7.53731	20.5213	1.38051	Up	0.260932	K15429|1|0.0|652|pmum:103340899|tRNA (guanine37-N1)-methyltransferase [EC:2.1.1.228]	-	-	-	gi|645274956|ref|XP_008242584.1|/0/PREDICTED: tRNA (guanine(37)-N1)-methyltransferase 2 [Prunus mume]
107408201	1680	30.5578	80.6454	1.38385	Up	0.132804	-	-	-	-	gi|590617800|ref|XP_007023885.1|/3.45872e-128/Galactose oxidase/kelch repeat superfamily protein isoform 3, partial [Theobroma cacao]
107404577	1032	35.5818	95.202	1.4058	Up	0.901929	K04733|1|6e-23|109|aip:107615479|interleukin-1 receptor-associated kinase 4 [EC:2.7.11.1];K16189|2|1e-07|58.5|gmx:100811777|phytochrome-interacting factor 4;K13422|3|1e-07|58.5|bna:106436996|transcription factor MYC2	-	-	-	gi|703133622|ref|XP_010105437.1|/2.18693e-70/hypothetical protein L484_009905 [Morus notabilis]
107433743	1857	24.588	66.2026	1.40861	Up	0.962583	-	-	-	-	gi|147783182|emb|CAN68669.1|/3.40673e-38/hypothetical protein VITISV_039388 [Vitis vinifera]
107410017	1400	8.4081	23.3169	1.41279	Up	1	K01889|1|3e-17|90.9|tcc:TCM_020258|phenylalanyl-tRNA synthetase alpha chain [EC:6.1.1.20];K11649|2|6e-13|76.6|mtr:MTR_6g053260|SWI/SNF related-matrix-associated actin-dependent regulator of chromatin subfamily C;K15030|3|1e-09|65.5|bna:106431989|translation initiation factor 3 subunit M;K04079|5|4e-09|63.9|pvu:PHAVU_004G050300g|molecular chaperone HtpG	-	-	-	gi|645256306|ref|XP_008233890.1|/6.1903e-40/PREDICTED: putative F-box protein At3g16210 [Prunus mume]
107434673	2401.46	56.3668	152.446	1.42642	Up	0.574059	K03686|1|6e-12|74.3|eus:EUTSA_v10025198mg|molecular chaperone DnaJ	-	-	-	gi|645220026|ref|XP_008238390.1|/0/PREDICTED: uncharacterized protein LOC103337026 [Prunus mume]
107430220	2193	56.4298	153.608	1.43573	Up	0.000121462	-	-	-	-	gi|731377908|ref|XP_010658494.1|/2.73117e-99/PREDICTED: probable membrane-associated kinase regulator 2 [Vitis vinifera]
107407268	779	8.07837	22.8669	1.43939	Up	0.890616	K12897|1|6e-23|108|cit:102618370|transformer-2 protein	-	-	-	gi|985432218|ref|XP_006467033.2|/3.07544e-22/PREDICTED: ankyrin repeat domain-containing protein, chloroplastic [Citrus sinensis]
107427360	1401	5.89029	16.9663	1.44216	Up	0.898886	-	-	-	-	gi|658027009|ref|XP_008348933.1|/7.67441e-115/PREDICTED: mechanosensitive ion channel protein 6-like [Malus domestica]
107429467	1275	7.05441	20.1829	1.44588	Up	0.15174	-	-	-	-	gi|596218567|ref|XP_007224000.1|/7.30248e-64/hypothetical protein PRUPE_ppa014905mg [Prunus persica]
107423018	1558	72.6409	199.685	1.45184	Up	0.0239805	-	-	-	-	gi|703143365|ref|XP_010107996.1|/4.31055e-53/hypothetical protein L484_012352 [Morus notabilis]
107431406	1692	6.38235	18.4843	1.45593	Up	0.278654	K18822|1|6e-128|459|pvu:PHAVU_002G016500g|soyasapogenol B glucuronide galactosyltransferase [EC:2.4.1.272]	-	-	-	gi|357486853|ref|XP_003613714.1|/2.84948e-130/UDP-glucosyltransferase family protein [Medicago truncatula]
107407594	1609.43	113.483	314.302	1.46514	Up	0.803824	K06883|1|9e-152|538|jcu:105643565|uncharacterized protein	-	GO:0032559;GO:0016462//pyrophosphatase activity;GO:0032559;GO:0016462//pyrophosphatase activity;GO:0032559;GO:0016462//pyrophosphatase activity	-	gi|694380739|ref|XP_009366479.1|/1.0728e-161/PREDICTED: GPN-loop GTPase 1 homolog isoform X1 [Pyrus x bretschneideri]
107429042	913	5.37644	15.9339	1.47435	Up	0.532766	-	-	-	-	gi|703103359|ref|XP_010097708.1|/1.70268e-28/hypothetical protein L484_023849 [Morus notabilis]
107409240	827	22.4845	63.6462	1.47831	Up	0.84424	-	-	-	-	gi|147791158|emb|CAN74699.1|/9.22069e-52/hypothetical protein VITISV_020767 [Vitis vinifera]
107427379	1693	28.5416	80.7223	1.48186	Up	7.13593e-06	K17964|1|8e-10|66.6|ats:F775_18972|leucine-rich PPR motif-containing protein, mitochondrial;K17710|2|3e-08|61.6|rcu:8275339|pentatricopeptide repeat domain-containing protein 1	-	-	-	gi|595793963|ref|XP_007200730.1|/2.08891e-173/hypothetical protein PRUPE_ppa021547mg [Prunus persica]
107413671	1623.23	58.7566	166.587	1.49462	Up	8.61488e-10	K08472|1|2e-142|506|cit:102631395|mlo protein	-	-	-	gi|641829321|gb|KDO48443.1|/2.32219e-180/hypothetical protein CISIN_1g008391mg [Citrus sinensis]
107414269	1083	33.8294	96.4559	1.49627	Up	0.969267	K16911|1|2e-63|243|tcc:TCM_015015|ATP-dependent RNA helicase DDX21 [EC:3.6.4.13]	-	-	-	gi|567858184|ref|XP_006421775.1|/1.12303e-72/hypothetical protein CICLE_v10006003mg [Citrus clementina]
107416773	1616	22.7011	65.6433	1.50901	Up	0.929599	K13030|1|2e-102|374|sbi:SORBI_01g001220|cyanohydrin beta-glucosyltransferase [EC:2.4.1.85];K00699|4|1e-64|248|spen:107013955|glucuronosyltransferase [EC:2.4.1.17];K04628|5|5e-64|246|cic:CICLE_v10028419mg|ceramide galactosyltransferase [EC:2.4.1.47]	-	-	-	gi|645246692|ref|XP_008229473.1|/0/PREDICTED: UDP-glycosyltransferase 85A5-like [Prunus mume]
107421799	1269	3.67009	11.4807	1.50928	Up	1	K01537|1|2e-90|333|sita:101775448|Ca2+-transporting ATPase [EC:3.6.3.8]	-	-	-	gi|951073640|ref|XP_014492220.1|/1.82543e-112/PREDICTED: serrate RNA effector molecule-like [Vigna radiata var. radiata]
107429812	2503	136.939	391.29	1.51088	Up	0.979998	K10999|1|1e-106|388|bdi:100843814|cellulose synthase A [EC:2.4.1.12]	GO:0016020//membrane;GO:0016020//membrane	GO:0016757//transferase activity, transferring glycosyl groups;GO:0016757//transferase activity, transferring glycosyl groups	GO:0009987//cellular process;GO:0009987//cellular process	gi|657949205|ref|XP_008341815.1|/0/PREDICTED: cellulose synthase-like protein G3 [Malus domestica]
107412575	1368	81.3219	234.794	1.52322	Up	0.755852	-	-	-	-	gi|658008370|ref|XP_008339378.1|/7.18624e-134/PREDICTED: protein ROOT PRIMORDIUM DEFECTIVE 1 [Malus domestica]
107421675	2038	35.6152	103.853	1.52925	Up	0.464948	-	-	-	-	gi|225460672|ref|XP_002266195.1|/3.97193e-121/PREDICTED: trihelix transcription factor GT-2-like [Vitis vinifera]
107409191	2617	8.89467	26.985	1.54274	Up	0.273752	-	-	-	-	gi|731428418|ref|XP_010664336.1|/4.34504e-70/PREDICTED: uncharacterized protein LOC100248904 [Vitis vinifera]
107420873	1887	3.35076	10.9418	1.55648	Up	0.796174	K17285|1|3e-117|423|aly:ARALYDRAFT_330113|selenium-binding protein 1;K10683|3|1e-113|411|cic:CICLE_v10014038mg|BRCA1-associated RING domain protein 1	-	-	-	gi|778689051|ref|XP_011652887.1|/0/PREDICTED: pentatricopeptide repeat-containing protein At3g62890-like [Cucumis sativus]
107431161	1287	82.0132	242.843	1.55961	Up	0.96278	K16302|1|3e-38|160|apro:F751_6247|metal transporter CNNM	-	-	-	gi|590679628|ref|XP_007040635.1|/4.90385e-113/SNARE associated Golgi protein family [Theobroma cacao]
107431670	2639	4.83802	15.4	1.56405	Up	0.892431	K00225|1|0.0|963|pmum:103339235|L-galactono-1,4-lactone dehydrogenase [EC:1.3.2.3]	GO:0044464	GO:0016899//oxidoreductase activity, acting on the CH-OH group of donors, oxygen as acceptor;GO:0050662//coenzyme binding;GO:0016632	GO:0008152//metabolic process	gi|645271048|ref|XP_008240731.1|/0/PREDICTED: L-galactono-1,4-lactone dehydrogenase, mitochondrial [Prunus mume]
107407667	2360	51.1244	152.758	1.56874	Up	0.697096	K02930|1|4e-10|68.2|vvi:100253424|large subunit ribosomal protein L4e	-	-	-	gi|720009886|ref|XP_010259075.1|/6.42675e-102/PREDICTED: uncharacterized protein LOC104598615 [Nelumbo nucifera]
107408220	2360	51.1244	152.758	1.56874	Up	0.697096	K02930|1|4e-10|68.2|vvi:100253424|large subunit ribosomal protein L4e	-	-	-	gi|720009886|ref|XP_010259075.1|/6.42675e-102/PREDICTED: uncharacterized protein LOC104598615 [Nelumbo nucifera]
107410161	688	15.2448	46.5701	1.57632	Up	0.860836	K01633|1|9e-57|220|pxb:103940383|dihydroneopterin aldolase / 7,8-dihydroneopterin epimerase [EC:4.1.2.25 5.1.99.8]	-	GO:0016832//aldehyde-lyase activity	GO:0006732//coenzyme metabolic process	gi|645271802|ref|XP_008241089.1|/1.50869e-56/PREDICTED: dihydroneopterin aldolase-like isoform X2 [Prunus mume]
107422868	767	104.997	314.765	1.57883	Up	0.536219	K14516|1|1e-64|247|pper:PRUPE_ppa024173mg|ethylene-responsive transcription factor 1	-	-	-	gi|703088033|ref|XP_010093429.1|/4.2448e-69/Ethylene-responsive transcription factor 1B [Morus notabilis]
107404204	2005	3.87475	12.8584	1.5974	Up	0.609739	K13692|1|5e-145|516|pper:PRUPE_ppa021645mg|UDP-glucose:(indol-3-yl)acetate beta-D-glucosyltransferase [EC:2.4.1.121]	-	-	-	gi|645232159|ref|XP_008222736.1|/6.59106e-145/PREDICTED: anthocyanidin 3-O-glucoside 5-O-glucosyltransferase-like [Prunus mume]
107410752	1717	4.91736	16.0897	1.60404	Up	0.535349	K11592|1|7e-94|345|aly:ARALYDRAFT_317213|endoribonuclease Dicer [EC:3.1.26.-]	-	-	-	gi|595842075|ref|XP_007208342.1|/7.60998e-131/hypothetical protein PRUPE_ppa002016mg [Prunus persica]
107410964	1847	22.188	69.0685	1.61396	Up	0.679121	K08332|1|1e-21|106|smo:SELMODRAFT_12546|	-	-	-	gi|595883710|ref|XP_007212842.1|/1.42007e-146/hypothetical protein PRUPE_ppa020792mg [Prunus persica]
107417964	1550	286.397	885.54	1.62664	Up	0.406395	K19042|1|1e-110|401|pper:PRUPE_ppa007884mg|E3 ubiquitin-protein ligase BOI and related proteins [EC:2.3.2.27]	-	-	-	gi|595862985|ref|XP_007211500.1|/6.49175e-110/hypothetical protein PRUPE_ppa007884mg [Prunus persica]
107421403	662	9.06102	29.5532	1.64619	Up	1	-	-	-	-	gi|596297168|ref|XP_007227290.1|/6.65853e-27/hypothetical protein PRUPE_ppa017170mg [Prunus persica]
107406067	1419	7.40887	24.4005	1.64726	Up	1	K01410|1|7e-07|56.6|pmum:103333437|mitochondrial intermediate peptidase [EC:3.4.24.59]	-	-	-	gi|659072629|ref|XP_008466513.1|/1.00226e-61/PREDICTED: putative F-box protein At1g65770 [Cucumis melo]
107404979	962	31.6066	100.634	1.6535	Up	0.0218052	-	-	-	-	gi|595806677|ref|XP_007202485.1|/8.46386e-66/hypothetical protein PRUPE_ppa010520mg [Prunus persica]
107431436	1473.94	27.6055	88.9473	1.6681	Up	0.000110126	K14486|1|1e-50|191|pxb:103946402|auxin response factor	-	-	-	gi|694329213|ref|XP_009355376.1|/5.22628e-50/PREDICTED: auxin response factor 1 [Pyrus x bretschneideri]
107432737	2070	5.77366	19.7759	1.683	Up	0.617384	K19589|1|1e-38|162|adu:107494680|release factor glutamine methyltransferase [EC:2.1.1.297];K03798|5|1e-36|155|vvi:100266289|cell division protease FtsH [EC:3.4.24.-]	-	-	-	gi|703085335|ref|XP_010092710.1|/9.13869e-73/hypothetical protein L484_024605 [Morus notabilis]
107413423	1746.77	28.8563	96.0018	1.71486	Up	0.204062	K09753|1|1e-07|59.3|dosa:Os09t0262000-00|cinnamoyl-CoA reductase [EC:1.2.1.44];K03064|2|2e-06|55.5|gmx:100817206|26S proteasome regulatory subunit T4	-	GO:0032559;GO:0032559	-	gi|567774771|gb|AHC95484.1|/0/ribulose bisphosphate carboxylase/oxygenase activase 2 [Ziziphus jujuba]
107415616	1394	4.02762	14.7012	1.73417	Up	0.101795	K16670|1|5e-79|296|atr:18438635|homeobox protein Meis2;K15613|5|8e-64|245|mus:103981447|homeobox protein Meis1	-	GO:0003677//DNA binding	GO:0006351//transcription, DNA-templated	gi|590626491|ref|XP_007026184.1|/1.42097e-145/KNOX/ELK homeobox transcription factor isoform 1 [Theobroma cacao]
107424385	1337	8.51396	29.898	1.74708	Up	0.807997	K18826|1|6e-122|438|pper:PRUPE_ppa009202mg|calmodulin-lysine N-methyltransferase [EC:2.1.1.60]	-	-	-	gi|703163420|ref|XP_010113337.1|/2.82414e-127/hypothetical protein L484_026668 [Morus notabilis]
107423521	551	12.4087	43.8004	1.77428	Up	0.150461	K02942|1|1e-13|77.0|pxb:103956360|large subunit ribosomal protein LP1	-	-	-	gi|694381011|ref|XP_009366604.1|/4.58473e-13/PREDICTED: 60S acidic ribosomal protein P1-like [Pyrus x bretschneideri]
107406765	1516	16.0868	57.2806	1.79687	Up	0.0103131	-	GO:0016020//membrane	-	-	gi|743928031|ref|XP_011008209.1|/4.66015e-129/PREDICTED: probable purine permease 4 [Populus euphratica]
107409407	785	24.0811	85.1545	1.7985	Up	0.0858124	K15272|1|1e-31|137|apro:F751_2793|solute carrier family 35 (UDP-sugar transporter), member A1/2/3;K15273|2|2e-26|120|mis:MICPUN_69116|solute carrier family 35 (probable UDP-sugar transporter), member A4	GO:0012505//endomembrane system;GO:0031224//intrinsic component of membrane	GO:0005402//cation:sugar symporter activity	GO:0071702	gi|1000945664|ref|XP_015581211.1|/1.52485e-77/PREDICTED: CMP-sialic acid transporter 2 [Ricinus communis]
107434718	2370	3.39329	13.2381	1.80348	Up	0.806032	K09458|1|8e-179|628|vvi:100253210|3-oxoacyl-[acyl-carrier-protein] synthase II [EC:2.3.1.179]	-	-	-	gi|731401741|ref|XP_010654405.1|/4.23808e-178/PREDICTED: 3-oxoacyl-[acyl-carrier-protein] synthase II, chloroplastic-like [Vitis vinifera]
107435979	1236	144.581	511.339	1.8184	Up	0.40509	K15382|1|1e-106|387|gmx:100800304|solute carrier family 50 (sugar transporter)	GO:0031224//intrinsic component of membrane	-	GO:0071702	gi|356515971|ref|XP_003526670.1|/5.4914e-106/PREDICTED: bidirectional sugar transporter SWEET1 isoform X2 [Glycine max]
107406384	2330.46	97.5439	358.17	1.87052	Up	0.918536	K11844|1|4e-08|61.6|cmo:103483482|ubiquitin carboxyl-terminal hydrolase 16/45 [EC:3.4.19.12]	-	-	-	gi|703132181|ref|XP_010105064.1|/2.77714e-174/hypothetical protein L484_012413 [Morus notabilis]
107413020	1210	4.50851	18.2406	1.89126	Up	0.852798	K21026|1|1e-28|128|mus:103985605|acetylajmaline esterase [EC:3.1.1.80]	-	-	-	gi|743832254|ref|XP_011024233.1|/3.2353e-103/PREDICTED: GDSL esterase/lipase At5g03610-like isoform X2 [Populus euphratica]
107429840	1024	5.98063	23.9759	1.90748	Up	0.18702	K10999|1|7e-57|142|thj:104817819|cellulose synthase A [EC:2.4.1.12]	-	-	-	gi|703140667|ref|XP_010107280.1|/8.22313e-147/Cellulose synthase-like protein G3 [Morus notabilis]
107422514	1213	35.1697	134.369	1.91702	Up	0.394782	K20121|1|2e-76|286|pmum:103324331|formin-binding protein 1	-	GO:0005515//protein binding	GO:0008152//metabolic process	gi|225433438|ref|XP_002285669.1|/1.20077e-81/PREDICTED: uncharacterized protein LOC100259626 [Vitis vinifera]
107407655	1313	3.29629	14.3001	1.94631	Up	1	K19892|1|7e-22|106|pxb:103964441|glucan endo-1,3-beta-glucosidase 4 [EC:3.2.1.39]	-	-	-	gi|645247544|ref|XP_008229886.1|/1.88874e-43/PREDICTED: glucan endo-1,3-beta-glucosidase 4 [Prunus mume]
107412546	1546.42	12.8494	51.3144	1.95182	Up	0.834312	K09201|1|4e-137|489|aip:107631732|transcription factor YY	GO:0044464	GO:0046914//transition metal ion binding;GO:0005488//binding	-	gi|645223695|ref|XP_008218754.1|/7.00699e-151/PREDICTED: uncharacterized zinc finger protein At4g06634 isoform X2 [Prunus mume]
107421821	1204	8.67964	36.4716	2.00291	Up	0.460785	K01537|1|2e-49|82.0|sita:101775448|Ca2+-transporting ATPase [EC:3.6.3.8]	-	-	-	gi|695028210|ref|XP_009401472.1|/1.78294e-12/PREDICTED: serrate RNA effector molecule-like isoform X2 [Musa acuminata subsp. malaccensis]
107409660	1724	3.95343	18.2913	2.0625	Up	0.0542719	K17604|1|3e-59|231|dosa:Os01t0852650-00|zinc finger SWIM domain-containing protein 3;K14509|2|5e-57|223|obr:102699381|ethylene receptor [EC:2.7.13.-]	-	GO:0046914//transition metal ion binding	-	gi|595962920|ref|XP_007217000.1|/0/hypothetical protein PRUPE_ppa002284mg [Prunus persica]
107421590	1446	21.8543	96.3246	2.11187	Up	0.734948	K09422|1|1e-102|374|pper:PRUPE_ppa008906mg|myb proto-oncogene protein, plant	-	-	-	gi|703129898|ref|XP_010104477.1|/3.37826e-105/Transcription factor [Morus notabilis]
107406417	697	5.98186	27.8882	2.12066	Up	0.00467688	-	-	-	-	gi|694405875|ref|XP_009377773.1|/5.46347e-46/PREDICTED: methyltransferase-like protein 23 isoform X3 [Pyrus x bretschneideri]
107409284	1829	12.874	58.096	2.12644	Up	0.644412	K00889|1|0.0|870|tcc:TCM_022303|1-phosphatidylinositol-4-phosphate 5-kinase [EC:2.7.1.68]	-	GO:0016307//phosphatidylinositol phosphate kinase activity;GO:0032559	GO:0046488//phosphatidylinositol metabolic process;GO:0006796//phosphate-containing compound metabolic process	gi|703107724|ref|XP_010098819.1|/0/Phosphatidylinositol-4-phosphate 5-kinase 9 [Morus notabilis]
107409958	893	11.7535	54.9677	2.17301	Up	0.866794	K00588|1|2e-124|446|vvi:100233087|caffeoyl-CoA O-methyltransferase [EC:2.1.1.104]	-	GO:0008171//O-methyltransferase activity;GO:0043169//cation binding	GO:0006730//one-carbon metabolic process;GO:0009699//phenylpropanoid biosynthetic process	gi|47680455|gb|AAT37172.1|/3.53979e-124/caffeoyl-CoA-O-methyltransferase [Broussonetia papyrifera]
107409511	1089	2.36539	13.4788	2.26293	Up	0.0277607	K15030|1|2e-159|562|vvi:100251424|translation initiation factor 3 subunit M	-	-	-	gi|225451754|ref|XP_002280247.1|/1.03819e-158/PREDICTED: eukaryotic translation initiation factor 3 subunit M [Vitis vinifera]
107411072	1800	3.10952	17.5678	2.30471	Up	0.602523	K09326|1|3e-10|68.2|zma:103636156|homeobox protein OTX1;K18490|2|5e-10|67.4|mdm:103400993|homeobox protein OTX2	-	GO:0003677//DNA binding	GO:0006351//transcription, DNA-templated	gi|225434990|ref|XP_002281161.1|/1.78487e-53/PREDICTED: WUSCHEL-related homeobox 2 [Vitis vinifera]
107416301	988	3.06933	17.5304	2.31761	Up	0.620419	K14494|1|9e-79|294|egr:104422156|DELLA protein	-	-	-	gi|702479029|ref|XP_010032696.1|/4.53393e-78/PREDICTED: DELLA protein GAI [Eucalyptus grandis]
107407434	1302.66	6.8885	40.5053	2.46298	Up	0.506277	-	-	-	-	gi|703075749|ref|XP_010090156.1|/1.82955e-57/hypothetical protein L484_027388 [Morus notabilis]
107403432	1771	1.66812	12.0175	2.49723	Up	0.682733	K03327|1|0.0|736|pper:PRUPE_ppa004487mg|multidrug resistance protein, MATE family	-	GO:0022857//transmembrane transporter activity	GO:0006810//transport	gi|595850464|ref|XP_007209922.1|/0/hypothetical protein PRUPE_ppa004487mg [Prunus persica]
107422090	1815	1.48432	11.1642	2.52011	Up	0.324437	K13692|1|2e-138|494|pper:PRUPE_ppa021645mg|UDP-glucose:(indol-3-yl)acetate beta-D-glucosyltransferase [EC:2.4.1.121]	-	-	-	gi|645232159|ref|XP_008222736.1|/4.04587e-138/PREDICTED: anthocyanidin 3-O-glucoside 5-O-glucosyltransferase-like [Prunus mume]
107433740	2847	2.36564	16.5571	2.54883	Up	0.662274	K12178|1|2e-22|109|vvi:100242030|COP9 signalosome complex subunit 4;K09667|3|4e-07|58.5|ats:F775_31751|protein O-GlcNAc transferase [EC:2.4.1.255]	-	-	-	gi|596277286|ref|XP_007225193.1|/0/hypothetical protein PRUPE_ppa002112mg [Prunus persica]
107420944	1503	10.0954	63.793	2.59448	Up	0.0149927	K17470|1|5e-70|266|eus:EUTSA_v10009756mg|sulfate transporter 1, high-affinity;K17469|2|1e-69|265|cic:CICLE_v10000521mg|sulfate transporter 2, low-affinity	-	-	-	gi|147791342|emb|CAN66052.1|/1.88967e-106/hypothetical protein VITISV_009508 [Vitis vinifera]
107403505	3013	10.6136	67.8169	2.61347	Up	0.771148	K11000|1|4e-107|390|bvg:104900835|callose synthase [EC:2.4.1.-];K10683|4|1e-99|366|cic:CICLE_v10014038mg|BRCA1-associated RING domain protein 1	-	-	-	gi|596218426|ref|XP_007223989.1|/0/hypothetical protein PRUPE_ppa014757mg [Prunus persica]
107410157	798	11.7477	78.6243	2.68571	Up	0.0689563	K07052|1|8e-63|241|rcu:8259048|uncharacterized protein	-	-	-	gi|703139840|ref|XP_010107073.1|/2.32704e-65/Embryogenesis-associated protein [Morus notabilis]
107413775	731	1.2082	12.3416	2.86757	Up	0.530746	K09872|1|1e-105|383|rcu:8270441|aquaporin PIP	GO:0031224//intrinsic component of membrane	-	GO:0006810//transport	gi|255571849|ref|XP_002526867.1|/5.74394e-105/PREDICTED: probable aquaporin PIP-type 7a [Ricinus communis]
107424648	2272	2.67877	23.686	2.90444	Up	9.97765e-07	-	-	-	-	gi|359476692|ref|XP_002266577.2|/8.09151e-70/PREDICTED: zinc-finger homeodomain protein 6 [Vitis vinifera]
107432263	3315	198.908	1547.43	2.95617	Up	0.754321	K04733|1|0.0|891|lja:Lj1g3v4730400.1|interleukin-1 receptor-associated kinase 4 [EC:2.7.11.1];K00924|2|0.0|767|vvi:100265723|	GO:0016020//membrane	GO:0004674//protein serine/threonine kinase activity;GO:0000166//nucleotide binding	-	gi|703147816|ref|XP_010109186.1|/0/putative receptor protein kinase TMK1 [Morus notabilis]
107409854	947	2.44094	26.6512	3.18094	Up	0.335457	K10767|1|2e-20|100|aip:107623972|mRNA N6-methyladenine demethylase [EC:1.14.11.53]	-	-	-	gi|703134066|ref|XP_010105545.1|/3.42152e-104/hypothetical protein L484_019288 [Morus notabilis]
107434073	1252	4.35223	48.3479	3.31576	Up	0.0619572	-	-	-	-	gi|659110606|ref|XP_008455314.1|/6.91078e-40/PREDICTED: uncharacterized protein LOC103495510 [Cucumis melo]
107413029	2020	2.55245	36.5604	3.57632	Up	0.00014817	K01267|1|0.0|765|mdm:103410047|aspartyl aminopeptidase [EC:3.4.11.21]	GO:0043231//intracellular membrane-bounded organelle	GO:0046914//transition metal ion binding;GO:0008238//exopeptidase activity	GO:0019538//protein metabolic process	gi|703070408|ref|XP_010088778.1|/0/Aspartyl aminopeptidase [Morus notabilis]
107433634	1742	14.2515	181.903	3.62287	Up	0.203637	K08486|1|1e-138|494|tcc:TCM_022978|syntaxin 1B/2/3	GO:0044464	GO:0005515//protein binding	GO:0015031//protein transport	gi|703139466|ref|XP_010106987.1|/1.96632e-142/hypothetical protein L484_016916 [Morus notabilis]
107404392	717	2.2328	35.0077	3.67104	Up	0.0280337	-	-	-	-	gi|645224263|ref|XP_008219025.1|/8.95666e-31/PREDICTED: ran-binding protein 10 [Prunus mume]
107405991	1182	0	12.3374	4.52684	Up	1	K07410|1|5e-103|375|ats:F775_17104|cytochrome P450 family 1 subfamily B polypeptide 1 [EC:1.14.14.1];K00512|2|3e-54|213|ats:F775_52187|steroid 17alpha-monooxygenase / 17alpha-hydroxyprogesterone deacetylase [EC:1.14.14.19 1.14.14.32];K20562|3|6e-54|212|cam:101504961|biphenyl-4-hydroxylase	-	GO:0016709//oxidoreductase activity, acting on paired donors, with incorporation or reduction of molecular oxygen, NAD(P)H as one donor, and incorporation of one atom of oxygen;GO:0005506//iron ion binding	GO:0008152//metabolic process	gi|297742991|emb|CBI35858.3|/2.29766e-130/unnamed protein product [Vitis vinifera]
107411472	1634	7.00011	192.832	4.67707	Up	0.00913371	K13950|1|1e-100|368|ats:F775_19046|para-aminobenzoate synthetase [EC:2.6.1.85];K13691|2|4e-72|273|pmum:103335043|pathogen-inducible salicylic acid glucosyltransferase [EC:2.4.1.-]	-	GO:0035251//UDP-glucosyltransferase activity	-	gi|595831357|ref|XP_007206260.1|/0/hypothetical protein PRUPE_ppa015843mg [Prunus persica]
107415038	426	0	16.3047	4.91378	Up	0.999991	K13195|1|5e-45|179|pper:PRUPE_ppa026345mg|cold-inducible RNA-binding protein	-	GO:0005488//binding	-	gi|595814787|ref|XP_007203802.1|/3.06432e-44/hypothetical protein PRUPE_ppa026345mg [Prunus persica]
107407686	798	0	18.4193	5.08419	Up	0.998585	K13606|1|4e-83|308|gmx:100797874|chlorophyll(ide) b reductase [EC:1.1.1.294]	-	GO:0003824//catalytic activity	GO:0008152//metabolic process	gi|356556680|ref|XP_003546651.1|/2.09498e-82/PREDICTED: chlorophyll(ide) b reductase NOL, chloroplastic isoform X1 [Glycine max]
107420575	1077	0	20.5247	5.23597	Up	0.974336	-	-	-	-	gi|743803459|ref|XP_011017126.1|/4.25858e-64/PREDICTED: zinc finger protein ZAT10 [Populus euphratica]
107405741	1135	0	22.9987	5.39604	Up	0.0719467	K00517|1|2e-124|446|tcc:TCM_019148|;K13260|2|3e-120|432|vra:106774974|isoflavone 2'-hydroxylase [EC:1.14.13.89]	-	-	-	gi|470103106|ref|XP_004287985.1|/9.03831e-137/PREDICTED: cytochrome P450 81E8-like [Fragaria vesca subsp. vesca]
107407988	2845	0	24.6417	5.4933	Up	0.00250305	K19985|1|0.0|1340|tcc:TCM_004686|exocyst complex component 6	GO:0043234//protein complex;GO:0043234//protein complex;GO:0043234//protein complex	-	GO:0006887//exocytosis;GO:0006887//exocytosis;GO:0006887//exocytosis	gi|590719127|ref|XP_007050968.1|/0/Exocyst complex component sec15B isoform 1 [Theobroma cacao]
107432863	1674	0	30.0111	5.77195	Up	2.27656e-07	K04733|1|3e-170|599|sind:105166638|interleukin-1 receptor-associated kinase 4 [EC:2.7.11.1];K13430|5|5e-153|542|atr:18434449|serine/threonine-protein kinase PBS1 [EC:2.7.11.1]	-	GO:0004672//protein kinase activity;GO:0032559	GO:0006464//cellular protein modification process	gi|595824926|ref|XP_007205320.1|/0/hypothetical protein PRUPE_ppa006902mg [Prunus persica]
107417324	2202	0	38.3234	6.11895	Up	2.9976e-15	K10523|1|6e-35|150|ats:F775_16894|speckle-type POZ protein	-	GO:0060089	GO:0009314//response to radiation;GO:0023052//signaling	gi|703151960|ref|XP_010110255.1|/0/BTB/POZ domain-containing protein [Morus notabilis]
107413143	1106	0	56.2958	6.6671	Up	0	-	-	-	-	gi|764518545|ref|XP_011467711.1|/1.4639e-83/PREDICTED: photosynthetic NDH subunit of subcomplex B 5, chloroplastic [Fragaria vesca subsp. vesca]
107404688	1941	0	60.4444	6.76871	Up	0	K18674|1|0.0|881|pop:POPTR_0010s15800g|N-acetylgalactosamine kinase [EC:2.7.1.157]	GO:0044424	GO:0016773//phosphotransferase activity, alcohol group as acceptor;GO:0032559	GO:0016310//phosphorylation;GO:0019318//hexose metabolic process	gi|224108774|ref|XP_002314964.1|/0/Galactokinase family protein [Populus trichocarpa]
107407078	1941	0	60.4444	6.76871	Up	0	K18674|1|0.0|881|pop:POPTR_0010s15800g|N-acetylgalactosamine kinase [EC:2.7.1.157]	GO:0044424	GO:0016773//phosphotransferase activity, alcohol group as acceptor;GO:0032559	GO:0016310//phosphorylation;GO:0019318//hexose metabolic process	gi|224108774|ref|XP_002314964.1|/0/Galactokinase family protein [Populus trichocarpa]
107407461	1403	0	106.622	7.58179	Up	0	-	-	-	-	gi|731389455|ref|XP_010649983.1|/1.56075e-83/PREDICTED: rRNA-processing protein EFG1 isoform X2 [Vitis vinifera]
107407497	1403	0	106.622	7.58179	Up	0	-	-	-	-	gi|731389455|ref|XP_010649983.1|/1.56075e-83/PREDICTED: rRNA-processing protein EFG1 isoform X2 [Vitis vinifera]
107420541	1107	0.0533797	218.231	8.47981	Up	0	K14495|1|3e-19|97.1|egr:104451128|F-box protein GID2;K14319|2|1e-09|65.5|thj:104823049|Ran GTPase-activating protein 1	-	-	-	gi|703118798|ref|XP_010101688.1|/1.53612e-32/hypothetical protein L484_006808 [Morus notabilis]

## Sheet: JSCK-JSC
GeneID	geneLength	Means-JSCK	Means-JSC	log2-Ratio(JSD/DZD)	Up-Down-Regulation(JSD/DZD)	PPEE	KEGG Orthology	GO Component	GO Function	GO Process	Blast nr
107406385	2313	429.634	2.00408	-7.38459	Down	0	K11844|1|4e-08|61.6|cmo:103483482|ubiquitin carboxyl-terminal hydrolase 16/45 [EC:3.4.19.12]	-	-	-	gi|703132181|ref|XP_010105064.1|/2.75527e-174/hypothetical protein L484_012413 [Morus notabilis]
107404567	1589	88.8121	0.319931	-6.64948	Down	0.000305345	K09060|1|3e-44|181|egr:104456861|plant G-box-binding factor	-	-	-	gi|703111338|ref|XP_010099832.1|/3.07041e-46/G-box-binding factor 1 [Morus notabilis]
107410290	809	41.6524	0	-6.20986	Down	0	K07375|1|2e-120|432|mus:103987295|tubulin beta	GO:0032991//macromolecular complex;GO:0015630//microtubule cytoskeleton	GO:0017111//nucleoside-triphosphatase activity;GO:0032561//guanyl ribonucleotide binding	GO:0043623//cellular protein complex assembly;GO:0009207;GO:0007017//microtubule-based process	gi|706714320|ref|NP_001289666.1|/7.58351e-120/tubulin beta-5 chain [Eucalyptus grandis]
107416174	1614	147.201	2.02991	-5.82853	Down	0.000667248	K08332|1|8e-26|119|smo:SELMODRAFT_51906|;K04733|3|2e-18|95.1|ats:F775_04245|interleukin-1 receptor-associated kinase 4 [EC:2.7.11.1];K10260|4|6e-17|90.1|cre:CHLREDRAFT_205525|F-box and WD-40 domain protein 7	-	GO:0016874//ligase activity	-	gi|645278615|ref|XP_008244313.1|/3.36173e-157/PREDICTED: U-box domain-containing protein 21-like [Prunus mume]
107418099	3443	126.394	2.52786	-5.35682	Down	0.000755985	K12617|1|0.0|1092|vvi:100267869|DNA topoisomerase 2-associated protein PAT1	-	-	-	gi|731434305|ref|XP_010645006.1|/0/PREDICTED: uncharacterized protein LOC100267869 isoform X1 [Vitis vinifera]
107407186	985	20.4111	0	-5.20096	Down	0.978389	-	-	-	-	gi|694359153|ref|XP_009359746.1|/1.11366e-68/PREDICTED: uncharacterized protein LOC103950277 [Pyrus x bretschneideri]
107408540	1280	14.8878	0	-4.76021	Down	1	-	-	-	-	gi|703135983|ref|XP_010106034.1|/1.92203e-85/NAC domain-containing protein 78 [Morus notabilis]
107405058	2125	14.8766	0	-4.75917	Down	1	K09555|1|2e-40|169|gmx:100800041|BCL2-associated athanogene 1	-	-	-	gi|694391536|ref|XP_009371286.1|/2.08194e-112/PREDICTED: BAG family molecular chaperone regulator 1 [Pyrus x bretschneideri]
107433379	5021	13.2579	0	-4.59946	Down	1	K05681|1|8e-54|214|sot:102580570|ATP-binding cassette, subfamily G (WHITE), member 2	-	-	-	gi|645233730|ref|XP_008223484.1|/0/PREDICTED: pleiotropic drug resistance protein 3-like [Prunus mume]
107414932	910	48.6783	1.98608	-4.26785	Down	0.00449189	-	-	-	-	gi|566196502|ref|XP_002317808.2|/1.13549e-24/hypothetical protein POPTR_0012s02920g [Populus trichocarpa]
107435712	1237	165.65	8.07603	-4.26484	Down	0.0233019	K08332|1|1e-24|115|smo:SELMODRAFT_61948|;K04733|3|2e-22|108|ats:F775_04245|interleukin-1 receptor-associated kinase 4 [EC:2.7.11.1]	-	-	-	gi|645264293|ref|XP_008237621.1|/4.95014e-131/PREDICTED: U-box domain-containing protein 28-like [Prunus mume]
107426914	1695	9.89122	0	-4.19694	Down	1	K19891|1|2e-89|331|gmx:100789267|glucan endo-1,3-beta-glucosidase 1/2/3 [EC:3.2.1.39]	-	GO:0043167//ion binding;GO:0008422//beta-glucosidase activity;GO:0043167//ion binding;GO:0008422//beta-glucosidase activity	GO:0044238;GO:0044238	gi|255536825|ref|XP_002509479.1|/0/PREDICTED: glucan endo-1,3-beta-glucosidase 7 [Ricinus communis]
107435496	2469	46.9355	2.71124	-3.85561	Down	0.0574625	K10406|1|2e-141|504|tcc:TCM_032503|kinesin family member C2/C3;K19613|4|1e-78|295|bna:106378773|leucine-rich repeat protein SHOC2	-	-	-	gi|645241697|ref|XP_008227200.1|/0/PREDICTED: receptor-like protein 12 [Prunus mume]
107415369	2094	62.6688	4.15745	-3.74156	Down	5.95968e-12	K01530|1|0.0|897|pmum:103329854|phospholipid-translocating ATPase [EC:3.6.3.1]	-	-	-	gi|645249103|ref|XP_008230597.1|/0/PREDICTED: putative phospholipid-transporting ATPase 8 [Prunus mume]
107424695	2979	13.8981	0.67439	-3.53892	Down	0.134164	K13415|1|4e-32|141|mdm:103401427|protein brassinosteroid insensitive 1 [EC:2.7.10.1 2.7.11.1];K09873|4|8e-28|127|sita:101770725|aquaporin TIP;K13457|5|6e-20|101|pop:POPTR_0005s03760g|disease resistance protein RPM1	-	-	-	gi|645272755|ref|XP_008241550.1|/0/PREDICTED: probable disease resistance protein At5g66900 [Prunus mume]
107404829	988	56.6336	4.72529	-3.43322	Down	0.156054	K09286|1|4e-55|216|sot:102577707|EREBP-like factor	-	-	-	gi|470125563|ref|XP_004298771.1|/1.23757e-67/PREDICTED: dehydration-responsive element-binding protein 1E [Fragaria vesca subsp. vesca]
107408156	1020	13.3019	0.748446	-3.39484	Down	0.286023	-	-	-	-	gi|703147940|ref|XP_010109218.1|/2.31186e-56/hypothetical protein L484_011840 [Morus notabilis]
107404986	684	106.357	9.78996	-3.36748	Down	0.134183	K09286|1|5e-18|92.0|aip:107642754|EREBP-like factor	-	-	-	gi|703108662|ref|XP_010099090.1|/1.82071e-30/Ethylene-responsive transcription factor [Morus notabilis]
107420401	4005	42.3026	3.70677	-3.32534	Down	0.159466	K20718|1|1e-100|369|smo:SELMODRAFT_114051|LRR receptor-like serine/threonine-protein kinase ERECTA [EC:2.7.11.1]	GO:0016020//membrane	GO:0004672//protein kinase activity	GO:0008152//metabolic process	gi|703095438|ref|XP_010095538.1|/0/putative LRR receptor-like serine/threonine-protein kinase [Morus notabilis]
107422672	1996	11.8836	0.699765	-3.2935	Down	1	K17710|1|9e-40|166|nnu:104601551|pentatricopeptide repeat domain-containing protein 1	-	-	-	gi|703095311|ref|XP_010095503.1|/1.08528e-131/hypothetical protein L484_014932 [Morus notabilis]
107425749	907	86.5694	9.27439	-3.1459	Down	4.03011e-14	K08790|1|1e-81|303|jcu:105644517|serine/threonine kinase 38 [EC:2.7.11.1]	-	GO:0004672//protein kinase activity;GO:0032559	GO:0006464//cellular protein modification process	gi|703117565|ref|XP_010101405.1|/6.51159e-81/Serine/threonine-protein kinase CBK1 [Morus notabilis]
107435294	2002	25.1792	2.36037	-3.13519	Down	0.337177	K06236|1|7e-28|127|cvr:CHLNCDRAFT_141917|collagen, type I, alpha;K12741|2|4e-18|94.7|rcu:8263214|heterogeneous nuclear ribonucleoprotein A1/A3;K14491|3|8e-13|77.0|mpp:MICPUCDRAFT_52653|two-component response regulator ARR-B family;K01940|5|2e-12|75.9|smo:SELMODRAFT_405683|argininosuccinate synthase [EC:6.3.4.5]	-	-	-	gi|645270399|ref|XP_008240441.1|/3.99279e-134/PREDICTED: uncharacterized protein LOC103338947 [Prunus mume]
107414472	1107	24.922	2.35085	-3.1254	Down	0.266089	K09286|1|8e-23|109|sot:102577707|EREBP-like factor	-	-	-	gi|657969598|ref|XP_008376523.1|/4.44876e-48/PREDICTED: ethylene-responsive transcription factor ERF027-like [Malus domestica]
107422477	1953	29.3295	2.88611	-3.11275	Down	1.14571e-05	K11844|1|1e-85|318|cmo:103483482|ubiquitin carboxyl-terminal hydrolase 16/45 [EC:3.4.19.12];K06268|2|1e-09|66.6|ats:F775_11158|serine/threonine-protein phosphatase 2B regulatory subunit	-	-	-	gi|645235941|ref|XP_008224502.1|/7.55307e-138/PREDICTED: intracellular protein transport protein USO1 [Prunus mume]
107419895	1943	18.5099	1.66574	-3.09299	Down	0.15753	-	-	-	-	gi|645238671|ref|XP_008225786.1|/0/PREDICTED: uncharacterized protein LOC103325410 [Prunus mume]
107424102	1808	1824.79	218.96	-3.05569	Down	0.5559	K04733|1|3e-74|280|ats:F775_09772|interleukin-1 receptor-associated kinase 4 [EC:2.7.11.1];K07936|2|3e-09|64.7|zma:103637360|GTP-binding nuclear protein Ran	-	-	-	gi|802628146|ref|XP_012076974.1|/0/PREDICTED: uncharacterized protein LOC105637914 [Jatropha curcas]
107409581	458	29.4156	3.06512	-3.04405	Down	0.175745	K09286|1|2e-24|112|vvi:100243009|EREBP-like factor	-	-	-	gi|743926642|ref|XP_011007489.1|/1.57311e-32/PREDICTED: ethylene-responsive transcription factor ERF023-like [Populus euphratica]
107419833	3549	91.1179	10.817	-3.0093	Down	0.337321	-	-	-	-	gi|694378955|ref|XP_009365693.1|/1.43421e-180/PREDICTED: UPF0392 protein At1g27200 [Pyrus x bretschneideri]
107430498	767	15.6996	1.47354	-2.99277	Down	1	-	-	-	-	gi|645265676|ref|XP_008238261.1|/2.42717e-40/PREDICTED: uncharacterized protein LOC103336904 [Prunus mume]
107419541	1487.25	27.4071	3.01669	-2.96337	Down	0.542009	-	-	-	-	gi|743908656|ref|XP_011047786.1|/2.74849e-08/PREDICTED: uncharacterized protein LOC105142034 [Populus euphratica]
107404287	1152	19.7528	2.04028	-2.96062	Down	1	K06911|1|4e-150|531|jcu:105633043|uncharacterized protein	-	-	-	gi|802588542|ref|XP_012070945.1|/2.11653e-149/PREDICTED: pirin-like protein [Jatropha curcas]
[truncated: 971 more rows]

## Sheet: JSCK-JSD
GeneID	geneLength	Means-JSCK	Means-JSD	log2-Ratio(JSD/DZD)	Up-Down-Regulation(JSD/DZD)	PPEE	KEGG Orthology	GO Component	GO Function	GO Process	Blast nr
[truncated: 375 more rows]
