# Supplementary material for: Comparative transcriptome profiling reveals cold stress responsiveness in two contrasting Chinese jujube cultivars
Source: BMC Plant Biol. 2020 May 27;20:240. doi: 10.1186/s12870-020-02450-z (PMC7254757; doi:10.1186/s12870-020-02450-z)
Supplement: Supplementary file 6 — Additional file 6. FPKM values of Key transcription factors. [file 12870_2020_2450_MOESM6_ESM.xlsx]

## Sheet: WRKY
Gene Name	DZCK	DZA	DZB	DZC	DZD	JSCK	JSA	JSB	JSC	JSD
WRKY01	2.03667	3.27333	1.93333	2.79333	1.02	5.66	2.55	2.58	2.62667	4.61667
WRKY03	0.33	0.453333	0.34	0.186667	0.143333	1.46667	0.616667	0.603333	0.52	1.71333
WRKY04	50.7267	50.3633	49.88	47.8733	42.98	64.5567	69.6533	65.79	63.92	64.9167
WRKY05	0.8	3.12667	3.17667	1.42	0.876667	4.05	3.34333	2.10667	2.07	2.70667
WRKY06	109.617	110.793	112.783	112.203	108.813	122.067	128.993	120.62	108.483	115.17
WRKY08	224.233	239.777	236.58	242.757	247.657	240.93	216.483	207.78	207.503	197.093
WRKY10	2.82667	3.05333	2.75333	1.85	1.03667	5.48333	4.25667	2.84	2.36333	8.47667
WRKY11	1.15667	1.07333	1.1	1.26333	0.863333	2.83667	1.95667	1.72	2.25667	2.22
WRKY14	15.4033	16.2667	17.4167	16.6233	17.9567	18.2433	20.0767	22.3867	20.6833	20.3367
WRKY15	0.52	0.64	0.88	0.66	2.80333	4.25333	3.73	6.47	3.58333	7.44667
WRKY16	48.3067	52.16	52.0367	53.2433	45.0733	48.0233	54.1833	53.3533	48.4733	48.73
WRKY17	10.0533	8.33333	9.22	8.32667	8.55667	7.02	6.06667	5.47333	7.16667	7.39667
WRKY18	1.17333	0.973333	1.31333	0.623333	0.623333	6.07333	3.68333	2.32	2.60333	6.77667
WRKY20	0.383333	0.146667	0.503333	0.396667	0.49	2.34	3.25	3.04667	2.63667	1.77667
WRKY26	127.4	127.64	118.733	126.103	162.797	95.59	108.217	127.94	116.82	91.63
WRKY27	14.7733	13.34	15.5467	8.09333	3.07333	16.74	10.1867	7.35333	5.84333	20.9467
WRKY28	12.24	14.89	13.34	16.3467	17.1333	8.24333	12.9733	16.0333	13.7133	9.68667
WRKY32	40.8667	38.85	39.3667	42.9667	54.3933	36.8433	37.5733	33.8933	37.23	33.97
WRKY34	7.76667	7.71	10.1033	6.46667	9.74	4.25	5.09	5.22333	4.91333	7.58
WRKY35	0.723333	2.61	0.963333	1.25333	1.36667	6.36333	1.81333	1.30333	0.84	2.37
WRKY43	20.4233	33.7067	25.13	27.2233	20.1867	22.4067	15.8167	13.6867	14.21	13.24
WRKY44	5.48333	4.91	6.07	5.03	8.26333	8.34	11.0467	13.4833	9.91667	10.7533
WRKY46	4.16667	3.57	4.62667	3.81	5.05	2.39	2.45	2.82667	2.53	2.25333
WRKY47	1.11	1.31	1.19	1.17333	1.24	1.19667	0.99	0.99	0.873333	0.923333
WRKY48	42.3467	44.5733	46.5133	44.8633	42.4067	45.12	44.9767	45.9633	40.1567	43.5967
WRKY50	9.26667	12.5767	11.7267	12.0167	9.16667	11.95	7.54	6.95	7.29667	7.63
WRKY54	22.57	25.5033	25.5233	28.16	39.1633	26.4133	27.5	31.2133	43.8567	21.8067
WRKY56	0.793333	3.57333	2.95667	1.42667	0.95	2.25667	1.78333	1.10667	0.666667	2.56

## Sheet: AP2ERF
Gene Name	DZCK	DZA	DZB	DZC	DZD	JSCK	JSA	JSB	JSC	JSD
107427206	20.2433	19.6567	20.6033	14.6633	6.61	23.19	13.5433	8.8	8.28333	22.5933
107411165	7.97	8.10333	7.60667	8.56667	9.30333	15.0433	12.6233	10.2167	12.38	12.5933
107425089	3.27667	2.39667	2.76	2.12	1.43	4.10333	2.64	2.01667	2.22667	3.79667
107425282	548.74	505.413	437.75	519.387	358.047	425.92	327.533	257.803	352.17	383.403
107426831	0.813333	0.516667	1.34667	0.483333	0.61	4.43	0.806667	0.736667	2.92333	1.23
107432807	44.21	43.6433	37.6867	40.22	40.92	38.1033	42.83	40.6933	44.8667	46.3933
107435298	626.4	637.203	572.177	695.043	651.94	960.95	979.413	979.993	1129.02	812.807
107408867	16.5067	15.3067	12.6767	10.6333	7.67	6.32333	4.20333	3.77	3.05667	8.34333
107413613	2.50667	1.87333	2.53333	2.45333	2.62333	2.46667	2.80333	2.57	2.53333	2.78333
107413944	67.01	62.0067	67.62	74.6333	64.7133	68.7167	53.61	54.9967	55.51	61.19
107414104	0.403333	0.453333	0.396667	0.516667	0.336667	3.90333	2.81	1.58333	1.7	5.03667
107414106	7.37333	8.05	8.97	9.03	6.12667	10.86	4.67333	4.25333	3.71667	11.11
107414421	9.15333	6.38	9.32333	7.99333	2.22333	12.8767	4.58333	2.95667	3.47	9.40333
107415044	6.35	6.17	6.27	6.28667	7.06667	7.11333	7.38333	7.36667	6.75333	8.03
107417357	24.5067	21.58	22.12	18.7	7.08333	39.93	28.59	19.3033	16.3867	50.43
107417413	44.15	38.1833	34.6167	37.9567	33.66	64.1467	49.3233	42.4833	51.7733	51.3567
107417618	1.55333	1.28	1.36667	1.22	1.33333	6.92667	7.56667	6.59333	6.46333	7.21667
107417877	0.316667	0.316667	0.963333	0.49	1.19333	0.57	1.36	0.546667	0.166667
107418844	1.35	1.64333	1.41667	1.51333	1.79	1.05667	1.25333	1.10667	1.51	1.41
107419959	227.3	253.387	261.833	286.497	208.503	219.287	246.9	275.717	252.27	233.86
107420677	2.62333	2.81333	3.08	2.58	2.38667	6.08333	6.32	6.89667	5.7	4.78667
107422868	10.2867	22.1867	23.83	17.89	24.7033	8.96333	14.6233	27.0633	25.24	23.57
107424542	59.1367	55.4567	62.2	49.0767	62.53	60.1533	62.3	62.13	62.2167	58.8533
107424539	10.7533	10.21	12.6833	10.0267	11.1733	18.2767	20.6833	23.5033	20.4467	20.1233
107425503	2.70667	2.91333	2.39667	1.96	0.6	4.56667	2.00667	1.32667	1.66333	3.24667
107425903	0.393333	0.703333	0.7	0.593333	0.39	2.24333	1.09333	1.15333	1.61667	1.69333
107426263	12.5333	12.5367	13.0667	13.0567	13.29	22.74	20.3167	23.0133	29.9333	17.5167
107426473	4.13	3.77667	3.5	4.32	4.31333	5.19	5.16333	4.50667	5	4.90333
107427051	0.71	0.986667	1.23667	1.15333	0.11	1.37333	0.806667	0.33	0.0466667	0.216667
107429517	33.6267	35.21	34.5133	39.21	29.81	67.2867	52.0667	57.36	70.4033	68.1967
107429620	0.05	0.05	0.05	0.0166667	0.0533333	0.0166667	0.0333333	0.0533333	0.0333333	0.0166667
107429688	3.30333	3.59	1.77667	4.15667	2.47333	4.53333	5.75667	4.33	2.21333	3.4
107430137	2.40667	2.85667	2.70333	2.68667	0.983333	7.73	4.12667	3.94667	3.11667	8.34
107430347	437.743	368.553	380.19	417.593	419.22	239.14	154.15	151.497	187.353	261.05
107430378	45.8267	82.94	84.0933	75.5133	42.6833	156.373	100.963	82.45	90.6167	144.6
107431079	2.36333	2.37	2.15667	2.14	1.59333	1.2	1.07333	0.676667	0.786667	1.29
107431731	14.8567	14.2533	14.1767	14.1433	13.8	20.8867	16.3133	17.0267	15.5833	18.5033
107431901	0.763333	0.98	0.766667	0.743333	1.76333	1.00333	1.33667	1.46	1.25667	1.41
107432496	36.58	34.4133	33.82	33.81	26.1933	46.01	29.33	27.0267	33.58	30.2533
107432697	3.81667	3.50333	3.33333	3.32333	4.06333	2.47333	1.81333	1.51333	1.67	1.33
107433205	58.1133	67.0267	62.7733	58.7833	74.5867	41.3333	87.8367	70.62	95.5033	90.0167
107435428	0.276667	2.33333	2.69	1.87333	0.2	3.8	3.22	0.79	0.31	0.39
107404986	1.02	4.27333	3.17667	3.04667	0.713333	10.69	3.91667	1.76333	0.963333	2.29333
107404975	0.163333	4.43667	3.39667	2.68667	0.36	9.36667	2.85667	1.08333	0.236667	0.51
107408332	194.257	179.153	177.003	193.32	190.423	260.193	243.41	242.443	270.223	267.827
107405213	13.8267	13.07	12.7233	12.2767	10.87	19.6067	16.1433	16.5467	15.5433	17.52
107405772	2.81	1.81667	1.85667	1.78	0.656667	2.92	1.80333	2.02333	1.72667	3.22333
107409847	200.143	200.783	216.273	220.42	139.6	227.767	179.11	164.967	177.643	267.277
107409444	3.84333	4.40667	4.09667	4.39333	5.01667	9.38333	8.72667	8.08333	8.35	11.1033
107407922	1.64333	0.58	0.946667	0.313333	0.21	5.94667	0.546667	0.626667	1.17333	1.91
107435462	3.48333	3.90333	2.68333	2.46667	0.956667	1.29333	0.416667	0.36	0.41	0.616667
107406487	0	0.0266667	0.0433333	0	0.0533333	0.906667	1.35667	1.24667	1.55	1.02

## Sheet: NAC
Gene Name	DZCK	DZA	DZB	DZC	DZD	JSCK	JSA	JSB	JSC	JSD
NAC03	27.42	29.7567	27.1767	32.3633	33.17	24.9667	23.58	24.3433	24.7267	18.3267
NAC04	34	28.2433	32.2333	26.4467	14.5367	46.17	30.5267	29.04	26.4567	43.39
NAC05	0.85	1.16333	0.99	1.31667	0.56	0.293333	0.326667	0.27	0.35	0.25
NAC08	3.59667	3.33333	3.67667	3.04667	3.35	4.12	4.06	4.48	4.05333	4.16667
NAC14	64.96	68.4567	69.8567	67.4267	66.2733	63.62	68.0067	70.5433	65.1967	62.5133
NAC15	162.213	169.31	164.437	177.373	161.643	194.447	176.513	170.4	169.57	167.187
NAC18	73.3233	67.7733	77.2667	64.5733	56.2867	67.9433	54.5367	51.7333	46.31	67.6167
NAC19	0.0233333	0.05	0.0133333	0.0133333	0.136667	0.06	0.0666667	0.09	0.0166667	0.0666667
NAC24	11.7567	9.35	9.95333	10.6667	13.1367	14.37	12.8167	14.3967	12.4733	16.06
NAC26	109.077	109.68	88.55	95.96	97.0133	98.31	104.8	107.557	92.5733	107.837
NAC29	16.3567	16.41	15.81	17.0633	18.8267	15.1233	13.55	13.68	17.0367	15.7667
NAC31	328.653	299	314.75	335.013	304.62	381.813	286.193	228.387	250.113	301.133
NAC32	37.08	43.86	38.15	43.8733	36.9833	45.6567	42.6333	42.7067	42.95	43.3233
NAC33	1.59667	1.49667	1.25	1.56667	1.70667	3.07333	2.26	2.13333	2.95667	2.52
NAC35	0.683333	0.756667	1.07333	0.77	0.883333	0.926667	1.13667	0.856667	0.74	1.39333
NAC36	3.00667	2.69333	3.60667	3.68	3.38333	2.34	2.42667	2.53667	2.79	1.52667
NAC38	35.8467	42.0833	33.1167	45.3967	18.5567	32.9767	31.5833	33.2133	27.75	35.2333
NAC46	0.566667	3.47667	2.76	1.12667	0.826667	7.59667	3.42667	1.81667	2.17667	2.56
NAC47	289.477	310.84	330.64	345.913	421.243	186.63	174.467	226.037	228.493	163.987
NAC49	7.97	8.76333	9.32333	9.99	14.26	32.0433	27.2533	33.5433	32.6433	20.3933
NAC51	18.1833	38.2867	42.73	29.4867	13.8833	81.54	38.5633	26.06	19.66	37.54
NAC55	0	0.423333	0	0.86	0.353333	1.34667	2.64333	2.68667	1.65333	2.5

## Sheet: bZIP
Gene Name	DZCK	DZA	DZB	DZC	DZD	JSCK	JSA	JSB	JSC	JSD
bZIP04	622.327	613.087	617.857	635.16	634.287	750.163	693.15	706.123	747.413	715.87
bZIP05	3.43667	3.14	3.14667	2.54667	2.58667	3.44667	3.38	3.04333	2.46	3.70333
bZIP06	0.0766667	0.116667	0.143333	0.0933333	0.0766667	0.21	0.18	0.14	0.09	0.196667
bZIP07	1.18333	0.996667	1.07667	1.17333	1.11667	1.20667	1.28667	1.49333	1.15667	1.37333
bZIP08	87.5633	80.8067	71.1767	83.7233	68.3167	113.113	95.77	87.35	98.45	103.51
bZIP10	22.45	26.12	22.19	26.2733	23.8567	26.19	30.3367	30.7233	30.7367	28.44
bZIP11	0.876667	0.44	0.673333	0.44	0.253333	0.503333	0.696667	0.626667	0.39	1.85333
bZIP12	277.63	294.337	304.673	276.527	295.83	296.123	288.043	294.48	320.837	305.163
bZIP16	51.0567	46.5667	49.3367	52.8233	51.7767	11.9767	8.61	10.2033	8.36667	10.8867
bZIP17	370.833	382.1	382.887	388.473	444.973	350.087	371.773	406.33	401.02	328.117
bZIP18	3.88	6.00667	0.04	5.80333	2.97667	8.52333	10.1133	12.1333	10.7667	13.6733
bZIP19	44.4633	45.92	46.7033	46.82	45.7033	6.98	6.36333	7.06333	6.97667	7.29333
bZIP21	85.2933	93.6033	89.4367	98.7567	91.21	78.1967	81.73	90.1333	82.09	82.0033
bZIP22	4.12667	4.77	4.68667	2.74	2.05667	2.32333	1.43333	1.78667	0.943333	3.47
bZIP25	60.0567	58.4767	62.6233	59.0333	53.09	58.0167	55.7033	53.04	51.58	54.8233
